# Supplementary material for: Multi-Omics Analysis of Glioblastoma Cells’ Sensitivity to Oncolytic Viruses
Source: Cancers (Basel). 2021 Oct 20;13(21):5268. doi: 10.3390/cancers13215268 (PMC8582528; doi:10.3390/cancers13215268)
Supplement: Supplementary file 1 [file cancers-13-05268-s001.zip]

Archive with 7 entries (7 files):
- SI_Figures_S1-S10_Tables_S2&S6.pdf
- Table_S1.xlsx
- Table_S3.xlsx
- Table_S4.xlsx
- Table_S5.xlsx
- Table_S7a.xlsx
- Table_S7b.xlsx
