# Supplementary material for: Multi-Omics Analysis of Glioblastoma Cells’ Sensitivity to Oncolytic Viruses
Source: Cancers (Basel). 2021 Oct 20;13(21):5268. doi: 10.3390/cancers13215268 (PMC8582528; doi:10.3390/cancers13215268)
Supplement: Supplementary file 1 [file cancers-13-05268-s001.zip › Table_S1.xlsx]

## Sheet: Primary_cultures
Data on virus sensitivity (Sen) and replication (Rep) summarized in Figure 1b.
sdt is standard deviation, N is number of measurements.
Virus Sensitivity / Replication	4114	4114	4114	4114 IFN	4114 IFN	4114 IFN	5522	5522	5522	5522 IFN	5522 IFN	5522 IFN	5222	5222	5222	5222 IFN	5222 IFN	5222 IFN	3821	3821	3821	3821 IFN	3821 IFN	3821 IFN	5410	5410	5410	5410 IFN	5410 IFN	5410 IFN	6067	6067	6067	6067 IFN	6067 IFN	6067 IFN	4466	4466	4466	4466 IFN	4466 IFN	4466 IFN	6138	6138	6138	6138 IFN	6138 IFN	6138 IFN
	mean	sdt	N	mean	sdt	N	mean	sdt	N	mean	sdt	N	mean	sdt	N	mean	sdt	N	mean	sdt	N	mean	sdt	N	mean	sdt	N	mean	sdt	N	mean	sdt	N	mean	sdt	N	mean	sdt	N	mean	sdt	N	mean	sdt	N	mean	sdt	N
LEV14 Sen	2	0.71	4	1.6	0.89	4	1.17	0.41	4	1	0	4	2.25	0.76	4	1.5	0.55	4	7.38	0.43	4	6.25	0.65	4	2.17	0.29	4	1.33	0.29	4	8	0.35	4	5.45	0.62	4	7.13	0.8	4	3.42	0.49	4	1.67	0.58	4	1	0	4
ECHO12 Sen	2.75	0.5	4	1.75	0.5	4	1.35	0.55	4	1	0	4	5.33	2.28	4	2.42	0.56	4	5.71	0.46	4	3.33	0.52	4	5.17	0.63	4	4.43	0.67	4	6.09	0.45	4	2.7	0.54	4	2.42	0.49	4	1.33	0.52	4	7.58	0.38	4	6.42	0.52	4
PV3 Sen	7.35	0.49	4	6.6	0.65	4	7.63	0.31	4	5.38	0.59	4	7.58	0.9	4	5	0.89	4	7.67	0.63	4	5.42	0.49	4	2.92	0.38	4	2.33	1.04	4	8.1	0.38	4	4.25	0.56	4	6.75	0.5	4	4.54	1.12	4	7.42	0.14	4	6.08	0.63	4
CVA7 Sen	6.25	0.5	4	5.47	0.75	4	6.42	0.86	4	4.71	1.38	4	7	0.45	4	5.71	0.46	4	6.38	0.67	4	3.67	0.61	4	5.58	0.38	4	4.83	0.14	4	6.6	0.38	4	4.05	0.72	4	4.79	0.9	4	2.63	0.97	4	5.92	0.38	4	3.33	0.38	4
NDV Sen	6.86	0.52	4	4.45	1.12	4	5.38	0.97	4	2.33	0.52	4	5.67	1.51	4	2.83	0.75	4	5.27	1.22	4	3.68	0.53	4	5.9	0.36	4	3.33	0.29	4	4.8	0.57	4	3.55	0.45	4	7.33	0.86	4	2.33	0.52	4	4.92	0.38	4	3.5	0.5	4
VSV Sen	5	0.5	4	3.5	0.5	4	3.75	0.25	4	2.5	0.5	4	4.25	0.25	4	3.17	0.14	4	2.58	0.52	4	2.25	0.25	4	4.58	0.52	4	2.58	0.52	4	3.42	0.38	4	3	0.5	4	6.67	0.63	4	3.08	0.63	4	4.9	0.66	4	2.58	0.52	4
LEV14 Rep	6.5	0.2	4	5.38	0.92	4	7.17	0.58	4	5.92	0.14	4	6.5	0.25	4	6.07	0.28	4	6.81	0.24	4	5.44	0.66	4	4.98	0.23	4	4.5	0.25	4	6.83	0.38	4	6.42	0.76	4	6.67	0.14	4	3.08	0.8	4	5	0.25	4	4.42	0.58	4
ECHO12 Rep	6	0.41	4	5.19	0.69	4	3.92	0.8	4	1.75	0.9	4	8	0.25	4	7.23	0.25	4	6.69	0.72	4	4.63	1.74	4	5.92	0.38	4	5.42	0.38	4	7	0.25	4	4.92	1.13	4	5.42	0.14	4	2.83	0.29	4	5.5	0.5	4	4.5	1.5	4
PV3 Rep	5.4	1.44	4	4.95	1.6	4	6.67	0.76	4	5.58	1.04	4	7	0.25	4	6.5	0.5	4	6.08	0.38	4	5.42	0.63	4	3.75	0.25	4	3.5	0	4	6.42	1.01	4	5.5	0.66	4	7.5	0.9	4	6.75	0.25	4	5.58	0.14	4	4.67	0.29	4
CVA7 Rep	6.5	0.77	4	5.75	1.16	4	7.25	1.25	4	6.92	1.26	4	7.88	0.88	4	7.63	0.53	4	5.8	0.48	4	4.25	1.87	4	5.43	0.4	4	4.83	0.14	4	6.33	0.72	4	3.75	2.54	4	7.08	0.95	4	4.08	2.74	4	5.08	0.38	4	4.33	0.52	4
NDV Rep	5	0.5	4	3.5	0.5	4	3.75	0.25	4	2.5	0.5	4	4.25	0.25	4	3.17	0.14	4	2.58	0.52	4	2.25	0.25	4	4.58	0.52	4	2.58	0.52	4	3.42	0.38	4	3	0.5	4	6.67	0.63	4	3.08	0.63	4	4.9	0.66	4	2.58	0.52	4
VSV Rep	3.88	0.6	4	2.31	0.38	4	6.5	0.5	4	3	0.5	4	6.83	0.29	4	4.58	0.38	4	5.25	0.66	4	2.25	1.15	4	4.33	0.52	4	1.5	0.5	4	3.75	0.43	4	2.5	0.5	4	5.17	0.38	4	2.5	0.5	4	3.08	0.38	4	1.67	0.58	4

## Sheet: Primary_cultures_statistics
Statistical evaluation of data was performed using GraphPad Prism software.
Below are the results of evaluation extracted from Prism project.
«Yes» in «Discovery?» column corresponds to «stars» in Figure 1b.
Statistical Test details
Test name	Unpaired t test
Variance assumption	Individual variance for each row
Multiple comparisons	False Discovery Rate (FDR)
Method	Two-stage step-up (Benjamini, Krieger, and Yekutieli)
Desired FDR (Q)	1.00%
Number of tests performed	12
Number of rows omitted	0
	Discovery?	P value	Mean of 5522	Mean of 5522 IFN	Difference	SE of difference	t ratio	df	q value
LEV14 Sen	No	0.438691	1.17	1	0.17	0.205	0.8293	6	0.362519
ECHO12 Sen	No	0.250206	1.35	1	0.35	0.275	1.273	6	0.227437
PV3 Sen	Yes	0.000515	7.63	5.38	2.25	0.3332	6.752	6	0.002339
CVA7 Sen	No	0.080114	6.42	4.71	1.71	0.813	2.103	6	0.09103
NDV Sen	Yes	0.001456	5.38	2.33	3.05	0.5503	5.542	6	0.004412
VSV Sen	Yes	0.004228	3.75	2.5	1.25	0.2795	4.472	6	0.007686
LEV14 Rep	Yes	0.005749	7.17	5.92	1.25	0.2983	4.19	6	0.00871
ECHO12 Rep	No	0.01131	3.92	1.75	2.17	0.6021	3.604	6	0.014686
PV3 Rep	No	0.141513	6.67	5.58	1.09	0.644	1.692	6	0.142928
CVA7 Rep	No	0.722775	7.25	6.92	0.33	0.8874	0.3719	6	0.547502
NDV Rep	Yes	0.004228	3.75	2.5	1.25	0.2795	4.472	6	0.007686
VSV Rep	Yes	6.1e-05	6.5	3	3.5	0.3536	9.899	6	0.000558
	Discovery?	P value	Mean of 4114	Mean of 4114 IFN	Difference	SE of difference	t ratio	df	q value
LEV14 Sen	No	0.50859	2	1.6	0.4	0.5693	0.7027	6	0.560373
ECHO12 Sen	No	0.03002	2.75	1.75	1	0.3536	2.828	6	0.072768
PV3 Sen	No	0.11494	7.35	6.6	0.75	0.407	1.843	6	0.174134
CVA7 Sen	No	0.134232	6.25	5.47	0.78	0.4507	1.731	6	0.180765
NDV Sen	No	0.007953	6.86	4.45	2.41	0.6174	3.903	6	0.024097
VSV Sen	No	0.005424	5	3.5	1.5	0.3536	4.243	6	0.021913
LEV14 Rep	No	0.054827	6.5	5.38	1.12	0.4707	2.379	6	0.110751
ECHO12 Rep	No	0.090101	6	5.19	0.81	0.4013	2.018	6	0.156004
PV3 Rep	No	0.690423	5.4	4.95	0.45	1.076	0.4181	6	0.697327
CVA7 Rep	No	0.32272	6.5	5.75	0.75	0.6962	1.077	6	0.391137
NDV Rep	No	0.005424	5	3.5	1.5	0.3536	4.243	6	0.021913
VSV Rep	No	0.004465	3.88	2.31	1.57	0.3551	4.421	6	0.021913
	Discovery?	P value	Mean of 5222	Mean of 5222 IFN	Difference	SE of difference	t ratio	df	q value
LEV14 Sen	No	0.160956	2.25	1.5	0.75	0.4691	1.599	6	0.133008
ECHO12 Sen	No	0.047873	5.33	2.42	2.91	1.174	2.479	6	0.054396
PV3 Sen	No	0.006527	7.58	5	2.58	0.6329	4.077	6	0.010672
CVA7 Sen	No	0.007044	7	5.71	1.29	0.3218	4.009	6	0.010672
NDV Sen	No	0.015063	5.67	2.83	2.84	0.843	3.369	6	0.01956
VSV Sen	Yes	0.000283	4.25	3.17	1.08	0.1433	7.538	6	0.000856
LEV14 Rep	No	0.061851	6.5	6.07	0.43	0.1877	2.291	6	0.06247
ECHO12 Rep	No	0.004792	8	7.23	0.77	0.1768	4.356	6	0.010672
PV3 Rep	No	0.123849	7	6.5	0.5	0.2795	1.789	6	0.112579
CVA7 Rep	No	0.643722	7.88	7.63	0.25	0.5136	0.4867	6	0.48762
NDV Rep	Yes	0.000283	4.25	3.17	1.08	0.1433	7.538	6	0.000856
VSV Rep	Yes	8.2e-05	6.83	4.58	2.25	0.239	9.414	6	0.000742
	Discovery?	P value	Mean of 3821	Mean of 3821 IFN	Difference	SE of difference	t ratio	df	q value
LEV14 Sen	No	0.027341	7.38	6.25	1.13	0.3897	2.9	6	0.041421
ECHO12 Sen	Yes	0.000474	5.71	3.33	2.38	0.3471	6.856	6	0.00404
PV3 Sen	Yes	0.001333	7.67	5.42	2.25	0.3991	5.638	6	0.00404
CVA7 Sen	Yes	0.00098	6.38	3.67	2.71	0.453	5.982	6	0.00404
NDV Sen	No	0.053974	5.27	3.68	1.59	0.6651	2.391	6	0.070089
VSV Sen	No	0.296242	2.58	2.25	0.33	0.2885	1.144	6	0.224403
LEV14 Rep	No	0.00797	6.81	5.44	1.37	0.3511	3.902	6	0.014489
ECHO12 Rep	No	0.071281	6.69	4.63	2.06	0.9415	2.188	6	0.080993
PV3 Rep	No	0.122947	6.08	5.42	0.66	0.3679	1.794	6	0.124177
CVA7 Rep	No	0.159463	5.8	4.25	1.55	0.9653	1.606	6	0.144952
NDV Rep	No	0.296242	2.58	2.25	0.33	0.2885	1.144	6	0.224403
VSV Rep	Yes	0.003996	5.25	2.25	3	0.663	4.525	6	0.00908
									23.6949	DiscoveryScore = sum(abs(log10(Q value))*Difference)
									0.0053	mean Q-value for «Yes» discovery
									2.27572	DiscoveryScore = abs(log10(mean Q-value for «Yes» discoveries))
	Discovery?	P value	Mean of 5410	Mean of 5410 IFN	Difference	SE of difference	t ratio	df	q value
LEV14 Sen	No	0.006384	2.17	1.33	0.84	0.2051	4.096	6	0.010316
ECHO12 Sen	No	0.158683	5.17	4.43	0.74	0.4598	1.609	6	0.11656
PV3 Sen	No	0.327551	2.92	2.33	0.59	0.5536	1.066	6	0.220551
CVA7 Sen	No	0.010041	5.58	4.83	0.75	0.2025	3.704	6	0.013522
NDV Sen	Yes	3.2e-05	5.9	3.33	2.57	0.2311	11.12	6	0.000255
VSV Sen	Yes	0.001603	4.58	2.58	2	0.3677	5.439	6	0.003239
LEV14 Rep	No	0.030117	4.98	4.5	0.48	0.1699	2.826	6	0.030418
ECHO12 Rep	No	0.112098	5.92	5.42	0.5	0.2687	1.861	6	0.090575
PV3 Rep	No	0.092426	3.75	3.5	0.25	0.125	2	6	0.082978
CVA7 Rep	No	0.029896	5.43	4.83	0.6	0.2119	2.832	6	0.030418
NDV Rep	Yes	0.001603	4.58	2.58	2	0.3677	5.439	6	0.003239
VSV Rep	Yes	0.000227	4.33	1.5	2.83	0.3607	7.846	6	0.000915
									27.7927	DiscoveryScore = sum(abs(log10(Q value))*Difference)
									0.001912	mean Q-value for «Yes» discovery
									2.71851	DiscoveryScore = abs(log10(mean Q-value for «Yes» discoveries))
	Discovery?	P value	Mean of 6067	Mean of 6067 IFN	Difference	SE of difference	t ratio	df	q value
LEV14 Sen	Yes	0.000374	8	5.45	2.55	0.356	7.163	6	0.001006
ECHO12 Sen	Yes	7.1e-05	6.09	2.7	3.39	0.3515	9.645	6	0.000287
PV3 Sen	Yes	2.8e-05	8.1	4.25	3.85	0.3384	11.38	6	0.000223
CVA7 Sen	Yes	0.000768	6.6	4.05	2.55	0.4071	6.264	6	0.001552
NDV Sen	No	0.013759	4.8	3.55	1.25	0.3631	3.442	6	0.015882
VSV Sen	No	0.22951	3.42	3	0.42	0.314	1.338	6	0.168586
LEV14 Rep	No	0.371793	6.83	6.42	0.41	0.4249	0.965	6	0.250341
ECHO12 Rep	No	0.011442	7	4.92	2.08	0.5787	3.594	6	0.015408
PV3 Rep	No	0.178092	6.42	5.5	0.92	0.6033	1.525	6	0.159887
CVA7 Rep	No	0.098444	6.33	3.75	2.58	1.32	1.954	6	0.099429
NDV Rep	No	0.22951	3.42	3	0.42	0.314	1.338	6	0.168586
VSV Rep	No	0.009064	3.75	2.5	1.25	0.3297	3.791	6	0.014647
									40.8734	DiscoveryScore = sum(abs(log10(Q value))*Difference)
									0.000767	mean Q-value for «Yes» discovery
									3.1152	DiscoveryScore = abs(log10(mean Q-value for «Yes» discoveries))
	Discovery?	P value	Mean of 4466	Mean of 4466 IFN	Difference	SE of difference	t ratio	df	q value
LEV14 Sen	Yes	0.000217	7.13	3.42	3.71	0.4691	7.909	6	0.000156
ECHO12 Sen	No	0.02248	2.42	1.33	1.09	0.3572	3.051	6	0.011352
PV3 Sen	Yes	0.011317	6.75	4.54	2.21	0.6133	3.604	6	0.007144
CVA7 Sen	Yes	0.017146	4.79	2.63	2.16	0.6616	3.265	6	0.009621
NDV Sen	Yes	6e-05	7.33	2.33	5	0.5025	9.95	6	0.00015
VSV Sen	Yes	0.000195	6.67	3.08	3.59	0.4455	8.059	6	0.000156
LEV14 Rep	Yes	0.000116	6.67	3.08	3.59	0.4061	8.841	6	0.000156
ECHO12 Rep	Yes	4e-06	5.42	2.83	2.59	0.161	16.09	6	1.9e-05
PV3 Rep	No	0.159427	7.5	6.75	0.75	0.467	1.606	6	0.067092
CVA7 Rep	No	0.084009	7.08	4.08	3	1.45	2.069	6	0.038568
NDV Rep	Yes	0.000195	6.67	3.08	3.59	0.4455	8.059	6	0.000156
VSV Rep	Yes	0.000145	5.17	2.5	2.67	0.314	8.503	6	0.000156
	Discovery?	P value	Mean of 6138	Mean of 6138 IFN	Difference	SE of difference	t ratio	df	q value
LEV14 Sen	No	0.06024	1.67	1	0.67	0.29	2.31	6	0.04259
ECHO12 Sen	No	0.011336	7.58	6.42	1.16	0.322	3.602	6	0.010019
PV3 Sen	Yes	0.005993	7.42	6.08	1.34	0.3227	4.153	6	0.006665
CVA7 Sen	Yes	7.1e-05	5.92	3.33	2.59	0.2687	9.639	6	0.000505
NDV Sen	Yes	0.004008	4.92	3.5	1.42	0.314	4.522	6	0.005668
VSV Sen	Yes	0.001484	4.9	2.58	2.32	0.4201	5.522	6	0.002623
LEV14 Rep	No	0.115915	5	4.42	0.58	0.3158	1.837	6	0.074502
ECHO12 Rep	No	0.25281	5.5	4.5	1	0.7906	1.265	6	0.148947
PV3 Rep	Yes	0.001317	5.58	4.67	0.91	0.161	5.652	6	0.002623
CVA7 Rep	No	0.05872	5.08	4.33	0.75	0.322	2.329	6	0.04259
NDV Rep	Yes	0.001484	4.9	2.58	2.32	0.4201	5.522	6	0.002623
VSV Rep	Yes	0.006599	3.08	1.67	1.41	0.3467	4.067	6	0.006665

## Sheet: DBTRG-05MG&derivatives
Data on virus sensitivity (Sen) and replication (Rep) summarized in Figure 4.
sdt is standard deviation, N is number of measurements.
Virus Sensitivity / Replication	DBTRG wt	DBTRG wt	DBTRG wt	DBTRG sh cntr	DBTRG sh cntr	DBTRG sh cntr	DBTRG shMX1	DBTRG shMX1	DBTRG shMX1	DBTRG shOAS2	DBTRG shOAS2	DBTRG shOAS2	DBTRG shBST2	DBTRG shBST2	DBTRG shBST2	DBTRG shIFIT3	DBTRG shIFIT3	DBTRG shIFIT3	DBTRG shPLSCR1	DBTRG shPLSCR1	DBTRG shPLSCR1	DBTRG exprPLSCR1	DBTRG exprPLSCR1	DBTRG exprPLSCR1	FECH	FECH	FECH	DBTRG wt IFN	DBTRG wt IFN	DBTRG wt IFN	DBTRG sh cntr IFN	DBTRG sh cntr IFN	DBTRG sh cntr IFN	DBTRG shMX1 IFN	DBTRG shMX1 IFN	DBTRG shMX1 IFN	DBTRG shOAS2 IFN	DBTRG shOAS2 IFN	DBTRG shOAS2 IFN	DBTRG shBST2 IFN	DBTRG shBST2 IFN	DBTRG shBST2 IFN	DBTRG shIFIT3 IFN	DBTRG shIFIT3 IFN	DBTRG shIFIT3 IFN	DBTRG shPLSCR1 IFN	DBTRG shPLSCR1 IFN	DBTRG shPLSCR1 IFN	DBTRG exprPLSCR1 IFN
	mean	sdt	N	mean	sdt	N	mean	sdt	N	mean	sdt	N	mean	sdt	N	mean	sdt	N	mean	sdt	N	mean	sdt	N	mean	sdt	N	mean	sdt	N	mean	sdt	N	mean	sdt	N	mean	sdt	N	mean	sdt	N	mean	sdt	N	mean	sdt	N	mean
LEV14 Sen	7.46	0.29	4	8.13	0.6	4	7.7	0.41	4	8.08	0.52	4	7.76	0.44	4	7.38	0.85	4	6.25	0.5	4	7.58	0.38	4	1	0	4	2.42	0.38	4	2	0.82	4	2.85	0.96	4	4.83	0.76	4	4.08	0.83	4	2.94	0.31	4	2.17	0.29	4	5.75
ECHO12 Sen	7.92	0.34	4	7.81	0.38	4	7.85	0.34	4	8.06	0.43	4	7.95	0.45	4	7.5	0.71	4	7.83	0.76	4	8.25	0.25	4	7.33	0.76	4	6.25	1.16	4	6.69	0.75	4	7.1	0.72	4	6.88	0.92	4	6.55	1.44	4	4.56	2.02	4	6.75	0.25	4	6.78
PV3 Sen	6.38	0.54	4	6.5	1.16	4	7.6	0.38	4	7.63	0.66	4	6.95	0.65	4	7.44	0.43	4	6.75	0.5	4	6.92	0.38	4	7.44	0.13	4	4.29	0.4	4	4.15	0.65	4	4.35	0.55	4	4.56	0.51	4	4.62	0.69	4	4.75	1.19	4	4.75	0.5	4	4.58
CVA7 Sen	6.83	0.41	4	6.31	0.24	4	6.4	0.45	4	7.25	0	4	6.9	0.22	4	6.63	0.32	4	6.25	0.43	4	7.52	0.63	4	5.81	0.47	4	4.58	0.38	4	5	0.71	4	4.3	1.08	4	4.75	0.61	4	5.15	0.68	4	4.69	0.55	4	5.33	0.14	4	5.5
NDV Sen	7.17	0.44	4	7.31	0.31	4	7.52	0.86	4	4.63	0.95	4	5.77	1.04	4	4.88	1.09	4	5.9	0.36	4	8.67	0.58	4	4.81	0.55	4	2.25	0.42	4	2.25	0.5	4	2.55	0.97	4	2.5	0.58	4	3.15	0.74	4	3.38	1.09	4	4.58	0.52	4	3.92
VSV Sen	6	0.5	4	6.58	0.38	4	6.92	0.52	4	6.83	0.58	4	4.17	0.29	4	3.9	0.36	4	3.08	0.38	4	6.67	0.38	4	5.5	0.87	4	1.67	0.29	4	2.13	0.29	4	3.83	0.38	4	3.58	0.38	4	2.67	0.29	4	1.67	0.29	4	2.17	0.29	4	4
LEV14 Rep	7.69	0.24	4	7.5	0.5	4	8	0.25	4	7.75	0.25	4	8.25	0.25	4	7.42	0.38	4	6.5	0.25	4	7.82	0.35	4	4.33	0.38	4	6.38	0.6	4	7.17	0.52	4	6.83	0.38	4	6.92	0.38	4	6.42	0.63	4	5.92	0.29	4	5.17	0.29	4	6.08
ECHO12 Rep	8	0.46	4	8	0.5	4	8	0.25	4	7.67	0.14	4	7.5	0.25	4	7.17	0.38	4	7.42	0.38	4	7.92	0.38	4	6.42	0.63	4	7.06	0.52	4	7.17	0.76	4	7	0.5	4	6.83	0.38	4	5.92	0.29	4	4.83	0.38	4	5.75	0.25	4	6.17
PV3 Rep	7.85	0.42	4	7.5	0.74	4	7.5	0.9	4	7.48	0.28	4	7.75	0.66	4	6.75	0.43	4	4.33	0.52	4	5.75	0.25	4	6.83	0.63	4	6.1	0.55	4	6.25	0.74	4	5.33	0.76	4	6	0.5	4	6	0.5	4	5.75	0.25	4	2.75	0.25	4	4.65
CVA7 Rep	7.4	0.72	4	7.38	1.03	4	7.25	1.25	4	8	0.87	4	8	0.5	4	6.33	0.58	4	5.75	0.25	4	5.9	0.36	4	6.75	1.09	4	6.35	1.31	4	6.38	0.92	4	5.75	0.75	4	5.67	1.04	4	6.25	0.66	4	5	1	4	4.5	0.5	4	5.42
NDV Rep	3.5	0.5	4	4.08	0.38	4	4.42	0.52	4	4.33	0.58	4	4.67	0.29	4	3.4	0.36	4	3.58	0.38	4	4.17	0.38	4	3	0.87	4	1.17	0.29	4	1.17	0.29	4	3.33	0.38	4	3.08	0.38	4	3.17	0.29	4	1.17	0.29	4	1.67	0.29	4	3.5
VSV Rep	7.75	0.66	4	7.83	0.58	4	6.42	0.76	4	5.17	0.38	4	5.5	0.75	4	4.5	0.66	4	4.92	0.52	4	7.48	0.42	4	5.83	1.15	4	4.33	0.29	4	4.5	0.5	4	3.58	1.01	4	2.58	0.52	4	1.67	1.04	4	2.42	0.38	4	2	0.5	4	4.73
[truncated: 5 more columns]

## Sheet: DBTRG-05MG&derivatives_statistics
Statistical evaluation of data was performed using GraphPad Prism software.
Below are the results of evaluation extracted from Prism project.
«Yes» in «Discovery?» column corresponds to Q-value < 0.05 and «stars» in Figure 4.
P-value < 0.05 in «P-value» column corresponds to «arrows» in Figure 4. Positive and negative values in «Difference» column determine the down and up directions of the «arrows» in Figure 4.
Statistical Test details
Test name	Unpaired t test
Variance assumption	Individual variance for each row
Multiple comparisons	False Discovery Rate (FDR)
Method	Two-stage step-up (Benjamini, Krieger, and Yekutieli)
Desired FDR (Q)	5,00%
Number of tests performed	12
Number of rows omitted	0
Cell sensitivity to viruses (Sen) and virus replication (Rep), IFN 0 units/mL.
	Discovery?	P value	Mean of DBTRG wt	Mean of DBTRG sh cntr	Difference	SE of difference	t ratio	df	q value
LEV14 Sen	No	0.091056	7.46	8.13	-0.67	0.3332	2.011	6	0.359884
LEV14 Rep	No	0.518824	7.69	7.5	0.19	0.2773	0.6852	6	>0,999999
ECHO12 Sen	No	0.681209	7.92	7.81	0.11	0.255	0.4315	6	>0,999999
ECHO12 Rep	No	>0,999999	8	8	0	0.3397	0	6	>0,999999
PV3 Sen	No	0.857397	6.38	6.5	-0.12	0.6398	0.1876	6	>0,999999
PV3 Rep	No	0.442153	7.85	7.5	0.35	0.4254	0.8227	6	>0,999999
CVA7 Sen	No	0.071162	6.83	6.31	0.52	0.2375	2.189	6	0.359884
CVA7 Rep	No	0.975641	7.4	7.38	0.02	0.6284	0.03183	6	>0,999999
NDV Sen	No	0.621542	7.17	7.31	-0.14	0.2691	0.5202	6	>0,999999
NDV Rep	No	0.114249	3.5	4.08	-0.58	0.314	1.847	6	0.359884
VSV Sen	No	0.114249	6	6.58	-0.58	0.314	1.847	6	0.359884
VSV Rep	No	0.8615	7.75	7.83	-0.08	0.4393	0.1821	6	>0,999999
Cell sensitivity to viruses (Sen) and virus replication (Rep), IFN 0 units/mL.
	Discovery?	P value	Mean of DBTRG wt	Mean of DBTRG shMX1	Difference	SE of difference	t ratio	df	q value
LEV14 Sen	No	0.376079	7.46	7.7	-0.24	0.2511	0.9558	6	0.676943
LEV14 Rep	No	0.123817	7.69	8	-0.31	0.1733	1.789	6	0.312019
ECHO12 Sen	No	0.780731	7.92	7.85	0.07	0.2404	0.2912	6	0.964626
ECHO12 Rep	No	>0,999999	8	8	0	0.2618	0	6	>0,999999
PV3 Sen	No	0.010145	6.38	7.6	-1.22	0.3302	3.695	6	0.127828
PV3 Rep	No	0.507352	7.85	7.5	0.35	0.4966	0.7048	6	0.710292
CVA7 Sen	No	0.207459	6.83	6.4	0.43	0.3044	1.413	6	0.435663
CVA7 Rep	No	0.842134	7.4	7.25	0.15	0.7213	0.208	6	0.964626
NDV Sen	No	0.495958	7.17	7.52	-0.35	0.483	0.7246	6	0.710292
NDV Rep	No	0.043453	3.5	4.42	-0.92	0.3607	2.551	6	0.136877
VSV Sen	No	0.043453	6	6.92	-0.92	0.3607	2.551	6	0.136877
VSV Rep	No	0.038406	7.75	6.42	1.33	0.5033	2.643	6	0.136877
Cell sensitivity to viruses (Sen) and virus replication (Rep), IFN 0 units/mL.
	Discovery?	P value	Mean of DBTRG wt	Mean of DBTRG shIFIT3	Difference	SE of difference	t ratio	df	q value
LEV14 Sen	No	0.867953	7.46	7.38	0.08	0.4491	0.1782	3.689	0.683513
LEV14 Rep	No	0.282715	7.69	7.42	0.27	0.2247	1.201	5.065	0.333957
ECHO12 Sen	No	0.342065	7.92	7.5	0.42	0.3936	1.067	4.307	0.359169
ECHO12 Rep	No	0.033108	8	7.17	0.83	0.2983	2.782	5.794	0.052145
PV3 Sen	Yes	0.02333	6.38	7.44	-1.06	0.3451	3.071	5.714	0.044093
PV3 Rep	Yes	0.010589	7.85	6.75	1.1	0.3005	3.66	5.997	0.033355
CVA7 Sen	No	0.472671	6.83	6.63	0.2	0.26	0.7691	5.666	0.446674
CVA7 Rep	No	0.061831	7.4	6.33	1.07	0.4623	2.315	5.74	0.083472
NDV Sen	Yes	0.018	7.17	4.88	2.29	0.5877	3.896	3.952	0.042525
NDV Rep	No	0.757564	3.5	3.4	0.1	0.3081	0.3246	5.452	0.650816
VSV Sen	Yes	0.00073	6	3.9	2.1	0.3081	6.817	5.452	0.003449
VSV Rep	Yes	0.000436	7.75	4.5	3.25	0.4667	6.964	6	0.003449
Cell sensitivity to viruses (Sen) and virus replication (Rep), IFN 0 units/mL.
	Discovery?	P value	Mean of DBTRG wt	Mean of DBTRG shBST2	Difference	SE of difference	t ratio	df	q value
LEV14 Sen	No	0.298289	7.46	7.76	-0.3	0.2635	1.139	6	0.313203
LEV14 Rep	Yes	0.01787	7.69	8.25	-0.56	0.1733	3.232	6	0.042217
ECHO12 Sen	No	0.918747	7.92	7.95	-0.03	0.282	0.1064	6	0.723513
ECHO12 Rep	No	0.1047	8	7.5	0.5	0.2618	1.91	6	0.164903
PV3 Sen	No	0.226007	6.38	6.95	-0.57	0.4225	1.349	6	0.26697
PV3 Rep	No	0.806756	7.85	7.75	0.1	0.3912	0.2557	6	0.693077
CVA7 Sen	No	0.773657	6.83	6.9	-0.07	0.2326	0.3009	6	0.693077
CVA7 Rep	No	0.220049	7.4	8	-0.6	0.4383	1.369	6	0.26697
NDV Sen	No	0.047836	7.17	5.77	1.4	0.5646	2.48	6	0.09041
NDV Rep	Yes	0.006739	3.5	4.67	-1.17	0.289	4.048	6	0.021227
VSV Sen	Yes	0.000726	6	4.17	1.83	0.289	6.332	6	0.006858
VSV Rep	Yes	0.004085	7.75	5.5	2.25	0.4995	4.504	6	0.019303
Cell sensitivity to viruses (Sen) and virus replication (Rep), IFN 0 units/mL.
	Discovery?	P value	Mean of DBTRG wt	Mean of DBTRG shOAS2	Difference	SE of difference	t ratio	df	q value
LEV14 Sen	No	0.082434	7.46	8.08	-0.62	0.2977	2.083	6	0.129582
LEV14 Rep	No	0.740962	7.69	7.75	-0.06	0.1733	0.3463	6	0.648342
ECHO12 Sen	No	0.627747	7.92	8.06	-0.14	0.2741	0.5108	6	0.599213
ECHO12 Rep	No	0.218967	8	7.67	0.33	0.2404	1.373	6	0.255461
PV3 Sen	No	0.026231	6.38	7.63	-1.25	0.4264	2.932	6	0.091807
PV3 Rep	No	0.193007	7.85	7.48	0.37	0.2524	1.466	6	0.253322
CVA7 Sen	No	0.086388	6.83	7.25	-0.42	0.205	2.049	6	0.129582
CVA7 Rep	No	0.328844	7.4	8	-0.6	0.5646	1.063	6	0.345286
NDV Sen	Yes	0.002845	7.17	4.63	2.54	0.5235	4.852	6	0.014938
NDV Rep	No	0.073288	3.5	4.33	-0.83	0.3829	2.168	6	0.129582
VSV Sen	No	0.073288	6	6.83	-0.83	0.3829	2.168	6	0.129582
VSV Rep	Yes	0.000505	7.75	5.17	2.58	0.3808	6.775	6	0.005304
Cell sensitivity to viruses (Sen) and virus replication (Rep), IFN 0 units/mL.
	Discovery?	P value	Mean of DBTRG wt	Mean of DBTRG shPLSCR1	Difference	SE of difference	t ratio	df	q value
LEV14 Sen	Yes	0.00577	7.46	6.25	1.21	0.289	4.187	6	0.004328
LEV14 Rep	Yes	0.00047	7.69	6.5	1.19	0.1733	6.868	6	0.000684
ECHO12 Sen	No	0.835999	7.92	7.83	0.09	0.4163	0.2162	6	0.36575
ECHO12 Rep	No	0.099864	8	7.42	0.58	0.2983	1.944	6	0.058254
PV3 Sen	No	0.353459	6.38	6.75	-0.37	0.368	1.006	6	0.185566
PV3 Rep	Yes	4.3e-05	7.85	4.33	3.52	0.3342	10.53	6	0.000226
CVA7 Sen	No	0.098729	6.83	6.25	0.58	0.2971	1.952	6	0.058254
CVA7 Rep	Yes	0.00493	7.4	5.75	1.65	0.3811	4.33	6	0.004314
NDV Sen	Yes	0.004247	7.17	5.9	1.27	0.2843	4.468	6	0.004314
NDV Rep	No	0.807407	3.5	3.58	-0.08	0.314	0.2548	6	0.36575
VSV Sen	Yes	8.8e-05	6	3.08	2.92	0.314	9.299	6	0.00023
VSV Rep	Yes	0.000521	7.75	4.92	2.83	0.4201	6.736	6	0.000684
Cell sensitivity to viruses (Sen) and virus replication (Rep), IFN 0 units/mL.
	Discovery?	P value	Mean of DBTRG wt	Mean of DBTRG exprPLSCR1	Difference	SE of difference	t ratio	df	q value
LEV14 Sen	No	0.633504	7.46	7.58	-0.12	0.239	0.5021	6	0.544238
LEV14 Rep	No	0.562589	7.69	7.82	-0.13	0.2122	0.6127	6	0.531647
ECHO12 Sen	No	0.168871	7.92	8.25	-0.33	0.211	1.564	6	0.199479
ECHO12 Rep	No	0.797557	8	7.92	0.08	0.2983	0.2682	6	0.628076
PV3 Sen	No	0.153037	6.38	6.92	-0.54	0.3302	1.636	6	0.199479
PV3 Rep	Yes	0.000137	7.85	5.75	2.1	0.2444	8.593	6	0.00129
CVA7 Sen	No	0.116032	6.83	7.52	-0.69	0.3758	1.836	6	0.18275
CVA7 Rep	Yes	0.009774	7.4	5.9	1.5	0.4025	3.727	6	0.030787
NDV Sen	Yes	0.006211	7.17	8.67	-1.5	0.364	4.121	6	0.029345
NDV Rep	No	0.076814	3.5	4.17	-0.67	0.314	2.134	6	0.145179
VSV Sen	No	0.076814	6	6.67	-0.67	0.314	2.134	6	0.145179
VSV Rep	No	0.515824	7.75	7.48	0.27	0.3912	0.6903	6	0.531647
Cell sensitivity to viruses (Sen) and virus replication (Rep), IFN 1000 units/mL.
	Discovery?	P value	Mean of DBTRG wt IFN	Mean of DBTRG sh cntr IFN	Difference	SE of difference	t ratio	df	q value
LEV14 Sen	No	0.388525	2.42	2	0.42	0.4519	0.9294	6	>0,999999
LEV14 Rep	No	0.093718	6.38	7.17	-0.79	0.397	1.99	6	0.590426
ECHO12 Sen	No	0.547606	6.25	6.69	-0.44	0.6907	0.6371	6	>0,999999
ECHO12 Rep	No	0.81913	7.06	7.17	-0.11	0.4604	0.2389	6	>0,999999
PV3 Sen	No	0.726308	4.29	4.15	0.14	0.3816	0.3669	6	>0,999999
PV3 Rep	No	0.755943	6.1	6.25	-0.15	0.461	0.3254	6	>0,999999
CVA7 Sen	No	0.337097	4.58	5	-0.42	0.4026	1.043	6	>0,999999
CVA7 Rep	No	0.971317	6.35	6.38	-0.03	0.8004	0.03748	6	>0,999999
NDV Sen	No	>0,999999	2.25	2.25	0	0.3265	0	6	>0,999999
NDV Rep	No	>0,999999	1.17	1.17	0	0.2051	0	6	>0,999999
VSV Sen	No	0.066053	1.67	2.13	-0.46	0.2051	2.243	6	0.590426
VSV Rep	No	0.577838	4.33	4.5	-0.17	0.289	0.5882	6	>0,999999
Cell sensitivity to viruses (Sen) and virus replication (Rep), IFN 1000 units/mL.
	Discovery?	P value	Mean of DBTRG wt IFN	Mean of DBTRG shMX1 IFN	Difference	SE of difference	t ratio	df	q value
LEV14 Sen	No	0.436766	2.42	2.85	-0.43	0.5162	0.833	6	0.599708
LEV14 Rep	No	0.252036	6.38	6.83	-0.45	0.3551	1.267	6	0.454117
ECHO12 Sen	No	0.259496	6.25	7.1	-0.85	0.6826	1.245	6	0.454117
ECHO12 Rep	No	0.873349	7.06	7	0.06	0.3607	0.1663	6	0.76418
PV3 Sen	No	0.865744	4.29	4.35	-0.06	0.34	0.1765	6	0.76418
PV3 Rep	No	0.151791	6.1	5.33	0.77	0.4691	1.642	6	0.454117
CVA7 Sen	No	0.642118	4.58	4.3	0.28	0.5725	0.4891	6	0.674224
CVA7 Rep	No	0.45692	6.35	5.75	0.6	0.7548	0.795	6	0.599708
NDV Sen	No	0.590876	2.25	2.55	-0.3	0.5285	0.5676	6	0.674224
NDV Rep	Yes	0.000103	1.17	3.33	-2.16	0.239	9.037	6	0.00054
VSV Sen	Yes	0.000103	1.67	3.83	-2.16	0.239	9.037	6	0.00054
VSV Rep	No	0.203354	4.33	3.58	0.75	0.5254	1.427	6	0.454117
Cell sensitivity to viruses (Sen) and virus replication (Rep), IFN 1000 units/mL.
	Discovery?	P value	Mean of DBTRG wt IFN	Mean of DBTRG shIFIT3 IFN	Difference	SE of difference	t ratio	df	q value
LEV14 Sen	No	0.07821	2.42	2.94	-0.52	0.2452	2.121	6	0.265591
LEV14 Rep	No	0.216648	6.38	5.92	0.46	0.3332	1.381	6	0.324972
ECHO12 Sen	No	0.196967	6.25	4.56	1.69	1.165	1.451	6	0.324972
ECHO12 Rep	Yes	0.000449	7.06	4.83	2.23	0.322	6.925	6	0.002357
PV3 Sen	No	0.491295	4.29	4.75	-0.46	0.6277	0.7328	6	0.573178
PV3 Rep	No	0.290627	6.1	5.75	0.35	0.3021	1.159	6	0.381448
CVA7 Sen	No	0.75327	4.58	4.69	-0.11	0.3343	0.3291	6	0.790933
CVA7 Rep	No	0.152474	6.35	5	1.35	0.824	1.638	6	0.320196
NDV Sen	No	0.101178	2.25	3.38	-1.13	0.5841	1.935	6	0.265591
NDV Rep	No	>0,999999	1.17	1.17	0	0.2051	0	6	0.875
VSV Sen	No	>0,999999	1.67	1.67	0	0.2051	0	6	0.875
VSV Rep	Yes	0.000205	4.33	2.42	1.91	0.239	7.991	6	0.002149
Cell sensitivity to viruses (Sen) and virus replication (Rep), IFN 1000 units/mL.
	Discovery?	P value	Mean of DBTRG wt IFN	Mean of DBTRG shBST2 IFN	Difference	SE of difference	t ratio	df	q value
LEV14 Sen	Yes	0.010874	2.42	4.08	-1.66	0.4564	3.637	6	0.015985
LEV14 Rep	No	0.929728	6.38	6.42	-0.04	0.435	0.09195	6	0.569458
ECHO12 Sen	No	0.756588	6.25	6.55	-0.3	0.9246	0.3245	6	0.569458
ECHO12 Rep	Yes	0.008666	7.06	5.92	1.14	0.2977	3.829	6	0.015923
PV3 Sen	No	0.439605	4.29	4.62	-0.33	0.3988	0.8275	6	0.403887
PV3 Rep	No	0.79689	6.1	6	0.1	0.3717	0.2691	6	0.569458
CVA7 Sen	No	0.193671	4.58	5.15	-0.57	0.3895	1.463	6	0.203355
CVA7 Rep	No	0.896008	6.35	6.25	0.1	0.7334	0.1363	6	0.569458
NDV Sen	No	0.078777	2.25	3.15	-0.9	0.4254	2.115	6	0.096502
NDV Rep	Yes	6.7e-05	1.17	3.17	-2	0.2051	9.753	6	0.000491
VSV Sen	Yes	0.002776	1.67	2.67	-1	0.2051	4.877	6	0.006801
VSV Rep	Yes	0.002637	4.33	1.67	2.66	0.5398	4.927	6	0.006801
Cell sensitivity to viruses (Sen) and virus replication (Rep), IFN 1000 units/mL.
	Discovery?	P value	Mean of DBTRG wt IFN	Mean of DBTRG shOAS2 IFN	Difference	SE of difference	t ratio	df	q value
LEV14 Sen	Yes	0.001292	2.42	4.83	-2.41	0.4249	5.673	6	0.002713
LEV14 Rep	No	0.179157	6.38	6.92	-0.54	0.3551	1.521	6	0.300984
ECHO12 Sen	No	0.427399	6.25	6.88	-0.63	0.7403	0.851	6	0.429388
ECHO12 Rep	No	0.501912	7.06	6.83	0.23	0.322	0.7142	6	0.429388
PV3 Sen	No	0.436668	4.29	4.56	-0.27	0.3241	0.8331	6	0.429388
PV3 Rep	No	0.79689	6.1	6	0.1	0.3717	0.2691	6	0.557823
CVA7 Sen	No	0.652869	4.58	4.75	-0.17	0.3593	0.4731	6	0.498555
CVA7 Rep	No	0.447222	6.35	5.67	0.68	0.8363	0.8131	6	0.429388
NDV Sen	No	0.511176	2.25	2.5	-0.25	0.3581	0.6982	6	0.429388
NDV Rep	Yes	0.000205	1.17	3.08	-1.91	0.239	7.991	6	0.00086
VSV Sen	Yes	0.000205	1.67	3.58	-1.91	0.239	7.991	6	0.00086
VSV Rep	Yes	0.001074	4.33	2.58	1.75	0.2977	5.878	6	0.002713
Cell sensitivity to viruses (Sen) and virus replication (Rep), IFN 1000 units/mL.
	Discovery?	P value	Mean of DBTRG wt IFN	Mean of DBTRG shPLSCR1 IFN	Difference	SE of difference	t ratio	df	q value
LEV14 Sen	No	0.335863	2.42	2.17	0.25	0.239	1.046	6	0.192358
LEV14 Rep	Yes	0.010947	6.38	5.17	1.21	0.3332	3.631	6	0.011494
ECHO12 Sen	No	0.431689	6.25	6.75	-0.5	0.5933	0.8427	6	0.226637
ECHO12 Rep	Yes	0.003929	7.06	5.75	1.31	0.2885	4.541	6	0.006189
PV3 Sen	No	0.200803	4.29	4.75	-0.46	0.3202	1.437	6	0.126506
PV3 Rep	Yes	3.2e-05	6.1	2.75	3.35	0.3021	11.09	6	0.000202
CVA7 Sen	Yes	0.010041	4.58	5.33	-0.75	0.2025	3.704	6	0.011494
CVA7 Rep	Yes	0.038605	6.35	4.5	1.85	0.7011	2.639	6	0.034744
NDV Sen	Yes	0.000433	2.25	4.58	-2.33	0.3342	6.972	6	0.000909
NDV Rep	Yes	0.050588	1.17	1.67	-0.5	0.2051	2.438	6	0.035412
VSV Sen	Yes	0.050588	1.67	2.17	-0.5	0.2051	2.438	6	0.035412
VSV Rep	Yes	0.000195	4.33	2	2.33	0.289	8.062	6	0.000614
Cell sensitivity to viruses (Sen) and virus replication (Rep), IFN 1000 units/mL.
	Discovery?	P value	Mean of DBTRG wt IFN	Mean of DBTRG exprPLSCR1 IFN	Difference	SE of difference	t ratio	df	q value
LEV14 Sen	Yes	0.000124	2.42	5.75	-3.33	0.3808	8.745	6	0.00091
LEV14 Rep	No	0.430604	6.38	6.08	0.3	0.3551	0.8448	6	0.287722
ECHO12 Sen	No	0.402546	6.25	6.78	-0.53	0.5886	0.9005	6	0.287722
ECHO12 Rep	Yes	0.032691	7.06	6.17	0.89	0.322	2.764	6	0.040046
PV3 Sen	No	0.333629	4.29	4.58	-0.29	0.2759	1.051	6	0.272464
PV3 Rep	Yes	0.009372	6.1	4.65	1.45	0.3854	3.762	6	0.013776
CVA7 Sen	No	0.071226	4.58	5.5	-0.92	0.4204	2.188	6	0.074787
CVA7 Rep	No	0.221626	6.35	5.42	0.93	0.682	1.364	6	0.203619
NDV Sen	Yes	0.001056	2.25	3.92	-1.67	0.2832	5.897	6	0.003881
NDV Rep	Yes	0.002262	1.17	3.5	-2.33	0.4585	5.081	6	0.004157
VSV Sen	Yes	0.002262	1.67	4	-2.33	0.4585	5.081	6	0.004157
VSV Rep	No	0.751952	4.33	4.73	-0.4	1.209	0.3309	6	0.46057
Cell sensitivity to viruses (Sen) and virus replication (Rep), IFN 1000 units/mL.
	Discovery?	P value	Mean of DBTRG wt IFN	Mean of FECH IFN	Difference	SE of difference	t ratio	df	q value
LEV14 Sen	Yes	0.000296	2.42	1	1.42	0.19	7.474	6	0.001739
LEV14 Rep	Yes	0.000331	6.38	4	2.38	0.325	7.323	6	0.001739
ECHO12 Sen	No	0.609178	6.25	6.67	-0.42	0.779	0.5392	6	0.671177
ECHO12 Rep	No	0.061007	7.06	6.23	0.83	0.3607	2.301	6	0.213523
PV3 Sen	No	0.287769	4.29	5	-0.71	0.6088	1.166	6	0.431654
PV3 Rep	No	0.139019	6.1	6.67	-0.57	0.3343	1.705	6	0.291941
CVA7 Sen	No	0.125425	4.58	5.25	-0.67	0.3765	1.78	6	0.291941
CVA7 Rep	No	0.820021	6.35	6.17	0.18	0.7572	0.2377	6	0.717518
NDV Sen	No	0.278819	2.25	2	0.25	0.21	1.19	6	0.431654
NDV Rep	No	0.639216	1.17	1.33	-0.16	0.3242	0.4935	6	0.671177
VSV Sen	No	0.639216	1.67	1.83	-0.16	0.3242	0.4935	6	0.671177
VSV Rep	No	0.797362	4.33	4.08	0.25	0.9314	0.2684	6	0.717518
Cell sensitivity to viruses (Sen) and virus replication (Rep), IFN 0 units/mL.
	Discovery?	P value	Mean of DBTRG wt	Mean of FECH	Difference	SE of difference	t ratio	df	q value
LEV14 Sen	Yes	<0,000001	7.46	1	6.46	0.145	44.55	6	<0,000001
LEV14 Rep	Yes	6e-06	7.69	4.33	3.36	0.2247	14.95	6	1.5e-05
ECHO12 Sen	No	0.206178	7.92	7.33	0.59	0.4163	1.417	6	0.12027
ECHO12 Rep	Yes	0.006719	8	6.42	1.58	0.39	4.051	6	0.008819
PV3 Sen	Yes	0.008793	6.38	7.44	-1.06	0.2777	3.817	6	0.009232
PV3 Rep	Yes	0.035849	7.85	6.83	1.02	0.3786	2.694	6	0.023526
CVA7 Sen	Yes	0.017017	6.83	5.81	1.02	0.3118	3.271	6	0.01489
CVA7 Rep	No	0.358086	7.4	6.75	0.65	0.6532	0.9952	6	0.156662
NDV Sen	Yes	0.000536	7.17	4.81	2.36	0.3522	6.701	6	0.000938
NDV Rep	No	0.357452	3.5	3	0.5	0.5017	0.9966	6	0.156662
VSV Sen	No	0.357452	6	5.5	0.5	0.5017	0.9966	6	0.156662
VSV Rep	Yes	0.027475	7.75	5.83	1.92	0.663	2.896	6	0.020606
