# Supplementary material for: Multi-Omics Analysis of Glioblastoma Cells’ Sensitivity to Oncolytic Viruses
Source: Cancers (Basel). 2021 Oct 20;13(21):5268. doi: 10.3390/cancers13215268 (PMC8582528; doi:10.3390/cancers13215268)
Supplement: Supplementary file 1 [file cancers-13-05268-s001.zip › Table_S3.xlsx]

## Sheet: GBM4446
Gene ID	Symbol	Name	Annotation	4446a1	4446a2	4446a3	4446k1	4446k2	4446k3	LogFC	p-value	FDR_BH
ENSG00000185745	IFIT1	interferon induced protein with tetratricopeptide repeats 1	hsa05160 (Hepatitis C), hsa05168 (Herpes simplex infection), GO:0009615 (response to virus), GO:0019060 (intracellular transport of viral protein in host cell), GO:0032091 (negative regulation of protein binding), GO:0045070 (positive regulation of viral genome replication), GO:0045071 (negative regulation of viral genome replication), GO:0050689 (negative regulation of defense response to virus …	468.6	478.4	423.1	23.9	24.4	23	4.26	1.43e-05	0.00749506
ENSG00000157601	MX1	MX dynamin like GTPase 1	hsa05160 (Hepatitis C), hsa05162 (Measles), hsa05164 (Influenza A), hsa05165 (Human papillomavirus infection), GO:0000266 (mitochondrial fission), GO:0003374 (dynamin polymerization involved in mitochondrial fission), GO:0006915 (apoptotic process), GO:0006952 (defense response), GO:0007165 (signal transduction), GO:0009615 (response to virus), GO:0034340 (response to type I interferon), GO:00450…	831.4	829.3	719.2	23.8	29.1	23.1	4.97	3.22e-05	0.00824273
ENSG00000111335	OAS2	2'-5'-oligoadenylate synthetase 2	hsa04621 (NOD-like receptor signaling pathway), hsa05160 (Hepatitis C), hsa05162 (Measles), hsa05164 (Influenza A), hsa05168 (Herpes simplex infection), hsa05169 (Epstein-Barr virus infection), GO:0006139 (nucleobase-containing compound metabolic process), GO:0006401 (RNA catabolic process), GO:0006486 (protein glycosylation), GO:0009615 (response to virus), GO:0018377 (protein myristoylation), G…	225.9	225.9	201.4	11.4	11.8	11.6	4.23	1.46e-05	0.00749506
ENSG00000137959	IFI44L	interferon induced protein 44 like	GO:0051607 (defense response to virus), GO:0005737 (cytoplasm), GO:0005525 (GTP binding)	201.1	183.2	174.2	7	7.4	8	4.64	2.27e-05	0.00760112
ENSG00000089127	OAS1	2'-5'-oligoadenylate synthetase 1	hsa04621 (NOD-like receptor signaling pathway), hsa05160 (Hepatitis C), hsa05162 (Measles), hsa05164 (Influenza A), hsa05168 (Herpes simplex infection), hsa05169 (Epstein-Barr virus infection), GO:0006006 (glucose metabolic process), GO:0009615 (response to virus), GO:0042593 (glucose homeostasis), GO:0045071 (negative regulation of viral genome replication), GO:0051607 (defense response to virus…	134.3	131.7	110.5	3.5	3.1	3	5.29	8.45e-05	0.0126985
ENSG00000185885	IFITM1	interferon induced transmembrane protein 1	hsa04662 (B cell receptor signaling pathway), GO:0001503 (ossification), GO:0007166 (cell surface receptor signaling pathway), GO:0008285 (negative regulation of cell proliferation), GO:0009615 (response to virus), GO:0030336 (negative regulation of cell migration), GO:0034341 (response to interferon-gamma), GO:0035455 (response to interferon-alpha), GO:0035456 (response to interferon-beta), GO:0…	174.6	149.6	150.8	6.9	7.6	5.9	4.54	4.94e-05	0.0100429
ENSG00000138642	HERC6	HECT and RLD domain containing E3 ubiquitin protein ligase family member 6	GO:0000209 (protein polyubiquitination), GO:0002244 (hematopoietic progenitor cell differentiation), GO:0005634 (nucleus), GO:0005829 (cytosol), GO:0004842 (ubiquitin-protein transferase activity), R-HSA-1280218 (Homo sapiens: Adaptive Immune System), R-HSA-168256 (Homo sapiens: Immune System), R-HSA-983168 (Homo sapiens: Antigen processing: Ubiquitination & Proteasome degradation), R-HSA-983169 …	171	182	170.6	14.8	13.1	12.1	3.71	1.88e-06	0.0023806
ENSG00000111331	OAS3	2'-5'-oligoadenylate synthetase 3	hsa04621 (NOD-like receptor signaling pathway), hsa05160 (Hepatitis C), hsa05162 (Measles), hsa05164 (Influenza A), hsa05168 (Herpes simplex infection), hsa05169 (Epstein-Barr virus infection), GO:0006139 (nucleobase-containing compound metabolic process), GO:0009615 (response to virus), GO:0045071 (negative regulation of viral genome replication), GO:0051607 (defense response to virus), GO:00603…	324.9	328.7	291.1	25.9	20.4	25.6	3.72	1.76e-05	0.00757618
ENSG00000119917	IFIT3	interferon induced protein with tetratricopeptide repeats 3	GO:0008285 (negative regulation of cell proliferation), GO:0009615 (response to virus), GO:0035457 (cellular response to interferon-alpha), GO:0043066 (negative regulation of apoptotic process), GO:0051607 (defense response to virus), GO:0060337 (type I interferon signaling pathway), GO:0005737 (cytoplasm), GO:0005739 (mitochondrion), GO:0005829 (cytosol), GO:0003674 (molecular_function), GO:0005…	419.6	422.5	366.7	44.4	42.9	49.6	3.14	4.01e-05	0.00909734
ENSG00000134321	RSAD2	radical S-adenosyl methionine domain containing 2	hsa05160 (Hepatitis C), hsa05164 (Influenza A), GO:0009615 (response to virus), GO:0034157 (positive regulation of toll-like receptor 7 signaling pathway), GO:0034165 (positive regulation of toll-like receptor 9 signaling pathway), GO:0035710 (CD4-positive, alpha-beta T cell activation), GO:0043367 (CD4-positive, alpha-beta T cell differentiation), GO:0045071 (negative regulation of viral genome …	79.9	87.7	76.8	3.7	4.4	5.1	4.21	1.92e-05	0.00757618
ENSG00000130303	BST2	bone marrow stromal cell antigen 2	hsa05170 (Human immunodeficiency virus 1 infection), GO:0002737 (negative regulation of plasmacytoid dendritic cell cytokine production), GO:0006959 (humoral immune response), GO:0007267 (cell-cell signaling), GO:0007275 (multicellular organismal development), GO:0008283 (cell proliferation), GO:0009615 (response to virus), GO:0010951 (negative regulation of endopeptidase activity), GO:0030308 (n…	572.7	600.2	575.4	69.8	84.7	84.2	2.87	9.42e-07	0.00217069
ENSG00000183486	MX2	MX dynamin like GTPase 2	GO:0000266 (mitochondrial fission), GO:0003374 (dynamin polymerization involved in mitochondrial fission), GO:0006952 (defense response), GO:0009615 (response to virus), GO:0015031 (protein transport), GO:0035455 (response to interferon-alpha), GO:0045087 (innate immune response), GO:0046822 (regulation of nucleocytoplasmic transport), GO:0051028 (mRNA transport), GO:0051607 (defense response to …	184.9	188.6	149	13	10.9	10.1	3.94	0.000210554	0.0209463
ENSG00000126709	IFI6	interferon alpha inducible protein 6	GO:0001836 (release of cytochrome c from mitochondria), GO:0006955 (immune response), GO:0043154 (negative regulation of cysteine-type endopeptidase activity involved in apoptotic process), GO:0051902 (negative regulation of mitochondrial depolarization), GO:0060337 (type I interferon signaling pathway), GO:2001240 (negative regulation of extrinsic apoptotic signaling pathway in absence of ligand…	2001.2	1706.7	1778.8	169.5	220.8	187.5	3.25	5.36e-05	0.0105824
ENSG00000138496	PARP9	poly(ADP-ribose) polymerase family member 9	GO:0006302 (double-strand break repair), GO:0016477 (cell migration), GO:0034356 (NAD biosynthesis via nicotinamide riboside salvage pathway), GO:0060330 (regulation of response to interferon-gamma), GO:0005634 (nucleus), GO:0005654 (nucleoplasm), GO:0005737 (cytoplasm), GO:0005739 (mitochondrion), GO:0005829 (cytosol), GO:0016020 (membrane), GO:0003950 (NAD+ ADP-ribosyltransferase activity), GO:…	175.5	183.4	163.2	32.9	28.1	29.5	2.53	1.85e-05	0.00757618
ENSG00000115267	IFIH1	interferon induced with helicase C domain 1	hsa04622 (RIG-I-like receptor signaling pathway), hsa05161 (Hepatitis B), hsa05162 (Measles), hsa05164 (Influenza A), hsa05168 (Herpes simplex infection), GO:0009597 (detection of virus), GO:0009615 (response to virus), GO:0016579 (protein deubiquitination), GO:0016925 (protein sumoylation), GO:0032480 (negative regulation of type I interferon production), GO:0032727 (positive regulation of inter…	56	60.2	53.1	7.8	7	7.3	2.94	1.89e-05	0.00757618
ENSG00000101347	SAMHD1	SAM and HD domain containing deoxynucleoside triphosphate triphosphohydrolase 1	hsa05170 (Human immunodeficiency virus 1 infection), GO:0006203 (dGTP catabolic process), GO:0006955 (immune response), GO:0045088 (regulation of innate immune response), GO:0046061 (dATP catabolic process), GO:0051289 (protein homotetramerization), GO:0051607 (defense response to virus), GO:0060337 (type I interferon signaling pathway), GO:0005622 (intracellular), GO:0005634 (nucleus), GO:000565…	114.4	126.3	112.9	23.1	23.1	23.9	2.33	2.42e-05	0.00760112
ENSG00000173193	PARP14	poly(ADP-ribose) polymerase family member 14	GO:0006351 (transcription, DNA-templated), GO:0006355 (regulation of transcription, DNA-templated), GO:0005634 (nucleus), GO:0005829 (cytosol), GO:0016020 (membrane), GO:0003723 (RNA binding), GO:0003950 (NAD+ ADP-ribosyltransferase activity), R-HSA-1430728 (Homo sapiens: Metabolism), R-HSA-196807 (Homo sapiens: Nicotinate metabolism), R-HSA-196849 (Homo sapiens: Metabolism of water-soluble vitam…	165.3	168.9	162.3	40	38	35.5	2.13	6.41e-07	0.00177363
ENSG00000130589	HELZ2	helicase with zinc finger 2	GO:0006351 (transcription, DNA-templated), GO:0044255 (cellular lipid metabolic process), GO:0045944 (positive regulation of transcription from RNA polymerase II promoter), GO:0005654 (nucleoplasm), GO:0016020 (membrane), GO:0003677 (DNA binding), GO:0003723 (RNA binding), GO:0004386 (helicase activity), GO:0005515 (protein binding), GO:0005524 (ATP binding), GO:0030374 (ligand-dependent nuclear …	136.8	169.9	158.6	17	21.7	20.7	2.97	0.000160723	0.0180197
ENSG00000137965	IFI44	interferon induced protein 44	GO:0009615 (response to virus), GO:0005737 (cytoplasm)	160	177	154.4	26.5	28	32.8	2.49	4.44e-05	0.0097182
ENSG00000188313	PLSCR1	phospholipid scramblase 1	GO:0006366 (transcription from RNA polymerase II promoter), GO:0006659 (phosphatidylserine biosynthetic process), GO:0006915 (apoptotic process), GO:0006953 (acute-phase response), GO:0010628 (positive regulation of gene expression), GO:0017121 (phospholipid scrambling), GO:0030168 (platelet activation), GO:0033003 (regulation of mast cell activation), GO:0035456 (response to interferon-beta), GO…	102.3	107.7	101.9	22.4	20.7	23.6	2.22	2.37e-06	0.00251882
ENSG00000115415	STAT1	signal transducer and activator of transcription 1	hsa04062 (Chemokine signaling pathway), hsa04217 (Necroptosis), hsa04380 (Osteoclast differentiation), hsa04620 (Toll-like receptor signaling pathway), hsa04621 (NOD-like receptor signaling pathway), hsa04625 (C-type lectin receptor signaling pathway), hsa04630 (JAK-STAT signaling pathway), hsa04658 (Th1 and Th2 cell differentiation), hsa04659 (Th17 cell differentiation), hsa04917 (Prolactin sign…	805.6	798.8	759.8	210	205.2	233.7	1.87	4.41e-06	0.00406942
ENSG00000068079	IFI35	interferon induced protein 35	GO:0060337 (type I interferon signaling pathway), GO:0005634 (nucleus), GO:0005829 (cytosol), GO:0005515 (protein binding), R-HSA-1280215 (Homo sapiens: Cytokine Signaling in Immune system), R-HSA-168256 (Homo sapiens: Immune System), R-HSA-909733 (Homo sapiens: Interferon alpha/beta signaling), R-HSA-913531 (Homo sapiens: Interferon Signaling)	162.1	183.9	163.7	28.6	32.8	35.2	2.4	4.59e-05	0.00976518
ENSG00000108771	DHX58	DExH-box helicase 58	hsa04622 (RIG-I-like receptor signaling pathway), GO:0009615 (response to virus), GO:0032480 (negative regulation of type I interferon production), GO:0032481 (positive regulation of type I interferon production), GO:0039534 (negative regulation of MDA-5 signaling pathway), GO:0039536 (negative regulation of RIG-I signaling pathway), GO:0045087 (innate immune response), GO:0045088 (regulation of …	69.6	71.4	72.3	15.3	15.5	14.7	2.23	2.9e-07	0.00177363
ENSG00000165949	IFI27	interferon alpha inducible protein 27	GO:0000122 (negative regulation of transcription from RNA polymerase II promoter), GO:0006919 (activation of cysteine-type endopeptidase activity involved in apoptotic process), GO:0046825 (regulation of protein export from nucleus), GO:0060337 (type I interferon signaling pathway), GO:0097190 (apoptotic signaling pathway), GO:0005637 (nuclear inner membrane), GO:0005739 (mitochondrion), GO:00057…	743	795	801.5	91.8	128.1	127.6	2.75	7.27e-06	0.00502667
ENSG00000134326	CMPK2	cytidine/uridine monophosphate kinase 2	hsa00240 (Pyrimidine metabolism), hsa01100 (Metabolic pathways), GO:0006165 (nucleoside diphosphate phosphorylation), GO:0006227 (dUDP biosynthetic process), GO:0006233 (dTDP biosynthetic process), GO:0006235 (dTTP biosynthetic process), GO:0009142 (nucleoside triphosphate biosynthetic process), GO:0071222 (cellular response to lipopolysaccharide), GO:0005739 (mitochondrion), GO:0004127 (cytidyla…	58.6	65.3	57.7	7.3	9.3	7.1	2.94	3e-05	0.00782745
ENSG00000142089	IFITM3	interferon induced transmembrane protein 3	GO:0006955 (immune response), GO:0009615 (response to virus), GO:0032897 (negative regulation of viral transcription), GO:0034341 (response to interferon-gamma), GO:0035455 (response to interferon-alpha), GO:0035456 (response to interferon-beta), GO:0045071 (negative regulation of viral genome replication), GO:0046597 (negative regulation of viral entry into host cell), GO:0051607 (defense respon…	1844	1903.5	1947	440.6	515	495.5	1.97	2.87e-06	0.00283621
ENSG00000187608	ISG15	ISG15 ubiquitin-like modifier	hsa04622 (RIG-I-like receptor signaling pathway), hsa05165 (Human papillomavirus infection), hsa05169 (Epstein-Barr virus infection), GO:0019941 (modification-dependent protein catabolic process), GO:0019985 (translesion synthesis), GO:0030501 (positive regulation of bone mineralization), GO:0031397 (negative regulation of protein ubiquitination), GO:0032020 (ISG15-protein conjugation), GO:003248…	475.9	647.7	590.6	24.2	37.1	42.5	4.04	0.000453999	0.0295864
ENSG00000106785	TRIM14	tripartite motif containing 14	GO:0032897 (negative regulation of viral transcription), GO:0045087 (innate immune response), GO:0051091 (positive regulation of sequence-specific DNA binding transcription factor activity), GO:0051092 (positive regulation of NF-kappaB transcription factor activity), GO:0005622 (intracellular), GO:0003674 (molecular_function), GO:0008270 (zinc ion binding), R-HSA-1280215 (Homo sapiens: Cytokine S…	114.8	119	107.3	29.9	26.9	28	2.01	1.73e-05	0.00757618
ENSG00000149131	SERPING1	serpin family G member 1	hsa04610 (Complement and coagulation cascades), hsa05133 (Pertussis), GO:0001869 (negative regulation of complement activation, lectin pathway), GO:0002576 (platelet degranulation), GO:0006958 (complement activation, classical pathway), GO:0007568 (aging), GO:0007597 (blood coagulation, intrinsic pathway), GO:0008015 (blood circulation), GO:0010951 (negative regulation of endopeptidase activity),…	93.9	81	87.2	20.2	20.1	18.2	2.16	5.66e-05	0.0106635
ENSG00000132530	XAF1	XIAP associated factor 1	GO:0006915 (apoptotic process), GO:0031333 (negative regulation of protein complex assembly), GO:0035456 (response to interferon-beta), GO:0060337 (type I interferon signaling pathway), GO:0005634 (nucleus), GO:0005739 (mitochondrion), GO:0005829 (cytosol), GO:0008270 (zinc ion binding), R-HSA-1280215 (Homo sapiens: Cytokine Signaling in Immune system), R-HSA-168256 (Homo sapiens: Immune System),…	36.4	33.2	28.8	3.8	3.7	3.4	3.18	0.000189181	0.0193777
ENSG00000019582	CD74	CD74 molecule	hsa04612 (Antigen processing and presentation), hsa05152 (Tuberculosis), hsa05168 (Herpes simplex infection), GO:0000187 (activation of MAPK activity), GO:0001516 (prostaglandin biosynthetic process), GO:0001934 (positive regulation of protein phosphorylation), GO:0001961 (positive regulation of cytokine-mediated signaling pathway), GO:0002606 (positive regulation of dendritic cell antigen proces…	16.6	16.3	15.5	0.9	0.9	0.8	4.23	1.31e-06	0.0023806
ENSG00000107201	DDX58	DExD/H-box helicase 58	hsa04064 (NF-kappa B signaling pathway), hsa04622 (RIG-I-like receptor signaling pathway), hsa04623 (Cytosolic DNA-sensing pathway), hsa05160 (Hepatitis C), hsa05161 (Hepatitis B), hsa05162 (Measles), hsa05164 (Influenza A), hsa05168 (Herpes simplex infection), hsa05169 (Epstein-Barr virus infection), GO:0002230 (positive regulation of defense response to virus by host), GO:0009597 (detection of …	63.1	71.7	64.1	10.8	12	13.7	2.45	4.48e-05	0.0097182
ENSG00000163840	DTX3L	deltex E3 ubiquitin ligase 3L	hsa04330 (Notch signaling pathway), GO:0000209 (protein polyubiquitination), GO:0006302 (double-strand break repair), GO:0006974 (cellular response to DNA damage stimulus), GO:0010390 (histone monoubiquitination), GO:0005634 (nucleus), GO:0005654 (nucleoplasm), GO:0005737 (cytoplasm), GO:0005829 (cytosol), GO:0003723 (RNA binding), GO:0004842 (ubiquitin-protein transferase activity), GO:0005515 (…	160.9	154.9	135.9	38.9	38	34.2	2.02	0.000121361	0.0150948
ENSG00000168961	LGALS9	galectin 9	GO:0002519 (natural killer cell tolerance induction), GO:0006935 (chemotaxis), GO:0006954 (inflammatory response), GO:0007565 (female pregnancy), GO:0010628 (positive regulation of gene expression), GO:0010629 (negative regulation of gene expression), GO:0032496 (response to lipopolysaccharide), GO:0032682 (negative regulation of chemokine production), GO:0032689 (negative regulation of interfero…	23.8	23.8	24.8	3	3.1	2.6	3.06	5.32e-07	0.00177363
ENSG00000133106	EPSTI1	epithelial stromal interaction 1		60.9	55.3	55.1	7.5	8.9	5.5	2.97	2.03e-05	0.00757618
ENSG00000185201	IFITM2	interferon induced transmembrane protein 2	GO:0006955 (immune response), GO:0009615 (response to virus), GO:0034341 (response to interferon-gamma), GO:0035455 (response to interferon-alpha), GO:0035456 (response to interferon-beta), GO:0045071 (negative regulation of viral genome replication), GO:0046597 (negative regulation of viral entry into host cell), GO:0051607 (defense response to virus), GO:0060337 (type I interferon signaling pat…	133.4	121.2	130	40.8	42	39.2	1.66	1.94e-05	0.00757618
ENSG00000205413	SAMD9	sterile alpha motif domain containing 9	GO:0034058 (endosomal vesicle fusion), GO:0005737 (cytoplasm), GO:0005769 (early endosome), GO:0005829 (cytosol), GO:0043231 (intracellular membrane-bounded organelle), GO:0005515 (protein binding)	126.6	129.8	110.8	34.3	30.2	33.7	1.9	0.000117601	0.0149325
ENSG00000119922	IFIT2	interferon induced protein with tetratricopeptide repeats 2	GO:0008637 (apoptotic mitochondrial changes), GO:0009615 (response to virus), GO:0032091 (negative regulation of protein binding), GO:0035457 (cellular response to interferon-alpha), GO:0043065 (positive regulation of apoptotic process), GO:0051607 (defense response to virus), GO:0060337 (type I interferon signaling pathway), GO:0005737 (cytoplasm), GO:0005783 (endoplasmic reticulum), GO:0005829 …	93.8	105	93.5	25.6	27.3	28.8	1.84	5.57e-05	0.0106635
ENSG00000100867	DHRS2	dehydrogenase/reductase 2	GO:0008207 (C21-steroid hormone metabolic process), GO:0008285 (negative regulation of cell proliferation), GO:0009636 (response to toxic substance), GO:0034599 (cellular response to oxidative stress), GO:0043011 (myeloid dendritic cell differentiation), GO:0043066 (negative regulation of apoptotic process), GO:0055114 (oxidation-reduction process), GO:0005634 (nucleus), GO:0005635 (nuclear envel…	24.8	29.8	25.5	1.2	2.2	2.3	3.79	0.000101647	0.0141978
ENSG00000163131	CTSS	cathepsin S	hsa04142 (Lysosome), hsa04145 (Phagosome), hsa04210 (Apoptosis), hsa04612 (Antigen processing and presentation), hsa05152 (Tuberculosis), GO:0002224 (toll-like receptor signaling pathway), GO:0002250 (adaptive immune response), GO:0006508 (proteolysis), GO:0006955 (immune response), GO:0010447 (response to acidic pH), GO:0016485 (protein processing), GO:0019882 (antigen processing and presentatio…	55.8	58.5	48.4	10.8	8.1	9.5	2.52	0.000136756	0.0160259
ENSG00000204592	HLA-E	major histocompatibility complex, class I, E	hsa04144 (Endocytosis), hsa04145 (Phagosome), hsa04218 (Cellular senescence), hsa04514 (Cell adhesion molecules (CAMs)), hsa04612 (Antigen processing and presentation), hsa04650 (Natural killer cell mediated cytotoxicity), hsa04940 (Type I diabetes mellitus), hsa05163 (Human cytomegalovirus infection), hsa05165 (Human papillomavirus infection), hsa05166 (Human T-cell leukemia virus 1 infection), …	452.7	481.7	474.8	165.4	170	183.1	1.44	8.38e-06	0.00504088
ENSG00000137496	IL18BP	interleukin 18 binding protein	GO:0032496 (response to lipopolysaccharide), GO:0042088 (T-helper 1 type immune response), GO:0070301 (cellular response to hydrogen peroxide), GO:0071356 (cellular response to tumor necrosis factor), GO:1900116 (extracellular negative regulation of signal transduction), GO:0005576 (extracellular region), GO:0005615 (extracellular space), GO:0070062 (extracellular vesicular exosome), GO:0042007 (…	35.6	35.2	37.4	7.8	8.3	7.8	2.17	2.26e-06	0.00251882
ENSG00000059378	PARP12	poly(ADP-ribose) polymerase family member 12	GO:0005634 (nucleus), GO:0003723 (RNA binding), GO:0003950 (NAD+ ADP-ribosyltransferase activity), GO:0046872 (metal ion binding)	99.3	104.3	96.7	24.1	29.1	28.7	1.88	1.21e-05	0.00666567
ENSG00000121060	TRIM25	tripartite motif containing 25	hsa04064 (NF-kappa B signaling pathway), hsa04622 (RIG-I-like receptor signaling pathway), hsa05164 (Influenza A), GO:0006513 (protein monoubiquitination), GO:0016579 (protein deubiquitination), GO:0019985 (translesion synthesis), GO:0030433 (ER-associated ubiquitin-dependent protein catabolic process), GO:0032480 (negative regulation of type I interferon production), GO:0033280 (response to vita…	169.6	172.7	157	59	56.2	56.7	1.54	2.36e-05	0.00760112
ENSG00000055332	EIF2AK2	eukaryotic translation initiation factor 2 alpha kinase 2	hsa04141 (Protein processing in endoplasmic reticulum), hsa04217 (Necroptosis), hsa05160 (Hepatitis C), hsa05162 (Measles), hsa05164 (Influenza A), hsa05165 (Human papillomavirus infection), hsa05167 (Kaposi sarcoma-associated herpesvirus infection), hsa05168 (Herpes simplex infection), hsa05169 (Epstein-Barr virus infection), hsa05203 (Viral carcinogenesis), GO:0000186 (activation of MAPKK activ…	159.3	158	143.6	51.7	47.4	52.2	1.61	3.97e-05	0.00909734
ENSG00000177409	SAMD9L	sterile alpha motif domain containing 9 like	GO:0034058 (endosomal vesicle fusion), GO:0005769 (early endosome), GO:0005515 (protein binding)	136.5	140.2	124.2	45.6	41	43.3	1.63	5.58e-05	0.0106635
ENSG00000160932	LY6E	lymphocyte antigen 6 family member E	GO:0006501 (C-terminal protein lipidation), GO:0007166 (cell surface receptor signaling pathway), GO:0005576 (extracellular region), GO:0005886 (plasma membrane), GO:0005887 (integral component of plasma membrane), GO:0031225 (anchored component of membrane), R-HSA-163125 (Homo sapiens: Post-translational modification: synthesis of GPI-anchored proteins), R-HSA-392499 (Homo sapiens: Metabolism of…	510.9	610.8	629.9	122.1	155.8	154.8	2.02	0.000336311	0.0260112
ENSG00000185507	IRF7	interferon regulatory factor 7	hsa04620 (Toll-like receptor signaling pathway), hsa04621 (NOD-like receptor signaling pathway), hsa04622 (RIG-I-like receptor signaling pathway), hsa04623 (Cytosolic DNA-sensing pathway), hsa05160 (Hepatitis C), hsa05161 (Hepatitis B), hsa05162 (Measles), hsa05164 (Influenza A), hsa05167 (Kaposi sarcoma-associated herpesvirus infection), hsa05168 (Herpes simplex infection), hsa05169 (Epstein-Bar…	58.5	84.9	81.1	4.2	7.1	7.6	3.57	0.00117792	0.0486308
ENSG00000110446	SLC15A3	solute carrier family 15 member 3	GO:0006811 (ion transport), GO:0015031 (protein transport), GO:0015992 (proton transport), GO:0055085 (transmembrane transport), GO:0005765 (lysosomal membrane), GO:0016021 (integral component of membrane), GO:0043231 (intracellular membrane-bounded organelle), GO:0015333 (peptide:proton symporter activity), R-HSA-382551 (Homo sapiens: Transmembrane transport of small molecules), R-HSA-425393 (Ho…	37.3	43.7	38.5	10.2	9.3	9.2	2.06	0.0001089	0.0143197
ENSG00000156587	UBE2L6	ubiquitin conjugating enzyme E2 L6	hsa04120 (Ubiquitin mediated proteolysis), hsa05012 (Parkinson disease), GO:0006464 (cellular protein modification process), GO:0016567 (protein ubiquitination), GO:0019941 (modification-dependent protein catabolic process), GO:0019985 (translesion synthesis), GO:0032020 (ISG15-protein conjugation), GO:0032480 (negative regulation of type I interferon production), GO:0044267 (cellular protein met…	195.9	188.2	191.4	82.5	77.6	79.2	1.27	1.89e-06	0.0023806
ENSG00000138755	CXCL9	C-X-C motif chemokine ligand 9	hsa04060 (Cytokine-cytokine receptor interaction), hsa04062 (Chemokine signaling pathway), hsa04620 (Toll-like receptor signaling pathway), GO:0002690 (positive regulation of leukocyte chemotaxis), GO:0006935 (chemotaxis), GO:0006952 (defense response), GO:0006954 (inflammatory response), GO:0006955 (immune response), GO:0006968 (cellular defense response), GO:0007165 (signal transduction), GO:00…	8.6	7.5	8.7	0	0.1	0.1	6.98	2.9e-05	0.00782745
ENSG00000135899	SP110	SP110 nuclear body protein	GO:0006351 (transcription, DNA-templated), GO:0006355 (regulation of transcription, DNA-templated), GO:0007165 (signal transduction), GO:0016032 (viral process), GO:0005634 (nucleus), GO:0003677 (DNA binding), GO:0004871 (signal transducer activity), GO:0008270 (zinc ion binding)	74.3	61.7	62.3	18	17	14	2.01	0.000311518	0.0255976
ENSG00000161921	CXCL16	C-X-C motif chemokine ligand 16	hsa04060 (Cytokine-cytokine receptor interaction), hsa04062 (Chemokine signaling pathway), GO:0006898 (receptor-mediated endocytosis), GO:0006935 (chemotaxis), GO:0010818 (T cell chemotaxis), GO:0030307 (positive regulation of cell growth), GO:0030335 (positive regulation of cell migration), GO:0034097 (response to cytokine), GO:0034341 (response to interferon-gamma), GO:0034612 (response to tumo…	34.5	33.8	33.2	10.4	10.2	10.2	1.72	4.11e-07	0.00177363
ENSG00000136514	RTP4	receptor transporter protein 4	GO:0001580 (detection of chemical stimulus involved in sensory perception of bitter taste), GO:0006612 (protein targeting to membrane), GO:0051205 (protein insertion into membrane), GO:0005737 (cytoplasm), GO:0009986 (cell surface), GO:0016021 (integral component of membrane), GO:0005515 (protein binding), GO:0031849 (olfactory receptor binding), R-HSA-162582 (Homo sapiens: Signal Transduction), …	23	22.5	18.2	4.1	3.9	3.9	2.42	0.000346831	0.0260112
ENSG00000168394	TAP1	transporter 1, ATP binding cassette subfamily B member	hsa02010 (ABC transporters), hsa04145 (Phagosome), hsa04612 (Antigen processing and presentation), hsa05163 (Human cytomegalovirus infection), hsa05168 (Herpes simplex infection), hsa05169 (Epstein-Barr virus infection), hsa05170 (Human immunodeficiency virus 1 infection), hsa05340 (Primary immunodeficiency), GO:0002250 (adaptive immune response), GO:0002474 (antigen processing and presentation o…	101.6	112.9	102.9	39.1	42.8	42.1	1.35	6.69e-05	0.0114171
ENSG00000130813	C19orf66	chromosome 19 open reading frame 66	GO:0034340 (response to type I interferon), GO:0034341 (response to interferon-gamma), GO:0034342 (response to type III interferon), GO:0045071 (negative regulation of viral genome replication), GO:0051607 (defense response to virus), GO:0005634 (nucleus), GO:0005737 (cytoplasm), GO:0003723 (RNA binding), GO:0005515 (protein binding)	96.1	94.8	86.1	33.1	36.3	30.9	1.47	7.38e-05	0.0118691
ENSG00000100342	APOL1	apolipoprotein L1	hsa05143 (African trypanosomiasis), GO:0006869 (lipid transport), GO:0006898 (receptor-mediated endocytosis), GO:0008203 (cholesterol metabolic process), GO:0019835 (cytolysis), GO:0031640 (killing of cells of other organism), GO:0042157 (lipoprotein metabolic process), GO:0045087 (innate immune response), GO:1902476 (chloride transmembrane transport), GO:0005576 (extracellular region), GO:000561…	149.6	120.5	133	48.8	46.4	41.4	1.56	0.000519654	0.0312205
ENSG00000234745	HLA-B	major histocompatibility complex, class I, B	hsa04144 (Endocytosis), hsa04145 (Phagosome), hsa04218 (Cellular senescence), hsa04514 (Cell adhesion molecules (CAMs)), hsa04612 (Antigen processing and presentation), hsa04650 (Natural killer cell mediated cytotoxicity), hsa04940 (Type I diabetes mellitus), hsa05163 (Human cytomegalovirus infection), hsa05165 (Human papillomavirus infection), hsa05166 (Human T-cell leukemia virus 1 infection), …	2220.9	2561	2536.4	789.3	884	953.1	1.48	0.0001958	0.0197416
ENSG00000185880	TRIM69	tripartite motif containing 69	GO:0000209 (protein polyubiquitination), GO:0006915 (apoptotic process), GO:0005634 (nucleus), GO:0005737 (cytoplasm), GO:0005829 (cytosol), GO:0016607 (nuclear speck), GO:0004842 (ubiquitin-protein transferase activity), GO:0005515 (protein binding), GO:0008270 (zinc ion binding), R-HSA-1280218 (Homo sapiens: Adaptive Immune System), R-HSA-168256 (Homo sapiens: Immune System), R-HSA-983168 (Homo…	47.8	49	49.1	14.6	17.3	13.8	1.67	8.03e-06	0.00504088
ENSG00000138646	HERC5	HECT and RLD domain containing E3 ubiquitin protein ligase 5	GO:0000079 (regulation of cyclin-dependent protein serine/threonine kinase activity), GO:0000209 (protein polyubiquitination), GO:0032020 (ISG15-protein conjugation), GO:0032480 (negative regulation of type I interferon production), GO:0045087 (innate immune response), GO:0050688 (regulation of defense response to virus), GO:0051607 (defense response to virus), GO:0005829 (cytosol), GO:0048471 (p…	30.6	37.1	37.1	9.5	8.8	10.2	1.88	0.00032209	0.0257307
ENSG00000002549	LAP3	leucine aminopeptidase 3	hsa00330 (Arginine and proline metabolism), hsa00480 (Glutathione metabolism), hsa01100 (Metabolic pathways), GO:0006508 (proteolysis), GO:0005634 (nucleus), GO:0005654 (nucleoplasm), GO:0005739 (mitochondrion), GO:0005802 (trans-Golgi network), GO:0005829 (cytosol), GO:0005925 (focal adhesion), GO:0030496 (midbody), GO:0070062 (extracellular vesicular exosome), GO:0004177 (aminopeptidase activit…	170.3	164.7	157	77	73.8	72.2	1.14	2.6e-05	0.00760112
ENSG00000100918	REC8	REC8 meiotic recombination protein	hsa04114 (Oocyte meiosis), GO:0000724 (double-strand break repair via homologous recombination), GO:0001556 (oocyte maturation), GO:0006302 (double-strand break repair), GO:0007062 (sister chromatid cohesion), GO:0007126 (meiotic nuclear division), GO:0007130 (synaptonemal complex assembly), GO:0007131 (reciprocal meiotic recombination), GO:0007141 (male meiosis I), GO:0007283 (spermatogenesis), …	39.3	41.3	39.3	11	13.8	10.6	1.76	2e-05	0.00757618
ENSG00000152778	IFIT5	interferon induced protein with tetratricopeptide repeats 5	GO:0043123 (positive regulation of I-kappaB kinase/NF-kappaB signaling), GO:0045071 (negative regulation of viral genome replication), GO:0045087 (innate immune response), GO:0051607 (defense response to virus), GO:0005886 (plasma membrane), GO:0008385 (IkappaB kinase complex), GO:0015629 (actin cytoskeleton), GO:0032587 (ruffle membrane), GO:0043231 (intracellular membrane-bounded organelle), GO…	66.8	69.8	61.6	26.3	24.2	25.7	1.38	8.04e-05	0.0122143
ENSG00000189060	H1F0	H1 histone family member 0	GO:0006309 (apoptotic DNA fragmentation), GO:0006334 (nucleosome assembly), GO:0000786 (nucleosome), GO:0000790 (nuclear chromatin), GO:0005634 (nucleus), GO:0005654 (nucleoplasm), GO:0005719 (nuclear euchromatin), GO:0005794 (Golgi apparatus), GO:0015629 (actin cytoskeleton), GO:0016604 (nuclear body), GO:0003680 (AT DNA binding), GO:0003723 (RNA binding), GO:0005515 (protein binding), GO:003149…	428.3	424.4	438	204.2	207.8	179.2	1.13	1.9e-05	0.00757618
ENSG00000173530	TNFRSF10D	TNF receptor superfamily member 10d	hsa04060 (Cytokine-cytokine receptor interaction), GO:0006954 (inflammatory response), GO:0006955 (immune response), GO:0007165 (signal transduction), GO:0007275 (multicellular organismal development), GO:0032496 (response to lipopolysaccharide), GO:0033209 (tumor necrosis factor-mediated signaling pathway), GO:0042127 (regulation of cell proliferation), GO:0042981 (regulation of apoptotic proces…	3.4	3.1	3.3	15.1	17.3	15	-2.27	7.74e-05	0.012166
ENSG00000160710	ADAR	adenosine deaminase, RNA specific	hsa04623 (Cytosolic DNA-sensing pathway), hsa05162 (Measles), hsa05164 (Influenza A), GO:0001649 (osteoblast differentiation), GO:0001701 (in utero embryonic development), GO:0002244 (hematopoietic progenitor cell differentiation), GO:0002566 (somatic diversification of immune receptors via somatic mutation), GO:0006382 (adenosine to inosine editing), GO:0006397 (mRNA processing), GO:0009615 (res…	597.9	566.2	569.4	300.3	280.4	273.2	1.02	2.24e-05	0.00760112
ENSG00000124201	ZNFX1	zinc finger NFX1-type containing 1	GO:0006355 (regulation of transcription, DNA-templated), GO:0005634 (nucleus), GO:0003700 (sequence-specific DNA binding transcription factor activity), GO:0003723 (RNA binding), GO:0008270 (zinc ion binding)	347.8	332	312.7	164.5	157.4	152	1.07	8.83e-05	0.0131264
ENSG00000104951	IL4I1	interleukin 4 induced 1	hsa00250 (Alanine, aspartate and glutamate metabolism), hsa00270 (Cysteine and methionine metabolism), hsa00280 (Valine, leucine and isoleucine degradation), hsa00350 (Tyrosine metabolism), hsa00360 (Phenylalanine metabolism), hsa00380 (Tryptophan metabolism), hsa00400 (Phenylalanine, tyrosine and tryptophan biosynthesis), hsa01100 (Metabolic pathways), GO:0006559 (L-phenylalanine catabolic proce…	7	7.7	7.2	0.5	0.5	0.6	3.79	5.62e-06	0.00408778
ENSG00000184979	USP18	ubiquitin specific peptidase 18	GO:0006511 (ubiquitin-dependent protein catabolic process), GO:0016579 (protein deubiquitination), GO:0060338 (regulation of type I interferon-mediated signaling pathway), GO:0005634 (nucleus), GO:0005829 (cytosol), GO:0004843 (ubiquitin-specific protease activity), GO:0005515 (protein binding), GO:0019785 (ISG15-specific protease activity), GO:0036459 (ubiquitinyl hydrolase activity), R-HSA-1169…	24.6	24.9	21.2	3.5	5.6	3.4	2.49	0.000151324	0.0172934
ENSG00000110492	MDK	midkine	GO:0001662 (behavioral fear response), GO:0007165 (signal transduction), GO:0007219 (Notch signaling pathway), GO:0007399 (nervous system development), GO:0007614 (short-term memory), GO:0009611 (response to wounding), GO:0016477 (cell migration), GO:0021542 (dentate gyrus development), GO:0021681 (cerebellar granular layer development), GO:0021987 (cerebral cortex development), GO:0030154 (cell …	90.5	87.9	92.8	32.7	40.5	32.7	1.36	4.9e-05	0.0100429
ENSG00000181381	DDX60L	DExD/H-box 60 like	GO:0003723 (RNA binding), GO:0004386 (helicase activity), GO:0005524 (ATP binding)	35.1	36.5	31.6	11.7	10.8	12.6	1.56	0.000125523	0.0152258
ENSG00000108679	LGALS3BP	galectin 3 binding protein	GO:0002576 (platelet degranulation), GO:0006898 (receptor-mediated endocytosis), GO:0006968 (cellular defense response), GO:0007155 (cell adhesion), GO:0007165 (signal transduction), GO:0005576 (extracellular region), GO:0005578 (proteinaceous extracellular matrix), GO:0005615 (extracellular space), GO:0016020 (membrane), GO:0031012 (extracellular matrix), GO:0031089 (platelet dense granule lumen…	1275.4	1321	1374.8	607.2	676.1	660.8	1.03	4.5e-05	0.0097182
ENSG00000135114	OASL	2'-5'-oligoadenylate synthetase like	hsa05165 (Human papillomavirus infection), GO:0009615 (response to virus), GO:0045071 (negative regulation of viral genome replication), GO:0051607 (defense response to virus), GO:0060333 (interferon-gamma-mediated signaling pathway), GO:0060337 (type I interferon signaling pathway), GO:0005654 (nucleoplasm), GO:0005730 (nucleolus), GO:0005737 (cytoplasm), GO:0005829 (cytosol), GO:0016020 (membra…	35	43.8	34.7	7.8	11.4	9.4	1.99	0.00086108	0.0422234
ENSG00000100911	PSME2	proteasome activator subunit 2	hsa03050 (Proteasome), hsa04612 (Antigen processing and presentation), GO:0000165 (MAPK cascade), GO:0000209 (protein polyubiquitination), GO:0002223 (stimulatory C-type lectin receptor signaling pathway), GO:0002479 (antigen processing and presentation of exogenous peptide antigen via MHC class I, TAP-dependent), GO:0006521 (regulation of cellular amino acid metabolic process), GO:0010950 (posit…	371.4	324.7	320.8	166	147.3	139.2	1.17	0.000482692	0.0306177
ENSG00000116194	ANGPTL1	angiopoietin like 1	GO:0007169 (transmembrane receptor protein tyrosine kinase signaling pathway), GO:0005615 (extracellular space), GO:0070062 (extracellular vesicular exosome), GO:0005102 (receptor binding)	14.1	12.7	12.1	3	2.6	2.7	2.23	7.24e-05	0.0118691
ENSG00000168268	NT5DC2	5'-nucleotidase domain containing 2	GO:0016311 (dephosphorylation), GO:0008253 (5'-nucleotidase activity), GO:0046872 (metal ion binding)	79.7	70.6	78.3	150.3	156.2	153.1	-1.01	2.01e-05	0.00757618
ENSG00000204264	PSMB8	proteasome subunit beta 8	hsa03050 (Proteasome), GO:0000165 (MAPK cascade), GO:0000209 (protein polyubiquitination), GO:0002223 (stimulatory C-type lectin receptor signaling pathway), GO:0002479 (antigen processing and presentation of exogenous peptide antigen via MHC class I, TAP-dependent), GO:0006521 (regulation of cellular amino acid metabolic process), GO:0010972 (negative regulation of G2/M transition of mitotic cel…	123.5	136.8	128.4	61.6	67.4	62.2	1.02	0.000105966	0.0143197
ENSG00000137628	DDX60	DExD/H-box helicase 60	GO:0009615 (response to virus), GO:0045087 (innate immune response), GO:0051607 (defense response to virus), GO:1900245 (positive regulation of MDA-5 signaling pathway), GO:1900246 (positive regulation of RIG-I signaling pathway), GO:0005737 (cytoplasm), GO:0005829 (cytosol), GO:0045111 (intermediate filament cytoskeleton), GO:0003690 (double-stranded DNA binding), GO:0003725 (double-stranded RNA…	45.6	56.1	46.7	13.1	9.4	15.7	1.96	0.000640925	0.0356576
ENSG00000204525	HLA-C	major histocompatibility complex, class I, C	hsa04144 (Endocytosis), hsa04145 (Phagosome), hsa04218 (Cellular senescence), hsa04514 (Cell adhesion molecules (CAMs)), hsa04612 (Antigen processing and presentation), hsa04650 (Natural killer cell mediated cytotoxicity), hsa04940 (Type I diabetes mellitus), hsa05163 (Human cytomegalovirus infection), hsa05165 (Human papillomavirus infection), hsa05166 (Human T-cell leukemia virus 1 infection), …	999.6	1192.8	1192	391	497.2	496	1.29	0.000809115	0.0405378
ENSG00000178685	PARP10	poly(ADP-ribose) polymerase family member 10	GO:0006471 (protein ADP-ribosylation), GO:0010629 (negative regulation of gene expression), GO:0010847 (regulation of chromatin assembly), GO:0032088 (negative regulation of NF-kappaB transcription factor activity), GO:0033159 (negative regulation of protein import into nucleus, translocation), GO:0034356 (NAD biosynthesis via nicotinamide riboside salvage pathway), GO:0045071 (negative regulatio…	108.9	148	154.4	37	45	48.5	1.65	0.00305872	0.0827096
ENSG00000164054	SHISA5	shisa family member 5	hsa04115 (p53 signaling pathway), GO:0042771 (intrinsic apoptotic signaling pathway in response to DNA damage by p53 class mediator), GO:0043123 (positive regulation of I-kappaB kinase/NF-kappaB signaling), GO:0005789 (endoplasmic reticulum membrane), GO:0016021 (integral component of membrane), GO:0031965 (nuclear membrane), GO:0070062 (extracellular vesicular exosome), GO:0004871 (signal transd…	397.1	434.1	448.4	205	234.4	214.7	0.97	0.00028825	0.024726
ENSG00000168062	BATF2	basic leucine zipper ATF-like transcription factor 2	GO:0006351 (transcription, DNA-templated), GO:0006357 (regulation of transcription from RNA polymerase II promoter), GO:0042832 (defense response to protozoan), GO:0043011 (myeloid dendritic cell differentiation), GO:0005634 (nucleus), GO:0003700 (sequence-specific DNA binding transcription factor activity), GO:0005515 (protein binding), GO:0043565 (sequence-specific DNA binding)	15.6	15.3	11	2.7	1.6	1.8	2.76	0.00143586	0.055277
ENSG00000159403	C1R	complement C1r	hsa04145 (Phagosome), hsa04610 (Complement and coagulation cascades), hsa05133 (Pertussis), hsa05150 (Staphylococcus aureus infection), hsa05322 (Systemic lupus erythematosus), GO:0006955 (immune response), GO:0006956 (complement activation), GO:0006958 (complement activation, classical pathway), GO:0031638 (zymogen activation), GO:0045087 (innate immune response), GO:0005576 (extracellular regio…	325.9	289.1	328.8	160	170.7	157.1	0.95	0.000347391	0.0260112
ENSG00000164342	TLR3	toll like receptor 3	hsa04217 (Necroptosis), hsa04620 (Toll-like receptor signaling pathway), hsa05160 (Hepatitis C), hsa05161 (Hepatitis B), hsa05164 (Influenza A), hsa05165 (Human papillomavirus infection), hsa05167 (Kaposi sarcoma-associated herpesvirus infection), hsa05168 (Herpes simplex infection), GO:0002224 (toll-like receptor signaling pathway), GO:0002282 (microglial cell activation involved in immune respo…	19.5	18.9	18.7	6.8	6.5	6.2	1.55	1.87e-06	0.0023806
ENSG00000141574	SECTM1	secreted and transmembrane 1	GO:0006955 (immune response), GO:0007165 (signal transduction), GO:0007498 (mesoderm development), GO:0043123 (positive regulation of I-kappaB kinase/NF-kappaB signaling), GO:0005615 (extracellular space), GO:0005794 (Golgi apparatus), GO:0005886 (plasma membrane), GO:0016021 (integral component of membrane), GO:0070062 (extracellular vesicular exosome), GO:0004871 (signal transducer activity), G…	36.3	41.1	40.4	15.7	13.2	16.3	1.38	0.00016672	0.0180197
ENSG00000133321	RARRES3	retinoic acid receptor responder 3	GO:0006644 (phospholipid metabolic process), GO:0008285 (negative regulation of cell proliferation), GO:0016042 (lipid catabolic process), GO:0036152 (phosphatidylethanolamine acyl-chain remodeling), GO:0005829 (cytosol), GO:0016021 (integral component of membrane), GO:0004623 (phospholipase A2 activity), GO:0005515 (protein binding), GO:0016746 (transferase activity, transferring acyl groups), R…	33.5	35.7	36.6	15.5	15.1	14.6	1.23	2.98e-05	0.00782745
ENSG00000186470	BTN3A2	butyrophilin subfamily 3 member A2	GO:0002456 (T cell mediated immunity), GO:0072643 (interferon-gamma secretion), GO:0005886 (plasma membrane), GO:0016020 (membrane), GO:0016021 (integral component of membrane), R-HSA-1280218 (Homo sapiens: Adaptive Immune System), R-HSA-168256 (Homo sapiens: Immune System), R-HSA-8851680 (Homo sapiens: Butyrophilin (BTN) family interactions)	67.5	68.7	69.6	35	33.4	34.3	1	1.46e-06	0.0023806
ENSG00000170581	STAT2	signal transducer and activator of transcription 2	hsa04062 (Chemokine signaling pathway), hsa04217 (Necroptosis), hsa04380 (Osteoclast differentiation), hsa04621 (NOD-like receptor signaling pathway), hsa04625 (C-type lectin receptor signaling pathway), hsa04630 (JAK-STAT signaling pathway), hsa05160 (Hepatitis C), hsa05161 (Hepatitis B), hsa05162 (Measles), hsa05164 (Influenza A), hsa05165 (Human papillomavirus infection), hsa05167 (Kaposi sarc…	698.9	635.7	644.7	374.5	347.3	322	0.92	0.000233438	0.0221639
ENSG00000158258	CLSTN2	calsyntenin 2	GO:0007156 (homophilic cell adhesion via plasma membrane adhesion molecules), GO:0050806 (positive regulation of synaptic transmission), GO:0051965 (positive regulation of synapse assembly), GO:0000139 (Golgi membrane), GO:0005789 (endoplasmic reticulum membrane), GO:0009986 (cell surface), GO:0014069 (postsynaptic density), GO:0016021 (integral component of membrane), GO:0045211 (postsynaptic me…	97.5	84.8	88.6	175.6	198.8	173.2	-1.02	0.000508573	0.0309804
ENSG00000225886	AL445490.1			5.5	6.2	5.6	0.6	0.3	0.2	3.94	2.69e-05	0.00760112
ENSG00000206503	HLA-A	major histocompatibility complex, class I, A	hsa04144 (Endocytosis), hsa04145 (Phagosome), hsa04218 (Cellular senescence), hsa04514 (Cell adhesion molecules (CAMs)), hsa04612 (Antigen processing and presentation), hsa04650 (Natural killer cell mediated cytotoxicity), hsa04940 (Type I diabetes mellitus), hsa05163 (Human cytomegalovirus infection), hsa05165 (Human papillomavirus infection), hsa05166 (Human T-cell leukemia virus 1 infection), …	953.1	1041.8	1068.4	496.3	568.3	555.7	0.92	0.000311438	0.0255976
ENSG00000166710	B2M	beta-2-microglobulin	hsa04612 (Antigen processing and presentation), hsa05163 (Human cytomegalovirus infection), hsa05166 (Human T-cell leukemia virus 1 infection), hsa05169 (Epstein-Barr virus infection), hsa05170 (Human immunodeficiency virus 1 infection), GO:0001895 (retina homeostasis), GO:0001916 (positive regulation of T cell mediated cytotoxicity), GO:0002237 (response to molecule of bacterial origin), GO:0002…	2386.4	2406.2	2383.7	1286	1208.2	1338	0.91	8.36e-06	0.00504088
ENSG00000265972	TXNIP	thioredoxin interacting protein	hsa04621 (NOD-like receptor signaling pathway), GO:0000122 (negative regulation of transcription from RNA polymerase II promoter), GO:0006351 (transcription, DNA-templated), GO:0006606 (protein import into nucleus), GO:0007049 (cell cycle), GO:0009612 (response to mechanical stimulus), GO:0009749 (response to glucose), GO:0030216 (keratinocyte differentiation), GO:0032355 (response to estradiol),…	63.1	54.6	57.8	28	28.4	27	1.07	0.000257878	0.0238395
ENSG00000168016	TRANK1	tetratricopeptide repeat and ankyrin repeat containing 1		55.6	53.9	54.9	27.7	23.9	26.8	1.07	2.13e-05	0.00760112
ENSG00000132109	TRIM21	tripartite motif containing 21	hsa05322 (Systemic lupus erythematosus), GO:0000209 (protein polyubiquitination), GO:0006513 (protein monoubiquitination), GO:0007049 (cell cycle), GO:0010508 (positive regulation of autophagy), GO:0016567 (protein ubiquitination), GO:0031648 (protein destabilization), GO:0032088 (negative regulation of NF-kappaB transcription factor activity), GO:0032479 (regulation of type I interferon producti…	69.1	68.2	63.3	34.9	31.8	29.7	1.06	0.000122261	0.0150948
ENSG00000173786	CNP	2',3'-cyclic nucleotide 3' phosphodiesterase	GO:0000226 (microtubule cytoskeleton organization), GO:0007268 (synaptic transmission), GO:0007409 (axonogenesis), GO:0007568 (aging), GO:0008344 (adult locomotory behavior), GO:0009214 (cyclic nucleotide catabolic process), GO:0009636 (response to toxic substance), GO:0021762 (substantia nigra development), GO:0030900 (forebrain development), GO:0032496 (response to lipopolysaccharide), GO:00469…	282.4	275.8	285.9	160.8	165.1	167.6	0.77	5.16e-06	0.00408778
ENSG00000117228	GBP1	guanylate binding protein 1	hsa04621 (NOD-like receptor signaling pathway), GO:0050848 (regulation of calcium-mediated signaling), GO:0050860 (negative regulation of T cell receptor signaling pathway), GO:0051260 (protein homooligomerization), GO:0051607 (defense response to virus), GO:0060333 (interferon-gamma-mediated signaling pathway), GO:0070373 (negative regulation of ERK1 and ERK2 cascade), GO:1900025 (negative regul…	84.3	65.6	74.2	33.9	33.2	34.7	1.14	0.00167424	0.0604476
ENSG00000105894	PTN	pleiotrophin	GO:0001889 (liver development), GO:0007185 (transmembrane receptor protein tyrosine phosphatase signaling pathway), GO:0007399 (nervous system development), GO:0007507 (heart development), GO:0007612 (learning), GO:0008284 (positive regulation of cell proliferation), GO:0008360 (regulation of cell shape), GO:0010811 (positive regulation of cell-substrate adhesion), GO:0010976 (positive regulation…	206.5	180.7	181.6	100.3	88.5	77.8	1.09	0.000700082	0.0368026
ENSG00000100422	CERK	ceramide kinase	hsa00600 (Sphingolipid metabolism), GO:0006672 (ceramide metabolic process), GO:0006687 (glycosphingolipid metabolic process), GO:0046834 (lipid phosphorylation), GO:0005739 (mitochondrion), GO:0005886 (plasma membrane), GO:0016021 (integral component of membrane), GO:0000287 (magnesium ion binding), GO:0001729 (ceramide kinase activity), GO:0003951 (NAD+ kinase activity), GO:0005515 (protein bin…	49.2	45.7	48.8	90.7	94.3	85.9	-0.92	9.23e-05	0.0135212
ENSG00000173821	RNF213	ring finger protein 213	GO:0000209 (protein polyubiquitination), GO:0001525 (angiogenesis), GO:0002040 (sprouting angiogenesis), GO:0006511 (ubiquitin-dependent protein catabolic process), GO:0016567 (protein ubiquitination), GO:0051260 (protein homooligomerization), GO:0051865 (protein autoubiquitination), GO:2000051 (negative regulation of non-canonical Wnt signaling pathway), GO:0005730 (nucleolus), GO:0005737 (cytop…	234.9	234	226.1	139	132.8	125.1	0.81	3.48e-05	0.0084468
ENSG00000221963	APOL6	apolipoprotein L6	GO:0006869 (lipid transport), GO:0042157 (lipoprotein metabolic process), GO:0005576 (extracellular region), GO:0005737 (cytoplasm), GO:0008289 (lipid binding)	62.4	58.1	52	28.5	25.2	25.7	1.12	0.000623015	0.0348787
ENSG00000182179	UBA7	ubiquitin like modifier activating enzyme 7	hsa04120 (Ubiquitin mediated proteolysis), hsa05012 (Parkinson disease), GO:0006464 (cellular protein modification process), GO:0016567 (protein ubiquitination), GO:0019941 (modification-dependent protein catabolic process), GO:0019985 (translesion synthesis), GO:0032020 (ISG15-protein conjugation), GO:0032480 (negative regulation of type I interferon production), GO:0005654 (nucleoplasm), GO:000…	110.8	112.6	119.8	65	61.1	64	0.85	6.89e-05	0.0116227
ENSG00000100600	LGMN	legumain	hsa04142 (Lysosome), hsa04612 (Antigen processing and presentation), GO:0002224 (toll-like receptor signaling pathway), GO:0003014 (renal system process), GO:0006508 (proteolysis), GO:0006624 (vacuolar protein processing), GO:0010447 (response to acidic pH), GO:0019886 (antigen processing and presentation of exogenous peptide antigen via MHC class II), GO:0032801 (receptor catabolic process), GO:…	175.1	177.5	184.6	94.6	103.6	107.1	0.82	7.93e-05	0.0122054
ENSG00000204287	HLA-DRA	major histocompatibility complex, class II, DR alpha	hsa04145 (Phagosome), hsa04514 (Cell adhesion molecules (CAMs)), hsa04612 (Antigen processing and presentation), hsa04640 (Hematopoietic cell lineage), hsa04658 (Th1 and Th2 cell differentiation), hsa04659 (Th17 cell differentiation), hsa04672 (Intestinal immune network for IgA production), hsa04940 (Type I diabetes mellitus), hsa05140 (Leishmaniasis), hsa05145 (Toxoplasmosis), hsa05150 (Staphylo…	4.4	5.4	6.1	0.5	0.5	0.1	3.9	0.000643871	0.0356576
ENSG00000078081	LAMP3	lysosomal associated membrane protein 3	hsa04142 (Lysosome), GO:0002250 (adaptive immune response), GO:0010506 (regulation of autophagy), GO:0010628 (positive regulation of gene expression), GO:0035455 (response to interferon-alpha), GO:0043154 (negative regulation of cysteine-type endopeptidase activity involved in apoptotic process), GO:1901799 (negative regulation of proteasomal protein catabolic process), GO:1903900 (NA), GO:000563…	4.4	2.7	3.8	0	0.1	0.1	5.79	0.00202529	0.065963
ENSG00000175063	UBE2C	ubiquitin conjugating enzyme E2 C	hsa04120 (Ubiquitin mediated proteolysis), GO:0006511 (ubiquitin-dependent protein catabolic process), GO:0010458 (exit from mitosis), GO:0010994 (free ubiquitin chain polymerization), GO:0016567 (protein ubiquitination), GO:0030071 (regulation of mitotic metaphase/anaphase transition), GO:0031145 (anaphase-promoting complex-dependent proteasomal ubiquitin-dependent protein catabolic process), GO…	199.3	200.6	195.6	122.2	115.5	119.8	0.74	5.57e-06	0.00408778
ENSG00000123609	NMI	N-myc and STAT interactor	GO:0006366 (transcription from RNA polymerase II promoter), GO:0006954 (inflammatory response), GO:0007259 (JAK-STAT cascade), GO:0045355 (negative regulation of interferon-alpha biosynthetic process), GO:0045358 (negative regulation of interferon-beta biosynthetic process), GO:0045824 (negative regulation of innate immune response), GO:0060333 (interferon-gamma-mediated signaling pathway), GO:19…	40	39.2	37	20.1	18.6	17.6	1.05	6.55e-05	0.0113406
ENSG00000178999	AURKB	aurora kinase B	GO:0000122 (negative regulation of transcription from RNA polymerase II promoter), GO:0002903 (negative regulation of B cell apoptotic process), GO:0006468 (protein phosphorylation), GO:0007051 (spindle organization), GO:0007062 (sister chromatid cohesion), GO:0007568 (aging), GO:0008283 (cell proliferation), GO:0008608 (attachment of spindle microtubules to kinetochore), GO:0009838 (abscission),…	61.1	63.2	59.8	33.7	30.6	33.5	0.91	3.4e-05	0.0084468
ENSG00000128284	APOL3	apolipoprotein L3	GO:0006869 (lipid transport), GO:0006954 (inflammatory response), GO:0007165 (signal transduction), GO:0042157 (lipoprotein metabolic process), GO:0043123 (positive regulation of I-kappaB kinase/NF-kappaB signaling), GO:0005576 (extracellular region), GO:0005737 (cytoplasm), GO:0016020 (membrane), GO:0004871 (signal transducer activity), GO:0005319 (lipid transporter activity), GO:0008289 (lipid …	37.9	35.2	32.1	17	16.9	15.1	1.1	0.000466776	0.0298823
ENSG00000206337	HCP5	HLA complex P5 (non-protein coding)	GO:0006952 (defense response)	9.1	10.5	10.5	2.3	2	3.1	2.02	0.000186852	0.019282
ENSG00000226950	DANCR	differentiation antagonizing non-protein coding RNA		9.1	8	10.3	21.5	22.3	22.5	-1.27	5.94e-05	0.0107339
ENSG00000105559	PLEKHA4	pleckstrin homology domain containing A4	GO:0006661 (phosphatidylinositol biosynthetic process), GO:0008150 (biological_process), GO:0005575 (cellular_component), GO:0005737 (cytoplasm), GO:0005886 (plasma membrane), GO:0005545 (1-phosphatidylinositol binding), R-HSA-1430728 (Homo sapiens: Metabolism), R-HSA-1483255 (Homo sapiens: PI Metabolism), R-HSA-1483257 (Homo sapiens: Phospholipid metabolism), R-HSA-1660499 (Homo sapiens: Synthes…	90.9	101.4	100.8	56.3	56.1	51.6	0.84	0.000323773	0.0257307
ENSG00000130775	THEMIS2	thymocyte selection associated family member 2	GO:0006954 (inflammatory response), GO:0007155 (cell adhesion), GO:0050852 (T cell receptor signaling pathway), GO:0005634 (nucleus), GO:0005737 (cytoplasm), GO:0005515 (protein binding)	21.3	18.2	18	7.3	8.3	7.5	1.32	0.000497325	0.0309804
ENSG00000196126	HLA-DRB1	major histocompatibility complex, class II, DR beta 1	hsa04145 (Phagosome), hsa04514 (Cell adhesion molecules (CAMs)), hsa04612 (Antigen processing and presentation), hsa04640 (Hematopoietic cell lineage), hsa04658 (Th1 and Th2 cell differentiation), hsa04659 (Th17 cell differentiation), hsa04672 (Intestinal immune network for IgA production), hsa04940 (Type I diabetes mellitus), hsa05140 (Leishmaniasis), hsa05145 (Toxoplasmosis), hsa05150 (Staphylo…	5.8	5.1	6	0.2	0.3	0.8	3.64	9.47e-05	0.013579
ENSG00000204642	HLA-F	major histocompatibility complex, class I, F	hsa04144 (Endocytosis), hsa04145 (Phagosome), hsa04218 (Cellular senescence), hsa04514 (Cell adhesion molecules (CAMs)), hsa04612 (Antigen processing and presentation), hsa04940 (Type I diabetes mellitus), hsa05163 (Human cytomegalovirus infection), hsa05165 (Human papillomavirus infection), hsa05166 (Human T-cell leukemia virus 1 infection), hsa05167 (Kaposi sarcoma-associated herpesvirus infect…	32	44.9	39.2	12.8	16	16	1.38	0.00360443	0.0877501
ENSG00000187837	HIST1H1C	histone cluster 1 H1 family member c	GO:0000122 (negative regulation of transcription from RNA polymerase II promoter), GO:0006334 (nucleosome assembly), GO:0016584 (nucleosome positioning), GO:0080182 (histone H3-K4 trimethylation), GO:0098532 (histone H3-K27 trimethylation), GO:0000786 (nucleosome), GO:0005634 (nucleus), GO:0005719 (nuclear euchromatin), GO:0035327 (transcriptionally active chromatin), GO:0003723 (RNA binding), GO…	42.9	45.4	42.2	21.5	23.8	22.7	0.94	5.98e-05	0.0107339
ENSG00000067066	SP100	SP100 nuclear antigen	hsa05168 (Herpes simplex infection), hsa05203 (Viral carcinogenesis), GO:0000122 (negative regulation of transcription from RNA polymerase II promoter), GO:0000723 (telomere maintenance), GO:0006351 (transcription, DNA-templated), GO:0006978 (DNA damage response, signal transduction by p53 class mediator resulting in transcription of p21 class mediator), GO:0010596 (negative regulation of endothe…	159.3	134.5	131.7	78.2	64.2	74.3	0.97	0.00200724	0.0656172
ENSG00000140464	PML	promyelocytic leukemia	hsa04120 (Ubiquitin mediated proteolysis), hsa04144 (Endocytosis), hsa05164 (Influenza A), hsa05168 (Herpes simplex infection), hsa05200 (Pathways in cancer), hsa05202 (Transcriptional misregulation in cancer), hsa05221 (Acute myeloid leukemia), GO:0001666 (response to hypoxia), GO:0001932 (regulation of protein phosphorylation), GO:0006351 (transcription, DNA-templated), GO:0006355 (regulation o…	203	232.1	215.2	131.7	131.2	125.8	0.74	0.000543695	0.0318569
ENSG00000025708	TYMP	thymidine phosphorylase	hsa00240 (Pyrimidine metabolism), hsa00983 (Drug metabolism - other enzymes), hsa01100 (Metabolic pathways), hsa05219 (Bladder cancer), GO:0000002 (mitochondrial genome maintenance), GO:0001525 (angiogenesis), GO:0006206 (pyrimidine nucleobase metabolic process), GO:0006213 (pyrimidine nucleoside metabolic process), GO:0006935 (chemotaxis), GO:0030154 (cell differentiation), GO:0031641 (regulatio…	6.4	5.8	6.4	1.5	1.3	1	2.27	3.72e-05	0.00887005
ENSG00000164283	ESM1	endothelial cell specific molecule 1	GO:0001525 (angiogenesis), GO:0001558 (regulation of cell growth), GO:0002040 (sprouting angiogenesis), GO:0008284 (positive regulation of cell proliferation), GO:1902204 (positive regulation of hepatocyte growth factor receptor signaling pathway), GO:0005576 (extracellular region), GO:0005171 (hepatocyte growth factor receptor binding), GO:0005178 (integrin binding), GO:0005520 (insulin-like gro…	34.3	35.3	31.6	16	16.7	18.2	0.99	0.000197016	0.0197416
ENSG00000140853	NLRC5	NLR family CARD domain containing 5	GO:0032088 (negative regulation of NF-kappaB transcription factor activity), GO:0032480 (negative regulation of type I interferon production), GO:0043549 (regulation of kinase activity), GO:0045087 (innate immune response), GO:0045345 (positive regulation of MHC class I biosynthetic process), GO:0045944 (positive regulation of transcription from RNA polymerase II promoter), GO:0051607 (defense re…	59.3	59	64	34.9	35.2	33.2	0.82	0.000109769	0.0143197
ENSG00000172936	MYD88	myeloid differentiation primary response 88	hsa04010 (MAPK signaling pathway), hsa04064 (NF-kappa B signaling pathway), hsa04620 (Toll-like receptor signaling pathway), hsa04621 (NOD-like receptor signaling pathway), hsa05132 (Salmonella infection), hsa05133 (Pertussis), hsa05134 (Legionellosis), hsa05140 (Leishmaniasis), hsa05142 (Chagas disease (American trypanosomiasis)), hsa05143 (African trypanosomiasis), hsa05144 (Malaria), hsa05145 …	67.9	67.9	60.8	38.1	34.2	37.3	0.84	0.000395284	0.0275655
ENSG00000101447	FAM83D	family with sequence similarity 83 member D	GO:0001837 (epithelial to mesenchymal transition), GO:0007067 (mitotic nuclear division), GO:0008283 (cell proliferation), GO:0016477 (cell migration), GO:0032006 (regulation of TOR signaling), GO:0042176 (regulation of protein catabolic process), GO:0051301 (cell division), GO:0051310 (metaphase plate congression), GO:0070372 (regulation of ERK1 and ERK2 cascade), GO:1902480 (protein localizatio…	64.2	70.6	62.2	35.9	33.8	38.5	0.86	0.000501992	0.0309804
ENSG00000092010	PSME1	proteasome activator subunit 1	hsa03050 (Proteasome), hsa04612 (Antigen processing and presentation), GO:0000165 (MAPK cascade), GO:0000209 (protein polyubiquitination), GO:0002223 (stimulatory C-type lectin receptor signaling pathway), GO:0002479 (antigen processing and presentation of exogenous peptide antigen via MHC class I, TAP-dependent), GO:0006521 (regulation of cellular amino acid metabolic process), GO:0010950 (posit…	258.2	220.4	217.4	137.8	132	115.5	0.85	0.00215627	0.0676119
ENSG00000136147	PHF11	PHD finger protein 11	GO:0006351 (transcription, DNA-templated), GO:0006355 (regulation of transcription, DNA-templated), GO:0005654 (nucleoplasm), GO:0031965 (nuclear membrane), GO:0008270 (zinc ion binding)	29.1	32.3	29.1	16.3	13.9	14.5	1.02	0.000289674	0.024726
ENSG00000146678	IGFBP1	insulin like growth factor binding protein 1	GO:0007165 (signal transduction), GO:0007568 (aging), GO:0008286 (insulin receptor signaling pathway), GO:0030307 (positive regulation of cell growth), GO:0036499 (NA), GO:0042246 (tissue regeneration), GO:0043567 (regulation of insulin-like growth factor receptor signaling pathway), GO:0044267 (cellular protein metabolic process), GO:0090090 (negative regulation of canonical Wnt signaling pathwa…	91.9	86	81	52.2	47.7	50.3	0.79	0.000443866	0.0295759
ENSG00000204632	HLA-G	major histocompatibility complex, class I, G	hsa04144 (Endocytosis), hsa04145 (Phagosome), hsa04218 (Cellular senescence), hsa04514 (Cell adhesion molecules (CAMs)), hsa04612 (Antigen processing and presentation), hsa04650 (Natural killer cell mediated cytotoxicity), hsa04940 (Type I diabetes mellitus), hsa05163 (Human cytomegalovirus infection), hsa05165 (Human papillomavirus infection), hsa05166 (Human T-cell leukemia virus 1 infection), …	17	19.8	23.3	7.4	8.4	7.8	1.34	0.00274159	0.0779951
ENSG00000144596	GRIP2	glutamate receptor interacting protein 2	GO:0005829 (cytosol), GO:0005886 (plasma membrane), GO:0030159 (receptor signaling complex scaffold activity)	9.6	8.6	8.6	2.3	2.3	3.1	1.79	0.000117707	0.0149325
ENSG00000132274	TRIM22	tripartite motif containing 22	GO:0006351 (transcription, DNA-templated), GO:0006355 (regulation of transcription, DNA-templated), GO:0006955 (immune response), GO:0009615 (response to virus), GO:0010508 (positive regulation of autophagy), GO:0016567 (protein ubiquitination), GO:0032880 (regulation of protein localization), GO:0043123 (positive regulation of I-kappaB kinase/NF-kappaB signaling), GO:0051091 (positive regulation…	136.2	135.9	127.6	83	69.2	79.6	0.79	0.000367587	0.0267526
ENSG00000204267	TAP2	transporter 2, ATP binding cassette subfamily B member	hsa02010 (ABC transporters), hsa04145 (Phagosome), hsa04612 (Antigen processing and presentation), hsa05163 (Human cytomegalovirus infection), hsa05168 (Herpes simplex infection), hsa05169 (Epstein-Barr virus infection), hsa05170 (Human immunodeficiency virus 1 infection), hsa05340 (Primary immunodeficiency), GO:0002250 (adaptive immune response), GO:0002474 (antigen processing and presentation o…	47.2	54.6	43.9	26.3	24.6	24.1	0.96	0.00188224	0.0635138
ENSG00000122729	ACO1	aconitase 1	hsa00020 (Citrate cycle (TCA cycle)), hsa00630 (Glyoxylate and dicarboxylate metabolism), hsa01100 (Metabolic pathways), hsa01200 (Carbon metabolism), hsa01210 (2-Oxocarboxylic acid metabolism), hsa01230 (Biosynthesis of amino acids), GO:0006099 (tricarboxylic acid cycle), GO:0006101 (citrate metabolic process), GO:0006417 (regulation of translation), GO:0006879 (cellular iron ion homeostasis), G…	23	20.7	24.5	41.7	46.3	41.9	-0.93	0.000383575	0.0272431
ENSG00000135476	ESPL1	extra spindle pole bodies like 1, separase	hsa04110 (Cell cycle), hsa04114 (Oocyte meiosis), hsa05166 (Human T-cell leukemia virus 1 infection), GO:0000070 (mitotic sister chromatid segregation), GO:0000212 (meiotic spindle organization), GO:0000910 (cytokinesis), GO:0006508 (proteolysis), GO:0006915 (apoptotic process), GO:0040001 (establishment of mitotic spindle localization), GO:0045143 (homologous chromosome segregation), GO:0045842 …	35.4	42.4	36.2	19.8	20.1	18.9	0.95	0.00119973	0.0486308
ENSG00000240065	PSMB9	proteasome subunit beta 9	hsa03050 (Proteasome), GO:0000165 (MAPK cascade), GO:0000209 (protein polyubiquitination), GO:0002223 (stimulatory C-type lectin receptor signaling pathway), GO:0002479 (antigen processing and presentation of exogenous peptide antigen via MHC class I, TAP-dependent), GO:0006521 (regulation of cellular amino acid metabolic process), GO:0010972 (negative regulation of G2/M transition of mitotic cel…	50.4	50.4	55	21.2	29.5	25	1.04	0.000720193	0.0371244
ENSG00000138448	ITGAV	integrin subunit alpha V	hsa04145 (Phagosome), hsa04151 (PI3K-Akt signaling pathway), hsa04510 (Focal adhesion), hsa04512 (ECM-receptor interaction), hsa04514 (Cell adhesion molecules (CAMs)), hsa04810 (Regulation of actin cytoskeleton), hsa04919 (Thyroid hormone signaling pathway), hsa05163 (Human cytomegalovirus infection), hsa05165 (Human papillomavirus infection), hsa05200 (Pathways in cancer), hsa05205 (Proteoglycan…	95.1	94.3	96.9	152.8	143.6	155.2	-0.66	0.000108385	0.0143197
ENSG00000182326	C1S	complement C1s	hsa04610 (Complement and coagulation cascades), hsa05133 (Pertussis), hsa05150 (Staphylococcus aureus infection), hsa05322 (Systemic lupus erythematosus), GO:0001867 (complement activation, lectin pathway), GO:0006508 (proteolysis), GO:0006956 (complement activation), GO:0006958 (complement activation, classical pathway), GO:0005576 (extracellular region), GO:0070062 (extracellular vesicular exos…	361.9	310.2	333.9	210.4	210.6	211.3	0.67	0.00113206	0.0481667
ENSG00000142945	KIF2C	kinesin family member 2C	GO:0006890 (retrograde vesicle-mediated transport, Golgi to ER), GO:0007018 (microtubule-based movement), GO:0007019 (microtubule depolymerization), GO:0007062 (sister chromatid cohesion), GO:0007067 (mitotic nuclear division), GO:0007080 (mitotic metaphase plate congression), GO:0008283 (cell proliferation), GO:0019886 (antigen processing and presentation of exogenous peptide antigen via MHC cla…	73.2	76.7	72.1	43.8	41.2	46.6	0.75	0.000133681	0.0157995
ENSG00000269720	CCDC194	coiled-coil domain containing 194		2.4	2.8	1.6	0.1	0	0	6.43	0.00323912	0.0841929
ENSG00000138035	PNPT1	polyribonucleotide nucleotidyltransferase 1	hsa00230 (Purine metabolism), hsa00240 (Pyrimidine metabolism), hsa03018 (RNA degradation), GO:0000957 (mitochondrial RNA catabolic process), GO:0000958 (mitochondrial mRNA catabolic process), GO:0000962 (positive regulation of mitochondrial RNA catabolic process), GO:0000964 (mitochondrial RNA 5'-end processing), GO:0000965 (mitochondrial RNA 3'-end processing), GO:0006401 (RNA catabolic process…	47.6	53	45.7	25.6	28	27.4	0.85	0.000698228	0.0368026
ENSG00000088325	TPX2	TPX2, microtubule nucleation factor	GO:0000086 (G2/M transition of mitotic cell cycle), GO:0006915 (apoptotic process), GO:0007067 (mitotic nuclear division), GO:0008283 (cell proliferation), GO:0032147 (activation of protein kinase activity), GO:0051301 (cell division), GO:0060236 (regulation of mitotic spindle organization), GO:0090307 (spindle assembly involved in mitosis), GO:1901796 (regulation of signal transduction by p53 cl…	359.5	362.6	324.5	231.4	211.7	222.4	0.65	0.00070643	0.0368026
ENSG00000243753	HLA-L	major histocompatibility complex, class I, L (pseudogene)		35	45.7	43.6	15.7	20.9	19.6	1.15	0.00332461	0.0841945
ENSG00000123485	HJURP	Holliday junction recognition protein	GO:0007049 (cell cycle), GO:0007059 (chromosome segregation), GO:0034080 (CENP-A containing nucleosome assembly), GO:0043254 (regulation of protein complex assembly), GO:0051101 (regulation of DNA binding), GO:0000775 (chromosome, centromeric region), GO:0000777 (condensed chromosome kinetochore), GO:0005634 (nucleus), GO:0005654 (nucleoplasm), GO:0005730 (nucleolus), GO:0005739 (mitochondrion), …	177.1	175.3	160.5	110.9	101	110.1	0.67	0.000490317	0.0308187
ENSG00000196116	TDRD7	tudor domain containing 7	GO:0002089 (lens morphogenesis in camera-type eye), GO:0007283 (spermatogenesis), GO:0010608 (posttranscriptional regulation of gene expression), GO:0070306 (lens fiber cell differentiation), GO:0005737 (cytoplasm), GO:0005759 (mitochondrial matrix), GO:0033391 (chromatoid body), GO:0035770 (ribonucleoprotein granule), GO:0003729 (mRNA binding), GO:0005515 (protein binding), GO:0047485 (protein N…	40.9	47.4	42.4	23.2	18.2	23.7	1	0.00115179	0.0485224
ENSG00000186185	KIF18B	kinesin family member 18B	GO:0000070 (mitotic sister chromatid segregation), GO:0000278 (mitotic cell cycle), GO:0007018 (microtubule-based movement), GO:0007019 (microtubule depolymerization), GO:0051301 (cell division), GO:0051302 (regulation of cell division), GO:0000235 (astral microtubule), GO:0005634 (nucleus), GO:0005737 (cytoplasm), GO:0005829 (cytosol), GO:0005871 (kinesin complex), GO:0016604 (nuclear body), GO:…	58	55.4	58.8	30.9	35.7	34.5	0.77	0.000179966	0.0188528
ENSG00000206341	HLA-H	major histocompatibility complex, class I, H (pseudogene)		45.3	52	57.3	18.8	28.1	22.5	1.16	0.00296684	0.0812386
ENSG00000140105	WARS	tryptophanyl-tRNA synthetase	hsa00970 (Aminoacyl-tRNA biosynthesis), GO:0001525 (angiogenesis), GO:0001933 (negative regulation of protein phosphorylation), GO:0006412 (translation), GO:0006418 (tRNA aminoacylation for protein translation), GO:0006436 (tryptophanyl-tRNA aminoacylation), GO:0006469 (negative regulation of protein kinase activity), GO:0008285 (negative regulation of cell proliferation), GO:0010628 (positive re…	252.9	248.7	250.7	173.3	168.4	160.9	0.58	2.58e-05	0.00760112
ENSG00000172183	ISG20	interferon stimulated exonuclease gene 20	GO:0000738 (DNA catabolic process, exonucleolytic), GO:0006364 (rRNA processing), GO:0006401 (RNA catabolic process), GO:0008283 (cell proliferation), GO:0009615 (response to virus), GO:0045071 (negative regulation of viral genome replication), GO:0051607 (defense response to virus), GO:0060337 (type I interferon signaling pathway), GO:0090503 (RNA phosphodiester bond hydrolysis, exonucleolytic),…	8	9.1	7.7	2.5	1.9	3	1.76	0.000399681	0.0275655
ENSG00000103888	CEMIP	cell migration inducing hyaluronidase 1	GO:0007605 (sensory perception of sound), GO:0010800 (positive regulation of peptidyl-threonine phosphorylation), GO:0030213 (hyaluronan biosynthetic process), GO:0030214 (hyaluronan catabolic process), GO:0030335 (positive regulation of cell migration), GO:0051281 (positive regulation of release of sequestered calcium ion into cytosol), GO:0090314 (positive regulation of protein targeting to mem…	346.5	341.6	343.6	509.7	513.9	485.6	-0.55	5.83e-05	0.0107339
ENSG00000166825	ANPEP	alanyl aminopeptidase, membrane	hsa00480 (Glutathione metabolism), hsa01100 (Metabolic pathways), hsa04614 (Renin-angiotensin system), hsa04640 (Hematopoietic cell lineage), GO:0001525 (angiogenesis), GO:0006508 (proteolysis), GO:0007165 (signal transduction), GO:0007267 (cell-cell signaling), GO:0008217 (regulation of blood pressure), GO:0030154 (cell differentiation), GO:0043171 (peptide catabolic process), GO:0043312 (neutro…	199.9	212.7	197.7	138.3	132.4	135.4	0.59	0.000165584	0.0180197
ENSG00000078098	FAP	fibroblast activation protein alpha	GO:0001525 (angiogenesis), GO:0006508 (proteolysis), GO:0007155 (cell adhesion), GO:0010710 (regulation of collagen catabolic process), GO:0010716 (negative regulation of extracellular matrix disassembly), GO:0043542 (endothelial cell migration), GO:0051603 (proteolysis involved in cellular protein catabolic process), GO:0051917 (regulation of fibrinolysis), GO:0060244 (negative regulation of cel…	123.1	119.1	122.3	174.9	197.1	212.9	-0.68	0.0026922	0.0779951
ENSG00000138760	SCARB2	scavenger receptor class B member 2	hsa04142 (Lysosome), GO:0006622 (protein targeting to lysosome), GO:0010976 (positive regulation of neuron projection development), GO:0046718 (viral entry into host cell), GO:0061024 (membrane organization), GO:1904978 (NA), GO:1905123 (NA), GO:1905671 (NA), GO:0005765 (lysosomal membrane), GO:0005886 (plasma membrane), GO:0005925 (focal adhesion), GO:0016020 (membrane), GO:0016021 (integral com…	412.6	429	420.1	279.2	279.5	299.3	0.56	7.94e-05	0.0122054
ENSG00000161888	SPC24	SPC24, NDC80 kinetochore complex component	GO:0007062 (sister chromatid cohesion), GO:0007067 (mitotic nuclear division), GO:0051301 (cell division), GO:0000777 (condensed chromosome kinetochore), GO:0005634 (nucleus), GO:0005730 (nucleolus), GO:0005829 (cytosol), GO:0031262 (Ndc80 complex), GO:0005515 (protein binding), R-HSA-162582 (Homo sapiens: Signal Transduction), R-HSA-1640170 (Homo sapiens: Cell Cycle), R-HSA-194315 (Homo sapiens:…	47.7	50	49.6	30.2	30.4	27.8	0.74	5.71e-05	0.0106635
ENSG00000163565	IFI16	interferon gamma inducible protein 16	hsa04621 (NOD-like receptor signaling pathway), GO:0000122 (negative regulation of transcription from RNA polymerase II promoter), GO:0001819 (positive regulation of cytokine production), GO:0002218 (activation of innate immune response), GO:0006351 (transcription, DNA-templated), GO:0006914 (autophagy), GO:0006954 (inflammatory response), GO:0008283 (cell proliferation), GO:0010506 (regulation o…	254.8	235.2	219	159.9	134.5	136.6	0.72	0.00214837	0.0675175
ENSG00000013810	TACC3	transforming acidic coiled-coil containing protein 3	hsa03013 (RNA transport), GO:0007091 (metaphase/anaphase transition of mitotic cell cycle), GO:0008283 (cell proliferation), GO:0021987 (cerebral cortex development), GO:0051301 (cell division), GO:0060236 (regulation of mitotic spindle organization), GO:1902850 (microtubule cytoskeleton organization involved in mitosis), GO:0000922 (spindle pole), GO:0005737 (cytoplasm), GO:0005815 (microtubule …	208.6	240.9	222.5	143	145.7	148.8	0.62	0.00119102	0.0486308
ENSG00000163661	PTX3	pentraxin 3	GO:0001878 (response to yeast), GO:0006954 (inflammatory response), GO:0008228 (opsonization), GO:0043312 (neutrophil degranulation), GO:0044869 (negative regulation by host of viral exo-alpha-sialidase activity), GO:0044871 (negative regulation by host of viral glycoprotein metabolic process), GO:0045087 (innate immune response), GO:0045429 (positive regulation of nitric oxide biosynthetic proce…	178.8	187.1	173.8	122.6	121.1	115.7	0.59	0.000167621	0.0180197
ENSG00000144455	SUMF1	sulfatase modifying factor 1	hsa04142 (Lysosome), GO:0006687 (glycosphingolipid metabolic process), GO:0043687 (post-translational protein modification), GO:0055114 (oxidation-reduction process), GO:0005783 (endoplasmic reticulum), GO:0005788 (endoplasmic reticulum lumen), GO:0016491 (oxidoreductase activity), GO:0042803 (protein homodimerization activity), GO:0046872 (metal ion binding), R-HSA-1430728 (Homo sapiens: Metabol…	61.3	57.3	65.8	94.7	103.2	96.8	-0.68	0.000487561	0.0307854
ENSG00000111801	BTN3A3	butyrophilin subfamily 3 member A3	GO:0002456 (T cell mediated immunity), GO:0005886 (plasma membrane), GO:0016020 (membrane), GO:0016021 (integral component of membrane), R-HSA-1280218 (Homo sapiens: Adaptive Immune System), R-HSA-168256 (Homo sapiens: Immune System), R-HSA-8851680 (Homo sapiens: Butyrophilin (BTN) family interactions)	33.3	31	29.8	17.4	12.7	16.6	1.01	0.000886532	0.0426193
ENSG00000121152	NCAPH	non-SMC condensin I complex subunit H	GO:0007076 (mitotic chromosome condensation), GO:0010032 (meiotic chromosome condensation), GO:0045132 (meiotic chromosome segregation), GO:0051301 (cell division), GO:2000373 (positive regulation of DNA topoisomerase (ATP-hydrolyzing) activity), GO:0000796 (condensin complex), GO:0000799 (nuclear condensin complex), GO:0005634 (nucleus), GO:0005829 (cytosol), GO:0016020 (membrane), GO:0003682 (c…	42.7	39.2	41.6	25	24.9	23.6	0.75	0.000121896	0.0150948
ENSG00000131459	GFPT2	glutamine-fructose-6-phosphate transaminase 2	hsa00250 (Alanine, aspartate and glutamate metabolism), hsa00520 (Amino sugar and nucleotide sugar metabolism), hsa01100 (Metabolic pathways), hsa04931 (Insulin resistance), GO:0006002 (fructose 6-phosphate metabolic process), GO:0006048 (UDP-N-acetylglucosamine biosynthetic process), GO:0006112 (energy reserve metabolic process), GO:0006541 (glutamine metabolic process), GO:0005829 (cytosol), GO…	170.3	160.9	162.7	250.5	232.5	251.8	-0.57	0.000304939	0.0255976
ENSG00000137200	CMTR1	cap methyltransferase 1	GO:0006370 (7-methylguanosine mRNA capping), GO:0080009 (mRNA methylation), GO:0097309 (cap1 mRNA methylation), GO:0005634 (nucleus), GO:0005654 (nucleoplasm), GO:0005829 (cytosol), GO:0003676 (nucleic acid binding), GO:0004483 (mRNA (nucleoside-2'-O-)-methyltransferase activity)	85.3	79.7	76.1	51.9	48.1	51.3	0.67	0.000513896	0.0311673
ENSG00000214357	NEURL1B	neuralized E3 ubiquitin protein ligase 1B	GO:0007219 (Notch signaling pathway), GO:0016567 (protein ubiquitination), GO:0070086 (ubiquitin-dependent endocytosis), GO:0005769 (early endosome), GO:0005515 (protein binding), GO:0008270 (zinc ion binding), GO:0016740 (transferase activity), GO:0016874 (ligase activity), R-HSA-157118 (Homo sapiens: Signaling by NOTCH), R-HSA-162582 (Homo sapiens: Signal Transduction), R-HSA-1643685 (Homo sapi…	18	16.3	19.3	7.6	9.6	8.3	1.08	0.000865872	0.0423084
ENSG00000213928	IRF9	interferon regulatory factor 9	hsa04217 (Necroptosis), hsa04380 (Osteoclast differentiation), hsa04621 (NOD-like receptor signaling pathway), hsa04625 (C-type lectin receptor signaling pathway), hsa04630 (JAK-STAT signaling pathway), hsa05160 (Hepatitis C), hsa05162 (Measles), hsa05164 (Influenza A), hsa05165 (Human papillomavirus infection), hsa05167 (Kaposi sarcoma-associated herpesvirus infection), hsa05168 (Herpes simplex …	8.5	8.7	6.6	2.9	1.7	2.3	1.78	0.00171136	0.0611492
ENSG00000139192	TAPBPL	TAP binding protein like	GO:0002376 (immune system process), GO:0002590 (negative regulation of antigen processing and presentation of peptide antigen via MHC class I), GO:0000139 (Golgi membrane), GO:0005789 (endoplasmic reticulum membrane), GO:0005886 (plasma membrane), GO:0016021 (integral component of membrane), GO:0032403 (protein complex binding)	24.1	25.2	25.4	13.3	14.8	12.8	0.87	9.97e-05	0.0140616
ENSG00000171848	RRM2	ribonucleotide reductase regulatory subunit M2	hsa00230 (Purine metabolism), hsa00240 (Pyrimidine metabolism), hsa00480 (Glutathione metabolism), hsa00983 (Drug metabolism - other enzymes), hsa01100 (Metabolic pathways), hsa04115 (p53 signaling pathway), GO:0000082 (G1/S transition of mitotic cell cycle), GO:0000083 (regulation of transcription involved in G1/S transition of mitotic cell cycle), GO:0006260 (DNA replication), GO:0009263 (deoxy…	123.8	133.6	124.6	77.8	69.7	86.8	0.71	0.00109361	0.0472576
ENSG00000146670	CDCA5	cell division cycle associated 5	hsa05206 (MicroRNAs in cancer), GO:0006302 (double-strand break repair), GO:0007062 (sister chromatid cohesion), GO:0007064 (mitotic sister chromatid cohesion), GO:0007067 (mitotic nuclear division), GO:0007076 (mitotic chromosome condensation), GO:0007080 (mitotic metaphase plate congression), GO:0031536 (positive regulation of exit from mitosis), GO:0051301 (cell division), GO:0071922 (regulati…	83.6	89.7	82.4	52	50.4	57.9	0.67	0.000583328	0.0335134
ENSG00000026950	BTN3A1	butyrophilin subfamily 3 member A1	GO:0002250 (adaptive immune response), GO:0050663 (cytokine secretion), GO:0050798 (activated T cell proliferation), GO:0050852 (T cell receptor signaling pathway), GO:0072643 (interferon-gamma secretion), GO:0005886 (plasma membrane), GO:0016021 (integral component of membrane), GO:0005515 (protein binding), R-HSA-1280218 (Homo sapiens: Adaptive Immune System), R-HSA-168256 (Homo sapiens: Immune…	36.4	30.9	34.8	19.3	20.1	19.1	0.8	0.000941731	0.0436119
ENSG00000051341	POLQ	DNA polymerase theta	GO:0000724 (double-strand break repair via homologous recombination), GO:0006261 (DNA-dependent DNA replication), GO:0006281 (DNA repair), GO:0006284 (base-excision repair), GO:0006302 (double-strand break repair), GO:0006974 (cellular response to DNA damage stimulus), GO:0016446 (somatic hypermutation of immunoglobulin genes), GO:0051260 (protein homooligomerization), GO:0071897 (DNA biosyntheti…	16.3	19.3	16.6	7.6	9	9	1.03	0.00112493	0.0480108
ENSG00000135451	TROAP	trophinin associated protein	GO:0007155 (cell adhesion), GO:0005737 (cytoplasm), GO:0005515 (protein binding)	114	117.6	113.4	78.1	72	79.4	0.59	0.000126921	0.0152615
ENSG00000105011	ASF1B	anti-silencing function 1B histone chaperone	GO:0006335 (DNA replication-dependent nucleosome assembly), GO:0006336 (DNA replication-independent nucleosome assembly), GO:0006351 (transcription, DNA-templated), GO:0006355 (regulation of transcription, DNA-templated), GO:0007275 (multicellular organismal development), GO:0007283 (spermatogenesis), GO:0016569 (covalent chromatin modification), GO:0030154 (cell differentiation), GO:0000790 (nuc…	60.9	61.9	65	37.2	41.1	41.3	0.65	0.000235183	0.0221639
ENSG00000137752	CASP1	caspase 1	hsa04217 (Necroptosis), hsa04621 (NOD-like receptor signaling pathway), hsa04623 (Cytosolic DNA-sensing pathway), hsa04625 (C-type lectin receptor signaling pathway), hsa05014 (Amyotrophic lateral sclerosis (ALS)), hsa05132 (Salmonella infection), hsa05133 (Pertussis), hsa05134 (Legionellosis), hsa05164 (Influenza A), GO:0001666 (response to hypoxia), GO:0006508 (proteolysis), GO:0006915 (apoptot…	11.6	12.1	11.7	4.8	5.3	6	1.14	7.14e-05	0.0118691
ENSG00000155363	MOV10	Mov10 RISC complex RNA helicase	GO:0006351 (transcription, DNA-templated), GO:0006355 (regulation of transcription, DNA-templated), GO:0007223 (Wnt signaling pathway, calcium modulating pathway), GO:0035195 (gene silencing by miRNA), GO:0035279 (mRNA cleavage involved in gene silencing by miRNA), GO:0048015 (phosphatidylinositol-mediated signaling), GO:0000932 (cytoplasmic mRNA processing body), GO:0005615 (extracellular space)…	101.1	106.1	94.3	62.4	69.8	62.1	0.63	0.00109204	0.0472576
ENSG00000182670	TTC3	tetratricopeptide repeat domain 3	GO:0006511 (ubiquitin-dependent protein catabolic process), GO:0070936 (protein K48-linked ubiquitination), GO:0005634 (nucleus), GO:0005730 (nucleolus), GO:0005829 (cytosol), GO:0004842 (ubiquitin-protein transferase activity), GO:0005515 (protein binding), GO:0008270 (zinc ion binding)	131.9	138.3	143.8	196.4	198.5	204.5	-0.53	0.000125166	0.0152258
ENSG00000163644	PPM1K	protein phosphatase, Mg2+/Mn2+ dependent 1K	GO:0006470 (protein dephosphorylation), GO:0009083 (branched-chain amino acid catabolic process), GO:0005739 (mitochondrion), GO:0005759 (mitochondrial matrix), GO:0004722 (protein serine/threonine phosphatase activity), GO:0005515 (protein binding), GO:0046872 (metal ion binding), R-HSA-1430728 (Homo sapiens: Metabolism), R-HSA-70895 (Homo sapiens: Branched-chain amino acid catabolism), R-HSA-71…	40.2	33.2	33.1	19.9	18.7	21.2	0.83	0.00318496	0.0834991
ENSG00000164307	ERAP1	endoplasmic reticulum aminopeptidase 1	GO:0001525 (angiogenesis), GO:0002250 (adaptive immune response), GO:0002474 (antigen processing and presentation of peptide antigen via MHC class I), GO:0006509 (membrane protein ectodomain proteolysis), GO:0007165 (signal transduction), GO:0007267 (cell-cell signaling), GO:0008217 (regulation of blood pressure), GO:0009617 (response to bacterium), GO:0019885 (antigen processing and presentation…	67.8	69.2	66.1	45.5	40.7	44.9	0.63	0.000165961	0.0180197
ENSG00000237649	KIFC1	kinesin family member C1	GO:0000070 (mitotic sister chromatid segregation), GO:0007018 (microtubule-based movement), GO:0007080 (mitotic metaphase plate congression), GO:0007283 (spermatogenesis), GO:0051301 (cell division), GO:0090307 (spindle assembly involved in mitosis), GO:0005634 (nucleus), GO:0005769 (early endosome), GO:0005815 (microtubule organizing center), GO:0005819 (spindle), GO:0005871 (kinesin complex), G…	55.6	62.4	58.9	37.5	37.2	38.6	0.64	0.000456094	0.0295864
ENSG00000101224	CDC25B	cell division cycle 25B	hsa04010 (MAPK signaling pathway), hsa04110 (Cell cycle), hsa04914 (Progesterone-mediated oocyte maturation), hsa05206 (MicroRNAs in cancer), GO:0000086 (G2/M transition of mitotic cell cycle), GO:0000278 (mitotic cell cycle), GO:0001556 (oocyte maturation), GO:0006468 (protein phosphorylation), GO:0007067 (mitotic nuclear division), GO:0007144 (female meiosis I), GO:0008284 (positive regulation …	241.5	259.7	257.3	163.5	181.4	176.3	0.54	0.000534009	0.031616
ENSG00000170500	LONRF2	LON peptidase N-terminal domain and ring finger 2	GO:0000209 (protein polyubiquitination), GO:0032436 (positive regulation of proteasomal ubiquitin-dependent protein catabolic process), GO:0005622 (intracellular), GO:0008270 (zinc ion binding), GO:0031624 (ubiquitin conjugating enzyme binding), GO:0061630 (ubiquitin protein ligase activity)	17.8	18.1	18.6	30.3	29.9	29.4	-0.72	4.75e-06	0.00408778
ENSG00000169607	CKAP2L	cytoskeleton associated protein 2 like	GO:0000922 (spindle pole), GO:0005813 (centrosome), GO:0005829 (cytosol), GO:0072686 (mitotic spindle)	65.1	63.7	60.3	41.4	35.4	41.5	0.68	0.000669803	0.0361798
ENSG00000090889	KIF4A	kinesin family member 4A	GO:0000281 (mitotic cytokinesis), GO:0006890 (retrograde vesicle-mediated transport, Golgi to ER), GO:0006996 (organelle organization), GO:0007018 (microtubule-based movement), GO:0008089 (anterograde axon cargo transport), GO:0019886 (antigen processing and presentation of exogenous peptide antigen via MHC class II), GO:0051256 (mitotic spindle midzone assembly), GO:0005654 (nucleoplasm), GO:000…	102.7	104	99.3	72.5	67.8	64.6	0.58	0.000232973	0.0221639
ENSG00000172667	ZMAT3	zinc finger matrin-type 3	hsa04115 (p53 signaling pathway), GO:0006974 (cellular response to DNA damage stimulus), GO:0015031 (protein transport), GO:0040008 (regulation of growth), GO:0043065 (positive regulation of apoptotic process), GO:0072332 (intrinsic apoptotic signaling pathway by p53 class mediator), GO:0005654 (nucleoplasm), GO:0005730 (nucleolus), GO:0005886 (plasma membrane), GO:0002039 (p53 binding), GO:00037…	36.4	42.4	40.3	63.3	59.9	65.9	-0.67	0.000701792	0.0368026
ENSG00000131747	TOP2A	DNA topoisomerase II alpha	hsa01524 (Platinum drug resistance), GO:0000712 (resolution of meiotic recombination intermediates), GO:0000819 (sister chromatid segregation), GO:0002244 (hematopoietic progenitor cell differentiation), GO:0006265 (DNA topological change), GO:0006266 (DNA ligation), GO:0006312 (mitotic recombination), GO:0006974 (cellular response to DNA damage stimulus), GO:0007059 (chromosome segregation), GO:…	241.3	235.8	203.8	149.4	121.1	148.8	0.7	0.004317	0.0944279
ENSG00000123975	CKS2	CDC28 protein kinase regulatory subunit 2	hsa05200 (Pathways in cancer), hsa05222 (Small cell lung cancer), GO:0006357 (regulation of transcription from RNA polymerase II promoter), GO:0007127 (meiosis I), GO:0007346 (regulation of mitotic cell cycle), GO:0008283 (cell proliferation), GO:0044772 (mitotic cell cycle phase transition), GO:0045737 (positive regulation of cyclin-dependent protein serine/threonine kinase activity), GO:0045893…	65	70.6	61.8	41.8	38.2	44.1	0.67	0.0013875	0.0540649
ENSG00000138160	KIF11	kinesin family member 11	GO:0006890 (retrograde vesicle-mediated transport, Golgi to ER), GO:0007018 (microtubule-based movement), GO:0007051 (spindle organization), GO:0007052 (mitotic spindle organization), GO:0007059 (chromosome segregation), GO:0007067 (mitotic nuclear division), GO:0007100 (mitotic centrosome separation), GO:0019886 (antigen processing and presentation of exogenous peptide antigen via MHC class II),…	45.4	49.2	45.3	27.4	27.4	31.5	0.7	0.000677226	0.0362972
ENSG00000180573	HIST1H2AC	histone cluster 1 H2A family member c	hsa04217 (Necroptosis), hsa05034 (Alcoholism), hsa05322 (Systemic lupus erythematosus), GO:0006342 (chromatin silencing), GO:0008285 (negative regulation of cell proliferation), GO:0000786 (nucleosome), GO:0000790 (nuclear chromatin), GO:0005634 (nucleus), GO:0070062 (extracellular vesicular exosome), GO:0003674 (molecular_function), GO:0003677 (DNA binding), GO:0046982 (protein heterodimerizatio…	21.3	19.5	24.2	11.6	11.7	8.8	1.02	0.00276165	0.0779951
ENSG00000004468	CD38	CD38 molecule	hsa00760 (Nicotinate and nicotinamide metabolism), hsa01100 (Metabolic pathways), hsa04020 (Calcium signaling pathway), hsa04640 (Hematopoietic cell lineage), hsa04921 (Oxytocin signaling pathway), hsa04970 (Salivary secretion), hsa04972 (Pancreatic secretion), GO:0001666 (response to hypoxia), GO:0007165 (signal transduction), GO:0007204 (positive regulation of cytosolic calcium ion concentratio…	2.9	2.7	2.8	0.6	0.2	0.1	3.23	0.000106188	0.0143197
ENSG00000182481	KPNA2	karyopherin subunit alpha 2	hsa05164 (Influenza A), GO:0000018 (regulation of DNA recombination), GO:0006259 (DNA metabolic process), GO:0006607 (NLS-bearing protein import into nucleus), GO:0019054 (modulation by virus of host process), GO:0075733 (intracellular transport of virus), GO:0005643 (nuclear pore), GO:0005654 (nucleoplasm), GO:0005737 (cytoplasm), GO:0005829 (cytosol), GO:0016020 (membrane), GO:0003723 (RNA bind…	210.2	209.7	207.1	150	139	151.4	0.51	0.000103535	0.0143169
ENSG00000013588	GPRC5A	G protein-coupled receptor class C group 5 member A	GO:0007165 (signal transduction), GO:0007175 (negative regulation of epidermal growth factor-activated receptor activity), GO:0007186 (G-protein coupled receptor signaling pathway), GO:0005730 (nucleolus), GO:0005886 (plasma membrane), GO:0005887 (integral component of plasma membrane), GO:0030659 (cytoplasmic vesicle membrane), GO:0031982 (vesicle), GO:0043231 (intracellular membrane-bounded org…	71.2	75	68.2	46	49.8	44.6	0.61	0.000598294	0.0339066
ENSG00000169248	CXCL11	C-X-C motif chemokine ligand 11	hsa04060 (Cytokine-cytokine receptor interaction), hsa04062 (Chemokine signaling pathway), hsa04620 (Toll-like receptor signaling pathway), GO:0002690 (positive regulation of leukocyte chemotaxis), GO:0006935 (chemotaxis), GO:0006954 (inflammatory response), GO:0006955 (immune response), GO:0007165 (signal transduction), GO:0007186 (G-protein coupled receptor signaling pathway), GO:0007267 (cell-…	0.9	1.5	1.6	0	0	0	7.53	0.00365413	0.0878771
ENSG00000075218	GTSE1	G2 and S-phase expressed 1	hsa04115 (p53 signaling pathway), GO:0006977 (DNA damage response, signal transduction by p53 class mediator resulting in cell cycle arrest), GO:0007017 (microtubule-based process), GO:0030335 (positive regulation of cell migration), GO:0043161 (proteasome-mediated ubiquitin-dependent protein catabolic process), GO:0046827 (positive regulation of protein export from nucleus), GO:0050821 (protein …	50.4	47.2	52	33.3	31	32.5	0.63	0.000355088	0.0260112
ENSG00000164308	ERAP2	endoplasmic reticulum aminopeptidase 2	GO:0002250 (adaptive immune response), GO:0002474 (antigen processing and presentation of peptide antigen via MHC class I), GO:0006508 (proteolysis), GO:0007165 (signal transduction), GO:0007267 (cell-cell signaling), GO:0008217 (regulation of blood pressure), GO:0019885 (antigen processing and presentation of endogenous peptide antigen via MHC class I), GO:0043171 (peptide catabolic process), GO…	164.8	162.6	162.5	117.2	105.1	117.9	0.53	0.000293387	0.0248893
ENSG00000164611	PTTG1	pituitary tumor-transforming 1	hsa04110 (Cell cycle), hsa04114 (Oocyte meiosis), hsa05166 (Human T-cell leukemia virus 1 infection), GO:0006281 (DNA repair), GO:0006357 (regulation of transcription from RNA polymerase II promoter), GO:0006366 (transcription from RNA polymerase II promoter), GO:0007067 (mitotic nuclear division), GO:0007283 (spermatogenesis), GO:0010951 (negative regulation of endopeptidase activity), GO:003114…	275.8	251.2	234.2	181.3	149.7	166.1	0.61	0.00434938	0.0948627
ENSG00000149503	INCENP	inner centromere protein	GO:0000910 (cytokinesis), GO:0007059 (chromosome segregation), GO:0007062 (sister chromatid cohesion), GO:0007067 (mitotic nuclear division), GO:0016925 (protein sumoylation), GO:0000775 (chromosome, centromeric region), GO:0000776 (kinetochore), GO:0000777 (condensed chromosome kinetochore), GO:0000800 (lateral element), GO:0000801 (central element), GO:0005634 (nucleus), GO:0005654 (nucleoplasm…	48.5	52.7	49.4	31.8	33.5	33.2	0.61	0.000229487	0.0221639
ENSG00000121858	TNFSF10	TNF superfamily member 10	hsa04060 (Cytokine-cytokine receptor interaction), hsa04068 (FoxO signaling pathway), hsa04210 (Apoptosis), hsa04217 (Necroptosis), hsa04650 (Natural killer cell mediated cytotoxicity), hsa05162 (Measles), hsa05164 (Influenza A), GO:0006915 (apoptotic process), GO:0006919 (activation of cysteine-type endopeptidase activity involved in apoptotic process), GO:0006955 (immune response), GO:0007165 (…	11.7	9.7	10.2	5.5	4.3	4.4	1.16	0.00124482	0.049849
ENSG00000087586	AURKA	aurora kinase A	hsa04114 (Oocyte meiosis), hsa04914 (Progesterone-mediated oocyte maturation), GO:0000086 (G2/M transition of mitotic cell cycle), GO:0006468 (protein phosphorylation), GO:0006977 (DNA damage response, signal transduction by p53 class mediator resulting in cell cycle arrest), GO:0007051 (spindle organization), GO:0007052 (mitotic spindle organization), GO:0007057 (spindle assembly involved in fem…	141.6	149.9	137.4	104.3	90.3	98	0.55	0.0011442	0.0483852
ENSG00000148773	MKI67	marker of proliferation Ki-67	GO:0006259 (DNA metabolic process), GO:0007088 (regulation of mitosis), GO:0007126 (meiotic nuclear division), GO:0008283 (cell proliferation), GO:0014070 (response to organic cyclic compound), GO:0030212 (hyaluronan metabolic process), GO:0031100 (organ regeneration), GO:0034605 (cellular response to heat), GO:0051983 (regulation of chromosome segregation), GO:1902275 (regulation of chromatin or…	178.4	165.1	147	116.1	98	102.6	0.63	0.0054459	0.105387
ENSG00000137807	KIF23	kinesin family member 23	hsa05206 (MicroRNAs in cancer), GO:0000022 (mitotic spindle elongation), GO:0000281 (mitotic cytokinesis), GO:0000910 (cytokinesis), GO:0000915 (actomyosin contractile ring assembly), GO:0006890 (retrograde vesicle-mediated transport, Golgi to ER), GO:0007018 (microtubule-based movement), GO:0019886 (antigen processing and presentation of exogenous peptide antigen via MHC class II), GO:0032467 (p…	152.3	160.5	141.6	104.8	97.2	109	0.55	0.00179011	0.0627882
ENSG00000135414	GDF11	growth differentiation factor 11	hsa04060 (Cytokine-cytokine receptor interaction), GO:0001501 (skeletal system development), GO:0001656 (metanephros development), GO:0001657 (ureteric bud development), GO:0007399 (nervous system development), GO:0007498 (mesoderm development), GO:0008285 (negative regulation of cell proliferation), GO:0010862 (positive regulation of pathway-restricted SMAD protein phosphorylation), GO:0021512 (…	27.4	25.7	25.7	42.9	45.4	38	-0.68	0.00213484	0.0675175
ENSG00000109805	NCAPG	non-SMC condensin I complex subunit G	GO:0007076 (mitotic chromosome condensation), GO:0051301 (cell division), GO:0000779 (condensed chromosome, centromeric region), GO:0000796 (condensin complex), GO:0005634 (nucleus), GO:0005737 (cytoplasm), GO:0005829 (cytosol), GO:0016020 (membrane), GO:0005515 (protein binding), R-HSA-1640170 (Homo sapiens: Cell Cycle), R-HSA-2514853 (Homo sapiens: Condensation of Prometaphase Chromosomes), R-H…	28.7	35.3	31.8	18.2	13.9	19.3	0.9	0.00419678	0.0928529
ENSG00000117399	CDC20	cell division cycle 20	hsa04110 (Cell cycle), hsa04114 (Oocyte meiosis), hsa04120 (Ubiquitin mediated proteolysis), hsa05166 (Human T-cell leukemia virus 1 infection), hsa05203 (Viral carcinogenesis), GO:0007049 (cell cycle), GO:0007062 (sister chromatid cohesion), GO:0007064 (mitotic sister chromatid cohesion), GO:0008284 (positive regulation of cell proliferation), GO:0016579 (protein deubiquitination), GO:0031145 (a…	95.8	109	95.7	66.3	68.2	69.4	0.56	0.00203213	0.065963
ENSG00000128340	RAC2	Rac family small GTPase 2	hsa04010 (MAPK signaling pathway), hsa04014 (Ras signaling pathway), hsa04015 (Rap1 signaling pathway), hsa04024 (cAMP signaling pathway), hsa04062 (Chemokine signaling pathway), hsa04071 (Sphingolipid signaling pathway), hsa04310 (Wnt signaling pathway), hsa04360 (Axon guidance), hsa04370 (VEGF signaling pathway), hsa04510 (Focal adhesion), hsa04520 (Adherens junction), hsa04650 (Natural killer …	39.5	40.1	43.1	26.5	27.4	23.7	0.66	0.000673112	0.0362171
ENSG00000165304	MELK	maternal embryonic leucine zipper kinase	GO:0000086 (G2/M transition of mitotic cell cycle), GO:0000226 (microtubule cytoskeleton organization), GO:0006915 (apoptotic process), GO:0008283 (cell proliferation), GO:0008631 (intrinsic apoptotic signaling pathway in response to oxidative stress), GO:0018108 (peptidyl-tyrosine phosphorylation), GO:0030010 (establishment of cell polarity), GO:0030097 (hemopoiesis), GO:0035556 (intracellular s…	43.6	44.5	42.6	24.9	27.5	30.2	0.66	0.000592662	0.0337256
ENSG00000186871	ERCC6L	ERCC excision repair 6 like, spindle assembly checkpoint helicase	GO:0007062 (sister chromatid cohesion), GO:0007067 (mitotic nuclear division), GO:0051301 (cell division), GO:0000777 (condensed chromosome kinetochore), GO:0005829 (cytosol), GO:0016020 (membrane), GO:0003677 (DNA binding), GO:0004386 (helicase activity), GO:0005515 (protein binding), GO:0005524 (ATP binding), R-HSA-162582 (Homo sapiens: Signal Transduction), R-HSA-1640170 (Homo sapiens: Cell Cy…	19.5	18.7	19.6	11.6	8.6	11	0.89	0.000763046	0.0387919
ENSG00000134222	PSRC1	proline and serine rich coiled-coil 1	GO:0001578 (microtubule bundle formation), GO:0007080 (mitotic metaphase plate congression), GO:0030308 (negative regulation of cell growth), GO:0031116 (positive regulation of microtubule polymerization), GO:0045737 (positive regulation of cyclin-dependent protein serine/threonine kinase activity), GO:0045893 (positive regulation of transcription, DNA-templated), GO:0051301 (cell division), GO:0…	47.4	46.9	45.4	31.1	32	29.3	0.6	9.29e-05	0.0135212
ENSG00000171241	SHCBP1	SHC binding and spindle associated 1	GO:0008543 (fibroblast growth factor receptor signaling pathway), GO:2000177 (regulation of neural precursor cell proliferation), GO:0005737 (cytoplasm), GO:0005819 (spindle), GO:0030496 (midbody), GO:0005515 (protein binding), GO:0042169 (SH2 domain binding)	75.6	75.3	74.9	52.9	48.5	53.8	0.54	0.000140335	0.0163071
ENSG00000107957	SH3PXD2A	SH3 and PX domains 2A	GO:0006801 (superoxide metabolic process), GO:0043085 (positive regulation of catalytic activity), GO:0055114 (oxidation-reduction process), GO:0071800 (podosome assembly), GO:0072675 (osteoclast fusion), GO:0002102 (podosome), GO:0005737 (cytoplasm), GO:0030054 (cell junction), GO:0042995 (cell projection), GO:0005515 (protein binding), GO:0016176 (superoxide-generating NADPH oxidase activator a…	111.6	106	107.9	151.6	158.2	145.8	-0.48	0.00038777	0.0273575
ENSG00000101000	PROCR	protein C receptor	hsa04610 (Complement and coagulation cascades), GO:0007596 (blood coagulation), GO:0050819 (negative regulation of coagulation), GO:0050900 (leukocyte migration), GO:0005576 (extracellular region), GO:0005813 (centrosome), GO:0005886 (plasma membrane), GO:0005887 (integral component of plasma membrane), GO:0005925 (focal adhesion), GO:0009986 (cell surface), GO:0070062 (extracellular vesicular ex…	72.5	61.7	55.9	42	37.5	34.6	0.74	0.00888716	0.135181
ENSG00000130508	PXDN	peroxidasin	GO:0001960 (negative regulation of cytokine-mediated signaling pathway), GO:0006955 (immune response), GO:0006979 (response to oxidative stress), GO:0030198 (extracellular matrix organization), GO:0042744 (hydrogen peroxide catabolic process), GO:0055114 (oxidation-reduction process), GO:0098869 (NA), GO:0005578 (proteinaceous extracellular matrix), GO:0005615 (extracellular space), GO:0005783 (e…	296.4	302.4	308.5	392.5	416.2	435.8	-0.46	0.000983197	0.0445759
ENSG00000177989	ODF3B	outer dense fiber of sperm tails 3B		1.3	2.2	2.8	0.2	0.2	0.3	3.24	0.0129505	0.155993
ENSG00000079616	KIF22	kinesin family member 22	hsa04914 (Progesterone-mediated oocyte maturation), GO:0006281 (DNA repair), GO:0006890 (retrograde vesicle-mediated transport, Golgi to ER), GO:0007018 (microtubule-based movement), GO:0007062 (sister chromatid cohesion), GO:0007067 (mitotic nuclear division), GO:0007080 (mitotic metaphase plate congression), GO:0019886 (antigen processing and presentation of exogenous peptide antigen via MHC cl…	85.5	95.6	85.4	58.1	64.1	60.2	0.55	0.00182264	0.0627882
ENSG00000221866	PLXNA4	plexin A4	hsa04360 (Axon guidance), GO:0021612 (facial nerve structural organization), GO:0021615 (glossopharyngeal nerve morphogenesis), GO:0021637 (trigeminal nerve structural organization), GO:0021644 (vagus nerve morphogenesis), GO:0021784 (postganglionic parasympathetic nervous system development), GO:0021785 (branchiomotor neuron axon guidance), GO:0021793 (chemorepulsion of branchiomotor axon), GO:0…	61.7	58.5	56.5	99.1	84.6	82.4	-0.59	0.00545313	0.105387
ENSG00000141664	ZCCHC2	zinc finger CCHC-type containing 2	GO:0005737 (cytoplasm), GO:0003676 (nucleic acid binding), GO:0008270 (zinc ion binding), GO:0035091 (phosphatidylinositol binding)	9.2	10	11	4.6	4.8	5.2	1.04	0.000696793	0.0368026
ENSG00000145247	OCIAD2	OCIA domain containing 2	GO:0005743 (mitochondrial inner membrane), GO:0005768 (endosome)	47.2	49.8	45.2	29.5	29.8	33.7	0.61	0.000987093	0.0446063
ENSG00000134057	CCNB1	cyclin B1	hsa04068 (FoxO signaling pathway), hsa04110 (Cell cycle), hsa04114 (Oocyte meiosis), hsa04115 (p53 signaling pathway), hsa04218 (Cellular senescence), hsa04914 (Progesterone-mediated oocyte maturation), hsa05170 (Human immunodeficiency virus 1 infection), GO:0000086 (G2/M transition of mitotic cell cycle), GO:0001556 (oocyte maturation), GO:0001701 (in utero embryonic development), GO:0001933 (ne…	181.6	206.9	181.6	134.8	118.1	137.3	0.55	0.00443561	0.0959925
ENSG00000109674	NEIL3	nei like DNA glycosylase 3	hsa03410 (Base excision repair), GO:0006284 (base-excision repair), GO:0006289 (nucleotide-excision repair), GO:0005634 (nucleus), GO:0005654 (nucleoplasm), GO:0000405 (bubble DNA binding), GO:0003684 (damaged DNA binding), GO:0003690 (double-stranded DNA binding), GO:0003697 (single-stranded DNA binding), GO:0003906 (DNA-(apurinic or apyrimidinic site) lyase activity), GO:0008270 (zinc ion bindi…	9.8	9.9	9.2	4.1	4.4	5.3	1.06	0.000282121	0.0245356
ENSG00000183688	RFLNB	refilin B	GO:0001837 (epithelial to mesenchymal transition), GO:0048705 (skeletal system morphogenesis), GO:0061182 (negative regulation of chondrocyte development), GO:0061572 (actin filament bundle organization), GO:1900158 (negative regulation of bone mineralization involved in bone maturation), GO:0005737 (cytoplasm), GO:0032432 (actin filament bundle), GO:0031005 (filamin binding)	28.5	28.5	29.2	44.8	41.8	41.7	-0.57	0.000176862	0.0188126
ENSG00000180354	MTURN	maturin, neural progenitor differentiation regulator homolog	GO:0007275 (multicellular organismal development)	7.3	6.8	6.7	15	15.7	11.2	-1.01	0.00755869	0.125627
ENSG00000113391	FAM172A	family with sequence similarity 172 member A	GO:0005576 (extracellular region), GO:0005783 (endoplasmic reticulum)	10.5	9	10.8	18.1	17.3	17.1	-0.79	0.000310115	0.0255976
ENSG00000111057	KRT18	keratin 18	hsa04915 (Estrogen signaling pathway), hsa05130 (Pathogenic Escherichia coli infection), GO:0007049 (cell cycle), GO:0009653 (anatomical structure morphogenesis), GO:0016032 (viral process), GO:0031424 (keratinization), GO:0033209 (tumor necrosis factor-mediated signaling pathway), GO:0043000 (Golgi to plasma membrane CFTR protein transport), GO:0043066 (negative regulation of apoptotic process),…	289.4	299	273	387.6	427.7	378.9	-0.47	0.00274771	0.0779951
ENSG00000102524	TNFSF13B	TNF superfamily member 13b	hsa04060 (Cytokine-cytokine receptor interaction), hsa04064 (NF-kappa B signaling pathway), hsa04672 (Intestinal immune network for IgA production), hsa05323 (Rheumatoid arthritis), GO:0001782 (B cell homeostasis), GO:0002636 (positive regulation of germinal center formation), GO:0006955 (immune response), GO:0007165 (signal transduction), GO:0008283 (cell proliferation), GO:0008284 (positive reg…	4	2.7	3.3	0.6	0.6	1	2.14	0.00285287	0.0793369
ENSG00000218336	TENM3	teneurin transmembrane protein 3	GO:0007156 (homophilic cell adhesion via plasma membrane adhesion molecules), GO:0007165 (signal transduction), GO:0010976 (positive regulation of neuron projection development), GO:0048593 (camera-type eye morphogenesis), GO:0097264 (self proteolysis), GO:0016020 (membrane), GO:0016021 (integral component of membrane), GO:0030424 (axon), GO:0042803 (protein homodimerization activity), GO:0046982…	56.4	60.4	60.8	82.9	81.5	90.5	-0.52	0.0011859	0.0486308
ENSG00000282851	BISPR	BST2 interferon stimulated positive regulator (non-protein coding)		9.1	5.6	5.6	2.2	2.2	2.5	1.56	0.0188657	0.184495
ENSG00000162063	CCNF	cyclin F	GO:0000209 (protein polyubiquitination), GO:0000320 (re-entry into mitotic cell cycle), GO:0001890 (placenta development), GO:0007067 (mitotic nuclear division), GO:0010826 (negative regulation of centrosome duplication), GO:0016567 (protein ubiquitination), GO:0031146 (SCF-dependent proteasomal ubiquitin-dependent protein catabolic process), GO:0051301 (cell division), GO:0005634 (nucleus), GO:0…	29.1	31.1	33	17.9	21.6	17.6	0.71	0.0021466	0.0675175
ENSG00000188404	SELL	selectin L	hsa04514 (Cell adhesion molecules (CAMs)), GO:0007155 (cell adhesion), GO:0033198 (response to ATP), GO:0043312 (neutrophil degranulation), GO:0050776 (regulation of immune response), GO:0050900 (leukocyte migration), GO:0005886 (plasma membrane), GO:0005887 (integral component of plasma membrane), GO:0009897 (external side of plasma membrane), GO:0030667 (secretory granule membrane), GO:0002020 …	3.3	4.5	4.3	1.5	0.9	0.9	1.88	0.00224331	0.0692421
ENSG00000129250	KIF1C	kinesin family member 1C	GO:0006890 (retrograde vesicle-mediated transport, Golgi to ER), GO:0007018 (microtubule-based movement), GO:0030705 (cytoskeleton-dependent intracellular transport), GO:0005783 (endoplasmic reticulum), GO:0005794 (Golgi apparatus), GO:0005871 (kinesin complex), GO:0005874 (microtubule), GO:0003723 (RNA binding), GO:0003774 (motor activity), GO:0003777 (microtubule motor activity), GO:0005515 (pr…	119.4	123.9	129.8	162.8	188.9	174.4	-0.5	0.00329366	0.0841945
ENSG00000154122	ANKH	ANKH inorganic pyrophosphate transport regulator	GO:0001501 (skeletal system development), GO:0007626 (locomotory behavior), GO:0030500 (regulation of bone mineralization), GO:0030505 (inorganic diphosphate transport), GO:0035435 (phosphate ion transmembrane transport), GO:0055085 (transmembrane transport), GO:0005886 (plasma membrane), GO:0005887 (integral component of plasma membrane), GO:0016021 (integral component of membrane), GO:0019867 (…	456.5	451.1	474	616.4	622	594.8	-0.41	0.00015338	0.0173847
ENSG00000145386	CCNA2	cyclin A2	hsa04110 (Cell cycle), hsa04152 (AMPK signaling pathway), hsa04218 (Cellular senescence), hsa04914 (Progesterone-mediated oocyte maturation), hsa05161 (Hepatitis B), hsa05165 (Human papillomavirus infection), hsa05166 (Human T-cell leukemia virus 1 infection), hsa05169 (Epstein-Barr virus infection), hsa05203 (Viral carcinogenesis), GO:0000079 (regulation of cyclin-dependent protein serine/threon…	37.7	43.5	38.7	25.9	20.7	26.7	0.71	0.00392496	0.0898108
ENSG00000213626	LBH	limb bud and heart development	GO:0006351 (transcription, DNA-templated), GO:0010468 (regulation of gene expression), GO:0030193 (regulation of blood coagulation), GO:0033147 (negative regulation of intracellular estrogen receptor signaling pathway), GO:0045893 (positive regulation of transcription, DNA-templated), GO:0060644 (mammary gland epithelial cell differentiation), GO:1904674 (NA), GO:1904677 (NA), GO:2000103 (positiv…	81.7	73.3	82.2	112.6	109.7	110.4	-0.49	0.000455971	0.0295864
ENSG00000162804	SNED1	sushi, nidogen and EGF like domains 1	GO:0007160 (cell-matrix adhesion), GO:0070062 (extracellular vesicular exosome), GO:0005509 (calcium ion binding)	131.5	126.4	140.4	190.5	183.4	176.3	-0.47	0.000943011	0.0436119
ENSG00000197594	ENPP1	ectonucleotide pyrophosphatase/phosphodiesterase 1	hsa00230 (Purine metabolism), hsa00240 (Pyrimidine metabolism), hsa00500 (Starch and sucrose metabolism), hsa00740 (Riboflavin metabolism), hsa00760 (Nicotinate and nicotinamide metabolism), hsa00770 (Pantothenate and CoA biosynthesis), hsa01100 (Metabolic pathways), GO:0006091 (generation of precursor metabolites and energy), GO:0006771 (riboflavin metabolic process), GO:0006796 (phosphate-conta…	62.7	55.7	56.2	82.1	84.4	81.7	-0.51	0.000521546	0.0312205
ENSG00000105825	TFPI2	tissue factor pathway inhibitor 2	GO:0007596 (blood coagulation), GO:0010951 (negative regulation of endopeptidase activity), GO:0071498 (cellular response to fluid shear stress), GO:0005578 (proteinaceous extracellular matrix), GO:0031012 (extracellular matrix), GO:0004867 (serine-type endopeptidase inhibitor activity), GO:0005201 (extracellular matrix structural constituent)	472.3	508.8	458.4	345.1	356.6	365.2	0.43	0.00152612	0.0569289
ENSG00000165757	JCAD	junctional cadherin 5 associated	GO:0007155 (cell adhesion), GO:0005911 (cell-cell junction), GO:0005912 (adherens junction)	34.2	33.9	32.3	51.5	52.4	45.5	-0.57	0.00189471	0.0636791
ENSG00000166851	PLK1	polo like kinase 1	hsa04068 (FoxO signaling pathway), hsa04110 (Cell cycle), hsa04114 (Oocyte meiosis), hsa04914 (Progesterone-mediated oocyte maturation), GO:0000070 (mitotic sister chromatid segregation), GO:0000086 (G2/M transition of mitotic cell cycle), GO:0000122 (negative regulation of transcription from RNA polymerase II promoter), GO:0000281 (mitotic cytokinesis), GO:0000910 (cytokinesis), GO:0001578 (micr…	116.9	128.8	119.8	87.1	85.7	90.7	0.47	0.000934646	0.0436119
ENSG00000135318	NT5E	5'-nucleotidase ecto	hsa00230 (Purine metabolism), hsa00240 (Pyrimidine metabolism), hsa00760 (Nicotinate and nicotinamide metabolism), hsa01100 (Metabolic pathways), GO:0006195 (purine nucleotide catabolic process), GO:0006196 (AMP catabolic process), GO:0006259 (DNA metabolic process), GO:0007159 (leukocyte cell-cell adhesion), GO:0016311 (dephosphorylation), GO:0019674 (NAD metabolic process), GO:0046086 (adenosin…	485.2	502.6	463.2	374.1	344.8	360.5	0.43	0.000951169	0.0438425
ENSG00000231389	HLA-DPA1	major histocompatibility complex, class II, DP alpha 1	hsa04145 (Phagosome), hsa04514 (Cell adhesion molecules (CAMs)), hsa04612 (Antigen processing and presentation), hsa04640 (Hematopoietic cell lineage), hsa04658 (Th1 and Th2 cell differentiation), hsa04659 (Th17 cell differentiation), hsa04672 (Intestinal immune network for IgA production), hsa04940 (Type I diabetes mellitus), hsa05140 (Leishmaniasis), hsa05145 (Toxoplasmosis), hsa05150 (Staphylo…	7.4	8.3	7.6	3.7	3.9	3.1	1.12	0.000320898	0.0257307
ENSG00000117650	NEK2	NIMA related kinase 2	GO:0000070 (mitotic sister chromatid segregation), GO:0000086 (G2/M transition of mitotic cell cycle), GO:0001824 (blastocyst development), GO:0006468 (protein phosphorylation), GO:0007059 (chromosome segregation), GO:0007067 (mitotic nuclear division), GO:0007088 (regulation of mitosis), GO:0032212 (positive regulation of telomere maintenance via telomerase), GO:0043392 (negative regulation of D…	36.8	39.6	37.1	25.2	24.2	26.5	0.58	0.000350044	0.0260112
ENSG00000134690	CDCA8	cell division cycle associated 8	GO:0007062 (sister chromatid cohesion), GO:0007080 (mitotic metaphase plate congression), GO:0016925 (protein sumoylation), GO:0051276 (chromosome organization), GO:0051301 (cell division), GO:0000775 (chromosome, centromeric region), GO:0005634 (nucleus), GO:0005654 (nucleoplasm), GO:0005730 (nucleolus), GO:0005829 (cytosol), GO:0010369 (chromocenter), GO:0016604 (nuclear body), GO:0030496 (midb…	53.5	56.7	46.7	33.4	33.5	36.3	0.6	0.00445535	0.0959925
ENSG00000123146	ADGRE5	adhesion G protein-coupled receptor E5	GO:0006928 (cellular component movement), GO:0006954 (inflammatory response), GO:0006955 (immune response), GO:0007155 (cell adhesion), GO:0007166 (cell surface receptor signaling pathway), GO:0007186 (G-protein coupled receptor signaling pathway), GO:0007267 (cell-cell signaling), GO:0043312 (neutrophil degranulation), GO:0005615 (extracellular space), GO:0005886 (plasma membrane), GO:0005887 (i…	203.9	227.1	218.6	149.7	157	165.3	0.46	0.00189729	0.0636791
ENSG00000254122	PCDHGB7	protocadherin gamma subfamily B, 7	GO:0007155 (cell adhesion), GO:0007156 (homophilic cell adhesion via plasma membrane adhesion molecules), GO:0007267 (cell-cell signaling), GO:0007399 (nervous system development), GO:0005887 (integral component of plasma membrane), GO:0005509 (calcium ion binding)	30.8	31.5	37	56.5	46.3	53.2	-0.65	0.0062221	0.112323
ENSG00000140525	FANCI	Fanconi anemia complementation group I	hsa03460 (Fanconi anemia pathway), GO:0007095 (mitotic G2 DNA damage checkpoint), GO:0031398 (positive regulation of protein ubiquitination), GO:0036297 (interstrand cross-link repair), GO:0005654 (nucleoplasm), GO:0005829 (cytosol), GO:0016020 (membrane), GO:0003677 (DNA binding), GO:0005515 (protein binding), GO:0070182 (DNA polymerase binding), R-HSA-212436 (Homo sapiens: Generic Transcription…	54.3	56.7	47.2	36.3	31.5	35.6	0.61	0.0047695	0.0993263
ENSG00000103489	XYLT1	xylosyltransferase 1	hsa00532 (Glycosaminoglycan biosynthesis - chondroitin sulfate / dermatan sulfate), hsa00534 (Glycosaminoglycan biosynthesis - heparan sulfate / heparin), hsa01100 (Metabolic pathways), GO:0006024 (glycosaminoglycan biosynthetic process), GO:0015012 (heparan sulfate proteoglycan biosynthetic process), GO:0030203 (glycosaminoglycan metabolic process), GO:0030206 (chondroitin sulfate biosynthetic p…	70	61.8	64.7	101.5	87	95.8	-0.53	0.00381056	0.0891744
ENSG00000188157	AGRN	agrin	hsa04512 (ECM-receptor interaction), GO:0001523 (retinoid metabolic process), GO:0006024 (glycosaminoglycan biosynthetic process), GO:0006027 (glycosaminoglycan catabolic process), GO:0007010 (cytoskeleton organization), GO:0007165 (signal transduction), GO:0007213 (G-protein coupled acetylcholine receptor signaling pathway), GO:0030198 (extracellular matrix organization), GO:0030203 (glycosamino…	290.1	380.5	404.3	160.6	227.9	220.3	0.82	0.0189393	0.184674
ENSG00000000971	CFH	complement factor H	hsa04610 (Complement and coagulation cascades), hsa05150 (Staphylococcus aureus infection), GO:0006956 (complement activation), GO:0006957 (complement activation, alternative pathway), GO:0030449 (regulation of complement activation), GO:0005576 (extracellular region), GO:0005615 (extracellular space), GO:0070062 (extracellular vesicular exosome), GO:0072562 (blood microparticle), GO:0005515 (pro…	284.9	296.8	312.1	217.6	190	227.7	0.49	0.00330415	0.0841945
ENSG00000161692	DBF4B	DBF4 zinc finger B	GO:0007049 (cell cycle), GO:0008284 (positive regulation of cell proliferation), GO:0010571 (positive regulation of nuclear cell cycle DNA replication), GO:0010971 (positive regulation of G2/M transition of mitotic cell cycle), GO:0032147 (activation of protein kinase activity), GO:0005634 (nucleus), GO:0005654 (nucleoplasm), GO:0005737 (cytoplasm), GO:0016235 (aggresome), GO:0043231 (intracellul…	27.6	28.2	28.5	17	17.3	19.9	0.64	0.000469786	0.0299364
ENSG00000164104	HMGB2	high mobility group box 2	GO:0001938 (positive regulation of endothelial cell proliferation), GO:0002437 (inflammatory response to antigenic stimulus), GO:0006265 (DNA topological change), GO:0006309 (apoptotic DNA fragmentation), GO:0006325 (chromatin organization), GO:0006334 (nucleosome assembly), GO:0006351 (transcription, DNA-templated), GO:0006357 (regulation of transcription from RNA polymerase II promoter), GO:000…	227	178.4	183.4	139.9	130.2	119.5	0.6	0.0158742	0.172783
ENSG00000161800	RACGAP1	Rac GTPase activating protein 1	GO:0000281 (mitotic cytokinesis), GO:0000915 (actomyosin contractile ring assembly), GO:0006890 (retrograde vesicle-mediated transport, Golgi to ER), GO:0007018 (microtubule-based movement), GO:0007283 (spermatogenesis), GO:0007405 (neuroblast proliferation), GO:0008272 (sulfate transport), GO:0019886 (antigen processing and presentation of exogenous peptide antigen via MHC class II), GO:0032467 …	171.2	162.1	151.4	117.7	94.8	116.6	0.56	0.00526491	0.104198
ENSG00000153029	MR1	major histocompatibility complex, class I-related	GO:0002367 (cytokine production involved in immune response), GO:0002474 (antigen processing and presentation of peptide antigen via MHC class I), GO:0006955 (immune response), GO:0007165 (signal transduction), GO:0019882 (antigen processing and presentation), GO:0032611 (interleukin-1 beta production), GO:0032620 (interleukin-17 production), GO:0045087 (innate immune response), GO:0050829 (defen…	34.2	27.3	30.3	18.6	20.4	18.5	0.68	0.00543926	0.105387
ENSG00000119403	PHF19	PHD finger protein 19	GO:0006351 (transcription, DNA-templated), GO:0006355 (regulation of transcription, DNA-templated), GO:0016569 (covalent chromatin modification), GO:0045814 (negative regulation of gene expression, epigenetic), GO:0061087 (positive regulation of histone H3-K27 methylation), GO:0005654 (nucleoplasm), GO:0035098 (ESC/E(Z) complex), GO:0005515 (protein binding), GO:0008270 (zinc ion binding), GO:003…	80.8	90	87.6	62.2	61.8	61.7	0.48	0.000927121	0.0436119
ENSG00000168899	VAMP5	vesicle associated membrane protein 5	hsa04130 (SNARE interactions in vesicular transport), GO:0006887 (exocytosis), GO:0006906 (vesicle fusion), GO:0007517 (muscle organ development), GO:0007519 (skeletal muscle tissue development), GO:0030154 (cell differentiation), GO:0043001 (Golgi to plasma membrane protein transport), GO:0005770 (late endosome), GO:0005794 (Golgi apparatus), GO:0005886 (plasma membrane), GO:0005887 (integral co…	121.5	109	120.4	80.7	88.6	82.4	0.48	0.0020859	0.0672752
ENSG00000132256	TRIM5	tripartite motif containing 5	hsa05170 (Human immunodeficiency virus 1 infection), GO:0002218 (activation of innate immune response), GO:0002221 (pattern recognition receptor signaling pathway), GO:0006914 (autophagy), GO:0031664 (regulation of lipopolysaccharide-mediated signaling pathway), GO:0032880 (regulation of protein localization), GO:0043123 (positive regulation of I-kappaB kinase/NF-kappaB signaling), GO:0043410 (po…	66	57.9	51.1	37.5	39.3	38	0.61	0.00985397	0.14033
ENSG00000135052	GOLM1	golgi membrane protein 1	GO:0006997 (nucleus organization), GO:0019216 (regulation of lipid metabolic process), GO:0005615 (extracellular space), GO:0005794 (Golgi apparatus), GO:0005887 (integral component of plasma membrane), GO:0070062 (extracellular vesicular exosome), GO:0005515 (protein binding)	420.5	378.6	397.5	311.3	295.4	279.5	0.43	0.00243376	0.0738027
ENSG00000105939	ZC3HAV1	zinc finger CCCH-type containing, antiviral 1	GO:0009615 (response to virus), GO:0032481 (positive regulation of type I interferon production), GO:0039507 (suppression by virus of host molecular function), GO:0045071 (negative regulation of viral genome replication), GO:0045087 (innate immune response), GO:0051607 (defense response to virus), GO:0061014 (positive regulation of mRNA catabolic process), GO:0071360 (cellular response to exogeno…	102.1	103.4	101.1	77.6	68.6	75.3	0.47	0.000520097	0.0312205
ENSG00000161638	ITGA5	integrin subunit alpha 5	hsa04145 (Phagosome), hsa04151 (PI3K-Akt signaling pathway), hsa04510 (Focal adhesion), hsa04512 (ECM-receptor interaction), hsa04640 (Hematopoietic cell lineage), hsa04810 (Regulation of actin cytoskeleton), hsa05100 (Bacterial invasion of epithelial cells), hsa05131 (Shigellosis), hsa05133 (Pertussis), hsa05165 (Human papillomavirus infection), hsa05205 (Proteoglycans in cancer), hsa05206 (Micr…	535	536.5	522.9	404.4	405.4	415.2	0.38	2.38e-05	0.00760112
ENSG00000133169	BEX1	brain expressed X-linked 1	GO:0007399 (nervous system development), GO:0030154 (cell differentiation), GO:0045944 (positive regulation of transcription from RNA polymerase II promoter), GO:0051091 (positive regulation of sequence-specific DNA binding transcription factor activity), GO:0005634 (nucleus), GO:0005667 (transcription factor complex), GO:0005737 (cytoplasm), GO:0001102 (RNA polymerase II activating transcription…	51.8	60.2	55.6	37.1	40.6	37.7	0.54	0.00281533	0.0784885
ENSG00000122952	ZWINT	ZW10 interacting kinetochore protein	GO:0000070 (mitotic sister chromatid segregation), GO:0007062 (sister chromatid cohesion), GO:0007093 (mitotic cell cycle checkpoint), GO:0051301 (cell division), GO:0051649 (establishment of localization in cell), GO:0000776 (kinetochore), GO:0000777 (condensed chromosome kinetochore), GO:0005634 (nucleus), GO:0005654 (nucleoplasm), GO:0005737 (cytoplasm), GO:0005829 (cytosol), GO:0016604 (nucle…	50.2	54.2	52.5	35.9	34.8	38.6	0.52	0.000606111	0.0341768
ENSG00000166888	STAT6	signal transducer and activator of transcription 6	hsa04217 (Necroptosis), hsa04630 (JAK-STAT signaling pathway), hsa04658 (Th1 and Th2 cell differentiation), hsa04659 (Th17 cell differentiation), hsa05161 (Hepatitis B), hsa05200 (Pathways in cancer), hsa05321 (Inflammatory bowel disease (IBD)), GO:0000122 (negative regulation of transcription from RNA polymerase II promoter), GO:0002296 (T-helper 1 cell lineage commitment), GO:0002829 (negative …	183.8	179.1	172.4	137.2	133	132	0.41	0.000268944	0.0238395
ENSG00000198732	SMOC1	SPARC related modular calcium binding 1	GO:0001654 (eye development), GO:0007165 (signal transduction), GO:0030154 (cell differentiation), GO:0045667 (regulation of osteoblast differentiation), GO:0060173 (limb development), GO:0005604 (basement membrane), GO:0005509 (calcium ion binding), GO:0005515 (protein binding)	22.7	17.1	24.8	10.8	13.2	11.3	0.87	0.0154762	0.170522
ENSG00000158869	FCER1G	Fc fragment of IgE receptor Ig	hsa04071 (Sphingolipid signaling pathway), hsa04072 (Phospholipase D signaling pathway), hsa04611 (Platelet activation), hsa04625 (C-type lectin receptor signaling pathway), hsa04650 (Natural killer cell mediated cytotoxicity), hsa04664 (Fc epsilon RI signaling pathway), hsa05152 (Tuberculosis), hsa05310 (Asthma), GO:0001798 (positive regulation of type IIa hypersensitivity), GO:0001805 (positive…	3	2.8	3.5	6.3	7.1	6.7	-1.11	0.000317835	0.0257019
ENSG00000186834	HEXIM1	hexamethylene bisacetamide inducible 1	GO:0000122 (negative regulation of transcription from RNA polymerase II promoter), GO:0006351 (transcription, DNA-templated), GO:0007507 (heart development), GO:0045736 (negative regulation of cyclin-dependent protein serine/threonine kinase activity), GO:0045892 (negative regulation of transcription, DNA-templated), GO:1901798 (positive regulation of signal transduction by p53 class mediator), G…	120	116.8	110.5	81.4	90	81.7	0.46	0.0013772	0.0539487
ENSG00000124225	PMEPA1	prostate transmembrane protein, androgen induced 1	GO:0010991 (negative regulation of SMAD protein complex assembly), GO:0030512 (negative regulation of transforming growth factor beta receptor signaling pathway), GO:0030521 (androgen receptor signaling pathway), GO:0060394 (negative regulation of pathway-restricted SMAD protein phosphorylation), GO:0000139 (Golgi membrane), GO:0005886 (plasma membrane), GO:0010008 (endosome membrane), GO:0016021…	242.8	231.7	251.9	301.4	353.5	336	-0.45	0.00576385	0.109063
ENSG00000126787	DLGAP5	DLG associated protein 5	GO:0006470 (protein dephosphorylation), GO:0007079 (mitotic chromosome movement towards spindle pole), GO:0008283 (cell proliferation), GO:0023052 (signaling), GO:0045842 (positive regulation of mitotic metaphase/anaphase transition), GO:0005634 (nucleus), GO:0005739 (mitochondrion), GO:0005815 (microtubule organizing center), GO:0005829 (cytosol), GO:0031616 (spindle pole centrosome), GO:0004721…	36.1	43.2	34.5	21.3	20.3	26.9	0.73	0.0109983	0.146657
ENSG00000152689	RASGRP3	RAS guanyl releasing protein 3	hsa04010 (MAPK signaling pathway), hsa04014 (Ras signaling pathway), hsa04015 (Rap1 signaling pathway), hsa04662 (B cell receptor signaling pathway), hsa05200 (Pathways in cancer), GO:0000165 (MAPK cascade), GO:0007264 (small GTPase mediated signal transduction), GO:0007265 (Ras protein signal transduction), GO:0043547 (positive regulation of GTPase activity), GO:0005886 (plasma membrane), GO:000…	15.1	17.6	12.9	7.5	8	9.3	0.88	0.00897484	0.13521
ENSG00000120539	MASTL	microtubule associated serine/threonine kinase like	GO:0000086 (G2/M transition of mitotic cell cycle), GO:0006974 (cellular response to DNA damage stimulus), GO:0007067 (mitotic nuclear division), GO:0007147 (female meiosis II), GO:0018105 (peptidyl-serine phosphorylation), GO:0032515 (negative regulation of phosphoprotein phosphatase activity), GO:0035556 (intracellular signal transduction), GO:0051301 (cell division), GO:0051441 (positive regul…	18.7	23.4	23.2	13.1	13.7	13.4	0.7	0.00562355	0.107407
ENSG00000137198	GMPR	guanosine monophosphate reductase	hsa00230 (Purine metabolism), GO:0006144 (purine nucleobase metabolic process), GO:0009117 (nucleotide metabolic process), GO:0009409 (response to cold), GO:0043101 (purine-containing compound salvage), GO:0055114 (oxidation-reduction process), GO:0005829 (cytosol), GO:1902560 (GMP reductase complex), GO:0003920 (GMP reductase activity), GO:0046872 (metal ion binding), R-HSA-1430728 (Homo sapiens…	30	32	29.2	20	20.4	21.2	0.57	0.000400684	0.0275655
ENSG00000043143	JADE2	jade family PHD finger 2	GO:0043966 (histone H3 acetylation), GO:0043981 (histone H4-K5 acetylation), GO:0043982 (histone H4-K8 acetylation), GO:0043983 (histone H4-K12 acetylation), GO:0000123 (histone acetyltransferase complex), GO:0005654 (nucleoplasm), GO:0070062 (extracellular vesicular exosome), GO:0005515 (protein binding), GO:0008270 (zinc ion binding), R-HSA-3214847 (Homo sapiens: HATs acetylate histones), R-HSA…	56.5	53.9	54	40.4	38.8	38.5	0.48	0.000113854	0.0147137
ENSG00000188229	TUBB4B	tubulin beta 4B class IVb	hsa04145 (Phagosome), hsa04540 (Gap junction), hsa05130 (Pathogenic Escherichia coli infection), GO:0000086 (G2/M transition of mitotic cell cycle), GO:0006928 (cellular component movement), GO:0007010 (cytoskeleton organization), GO:0007017 (microtubule-based process), GO:0042267 (natural killer cell mediated cytotoxicity), GO:0043312 (neutrophil degranulation), GO:0097711 (NA), GO:0005576 (extr…	489.9	586	547.2	364.6	396.3	413.6	0.47	0.00887487	0.135181
ENSG00000165071	TMEM71	transmembrane protein 71	GO:0005739 (mitochondrion), GO:0016021 (integral component of membrane)	6.9	6.4	5.5	2.9	2.9	2.8	1.13	0.00116487	0.0486308
ENSG00000204261	PSMB8-AS1	PSMB8 antisense RNA 1 (head to head)		7.8	6.9	7.3	3.7	3.8	3.3	1.03	0.000245592	0.0229462
ENSG00000168496	FEN1	flap structure-specific endonuclease 1	hsa03030 (DNA replication), hsa03410 (Base excision repair), hsa03450 (Non-homologous end-joining), GO:0000722 (telomere maintenance via recombination), GO:0000724 (double-strand break repair via homologous recombination), GO:0006260 (DNA replication), GO:0006281 (DNA repair), GO:0006302 (double-strand break repair), GO:0007613 (memory), GO:0009650 (UV protection), GO:0043137 (DNA replication, re…	94.8	105.3	96.5	70.8	74.2	71.9	0.45	0.00145525	0.055436
ENSG00000188486	H2AFX	H2A histone family member X	hsa04217 (Necroptosis), hsa05034 (Alcoholism), hsa05322 (Systemic lupus erythematosus), GO:0000077 (DNA damage checkpoint), GO:0000724 (double-strand break repair via homologous recombination), GO:0006302 (double-strand break repair), GO:0006303 (double-strand break repair via nonhomologous end joining), GO:0006334 (nucleosome assembly), GO:0006342 (chromatin silencing), GO:0006974 (cellular resp…	145.5	179.2	172	99.8	120	118.2	0.56	0.0119832	0.151882
ENSG00000112308	C6orf62	chromosome 6 open reading frame 62	GO:0008150 (biological_process), GO:0005622 (intracellular), GO:0003674 (molecular_function)	112.1	115.1	104.6	82.1	80.3	83.2	0.43	0.000887575	0.0426193
ENSG00000176658	MYO1D	myosin ID	GO:0010923 (negative regulation of phosphatase activity), GO:0030900 (forebrain development), GO:0051641 (cellular localization), GO:0061502 (early endosome to recycling endosome transport), GO:0005768 (endosome), GO:0005790 (smooth endoplasmic reticulum), GO:0005829 (cytosol), GO:0005903 (brush border), GO:0016323 (basolateral plasma membrane), GO:0016459 (myosin complex), GO:0030424 (axon), GO:…	97.1	97.7	105.6	128.6	136.6	142.7	-0.44	0.00188318	0.0635138
ENSG00000123095	BHLHE41	basic helix-loop-helix family member e41	hsa04710 (Circadian rhythm), GO:0000122 (negative regulation of transcription from RNA polymerase II promoter), GO:0006351 (transcription, DNA-templated), GO:0008283 (cell proliferation), GO:0009887 (organ morphogenesis), GO:0010832 (negative regulation of myotube differentiation), GO:0010944 (negative regulation of transcription by competitive promoter binding), GO:0030154 (cell differentiation)…	12.1	11.4	10.4	20.6	17.3	17.7	-0.71	0.00327273	0.0841945
ENSG00000154920	EME1	essential meiotic structure-specific endonuclease 1	hsa03440 (Homologous recombination), hsa03460 (Fanconi anemia pathway), GO:0000712 (resolution of meiotic recombination intermediates), GO:0006302 (double-strand break repair), GO:0031297 (replication fork processing), GO:0031573 (intra-S DNA damage checkpoint), GO:0036297 (interstrand cross-link repair), GO:0072429 (response to intra-S DNA damage checkpoint signaling), GO:0090305 (nucleic acid p…	11.3	11.1	10.5	6.4	6.5	5.7	0.82	0.000164582	0.0180197
ENSG00000131389	SLC6A6	solute carrier family 6 member 6	GO:0003333 (amino acid transmembrane transport), GO:0006520 (cellular amino acid metabolic process), GO:0006810 (transport), GO:0006836 (neurotransmitter transport), GO:0006865 (amino acid transport), GO:0015734 (taurine transport), GO:0005886 (plasma membrane), GO:0005887 (integral component of plasma membrane), GO:0016021 (integral component of membrane), GO:0005328 (neurotransmitter:sodium sym…	144.7	131.2	134.8	207.6	179.4	179.2	-0.46	0.00722268	0.122212
ENSG00000117724	CENPF	centromere protein F	GO:0000278 (mitotic cell cycle), GO:0001822 (kidney development), GO:0007059 (chromosome segregation), GO:0007062 (sister chromatid cohesion), GO:0007067 (mitotic nuclear division), GO:0007094 (mitotic spindle assembly checkpoint), GO:0007517 (muscle organ development), GO:0008283 (cell proliferation), GO:0010389 (regulation of G2/M transition of mitotic cell cycle), GO:0015031 (protein transport…	200.1	207	182.9	149.9	124.1	145.8	0.49	0.00616711	0.111691
ENSG00000148468	FAM171A1	family with sequence similarity 171 member A1	GO:0016021 (integral component of membrane), GO:0070062 (extracellular vesicular exosome)	100.6	96.7	104	148	135.1	128	-0.45	0.00417476	0.0925137
ENSG00000131351	HAUS8	HAUS augmin like complex subunit 8	GO:0000086 (G2/M transition of mitotic cell cycle), GO:0007067 (mitotic nuclear division), GO:0051225 (spindle assembly), GO:0051297 (centrosome organization), GO:0051301 (cell division), GO:0097711 (NA), GO:0000922 (spindle pole), GO:0005813 (centrosome), GO:0005829 (cytosol), GO:0005874 (microtubule), GO:0070652 (HAUS complex), GO:0003674 (molecular_function), R-HSA-1640170 (Homo sapiens: Cell …	22.1	23.3	20.4	14.7	13.9	14.2	0.62	0.000927353	0.0436119
ENSG00000158402	CDC25C	cell division cycle 25C	hsa04110 (Cell cycle), hsa04114 (Oocyte meiosis), hsa04914 (Progesterone-mediated oocyte maturation), hsa05170 (Human immunodeficiency virus 1 infection), hsa05206 (MicroRNAs in cancer), GO:0000079 (regulation of cyclin-dependent protein serine/threonine kinase activity), GO:0000086 (G2/M transition of mitotic cell cycle), GO:0006260 (DNA replication), GO:0006977 (DNA damage response, signal tran…	19.6	18.5	18.2	13.1	11.5	10.7	0.68	0.00105262	0.0463968
ENSG00000111247	RAD51AP1	RAD51 associated protein 1	GO:0000724 (double-strand break repair via homologous recombination), GO:0000731 (DNA synthesis involved in DNA repair), GO:0000732 (strand displacement), GO:0006281 (DNA repair), GO:0010569 (regulation of double-strand break repair via homologous recombination), GO:0036297 (interstrand cross-link repair), GO:0071479 (cellular response to ionizing radiation), GO:0000790 (nuclear chromatin), GO:00…	11.1	12.3	14.2	5.9	4.8	7.8	1.01	0.00717304	0.122004
ENSG00000137310	TCF19	transcription factor 19	GO:0006351 (transcription, DNA-templated), GO:0006357 (regulation of transcription from RNA polymerase II promoter), GO:0008283 (cell proliferation), GO:0005634 (nucleus), GO:0003700 (sequence-specific DNA binding transcription factor activity), GO:0008270 (zinc ion binding)	57.3	61.1	60.2	41.8	44.2	43.5	0.46	0.000265503	0.0238395
ENSG00000112742	TTK	TTK protein kinase	hsa04110 (Cell cycle), GO:0007051 (spindle organization), GO:0007052 (mitotic spindle organization), GO:0007094 (mitotic spindle assembly checkpoint), GO:0008284 (positive regulation of cell proliferation), GO:0010862 (positive regulation of pathway-restricted SMAD protein phosphorylation), GO:0016321 (female meiosis chromosome segregation), GO:0018105 (peptidyl-serine phosphorylation), GO:001810…	12.7	15.9	15.2	7	7.2	9.6	0.88	0.00649816	0.114906
ENSG00000138778	CENPE	centromere protein E	GO:0000278 (mitotic cell cycle), GO:0006890 (retrograde vesicle-mediated transport, Golgi to ER), GO:0007018 (microtubule-based movement), GO:0007059 (chromosome segregation), GO:0007062 (sister chromatid cohesion), GO:0007079 (mitotic chromosome movement towards spindle pole), GO:0007080 (mitotic metaphase plate congression), GO:0007275 (multicellular organismal development), GO:0019886 (antigen…	43.7	42.3	38.9	29.9	27	29.6	0.53	0.00165396	0.0598717
ENSG00000083857	FAT1	FAT atypical cadherin 1	GO:0007015 (actin filament organization), GO:0007155 (cell adhesion), GO:0007156 (homophilic cell adhesion via plasma membrane adhesion molecules), GO:0007163 (establishment or maintenance of cell polarity), GO:0007267 (cell-cell signaling), GO:0009653 (anatomical structure morphogenesis), GO:0016337 (single organismal cell-cell adhesion), GO:0016477 (cell migration), GO:0005634 (nucleus), GO:000…	382.6	348.4	342	519.5	445.3	484.8	-0.43	0.00723835	0.122212
ENSG00000146802	TMEM168	transmembrane protein 168	GO:0016021 (integral component of membrane), GO:0030133 (transport vesicle)	16.1	16.7	18.4	27.6	24.1	26.1	-0.6	0.00193725	0.0639338
ENSG00000077943	ITGA8	integrin subunit alpha 8	hsa04151 (PI3K-Akt signaling pathway), hsa04510 (Focal adhesion), hsa04512 (ECM-receptor interaction), hsa04514 (Cell adhesion molecules (CAMs)), hsa04810 (Regulation of actin cytoskeleton), hsa05165 (Human papillomavirus infection), hsa05410 (Hypertrophic cardiomyopathy (HCM)), hsa05412 (Arrhythmogenic right ventricular cardiomyopathy (ARVC)), hsa05414 (Dilated cardiomyopathy (DCM)), GO:0001656 …	74.3	59.2	58.2	117.7	86.5	100.1	-0.67	0.0227541	0.199394
ENSG00000138347	MYPN	myopalladin	GO:0030334 (regulation of cell migration), GO:0045214 (sarcomere organization), GO:0048739 (cardiac muscle fiber development), GO:0051493 (regulation of cytoskeleton organization), GO:0005634 (nucleus), GO:0030018 (Z disc), GO:0031674 (I band), GO:0005515 (protein binding), GO:0008092 (cytoskeletal protein binding), GO:0017124 (SH3 domain binding), GO:0051015 (actin filament binding), GO:0051371 …	5.1	5.2	5.1	1.8	1.3	2.6	1.41	0.00104706	0.0463968
ENSG00000198162	MAN1A2	mannosidase alpha class 1A member 2	hsa00510 (N-Glycan biosynthesis), hsa01100 (Metabolic pathways), hsa04141 (Protein processing in endoplasmic reticulum), GO:0006486 (protein glycosylation), GO:0006491 (N-glycan processing), GO:0007585 (respiratory gaseous exchange), GO:0048286 (lung alveolus development), GO:1904381 (NA), GO:0000139 (Golgi membrane), GO:0005783 (endoplasmic reticulum), GO:0005794 (Golgi apparatus), GO:0016020 (m…	41.4	40.2	42.7	57.7	54.3	61.3	-0.48	0.00159961	0.0583627
ENSG00000111665	CDCA3	cell division cycle associated 3	GO:0007067 (mitotic nuclear division), GO:0008150 (biological_process), GO:0016567 (protein ubiquitination), GO:0051301 (cell division), GO:0005575 (cellular_component), GO:0005829 (cytosol), GO:0005913 (cell-cell adherens junction), GO:0003674 (molecular_function), GO:0005515 (protein binding)	85.9	88.2	81.1	66.3	58.3	61.4	0.46	0.00180696	0.0627882
ENSG00000224877	NDUFAF8	NADH:ubiquinone oxidoreductase complex assembly factor 8	GO:0032981 (mitochondrial respiratory chain complex I assembly), GO:0005739 (mitochondrion), GO:0005515 (protein binding)	19.4	21.4	18.8	29.8	29.2	28.5	-0.55	0.000436103	0.029274
ENSG00000002079	MYH16	myosin heavy chain 16 pseudogene		4.1	3.7	2.7	1	1.1	1.3	1.63	0.0051195	0.102838
ENSG00000108669	CYTH1	cytohesin 1	hsa04072 (Phospholipase D signaling pathway), hsa04144 (Endocytosis), GO:0016192 (vesicle-mediated transport), GO:0030155 (regulation of cell adhesion), GO:0032012 (regulation of ARF protein signal transduction), GO:0043547 (positive regulation of GTPase activity), GO:0000139 (Golgi membrane), GO:0005737 (cytoplasm), GO:0005829 (cytosol), GO:0005886 (plasma membrane), GO:0031234 (extrinsic compon…	44.5	47.1	45.3	31.5	32.8	33.8	0.48	0.000220307	0.0216057
ENSG00000277586	NEFL	neurofilament light	hsa05014 (Amyotrophic lateral sclerosis (ALS)), GO:0000165 (MAPK cascade), GO:0000226 (microtubule cytoskeleton organization), GO:0008089 (anterograde axon cargo transport), GO:0008090 (retrograde axon cargo transport), GO:0009636 (response to toxic substance), GO:0014012 (peripheral nervous system axon regeneration), GO:0019896 (axon transport of mitochondrion), GO:0021510 (spinal cord developme…	42.1	44.5	40.8	30.5	30.9	25.6	0.55	0.00262728	0.076995
ENSG00000204397	CARD16	caspase recruitment domain family member 16	hsa04621 (NOD-like receptor signaling pathway), GO:0010951 (negative regulation of endopeptidase activity), GO:0042981 (regulation of apoptotic process), GO:0004869 (cysteine-type endopeptidase inhibitor activity)	4.4	4.1	5.4	1.8	1.5	2.1	1.36	0.00273486	0.0779951
ENSG00000206190	ATP10A	ATPase phospholipid transporting 10A (putative)	GO:0008360 (regulation of cell shape), GO:0034220 (ion transmembrane transport), GO:0045332 (phospholipid translocation), GO:0005783 (endoplasmic reticulum), GO:0005789 (endoplasmic reticulum membrane), GO:0005886 (plasma membrane), GO:0016021 (integral component of membrane), GO:0000287 (magnesium ion binding), GO:0004012 (phospholipid-translocating ATPase activity), GO:0005515 (protein binding)…	9.5	9.9	6.7	4.1	4	4.5	1.05	0.0115136	0.149014
ENSG00000072274	TFRC	transferrin receptor	hsa04066 (HIF-1 signaling pathway), hsa04144 (Endocytosis), hsa04145 (Phagosome), hsa04216 (Ferroptosis), hsa04640 (Hematopoietic cell lineage), GO:0006879 (cellular iron ion homeostasis), GO:0030316 (osteoclast differentiation), GO:0030890 (positive regulation of B cell proliferation), GO:0031623 (receptor internalization), GO:0033572 (transferrin transport), GO:0035690 (cellular response to dru…	32.8	34.9	36.4	50.5	45.4	56.8	-0.55	0.00941719	0.137593
ENSG00000105287	PRKD2	protein kinase D2	hsa04015 (Rap1 signaling pathway), hsa04925 (Aldosterone synthesis and secretion), GO:0001525 (angiogenesis), GO:0001938 (positive regulation of endothelial cell proliferation), GO:0002250 (adaptive immune response), GO:0006468 (protein phosphorylation), GO:0007155 (cell adhesion), GO:0008219 (cell death), GO:0010595 (positive regulation of endothelial cell migration), GO:0018105 (peptidyl-serine…	37.5	39.3	39.5	27.3	28	27.5	0.49	7.56e-05	0.0120087
ENSG00000173702	MUC13	mucin 13, cell surface associated	GO:0002223 (stimulatory C-type lectin receptor signaling pathway), GO:0016266 (O-glycan processing), GO:0030277 (maintenance of gastrointestinal epithelium), GO:0005615 (extracellular space), GO:0005796 (Golgi lumen), GO:0005829 (cytosol), GO:0005886 (plasma membrane), GO:0016021 (integral component of membrane), GO:0016324 (apical plasma membrane), GO:0070062 (extracellular vesicular exosome), G…	1.2	1.7	2.5	0.3	0.2	0.4	2.6	0.0172951	0.178595
ENSG00000156265	MAP3K7CL	MAP3K7 C-terminal like	GO:0000165 (MAPK cascade), GO:0000186 (activation of MAPKK activity), GO:0005634 (nucleus), GO:0005829 (cytosol), GO:0004709 (MAP kinase kinase kinase activity), GO:0005515 (protein binding)	52.2	44.8	52.5	72.2	75.7	65.3	-0.51	0.00583464	0.109094
ENSG00000142731	PLK4	polo like kinase 4	hsa04068 (FoxO signaling pathway), GO:0000086 (G2/M transition of mitotic cell cycle), GO:0006468 (protein phosphorylation), GO:0007099 (centriole replication), GO:0046601 (positive regulation of centriole replication), GO:0060707 (trophoblast giant cell differentiation), GO:0097711 (NA), GO:0098535 (de novo centriole assembly), GO:0001741 (XY body), GO:0005730 (nucleolus), GO:0005813 (centrosome…	16.3	20.5	18.2	11.4	10.1	12.1	0.71	0.00612513	0.111478
ENSG00000158373	HIST1H2BD	histone cluster 1 H2B family member d	hsa05034 (Alcoholism), hsa05203 (Viral carcinogenesis), hsa05322 (Systemic lupus erythematosus), GO:0006334 (nucleosome assembly), GO:0016567 (protein ubiquitination), GO:0000786 (nucleosome), GO:0005634 (nucleus), GO:0005654 (nucleoplasm), GO:0005829 (cytosol), GO:0070062 (extracellular vesicular exosome), GO:0003674 (molecular_function), GO:0003677 (DNA binding), GO:0046982 (protein heterodimer…	14.6	18	13.5	9.5	9.2	8	0.79	0.0106368	0.144782
ENSG00000074590	NUAK1	NUAK family kinase 1	GO:0006468 (protein phosphorylation), GO:0006974 (cellular response to DNA damage stimulus), GO:0007155 (cell adhesion), GO:0030155 (regulation of cell adhesion), GO:0035507 (regulation of myosin-light-chain-phosphatase activity), GO:0035556 (intracellular signal transduction), GO:0042127 (regulation of cell proliferation), GO:1901796 (regulation of signal transduction by p53 class mediator), GO:…	70	66.6	69.7	90.8	95	89.1	-0.41	0.000376746	0.0271336
ENSG00000137804	NUSAP1	nucleolar and spindle associated protein 1	GO:0000070 (mitotic sister chromatid segregation), GO:0000281 (mitotic cytokinesis), GO:0007076 (mitotic chromosome condensation), GO:0040001 (establishment of mitotic spindle localization), GO:0045840 (positive regulation of mitosis), GO:0005694 (chromosome), GO:0005730 (nucleolus), GO:0005737 (cytoplasm), GO:0005876 (spindle microtubule), GO:0003677 (DNA binding), GO:0003723 (RNA binding), GO:0…	72	70.4	57.3	50	38.4	40.7	0.63	0.0158532	0.172783
ENSG00000135047	CTSL	cathepsin L	hsa04140 (Autophagy - animal), hsa04142 (Lysosome), hsa04145 (Phagosome), hsa04210 (Apoptosis), hsa04612 (Antigen processing and presentation), hsa05205 (Proteoglycans in cancer), hsa05323 (Rheumatoid arthritis), hsa05418 (Fluid shear stress and atherosclerosis), GO:0002224 (toll-like receptor signaling pathway), GO:0002250 (adaptive immune response), GO:0006508 (proteolysis), GO:0019882 (antigen…	484.3	451.6	454.4	378.3	347.5	340.3	0.38	0.00231381	0.0709467
ENSG00000116741	RGS2	regulator of G protein signaling 2	hsa04022 (cGMP-PKG signaling pathway), hsa04740 (Olfactory transduction), hsa04921 (Oxytocin signaling pathway), GO:0006417 (regulation of translation), GO:0007049 (cell cycle), GO:0007283 (spermatogenesis), GO:0008277 (regulation of G-protein coupled receptor protein signaling pathway), GO:0010519 (negative regulation of phospholipase activity), GO:0010614 (negative regulation of cardiac muscle …	145.1	147.8	151.3	115.8	110	114.8	0.38	0.000168104	0.0180197
ENSG00000198901	PRC1	protein regulator of cytokinesis 1	GO:0000022 (mitotic spindle elongation), GO:0000910 (cytokinesis), GO:0001578 (microtubule bundle formation), GO:0008284 (positive regulation of cell proliferation), GO:0000922 (spindle pole), GO:0005634 (nucleus), GO:0005654 (nucleoplasm), GO:0005819 (spindle), GO:0005829 (cytosol), GO:0005876 (spindle microtubule), GO:0005886 (plasma membrane), GO:0015630 (microtubule cytoskeleton), GO:0030496 …	171.9	165.3	155	130.3	107.6	120.7	0.46	0.00560978	0.107407
ENSG00000237515	SHISA9	shisa family member 9	GO:0048172 (regulation of short-term neuronal synaptic plasticity), GO:2000311 (regulation of alpha-amino-3-hydroxy-5-methyl-4-isoxazole propionate selective glutamate receptor activity), GO:0008328 (ionotropic glutamate receptor complex), GO:0014069 (postsynaptic density), GO:0030054 (cell junction), GO:0032281 (alpha-amino-3-hydroxy-5-methyl-4-isoxazolepropionic acid selective glutamate recepto…	43.5	39.2	36.8	55.3	57.9	54.6	-0.49	0.00186133	0.0633953
ENSG00000198743	SLC5A3	solute carrier family 5 member 3	GO:0006020 (inositol metabolic process), GO:0006810 (transport), GO:0006814 (sodium ion transport), GO:0007422 (peripheral nervous system development), GO:0015798 (myo-inositol transport), GO:0043576 (regulation of respiratory gaseous exchange), GO:0055085 (transmembrane transport), GO:0005886 (plasma membrane), GO:0005887 (integral component of plasma membrane), GO:0016021 (integral component of…	120.1	125.5	127.3	166.6	153.9	173.8	-0.41	0.00285723	0.0793369
ENSG00000112773	TENT5A	terminal nucleotidyltransferase 5A	GO:0010468 (regulation of gene expression), GO:0030193 (regulation of blood coagulation), GO:0003723 (RNA binding), GO:0005515 (protein binding)	57.8	55.3	57.5	42.1	39.2	43.1	0.46	0.000399384	0.0275655
ENSG00000165948	IFI27L1	interferon alpha inducible protein 27 like 1	GO:0016021 (integral component of membrane)	20.6	19.7	21.8	11.6	15.1	12.3	0.67	0.00332314	0.0841945
ENSG00000205336	ADGRG1	adhesion G protein-coupled receptor G1	GO:0001525 (angiogenesis), GO:0007155 (cell adhesion), GO:0007166 (cell surface receptor signaling pathway), GO:0007186 (G-protein coupled receptor signaling pathway), GO:0007266 (Rho protein signal transduction), GO:0007267 (cell-cell signaling), GO:0007420 (brain development), GO:0008285 (negative regulation of cell proliferation), GO:0010573 (vascular endothelial growth factor production), GO:…	187	186.6	190	150.9	129.7	143.7	0.41	0.00182298	0.0627882
ENSG00000106799	TGFBR1	transforming growth factor beta receptor 1	hsa04010 (MAPK signaling pathway), hsa04060 (Cytokine-cytokine receptor interaction), hsa04068 (FoxO signaling pathway), hsa04144 (Endocytosis), hsa04218 (Cellular senescence), hsa04350 (TGF-beta signaling pathway), hsa04371 (Apelin signaling pathway), hsa04380 (Osteoclast differentiation), hsa04390 (Hippo signaling pathway), hsa04520 (Adherens junction), hsa04659 (Th17 cell differentiation), hsa…	107.7	106.1	118.1	144.3	142.4	157.1	-0.42	0.00331403	0.0841945
ENSG00000089057	SLC23A2	solute carrier family 23 member 2	GO:0006139 (nucleobase-containing compound metabolic process), GO:0006814 (sodium ion transport), GO:0006979 (response to oxidative stress), GO:0015851 (nucleobase transport), GO:0015882 (L-ascorbic acid transport), GO:0015993 (molecular hydrogen transport), GO:0019852 (L-ascorbic acid metabolic process), GO:0035461 (vitamin transmembrane transport), GO:0070904 (transepithelial L-ascorbic acid tr…	51.5	51	50	71.5	65.3	69.3	-0.43	0.000666937	0.0361798
ENSG00000136859	ANGPTL2	angiopoietin like 2	GO:0007275 (multicellular organismal development), GO:0005615 (extracellular space), GO:0070062 (extracellular vesicular exosome), GO:0005102 (receptor binding)	209.6	207.8	228.7	278.8	317.8	272.2	-0.43	0.00915886	0.13557
ENSG00000197261	C6orf141	chromosome 6 open reading frame 141		8.9	12.7	10.5	6.3	4.5	5.3	0.99	0.011899	0.15137
ENSG00000184661	CDCA2	cell division cycle associated 2	GO:0007059 (chromosome segregation), GO:0007067 (mitotic nuclear division), GO:0035307 (positive regulation of protein dephosphorylation), GO:0051301 (cell division), GO:0005654 (nucleoplasm), GO:0005694 (chromosome), GO:0005829 (cytosol)	27.5	32.7	31.3	19.6	17.8	22.3	0.61	0.00642688	0.114524
ENSG00000112343	TRIM38	tripartite motif containing 38	GO:0032648 (regulation of interferon-beta production), GO:0043123 (positive regulation of I-kappaB kinase/NF-kappaB signaling), GO:0043161 (proteasome-mediated ubiquitin-dependent protein catabolic process), GO:0045070 (positive regulation of viral genome replication), GO:0046598 (positive regulation of viral entry into host cell), GO:0050687 (negative regulation of defense response to virus), GO…	56.5	58.9	48.5	35.9	41.3	34.2	0.56	0.0100219	0.141486
ENSG00000075702	WDR62	WD repeat domain 62	GO:0007052 (mitotic spindle organization), GO:0007099 (centriole replication), GO:0008380 (RNA splicing), GO:0021987 (cerebral cortex development), GO:0022008 (neurogenesis), GO:0000922 (spindle pole), GO:0005634 (nucleus), GO:0005682 (U5 snRNP), GO:0005813 (centrosome), GO:0005814 (centriole), GO:0071011 (precatalytic spliceosome), GO:0071013 (catalytic step 2 spliceosome), GO:0005515 (protein b…	52	63.2	62.1	34.6	36.1	45.4	0.61	0.0142102	0.164146
ENSG00000203797	DDO	D-aspartate oxidase	hsa00250 (Alanine, aspartate and glutamate metabolism), hsa04146 (Peroxisome), GO:0006531 (aspartate metabolic process), GO:0007320 (insemination), GO:0007625 (grooming behavior), GO:0019478 (D-amino acid catabolic process), GO:0042445 (hormone metabolic process), GO:0046487 (glyoxylate metabolic process), GO:0055114 (oxidation-reduction process), GO:0005777 (peroxisome), GO:0005782 (peroxisomal …	5.7	5.5	5.1	2.8	2.3	2.6	1.08	0.000232367	0.0221639
ENSG00000066248	NGEF	neuronal guanine nucleotide exchange factor	hsa04360 (Axon guidance), GO:0035023 (regulation of Rho protein signal transduction), GO:0043065 (positive regulation of apoptotic process), GO:0043087 (regulation of GTPase activity), GO:0043547 (positive regulation of GTPase activity), GO:0048013 (ephrin receptor signaling pathway), GO:0051056 (regulation of small GTPase mediated signal transduction), GO:0061002 (negative regulation of dendriti…	17.8	16.4	16.8	8.4	12.1	9.9	0.75	0.00398096	0.09027
ENSG00000225830	ERCC6	ERCC excision repair 6, chromatin remodeling factor	hsa03420 (Nucleotide excision repair), GO:0000303 (response to superoxide), GO:0006283 (transcription-coupled nucleotide-excision repair), GO:0006284 (base-excision repair), GO:0006290 (pyrimidine dimer repair), GO:0006362 (transcription elongation from RNA polymerase I promoter), GO:0006366 (transcription from RNA polymerase II promoter), GO:0006979 (response to oxidative stress), GO:0007256 (ac…	77.4	70.1	69	50.2	52.5	55.7	0.45	0.00327065	0.0841945
ENSG00000146834	MEPCE	methylphosphate capping enzyme	GO:0000122 (negative regulation of transcription from RNA polymerase II promoter), GO:0001510 (RNA methylation), GO:0016073 (snRNA metabolic process), GO:0035562 (negative regulation of chromatin binding), GO:0040031 (snRNA modification), GO:1900087 (positive regulation of G1/S transition of mitotic cell cycle), GO:0003723 (RNA binding), GO:0008173 (RNA methyltransferase activity), GO:0008757 (S-…	119.3	122.2	115	90.1	93	90.3	0.38	0.000268421	0.0238395
ENSG00000120217	CD274	CD274 molecule	hsa04514 (Cell adhesion molecules (CAMs)), GO:0006955 (immune response), GO:0007165 (signal transduction), GO:0007166 (cell surface receptor signaling pathway), GO:0030335 (positive regulation of cell migration), GO:0031295 (T cell costimulation), GO:0032689 (negative regulation of interferon-gamma production), GO:0032693 (negative regulation of interleukin-10 production), GO:0034097 (response to…	1.9	1.7	1.6	0.5	0.5	0.2	2.22	0.000562004	0.0325163
ENSG00000248527	MTATP6P1	mitochondrially encoded ATP synthase 6 pseudogene 1		460.9	416.6	405.5	656.4	526.7	575.7	-0.45	0.0186422	0.183988
ENSG00000225492	GBP1P1	guanylate binding protein 1 pseudogene 1		1.5	1.4	0.9	0.2	0	0.1	3.36	0.00387673	0.0892533
ENSG00000080986	NDC80	NDC80, kinetochore complex component	GO:0000070 (mitotic sister chromatid segregation), GO:0000132 (establishment of mitotic spindle orientation), GO:0007052 (mitotic spindle organization), GO:0007059 (chromosome segregation), GO:0007062 (sister chromatid cohesion), GO:0007067 (mitotic nuclear division), GO:0008608 (attachment of spindle microtubules to kinetochore), GO:0051301 (cell division), GO:0051310 (metaphase plate congressio…	33.9	39.3	28.4	16.9	19	24.1	0.76	0.021864	0.19556
ENSG00000173207	CKS1B	CDC28 protein kinase regulatory subunit 1B	hsa05200 (Pathways in cancer), hsa05222 (Small cell lung cancer), GO:0007346 (regulation of mitotic cell cycle), GO:0008283 (cell proliferation), GO:0044772 (mitotic cell cycle phase transition), GO:0045737 (positive regulation of cyclin-dependent protein serine/threonine kinase activity), GO:0045893 (positive regulation of transcription, DNA-templated), GO:0051301 (cell division), GO:0000307 (cy…	40.8	41.1	41.8	28.6	30.9	30.2	0.47	0.000107369	0.0143197
ENSG00000156970	BUB1B	BUB1 mitotic checkpoint serine/threonine kinase B	hsa04110 (Cell cycle), hsa05166 (Human T-cell leukemia virus 1 infection), GO:0006468 (protein phosphorylation), GO:0006915 (apoptotic process), GO:0007062 (sister chromatid cohesion), GO:0007067 (mitotic nuclear division), GO:0007091 (metaphase/anaphase transition of mitotic cell cycle), GO:0007093 (mitotic cell cycle checkpoint), GO:0007094 (mitotic spindle assembly checkpoint), GO:0008283 (cel…	37.2	34.7	30	24.4	20.8	23.1	0.58	0.00897811	0.13521
ENSG00000010704	HFE	homeostatic iron regulator	GO:0002626 (negative regulation of T cell antigen processing and presentation), GO:0002725 (negative regulation of T cell cytokine production), GO:0006461 (protein complex assembly), GO:0006879 (cellular iron ion homeostasis), GO:0006953 (acute-phase response), GO:0007565 (female pregnancy), GO:0010039 (response to iron ion), GO:0010106 (cellular response to iron ion starvation), GO:0010628 (posi…	26.4	24.5	25.3	18.9	16.3	16.6	0.56	0.00119105	0.0486308
ENSG00000146674	IGFBP3	insulin like growth factor binding protein 3	hsa04115 (p53 signaling pathway), hsa04218 (Cellular senescence), hsa05202 (Transcriptional misregulation in cancer), GO:0001558 (regulation of cell growth), GO:0001649 (osteoblast differentiation), GO:0001933 (negative regulation of protein phosphorylation), GO:0006468 (protein phosphorylation), GO:0006915 (apoptotic process), GO:0008285 (negative regulation of cell proliferation), GO:0009968 (n…	3062	2669	2860.7	2041.3	2183.2	2134.5	0.43	0.00352903	0.0865238
ENSG00000014138	POLA2	DNA polymerase alpha 2, accessory subunit	hsa00230 (Purine metabolism), hsa00240 (Pyrimidine metabolism), hsa01100 (Metabolic pathways), hsa03030 (DNA replication), GO:0000060 (protein import into nucleus, translocation), GO:0000082 (G1/S transition of mitotic cell cycle), GO:0000722 (telomere maintenance via recombination), GO:0006260 (DNA replication), GO:0006270 (DNA replication initiation), GO:0071897 (DNA biosynthetic process), GO:0…	42	45	42	27.9	31	32.6	0.5	0.00183795	0.0627882
ENSG00000172061	LRRC15	leucine rich repeat containing 15	GO:0006469 (negative regulation of protein kinase activity), GO:0019221 (cytokine-mediated signaling pathway), GO:0030335 (positive regulation of cell migration), GO:0046426 (negative regulation of JAK-STAT cascade), GO:0046813 (receptor-mediated virion attachment to host cell), GO:0090005 (negative regulation of establishment of protein localization to plasma membrane), GO:0005737 (cytoplasm), G…	22.1	19.1	21.6	28.4	30.7	33.2	-0.55	0.00414095	0.0922078
ENSG00000112697	TMEM30A	transmembrane protein 30A	GO:0006855 (drug transmembrane transport), GO:0010976 (positive regulation of neuron projection development), GO:0036010 (protein localization to endosome), GO:0043312 (neutrophil degranulation), GO:0045332 (phospholipid translocation), GO:0070863 (positive regulation of protein exit from endoplasmic reticulum), GO:0005783 (endoplasmic reticulum), GO:0005794 (Golgi apparatus), GO:0005886 (plasma …	108.4	117.6	122.7	154.8	145.8	161.6	-0.41	0.00365024	0.0878771
ENSG00000204516	MICB	MHC class I polypeptide-related sequence B	hsa04650 (Natural killer cell mediated cytotoxicity), hsa05167 (Kaposi sarcoma-associated herpesvirus infection), GO:0001913 (T cell mediated cytotoxicity), GO:0002429 (immune response-activating cell surface receptor signaling pathway), GO:0006979 (response to oxidative stress), GO:0009408 (response to heat), GO:0016032 (viral process), GO:0019835 (cytolysis), GO:0019882 (antigen processing and …	26	26.3	24.1	18.6	17.4	16.3	0.55	0.00110138	0.047298
ENSG00000076382	SPAG5	sperm associated antigen 5	GO:0000070 (mitotic sister chromatid segregation), GO:0007051 (spindle organization), GO:0007059 (chromosome segregation), GO:0051294 (establishment of spindle orientation), GO:0051301 (cell division), GO:0051988 (regulation of attachment of spindle microtubules to kinetochore), GO:0071539 (protein localization to centrosome), GO:0000776 (kinetochore), GO:0000777 (condensed chromosome kinetochore…	105.9	109.7	99.9	85.1	69.3	74.7	0.46	0.00612696	0.111478
ENSG00000140451	PIF1	PIF1 5'-to-3' DNA helicase	GO:0000002 (mitochondrial genome maintenance), GO:0000723 (telomere maintenance), GO:0006260 (DNA replication), GO:0006281 (DNA repair), GO:0006310 (DNA recombination), GO:0032204 (regulation of telomere maintenance), GO:0032211 (negative regulation of telomere maintenance via telomerase), GO:0032508 (DNA duplex unwinding), GO:0044806 (G-quadruplex DNA unwinding), GO:0051974 (negative regulation …	21.8	25.5	25.3	17.1	14.8	16.3	0.59	0.00411867	0.0921569
ENSG00000120594	PLXDC2	plexin domain containing 2	GO:0016021 (integral component of membrane), GO:0070062 (extracellular vesicular exosome), GO:0005515 (protein binding)	17.4	17	19.6	25.2	27.8	26.2	-0.55	0.00162091	0.0589839
ENSG00000152253	SPC25	SPC25, NDC80 kinetochore complex component	GO:0007052 (mitotic spindle organization), GO:0007059 (chromosome segregation), GO:0007062 (sister chromatid cohesion), GO:0051301 (cell division), GO:0000777 (condensed chromosome kinetochore), GO:0005634 (nucleus), GO:0005829 (cytosol), GO:0031262 (Ndc80 complex), GO:0005515 (protein binding), R-HSA-162582 (Homo sapiens: Signal Transduction), R-HSA-1640170 (Homo sapiens: Cell Cycle), R-HSA-1943…	13	14.3	11.7	7.2	8.7	7.3	0.75	0.00413782	0.0922078
ENSG00000204301	NOTCH4	notch 4	hsa01522 (Endocrine resistance), hsa04330 (Notch signaling pathway), hsa04919 (Thyroid hormone signaling pathway), hsa05165 (Human papillomavirus infection), hsa05200 (Pathways in cancer), hsa05206 (MicroRNAs in cancer), hsa05224 (Breast cancer), GO:0001569 (patterning of blood vessels), GO:0001709 (cell fate determination), GO:0001763 (morphogenesis of a branching structure), GO:0001886 (endothe…	8.3	8.4	7.6	4.4	4.8	4.1	0.87	0.00034409	0.0260112
ENSG00000163808	KIF15	kinesin family member 15	GO:0006890 (retrograde vesicle-mediated transport, Golgi to ER), GO:0007018 (microtubule-based movement), GO:0007067 (mitotic nuclear division), GO:0008283 (cell proliferation), GO:0019886 (antigen processing and presentation of exogenous peptide antigen via MHC class II), GO:0005813 (centrosome), GO:0005819 (spindle), GO:0005829 (cytosol), GO:0005873 (plus-end kinesin complex), GO:0005874 (micro…	24.7	24.1	20.6	15.1	14.1	16.4	0.61	0.00531515	0.104198
ENSG00000164176	EDIL3	EGF like repeats and discoidin domains 3	GO:0007155 (cell adhesion), GO:0007275 (multicellular organismal development), GO:0010811 (positive regulation of cell-substrate adhesion), GO:0031012 (extracellular matrix), GO:0070062 (extracellular vesicular exosome), GO:1903561 (extracellular vesicle), GO:0005178 (integrin binding), GO:0005509 (calcium ion binding)	35.8	33.8	34.1	48.4	44.3	51.4	-0.48	0.00331436	0.0841945
ENSG00000138758	2021-09-11	septin 11	hsa05100 (Bacterial invasion of epithelial cells), GO:0007049 (cell cycle), GO:0051291 (protein heterooligomerization), GO:0051301 (cell division), GO:0001725 (stress fiber), GO:0005737 (cytoplasm), GO:0030054 (cell junction), GO:0030424 (axon), GO:0043197 (dendritic spine), GO:0070062 (extracellular vesicular exosome), GO:0005515 (protein binding), GO:0005525 (GTP binding)	230.7	210	202.4	308.9	262.9	288.1	-0.42	0.0101417	0.141943
ENSG00000171208	NETO2	neuropilin and tolloid like 2	GO:2000312 (regulation of kainate selective glutamate receptor activity), GO:0014069 (postsynaptic density), GO:0016021 (integral component of membrane), GO:0035255 (ionotropic glutamate receptor binding)	191.1	177.3	177.1	250.4	224	236.1	-0.38	0.00352205	0.086506
ENSG00000242574	HLA-DMB	major histocompatibility complex, class II, DM beta	hsa04145 (Phagosome), hsa04514 (Cell adhesion molecules (CAMs)), hsa04612 (Antigen processing and presentation), hsa04640 (Hematopoietic cell lineage), hsa04658 (Th1 and Th2 cell differentiation), hsa04659 (Th17 cell differentiation), hsa04672 (Intestinal immune network for IgA production), hsa04940 (Type I diabetes mellitus), hsa05140 (Leishmaniasis), hsa05145 (Toxoplasmosis), hsa05150 (Staphylo…	1.6	1.9	1.5	0.1	0.5	0.3	2.38	0.00120509	0.0486308
ENSG00000120802	TMPO	thymopoietin	GO:0006355 (regulation of transcription, DNA-templated), GO:0000785 (chromatin), GO:0005634 (nucleus), GO:0005635 (nuclear envelope), GO:0003677 (DNA binding), GO:0005521 (lamin binding), GO:0045296 (cadherin binding), R-HSA-1640170 (Homo sapiens: Cell Cycle), R-HSA-2555396 (Homo sapiens: Mitotic Metaphase and Anaphase), R-HSA-2980766 (Homo sapiens: Nuclear Envelope Breakdown), R-HSA-2993913 (Hom…	66.2	72.3	64	47.1	41.4	53	0.52	0.00817439	0.129628
ENSG00000147883	CDKN2B	cyclin dependent kinase inhibitor 2B	hsa04068 (FoxO signaling pathway), hsa04110 (Cell cycle), hsa04218 (Cellular senescence), hsa04350 (TGF-beta signaling pathway), hsa04934 (Cushing syndrome), hsa05166 (Human T-cell leukemia virus 1 infection), hsa05200 (Pathways in cancer), hsa05203 (Viral carcinogenesis), hsa05222 (Small cell lung cancer), hsa05226 (Gastric cancer), GO:0000079 (regulation of cyclin-dependent protein serine/threo…	18.2	16.6	19.4	23.4	32.7	30	-0.67	0.0209524	0.192455
ENSG00000113368	LMNB1	lamin B1	hsa04210 (Apoptosis), GO:0005634 (nucleus), GO:0005635 (nuclear envelope), GO:0005637 (nuclear inner membrane), GO:0005638 (lamin filament), GO:0005654 (nucleoplasm), GO:0016020 (membrane), GO:0016363 (nuclear matrix), GO:0031965 (nuclear membrane), GO:0005198 (structural molecule activity), GO:0005515 (protein binding), GO:0043274 (phospholipase binding), R-HSA-109581 (Homo sapiens: Apoptosis), …	72.6	64.4	66.1	53.1	45.3	48.6	0.47	0.00515735	0.1032
ENSG00000184584	TMEM173	transmembrane protein 173	hsa04621 (NOD-like receptor signaling pathway), hsa04622 (RIG-I-like receptor signaling pathway), hsa04623 (Cytosolic DNA-sensing pathway), hsa05163 (Human cytomegalovirus infection), hsa05170 (Human immunodeficiency virus 1 infection), GO:0002218 (activation of innate immune response), GO:0002230 (positive regulation of defense response to virus by host), GO:0006915 (apoptotic process), GO:00320…	90.1	90.4	88.7	67.9	68.1	70.5	0.38	2.93e-05	0.00782745
ENSG00000152990	ADGRA3	adhesion G protein-coupled receptor A3	GO:0007166 (cell surface receptor signaling pathway), GO:0007186 (G-protein coupled receptor signaling pathway), GO:0009897 (external side of plasma membrane), GO:0016021 (integral component of membrane), GO:0004930 (G-protein coupled receptor activity)	63.5	60.8	61.3	87	77.4	82.9	-0.41	0.00209311	0.0673105
ENSG00000166741	NNMT	nicotinamide N-methyltransferase	hsa00760 (Nicotinate and nicotinamide metabolism), hsa01100 (Metabolic pathways), GO:0010243 (response to organonitrogen compound), GO:0031100 (organ regeneration), GO:0032259 (methylation), GO:0034356 (NAD biosynthesis via nicotinamide riboside salvage pathway), GO:0042493 (response to drug), GO:0005829 (cytosol), GO:0008112 (nicotinamide N-methyltransferase activity), GO:0030760 (pyridine N-met…	173.3	153.1	179.7	228.6	248.3	209.7	-0.44	0.0118467	0.151122
ENSG00000143333	RGS16	regulator of G protein signaling 16	GO:0007186 (G-protein coupled receptor signaling pathway), GO:0007601 (visual perception), GO:0008277 (regulation of G-protein coupled receptor protein signaling pathway), GO:0009968 (negative regulation of signal transduction), GO:0043547 (positive regulation of GTPase activity), GO:0005737 (cytoplasm), GO:0005886 (plasma membrane), GO:0031224 (intrinsic component of membrane), GO:0005096 (GTPas…	13	13.7	16.6	22.4	29.6	21	-0.75	0.0264431	0.212265
ENSG00000170312	CDK1	cyclin dependent kinase 1	hsa04110 (Cell cycle), hsa04114 (Oocyte meiosis), hsa04115 (p53 signaling pathway), hsa04218 (Cellular senescence), hsa04540 (Gap junction), hsa04914 (Progesterone-mediated oocyte maturation), hsa05168 (Herpes simplex infection), hsa05170 (Human immunodeficiency virus 1 infection), hsa05203 (Viral carcinogenesis), GO:0000082 (G1/S transition of mitotic cell cycle), GO:0000083 (regulation of trans…	36.3	44.2	42.9	24.7	25.9	31.3	0.59	0.0121329	0.152767
ENSG00000092969	TGFB2	transforming growth factor beta 2	hsa04010 (MAPK signaling pathway), hsa04060 (Cytokine-cytokine receptor interaction), hsa04068 (FoxO signaling pathway), hsa04110 (Cell cycle), hsa04218 (Cellular senescence), hsa04350 (TGF-beta signaling pathway), hsa04380 (Osteoclast differentiation), hsa04390 (Hippo signaling pathway), hsa04933 (AGE-RAGE signaling pathway in diabetic complications), hsa05140 (Leishmaniasis), hsa05142 (Chagas d…	89.4	85	97.6	121.1	117.7	119.9	-0.4	0.00164257	0.0596155
ENSG00000233101	HOXB-AS3	HOXB cluster antisense RNA 3		15.3	11.1	12.8	22.8	22	18.8	-0.7	0.00923534	0.136191
ENSG00000182372	CLN8	CLN8, transmembrane ER and ERGIC protein	GO:0001306 (age-dependent response to oxidative stress), GO:0006644 (phospholipid metabolic process), GO:0006672 (ceramide metabolic process), GO:0006869 (lipid transport), GO:0007006 (mitochondrial membrane organization), GO:0007040 (lysosome organization), GO:0007399 (nervous system development), GO:0007601 (visual perception), GO:0007628 (adult walking behavior), GO:0008203 (cholesterol metabo…	17.8	16.6	21.1	28.1	28.1	26.3	-0.57	0.00363295	0.0878771
ENSG00000211772	TRBC2	T cell receptor beta constant 2		29.8	28.7	31	15.7	21.2	21.2	0.62	0.00581619	0.109063
ENSG00000011426	ANLN	anillin actin binding protein	GO:0000281 (mitotic cytokinesis), GO:0000921 (septin ring assembly), GO:0002244 (hematopoietic progenitor cell differentiation), GO:0007067 (mitotic nuclear division), GO:0007096 (regulation of exit from mitosis), GO:0090521 (glomerular visceral epithelial cell migration), GO:0005654 (nucleoplasm), GO:0005826 (actomyosin contractile ring), GO:0015629 (actin cytoskeleton), GO:0003779 (actin bindin…	165.6	177.9	155.1	123.6	94.8	126.8	0.53	0.0134975	0.158885
ENSG00000101003	GINS1	GINS complex subunit 1	GO:0001833 (inner cell mass cell proliferation), GO:0006271 (DNA strand elongation involved in DNA replication), GO:0032508 (DNA duplex unwinding), GO:1902983 (DNA strand elongation involved in mitotic DNA replication), GO:0000811 (GINS complex), GO:0005634 (nucleus), GO:0005654 (nucleoplasm), GO:0005737 (cytoplasm), GO:0043138 (3'-5' DNA helicase activity), R-HSA-1640170 (Homo sapiens: Cell Cycl…	21.3	19	18.4	12.9	13.7	12.3	0.59	0.00246024	0.074118
ENSG00000114796	KLHL24	kelch like family member 24	GO:0016567 (protein ubiquitination), GO:0045109 (intermediate filament organization), GO:0051865 (protein autoubiquitination), GO:2000312 (regulation of kainate selective glutamate receptor activity), GO:0005737 (cytoplasm), GO:0005912 (adherens junction), GO:0030057 (desmosome), GO:0030424 (axon), GO:0031463 (Cul3-RING ubiquitin ligase complex), GO:0043204 (perikaryon), GO:0004842 (ubiquitin-pro…	17.6	18.9	17.4	25.2	28.1	24.8	-0.53	0.00211308	0.067399
ENSG00000277511	AC116407.2			2.5	1.7	2.1	0.6	0.6	0.5	1.88	0.00277506	0.0779951
ENSG00000150403	TMCO3	transmembrane and coiled-coil domains 3	GO:1902600 (hydrogen ion transmembrane transport), GO:0016020 (membrane), GO:0016021 (integral component of membrane), GO:0015299 (solute:proton antiporter activity), GO:0022890 (inorganic cation transmembrane transporter activity)	114	117.2	116.3	148	144.2	154	-0.36	0.000396663	0.0275655
ENSG00000129484	PARP2	poly(ADP-ribose) polymerase 2	hsa03410 (Base excision repair), hsa04210 (Apoptosis), hsa04217 (Necroptosis), GO:0006273 (lagging strand elongation), GO:0006281 (DNA repair), GO:0006284 (base-excision repair), GO:0006471 (protein ADP-ribosylation), GO:0018312 (peptidyl-serine ADP-ribosylation), GO:0051103 (DNA ligation involved in DNA repair), GO:0097191 (extrinsic apoptotic signaling pathway), GO:0005634 (nucleus), GO:0005654…	31.3	28.8	30.1	20.8	21.9	21.4	0.49	0.000384177	0.0272431
ENSG00000101945	SUV39H1	suppressor of variegation 3-9 homolog 1	hsa00310 (Lysine degradation), GO:0000122 (negative regulation of transcription from RNA polymerase II promoter), GO:0000183 (chromatin silencing at rDNA), GO:0006325 (chromatin organization), GO:0006351 (transcription, DNA-templated), GO:0006364 (rRNA processing), GO:0006974 (cellular response to DNA damage stimulus), GO:0007049 (cell cycle), GO:0016032 (viral process), GO:0030154 (cell differen…	29.2	27.1	27.5	16.5	21.6	17.5	0.59	0.0050929	0.10275
ENSG00000133816	MICAL2	microtubule associated monooxygenase, calponin and LIM domain containing 2	GO:0001947 (heart looping), GO:0007010 (cytoskeleton organization), GO:0007507 (heart development), GO:0010735 (positive regulation of transcription via serum response element binding), GO:0019417 (sulfur oxidation), GO:0030042 (actin filament depolymerization), GO:0055114 (oxidation-reduction process), GO:0005634 (nucleus), GO:0003779 (actin binding), GO:0008270 (zinc ion binding), GO:0016709 (o…	146	135.9	134.5	180.4	174.2	180.9	-0.36	0.000708351	0.0368026
ENSG00000115226	FNDC4	fibronectin type III domain containing 4	GO:0005783 (endoplasmic reticulum), GO:0005886 (plasma membrane), GO:0016021 (integral component of membrane)	30.8	26.6	28.3	40.2	43.1	37.8	-0.5	0.00382345	0.0891744
ENSG00000197635	DPP4	dipeptidyl peptidase 4	hsa04974 (Protein digestion and absorption), GO:0001662 (behavioral fear response), GO:0001666 (response to hypoxia), GO:0006508 (proteolysis), GO:0007155 (cell adhesion), GO:0008284 (positive regulation of cell proliferation), GO:0010716 (negative regulation of extracellular matrix disassembly), GO:0031295 (T cell costimulation), GO:0033632 (regulation of cell-cell adhesion mediated by integrin)…	12.5	10.3	11.9	7.4	7	6.3	0.74	0.00309043	0.0827096
ENSG00000186815	TPCN1	two pore segment channel 1	GO:0010508 (positive regulation of autophagy), GO:0034220 (ion transmembrane transport), GO:0034765 (regulation of ion transmembrane transport), GO:0051209 (release of sequestered calcium ion into cytosol), GO:0086010 (membrane depolarization during action potential), GO:0005764 (lysosome), GO:0005765 (lysosomal membrane), GO:0005768 (endosome), GO:0005886 (plasma membrane), GO:0010008 (endosome …	112.2	114	125.7	145.3	159.9	156.9	-0.39	0.00392938	0.0898108
ENSG00000119138	KLF9	Kruppel like factor 9	GO:0006351 (transcription, DNA-templated), GO:0006357 (regulation of transcription from RNA polymerase II promoter), GO:0007623 (circadian rhythm), GO:0010839 (negative regulation of keratinocyte proliferation), GO:0071387 (cellular response to cortisol stimulus), GO:0097067 (cellular response to thyroid hormone stimulus), GO:0005634 (nucleus), GO:0005654 (nucleoplasm), GO:0005829 (cytosol), GO:0…	36.9	36.9	39.2	49.7	54.2	49.3	-0.44	0.00155662	0.0575533
ENSG00000175130	MARCKSL1	MARCKS like 1	hsa04666 (Fc gamma R-mediated phagocytosis), hsa05140 (Leishmaniasis), GO:0008284 (positive regulation of cell proliferation), GO:0005737 (cytoplasm), GO:0005886 (plasma membrane), GO:0070062 (extracellular vesicular exosome), GO:0003779 (actin binding), GO:0005515 (protein binding), GO:0005516 (calmodulin binding)	54.3	51.9	59	71.1	81.4	72.4	-0.44	0.00666779	0.11627
ENSG00000082497	SERTAD4	SERTA domain containing 4	GO:0005634 (nucleus)	37.9	31.3	34.7	50.3	48.6	46.2	-0.48	0.00362347	0.0878771
ENSG00000113739	STC2	stanniocalcin 2	GO:0006874 (cellular calcium ion homeostasis), GO:0006979 (response to oxidative stress), GO:0007566 (embryo implantation), GO:0010629 (negative regulation of gene expression), GO:0030968 (endoplasmic reticulum unfolded protein response), GO:0033280 (response to vitamin D), GO:0040015 (negative regulation of multicellular organism growth), GO:0043434 (response to peptide hormone), GO:0046697 (dec…	837.2	804.8	774	631.4	629.2	656.7	0.33	0.00120396	0.0486308
ENSG00000122862	SRGN	serglycin	GO:0002576 (platelet degranulation), GO:0008626 (granzyme-mediated apoptotic signaling pathway), GO:0016485 (protein processing), GO:0030502 (negative regulation of bone mineralization), GO:0031214 (biomineral tissue development), GO:0033364 (mast cell secretory granule organization), GO:0033368 (protease localization to mast cell secretory granule), GO:0033371 (T cell secretory granule organizat…	116.4	91.1	95.7	76.3	70.1	70.3	0.48	0.0230603	0.200639
ENSG00000143341	HMCN1	hemicentin 1	GO:0007049 (cell cycle), GO:0007601 (visual perception), GO:0050896 (response to stimulus), GO:0051301 (cell division), GO:0005604 (basement membrane), GO:0005938 (cell cortex), GO:0030054 (cell junction), GO:0031012 (extracellular matrix), GO:0032154 (cleavage furrow), GO:0070062 (extracellular vesicular exosome), GO:0005509 (calcium ion binding)	24.9	22.1	27.3	35.7	33.5	37.5	-0.52	0.00469484	0.0985133
ENSG00000239713	APOBEC3G	apolipoprotein B mRNA editing enzyme catalytic subunit 3G	hsa05170 (Human immunodeficiency virus 1 infection), GO:0002230 (positive regulation of defense response to virus by host), GO:0009972 (cytidine deamination), GO:0010529 (negative regulation of transposition), GO:0016553 (base conversion or substitution editing), GO:0045071 (negative regulation of viral genome replication), GO:0045087 (innate immune response), GO:0045869 (negative regulation of s…	17.3	15.1	12.4	10.3	6.9	7.1	0.88	0.0189823	0.18472
ENSG00000136542	GALNT5	polypeptide N-acetylgalactosaminyltransferase 5	hsa00512 (Mucin type O-glycan biosynthesis), hsa01100 (Metabolic pathways), GO:0006024 (glycosaminoglycan biosynthetic process), GO:0016266 (O-glycan processing), GO:0000139 (Golgi membrane), GO:0005575 (cellular_component), GO:0016021 (integral component of membrane), GO:0004653 (polypeptide N-acetylgalactosaminyltransferase activity), GO:0030246 (carbohydrate binding), GO:0046872 (metal ion bin…	131.6	140.4	123.7	106.4	98.3	96.4	0.39	0.00526782	0.104198
ENSG00000165617	DACT1	dishevelled binding antagonist of beta catenin 1	GO:0000122 (negative regulation of transcription from RNA polymerase II promoter), GO:0016055 (Wnt signaling pathway), GO:0021915 (neural tube development), GO:0030177 (positive regulation of Wnt signaling pathway), GO:0030178 (negative regulation of Wnt signaling pathway), GO:0031647 (regulation of protein stability), GO:0032091 (negative regulation of protein binding), GO:0032092 (positive regu…	32.7	31.6	31.3	39.3	51.8	47.2	-0.53	0.0179448	0.181136
ENSG00000139211	AMIGO2	adhesion molecule with Ig like domain 2	GO:0007156 (homophilic cell adhesion via plasma membrane adhesion molecules), GO:0007157 (heterophilic cell-cell adhesion via plasma membrane cell adhesion molecules), GO:0043066 (negative regulation of apoptotic process), GO:0043069 (negative regulation of programmed cell death), GO:0051965 (positive regulation of synapse assembly), GO:0005634 (nucleus), GO:0005886 (plasma membrane), GO:0016021 …	50.1	56.8	54.7	66.9	74.4	83.2	-0.47	0.0148065	0.167685
ENSG00000149636	DSN1	DSN1 homolog, MIS12 kinetochore complex component	GO:0007062 (sister chromatid cohesion), GO:0007067 (mitotic nuclear division), GO:0043312 (neutrophil degranulation), GO:0051301 (cell division), GO:0000444 (MIS12/MIND type complex), GO:0005576 (extracellular region), GO:0005634 (nucleus), GO:0005829 (cytosol), GO:0035578 (azurophil granule lumen), GO:0005515 (protein binding), R-HSA-162582 (Homo sapiens: Signal Transduction), R-HSA-1640170 (Hom…	42.4	45.1	44.3	32.1	30.2	34.3	0.45	0.00120171	0.0486308
ENSG00000087076	HSD17B14	hydroxysteroid 17-beta dehydrogenase 14	GO:0006703 (estrogen biosynthetic process), GO:0006706 (steroid catabolic process), GO:0055114 (oxidation-reduction process), GO:0005829 (cytosol), GO:0004303 (estradiol 17-beta-dehydrogenase activity), GO:0005515 (protein binding), GO:0042802 (identical protein binding), GO:0047045 (testosterone 17-beta-dehydrogenase (NADP+) activity), R-HSA-1430728 (Homo sapiens: Metabolism), R-HSA-193144 (Homo…	3.5	2.9	2.6	6.7	6.6	5.2	-1.03	0.00456666	0.0965391
ENSG00000196230	TUBB	tubulin beta class I	hsa04145 (Phagosome), hsa04540 (Gap junction), hsa05130 (Pathogenic Escherichia coli infection), GO:0000086 (G2/M transition of mitotic cell cycle), GO:0006928 (cellular component movement), GO:0007017 (microtubule-based process), GO:0009987 (cellular process), GO:0030705 (cytoskeleton-dependent intracellular transport), GO:0042267 (natural killer cell mediated cytotoxicity), GO:0043312 (neutroph…	1026.5	1015.5	978.8	779.2	834.5	769.1	0.34	0.00103508	0.0460228
ENSG00000168404	MLKL	mixed lineage kinase domain like pseudokinase	hsa04217 (Necroptosis), hsa04668 (TNF signaling pathway), GO:0035556 (intracellular signal transduction), GO:0070207 (protein homotrimerization), GO:0070266 (necroptotic process), GO:0005737 (cytoplasm), GO:0005829 (cytosol), GO:0005886 (plasma membrane), GO:0004871 (signal transducer activity), GO:0005515 (protein binding), GO:0005524 (ATP binding), GO:0019901 (protein kinase binding), GO:003240…	23.6	22.4	19	13.4	15.2	14.6	0.59	0.00790605	0.128261
ENSG00000115419	GLS	glutaminase	hsa00220 (Arginine biosynthesis), hsa00250 (Alanine, aspartate and glutamate metabolism), hsa00471 (D-Glutamine and D-glutamate metabolism), hsa01100 (Metabolic pathways), hsa04724 (Glutamatergic synapse), hsa04727 (GABAergic synapse), hsa04964 (Proximal tubule bicarbonate reclamation), hsa05206 (MicroRNAs in cancer), hsa05230 (Central carbon metabolism in cancer), GO:0001967 (suckling behavior),…	85.7	92.9	93.2	122.1	109.4	131.1	-0.42	0.010985	0.146622
ENSG00000238000	AC116347.1			3.3	3	2.7	0.9	1.4	0.6	1.59	0.00219544	0.0682512
ENSG00000091651	ORC6	origin recognition complex subunit 6	hsa04110 (Cell cycle), GO:0000082 (G1/S transition of mitotic cell cycle), GO:0006260 (DNA replication), GO:0006270 (DNA replication initiation), GO:0051782 (negative regulation of cell division), GO:0000808 (origin recognition complex), GO:0001650 (fibrillar center), GO:0005634 (nucleus), GO:0005654 (nucleoplasm), GO:0005664 (nuclear origin of replication recognition complex), GO:0016020 (membra…	31.8	33.7	32.7	22.8	24.1	24.4	0.46	0.000261038	0.0238395
ENSG00000164087	POC1A	POC1 centriolar protein A	GO:0003431 (growth plate cartilage chondrocyte development), GO:0007052 (mitotic spindle organization), GO:0007283 (spermatogenesis), GO:0010825 (positive regulation of centrosome duplication), GO:1905515 (NA), GO:0000922 (spindle pole), GO:0005813 (centrosome), GO:0005814 (centriole), GO:0036064 (ciliary basal body), GO:0005515 (protein binding)	34.5	38	34.7	24.8	25.7	27.1	0.47	0.00169987	0.0608958
ENSG00000197461	PDGFA	platelet derived growth factor subunit A	hsa01521 (EGFR tyrosine kinase inhibitor resistance), hsa04010 (MAPK signaling pathway), hsa04014 (Ras signaling pathway), hsa04015 (Rap1 signaling pathway), hsa04072 (Phospholipase D signaling pathway), hsa04151 (PI3K-Akt signaling pathway), hsa04510 (Focal adhesion), hsa04540 (Gap junction), hsa04630 (JAK-STAT signaling pathway), hsa04810 (Regulation of actin cytoskeleton), hsa05200 (Pathways i…	106.6	103.7	108.7	135.9	140.1	131.1	-0.35	0.000592285	0.0337256
ENSG00000118257	NRP2	neuropilin 2	GO:0001525 (angiogenesis), GO:0001938 (positive regulation of endothelial cell proliferation), GO:0007155 (cell adhesion), GO:0007411 (axon guidance), GO:0010595 (positive regulation of endothelial cell migration), GO:0021675 (nerve development), GO:0038084 (vascular endothelial growth factor signaling pathway), GO:0048010 (vascular endothelial growth factor receptor signaling pathway), GO:004884…	265.7	238.8	251.6	335.6	318	309.6	-0.35	0.00319286	0.0834991
ENSG00000116005	PCYOX1	prenylcysteine oxidase 1	hsa00900 (Terpenoid backbone biosynthesis), GO:0030327 (prenylated protein catabolic process), GO:0030328 (prenylcysteine catabolic process), GO:0030329 (prenylcysteine metabolic process), GO:0055114 (oxidation-reduction process), GO:0099133 (NA), GO:1902476 (chloride transmembrane transport), GO:0005764 (lysosome), GO:0005774 (vacuolar membrane), GO:0005886 (plasma membrane), GO:0034361 (very-lo…	84.3	83.1	81.5	114	101.9	106.6	-0.37	0.00245884	0.074118
ENSG00000126001	CEP250	centrosomal protein 250	GO:0000086 (G2/M transition of mitotic cell cycle), GO:0000278 (mitotic cell cycle), GO:0008104 (protein localization), GO:0010457 (centriole-centriole cohesion), GO:0030997 (regulation of centriole-centriole cohesion), GO:0033365 (protein localization to organelle), GO:0097711 (NA), GO:1904781 (NA), GO:1905515 (NA), GO:0005813 (centrosome), GO:0005814 (centriole), GO:0005815 (microtubule organiz…	133.4	138	130.8	107.6	101	106.5	0.35	0.000584084	0.0335134
ENSG00000178078	STAP2	signal transducing adaptor family member 2	GO:0042517 (positive regulation of tyrosine phosphorylation of Stat3 protein), GO:0005829 (cytosol), GO:0005886 (plasma membrane), GO:0005515 (protein binding), R-HSA-162582 (Homo sapiens: Signal Transduction), R-HSA-8848021 (Homo sapiens: Signaling by PTK6), R-HSA-8849474 (Homo sapiens: PTK6 Activates STAT3)	6.6	9.6	9.2	4.7	4.6	4.2	0.91	0.0141076	0.163795
ENSG00000083457	ITGAE	integrin subunit alpha E	hsa04810 (Regulation of actin cytoskeleton), GO:0007155 (cell adhesion), GO:0007229 (integrin-mediated signaling pathway), GO:0030198 (extracellular matrix organization), GO:0005886 (plasma membrane), GO:0008305 (integrin complex), GO:0009897 (external side of plasma membrane), GO:0046872 (metal ion binding), R-HSA-1474244 (Homo sapiens: Extracellular matrix organization), R-HSA-216083 (Homo sapi…	18.7	16.5	16.9	26.2	24.9	23.5	-0.52	0.00190594	0.0637122
ENSG00000185862	EVI2B	ecotropic viral integration site 2B	GO:0005887 (integral component of plasma membrane)	3.1	3	3.4	1.5	1.2	1.2	1.32	0.000281969	0.0245356
ENSG00000117226	GBP3	guanylate binding protein 3	hsa04621 (NOD-like receptor signaling pathway), GO:0051607 (defense response to virus), GO:0000139 (Golgi membrane), GO:0048471 (perinuclear region of cytoplasm), GO:0003924 (GTPase activity), GO:0005515 (protein binding), GO:0005525 (GTP binding), R-HSA-1280215 (Homo sapiens: Cytokine Signaling in Immune system), R-HSA-168256 (Homo sapiens: Immune System), R-HSA-877300 (Homo sapiens: Interferon …	46.3	38.5	37.1	31.6	24.4	24.7	0.6	0.0206992	0.191457
ENSG00000066279	ASPM	abnormal spindle microtubule assembly	GO:0001764 (neuron migration), GO:0002052 (positive regulation of neuroblast proliferation), GO:0007051 (spindle organization), GO:0007067 (mitotic nuclear division), GO:0007283 (spermatogenesis), GO:0008584 (male gonad development), GO:0021873 (forebrain neuroblast division), GO:0021987 (cerebral cortex development), GO:0045665 (negative regulation of neuron differentiation), GO:0045769 (negativ…	30.8	39.3	33.7	24.5	19	24.6	0.61	0.0185957	0.183922
ENSG00000154760	SLFN13	schlafen family member 13	GO:0005622 (intracellular), GO:0005524 (ATP binding)	10.6	12.7	11.7	8.1	6.7	6.1	0.74	0.00517941	0.1032
ENSG00000161013	MGAT4B	mannosyl (alpha-1,3-)-glycoprotein beta-1,4-N-acetylglucosaminyltransferase, isozyme B	hsa00510 (N-Glycan biosynthesis), hsa01100 (Metabolic pathways), GO:0005975 (carbohydrate metabolic process), GO:0006487 (protein N-linked glycosylation), GO:0006491 (N-glycan processing), GO:0000139 (Golgi membrane), GO:0016021 (integral component of membrane), GO:0008454 (alpha-1,3-mannosylglycoprotein 4-beta-N-acetylglucosaminyltransferase activity), GO:0046872 (metal ion binding), R-HSA-39249…	194.6	209.8	216.7	251.4	277.1	265.5	-0.35	0.00432105	0.0944279
ENSG00000118523	CTGF	connective tissue growth factor	hsa04371 (Apelin signaling pathway), hsa04390 (Hippo signaling pathway), GO:0001502 (cartilage condensation), GO:0001503 (ossification), GO:0001525 (angiogenesis), GO:0001558 (regulation of cell growth), GO:0001894 (tissue homeostasis), GO:0006367 (transcription initiation from RNA polymerase II promoter), GO:0007160 (cell-matrix adhesion), GO:0007229 (integrin-mediated signaling pathway), GO:000…	1719.5	1639.7	1794.3	2073.2	2549.1	2330.9	-0.43	0.0142755	0.164146
ENSG00000104889	RNASEH2A	ribonuclease H2 subunit A	hsa03030 (DNA replication), GO:0006260 (DNA replication), GO:0006298 (mismatch repair), GO:0006401 (RNA catabolic process), GO:0090502 (RNA phosphodiester bond hydrolysis, endonucleolytic), GO:0005654 (nucleoplasm), GO:0005829 (cytosol), GO:0032299 (ribonuclease H2 complex), GO:0003723 (RNA binding), GO:0004523 (RNA-DNA hybrid ribonuclease activity), GO:0004540 (ribonuclease activity), GO:0046872…	73.9	73.8	70.8	54.9	57.7	56.1	0.37	0.0002173	0.021463
ENSG00000072571	HMMR	hyaluronan mediated motility receptor	hsa04512 (ECM-receptor interaction), GO:0000086 (G2/M transition of mitotic cell cycle), GO:0030214 (hyaluronan catabolic process), GO:0005829 (cytosol), GO:0005886 (plasma membrane), GO:0009986 (cell surface), GO:0016020 (membrane), GO:0005515 (protein binding), GO:0005540 (hyaluronic acid binding), R-HSA-1430728 (Homo sapiens: Metabolism), R-HSA-1630316 (Homo sapiens: Glycosaminoglycan metaboli…	16.7	15.9	15.6	10.6	10.3	11.5	0.57	0.000416802	0.0283918
ENSG00000144554	FANCD2	Fanconi anemia complementation group D2	hsa03460 (Fanconi anemia pathway), GO:0006281 (DNA repair), GO:0007129 (synapsis), GO:0007276 (gamete generation), GO:0010332 (response to gamma radiation), GO:0034599 (cellular response to oxidative stress), GO:0036297 (interstrand cross-link repair), GO:0045589 (regulation of regulatory T cell differentiation), GO:0048854 (brain morphogenesis), GO:0050727 (regulation of inflammatory response), …	20.3	17.4	16	11.6	12.6	9.6	0.66	0.0126582	0.154626
ENSG00000101680	LAMA1	laminin subunit alpha 1	hsa04151 (PI3K-Akt signaling pathway), hsa04510 (Focal adhesion), hsa04512 (ECM-receptor interaction), hsa05145 (Toxoplasmosis), hsa05146 (Amoebiasis), hsa05165 (Human papillomavirus infection), hsa05200 (Pathways in cancer), hsa05222 (Small cell lung cancer), GO:0007155 (cell adhesion), GO:0007166 (cell surface receptor signaling pathway), GO:0030155 (regulation of cell adhesion), GO:0030198 (ex…	18.7	18.6	19.1	13.1	13.3	12.8	0.52	1.09e-05	0.00626327
ENSG00000073910	FRY	FRY microtubule binding protein	GO:0000902 (cell morphogenesis), GO:0031175 (neuron projection development), GO:0043086 (negative regulation of catalytic activity), GO:0090527 (actin filament reorganization), GO:1904428 (NA), GO:0000922 (spindle pole), GO:0005815 (microtubule organizing center), GO:0005938 (cell cortex), GO:0030427 (site of polarized growth), GO:0004857 (enzyme inhibitor activity)	12.8	9.7	12.3	17.7	17	19.1	-0.63	0.00517284	0.1032
ENSG00000117906	RCN2	reticulocalbin 2	GO:0005730 (nucleolus), GO:0005783 (endoplasmic reticulum), GO:0005788 (endoplasmic reticulum lumen), GO:0005509 (calcium ion binding), GO:0005515 (protein binding)	100.1	114.1	104.1	142	129.4	144	-0.38	0.00635939	0.113827
ENSG00000089685	BIRC5	baculoviral IAP repeat containing 5	hsa01524 (Platinum drug resistance), hsa04210 (Apoptosis), hsa04215 (Apoptosis - multiple species), hsa04390 (Hippo signaling pathway), hsa05161 (Hepatitis B), hsa05200 (Pathways in cancer), hsa05210 (Colorectal cancer), GO:0006351 (transcription, DNA-templated), GO:0006468 (protein phosphorylation), GO:0006915 (apoptotic process), GO:0007062 (sister chromatid cohesion), GO:0007346 (regulation of…	141.1	143.2	136.4	114.7	108.3	108.7	0.34	0.00050466	0.0309804
ENSG00000118785	SPP1	secreted phosphoprotein 1	hsa04151 (PI3K-Akt signaling pathway), hsa04371 (Apelin signaling pathway), hsa04510 (Focal adhesion), hsa04512 (ECM-receptor interaction), hsa04620 (Toll-like receptor signaling pathway), hsa05165 (Human papillomavirus infection), GO:0001649 (osteoblast differentiation), GO:0006710 (androgen catabolic process), GO:0006954 (inflammatory response), GO:0007155 (cell adhesion), GO:0007566 (embryo im…	228.6	231.7	216	180.8	173.8	182.6	0.33	0.00108433	0.0472576
ENSG00000179583	CIITA	class II major histocompatibility complex transactivator	hsa04612 (Antigen processing and presentation), hsa05145 (Toxoplasmosis), hsa05152 (Tuberculosis), hsa05164 (Influenza A), hsa05340 (Primary immunodeficiency), GO:0000122 (negative regulation of transcription from RNA polymerase II promoter), GO:0006351 (transcription, DNA-templated), GO:0006955 (immune response), GO:0016310 (phosphorylation), GO:0032966 (negative regulation of collagen biosynthe…	5.8	6.1	5.1	3.4	2.4	2	1.11	0.00387917	0.0892533
ENSG00000182158	CREB3L2	cAMP responsive element binding protein 3 like 2	hsa04022 (cGMP-PKG signaling pathway), hsa04024 (cAMP signaling pathway), hsa04151 (PI3K-Akt signaling pathway), hsa04152 (AMPK signaling pathway), hsa04211 (Longevity regulating pathway), hsa04261 (Adrenergic signaling in cardiomyocytes), hsa04668 (TNF signaling pathway), hsa04714 (Thermogenesis), hsa04725 (Cholinergic synapse), hsa04728 (Dopaminergic synapse), hsa04911 (Insulin secretion), hsa0…	115	104.9	108.9	148.8	131.1	146.3	-0.37	0.00658448	0.115291
ENSG00000113749	HRH2	histamine receptor H2	hsa04020 (Calcium signaling pathway), hsa04080 (Neuroactive ligand-receptor interaction), hsa04971 (Gastric acid secretion), GO:0001697 (histamine-induced gastric acid secretion), GO:0001698 (gastrin-induced gastric acid secretion), GO:0003382 (epithelial cell morphogenesis), GO:0006955 (immune response), GO:0007187 (G-protein coupled receptor signaling pathway, coupled to cyclic nucleotide secon…	33	31.6	35.9	45.7	51.1	42.5	-0.47	0.0100222	0.141486
ENSG00000169871	TRIM56	tripartite motif containing 56	GO:0032479 (regulation of type I interferon production), GO:0032608 (interferon-beta production), GO:0034340 (response to type I interferon), GO:0051607 (defense response to virus), GO:0070534 (protein K63-linked ubiquitination), GO:0005737 (cytoplasm), GO:0005829 (cytosol), GO:0003723 (RNA binding), GO:0004842 (ubiquitin-protein transferase activity), GO:0008270 (zinc ion binding), R-HSA-168249 …	109.1	105.1	106.1	86.9	84.2	79.4	0.35	0.000742779	0.0380413
ENSG00000185722	ANKFY1	ankyrin repeat and FYVE domain containing 1	GO:0006897 (endocytosis), GO:0032439 (endosome localization), GO:0034058 (endosomal vesicle fusion), GO:0042147 (retrograde transport, endosome to Golgi), GO:0048549 (positive regulation of pinocytosis), GO:0090160 (Golgi to lysosome transport), GO:0005765 (lysosomal membrane), GO:0005768 (endosome), GO:0005769 (early endosome), GO:0005829 (cytosol), GO:0010008 (endosome membrane), GO:0016020 (me…	71.9	65.8	65.1	53.7	51.6	48.4	0.4	0.00350508	0.0862426
ENSG00000272734	ADIRF-AS1	ADIRF antisense RNA 1		13.3	13.4	16	21.2	21.9	19.6	-0.56	0.00393963	0.0898963
ENSG00000114346	ECT2	epithelial cell transforming 2	GO:0000902 (cell morphogenesis), GO:0000910 (cytokinesis), GO:0015031 (protein transport), GO:0032147 (activation of protein kinase activity), GO:0032467 (positive regulation of cytokinesis), GO:0035023 (regulation of Rho protein signal transduction), GO:0035556 (intracellular signal transduction), GO:0042307 (positive regulation of protein import into nucleus), GO:0043065 (positive regulation of…	48.4	48	51.1	36.8	31.2	38.8	0.47	0.00538619	0.10505
ENSG00000135074	ADAM19	ADAM metallopeptidase domain 19	GO:0006509 (membrane protein ectodomain proteolysis), GO:0007507 (heart development), GO:0005794 (Golgi apparatus), GO:0016021 (integral component of membrane), GO:0004222 (metalloendopeptidase activity), GO:0017124 (SH3 domain binding), GO:0046872 (metal ion binding)	136.1	125.4	127.2	164.1	177.6	157.1	-0.36	0.00590328	0.109724
ENSG00000065618	COL17A1	collagen type XVII alpha 1 chain	hsa04974 (Protein digestion and absorption), GO:0007160 (cell-matrix adhesion), GO:0008544 (epidermis development), GO:0031581 (hemidesmosome assembly), GO:0050776 (regulation of immune response), GO:0005576 (extracellular region), GO:0005581 (collagen trimer), GO:0005604 (basement membrane), GO:0005788 (endoplasmic reticulum lumen), GO:0005886 (plasma membrane), GO:0005887 (integral component of…	4.9	4.6	4.8	1.5	2.3	2.6	1.15	0.00149603	0.0562148
ENSG00000231925	TAPBP	TAP binding protein	hsa04612 (Antigen processing and presentation), hsa05163 (Human cytomegalovirus infection), hsa05169 (Epstein-Barr virus infection), hsa05170 (Human immunodeficiency virus 1 infection), GO:0002474 (antigen processing and presentation of peptide antigen via MHC class I), GO:0002479 (antigen processing and presentation of exogenous peptide antigen via MHC class I, TAP-dependent), GO:0006461 (protei…	199.6	217.1	233.7	164.1	173.2	169.3	0.36	0.00928659	0.136191
ENSG00000169679	BUB1	BUB1 mitotic checkpoint serine/threonine kinase	hsa04110 (Cell cycle), hsa04114 (Oocyte meiosis), hsa04914 (Progesterone-mediated oocyte maturation), GO:0006468 (protein phosphorylation), GO:0006915 (apoptotic process), GO:0007062 (sister chromatid cohesion), GO:0007063 (regulation of sister chromatid cohesion), GO:0007067 (mitotic nuclear division), GO:0007093 (mitotic cell cycle checkpoint), GO:0007094 (mitotic spindle assembly checkpoint), …	65.7	70	63.1	48.4	40.3	53.3	0.49	0.0115827	0.149408
ENSG00000157399	ARSE	arylsulfatase E (chondrodysplasia punctata 1)	GO:0001501 (skeletal system development), GO:0006687 (glycosphingolipid metabolic process), GO:0043687 (post-translational protein modification), GO:0005788 (endoplasmic reticulum lumen), GO:0005794 (Golgi apparatus), GO:0005795 (Golgi stack), GO:0070062 (extracellular vesicular exosome), GO:0004065 (arylsulfatase activity), GO:0046872 (metal ion binding), R-HSA-1430728 (Homo sapiens: Metabolism)…	15.1	16.2	15.1	10.3	9.8	11.1	0.57	0.000654576	0.0359185
ENSG00000146250	PRSS35	serine protease 35	GO:0005576 (extracellular region), GO:0005739 (mitochondrion)	91.5	82.2	91.7	115.8	117.6	109.3	-0.37	0.00304926	0.0826769
ENSG00000123473	STIL	STIL, centriolar assembly protein	GO:0000578 (embryonic axis specification), GO:0001701 (in utero embryonic development), GO:0001843 (neural tube closure), GO:0001947 (heart looping), GO:0007052 (mitotic spindle organization), GO:0007224 (smoothened signaling pathway), GO:0007368 (determination of left/right symmetry), GO:0008283 (cell proliferation), GO:0021915 (neural tube development), GO:0030900 (forebrain development), GO:00…	16.9	20.8	20.2	13.2	11.7	13.7	0.59	0.00894314	0.13521
ENSG00000089327	FXYD5	FXYD domain containing ion transport regulator 5	GO:0030033 (microvillus assembly), GO:0034220 (ion transmembrane transport), GO:0046588 (negative regulation of calcium-dependent cell-cell adhesion), GO:2000649 (regulation of sodium ion transmembrane transporter activity), GO:0005887 (integral component of plasma membrane), GO:0016021 (integral component of membrane), GO:0003779 (actin binding), GO:0005216 (ion channel activity), GO:0017080 (so…	284	274.9	269.2	227.1	220.9	217.6	0.32	0.000455557	0.0295864
ENSG00000163273	NPPC	natriuretic peptide C	hsa05418 (Fluid shear stress and atherosclerosis), GO:0001503 (ossification), GO:0001666 (response to hypoxia), GO:0003418 (growth plate cartilage chondrocyte differentiation), GO:0003419 (growth plate cartilage chondrocyte proliferation), GO:0006182 (cGMP biosynthetic process), GO:0006457 (protein folding), GO:0007168 (receptor guanylyl cyclase signaling pathway), GO:0008285 (negative regulation…	4.5	3.8	5.1	6.8	9.7	8.5	-0.9	0.0137319	0.160647
ENSG00000183856	IQGAP3	IQ motif containing GTPase activating protein 3	hsa04810 (Regulation of actin cytoskeleton), GO:0000082 (G1/S transition of mitotic cell cycle), GO:0000187 (activation of MAPK activity), GO:0007265 (Ras protein signal transduction), GO:0008361 (regulation of cell size), GO:0010628 (positive regulation of gene expression), GO:0010629 (negative regulation of gene expression), GO:0033601 (positive regulation of mammary gland epithelial cell proli…	66.8	65.6	65.4	52.4	42.8	51.4	0.43	0.00517599	0.1032
ENSG00000010292	NCAPD2	non-SMC condensin I complex subunit D2	GO:0007076 (mitotic chromosome condensation), GO:0010032 (meiotic chromosome condensation), GO:0051301 (cell division), GO:0051304 (chromosome separation), GO:0000228 (nuclear chromosome), GO:0000779 (condensed chromosome, centromeric region), GO:0000793 (condensed chromosome), GO:0000796 (condensin complex), GO:0000797 (condensin core heterodimer), GO:0000799 (nuclear condensin complex), GO:0005…	174.3	171.9	164	140.5	133.4	130.9	0.33	0.00115446	0.0485224
ENSG00000122966	CIT	citron rho-interacting serine/threonine kinase	GO:0000086 (G2/M transition of mitotic cell cycle), GO:0000281 (mitotic cytokinesis), GO:0000910 (cytokinesis), GO:0006468 (protein phosphorylation), GO:0007030 (Golgi organization), GO:0007067 (mitotic nuclear division), GO:0008064 (regulation of actin polymerization or depolymerization), GO:0032467 (positive regulation of cytokinesis), GO:0035556 (intracellular signal transduction), GO:0048699 …	59.3	56.2	51.4	44.8	37	40	0.46	0.00964377	0.13955
ENSG00000136156	ITM2B	integral membrane protein 2B	GO:0007399 (nervous system development), GO:0042985 (negative regulation of amyloid precursor protein biosynthetic process), GO:0044267 (cellular protein metabolic process), GO:0000139 (Golgi membrane), GO:0005576 (extracellular region), GO:0005615 (extracellular space), GO:0005794 (Golgi apparatus), GO:0005886 (plasma membrane), GO:0010008 (endosome membrane), GO:0016020 (membrane), GO:0030660 (…	255.1	288.6	289.5	208.5	214	228.9	0.36	0.0092133	0.136113
ENSG00000154839	SKA1	spindle and kinetochore associated complex subunit 1	GO:0007059 (chromosome segregation), GO:0007062 (sister chromatid cohesion), GO:0007067 (mitotic nuclear division), GO:0031110 (regulation of microtubule polymerization or depolymerization), GO:0051301 (cell division), GO:0000940 (condensed chromosome outer kinetochore), GO:0005829 (cytosol), GO:0005876 (spindle microtubule), GO:0015630 (microtubule cytoskeleton), GO:0005515 (protein binding), GO…	19.4	18.5	16.3	12.9	10.2	12.5	0.61	0.00764573	0.126063
ENSG00000148175	STOM	stomatin	GO:0043312 (neutrophil degranulation), GO:0044829 (positive regulation by host of viral genome replication), GO:0051260 (protein homooligomerization), GO:0090314 (positive regulation of protein targeting to membrane), GO:1901585 (regulation of acid-sensing ion channel activity), GO:0005615 (extracellular space), GO:0005739 (mitochondrion), GO:0005783 (endoplasmic reticulum), GO:0005829 (cytosol),…	119.2	107.3	105.4	89.4	83.6	83.7	0.37	0.00606452	0.111478
ENSG00000197903	HIST1H2BK	histone cluster 1 H2B family member k	hsa05034 (Alcoholism), hsa05203 (Viral carcinogenesis), hsa05322 (Systemic lupus erythematosus), GO:0002227 (innate immune response in mucosa), GO:0006334 (nucleosome assembly), GO:0016567 (protein ubiquitination), GO:0019731 (antibacterial humoral response), GO:0050830 (defense response to Gram-positive bacterium), GO:0000786 (nucleosome), GO:0005615 (extracellular space), GO:0005634 (nucleus), …	15.9	16	16.9	11.1	11.1	7.1	0.74	0.0090238	0.135343
ENSG00000144395	CCDC150	coiled-coil domain containing 150	GO:0005515 (protein binding)	14.4	14.2	10.8	8.1	7.8	8.4	0.69	0.0130286	0.156111
ENSG00000187240	DYNC2H1	dynein cytoplasmic 2 heavy chain 1	hsa04145 (Phagosome), hsa04962 (Vasopressin-regulated water reabsorption), hsa05132 (Salmonella infection), GO:0007030 (Golgi organization), GO:0007368 (determination of left/right symmetry), GO:0008105 (asymmetric protein localization), GO:0009953 (dorsal/ventral pattern formation), GO:0016485 (protein processing), GO:0021522 (spinal cord motor neuron differentiation), GO:0030326 (embryonic limb…	11.2	9.2	10.4	15.2	14.9	16.2	-0.59	0.00181153	0.0627882
ENSG00000159231	CBR3	carbonyl reductase 3	hsa00590 (Arachidonic acid metabolism), hsa00980 (Metabolism of xenobiotics by cytochrome P450), hsa01100 (Metabolic pathways), GO:0006805 (xenobiotic metabolic process), GO:0042376 (phylloquinone catabolic process), GO:0050890 (cognition), GO:0055114 (oxidation-reduction process), GO:0005615 (extracellular space), GO:0005654 (nucleoplasm), GO:0005829 (cytosol), GO:0000253 (3-keto sterol reductas…	14.5	15.4	15.8	9.9	9.4	11.2	0.58	0.00154794	0.057386
ENSG00000196535	MYO18A	myosin XVIIIA	GO:0006259 (DNA metabolic process), GO:0007030 (Golgi organization), GO:0016477 (cell migration), GO:0031032 (actomyosin structure organization), GO:0043030 (regulation of macrophage activation), GO:0043066 (negative regulation of apoptotic process), GO:0048194 (Golgi vesicle budding), GO:0050714 (positive regulation of protein secretion), GO:0090161 (Golgi ribbon formation), GO:0090164 (asymmetr…	66.4	66.3	63.2	51.4	51.1	49.1	0.37	0.000317076	0.0257019
ENSG00000180044	C3orf80	chromosome 3 open reading frame 80	GO:0016021 (integral component of membrane)	36.3	40.7	45.3	52.7	60	55.4	-0.46	0.0104722	0.144088
ENSG00000170961	HAS2	hyaluronan synthase 2	GO:0001570 (vasculogenesis), GO:0001822 (kidney development), GO:0008284 (positive regulation of cell proliferation), GO:0010838 (positive regulation of keratinocyte proliferation), GO:0014911 (positive regulation of smooth muscle cell migration), GO:0030213 (hyaluronan biosynthetic process), GO:0030335 (positive regulation of cell migration), GO:0035810 (positive regulation of urine volume), GO:…	50.2	51	47.4	34.6	39.2	37.8	0.41	0.00211354	0.067399
ENSG00000096996	IL12RB1	interleukin 12 receptor subunit beta 1	hsa04060 (Cytokine-cytokine receptor interaction), hsa04630 (JAK-STAT signaling pathway), hsa04658 (Th1 and Th2 cell differentiation), hsa04659 (Th17 cell differentiation), hsa05200 (Pathways in cancer), hsa05321 (Inflammatory bowel disease (IBD)), GO:0001916 (positive regulation of T cell mediated cytotoxicity), GO:0002230 (positive regulation of defense response to virus by host), GO:0002827 (p…	1.9	2.2	2.6	0.6	0.9	0.8	1.58	0.0026801	0.0778579
ENSG00000077152	UBE2T	ubiquitin conjugating enzyme E2 T	hsa03460 (Fanconi anemia pathway), GO:0006281 (DNA repair), GO:0006513 (protein monoubiquitination), GO:0006974 (cellular response to DNA damage stimulus), GO:0016567 (protein ubiquitination), GO:0035519 (protein K29-linked ubiquitination), GO:0036297 (interstrand cross-link repair), GO:0044314 (protein K27-linked ubiquitination), GO:0051865 (protein autoubiquitination), GO:0070534 (protein K63-l…	58.4	52.4	44	39.4	33.8	35.4	0.51	0.0266496	0.212766
ENSG00000256229	ZNF486	zinc finger protein 486	GO:0006351 (transcription, DNA-templated), GO:0006355 (regulation of transcription, DNA-templated), GO:0008150 (biological_process), GO:0005634 (nucleus), GO:0070062 (extracellular vesicular exosome), GO:0003674 (molecular_function), GO:0003677 (DNA binding), GO:0046872 (metal ion binding), R-HSA-212436 (Homo sapiens: Generic Transcription Pathway), R-HSA-74160 (Homo sapiens: Gene Expression)	5.5	5.6	6.7	2.7	3.3	3.4	0.92	0.00318481	0.0834991
ENSG00000126778	SIX1	SIX homeobox 1	hsa05202 (Transcriptional misregulation in cancer), GO:0000122 (negative regulation of transcription from RNA polymerase II promoter), GO:0001657 (ureteric bud development), GO:0001658 (branching involved in ureteric bud morphogenesis), GO:0001759 (organ induction), GO:0001822 (kidney development), GO:0003151 (outflow tract morphogenesis), GO:0006355 (regulation of transcription, DNA-templated), …	25.5	23.8	25	17.4	16.2	19.3	0.49	0.00231392	0.0709467
ENSG00000077782	FGFR1	fibroblast growth factor receptor 1	hsa04010 (MAPK signaling pathway), hsa04014 (Ras signaling pathway), hsa04015 (Rap1 signaling pathway), hsa04151 (PI3K-Akt signaling pathway), hsa04520 (Adherens junction), hsa04550 (Signaling pathways regulating pluripotency of stem cells), hsa04714 (Thermogenesis), hsa04810 (Regulation of actin cytoskeleton), hsa04928 (Parathyroid hormone synthesis, secretion and action), hsa05200 (Pathways in …	217.4	210.8	224	264.3	289.5	263.1	-0.33	0.00430601	0.0944279
ENSG00000128944	KNSTRN	kinetochore localized astrin (SPAG5) binding protein	GO:0000070 (mitotic sister chromatid segregation), GO:0007051 (spindle organization), GO:0007059 (chromosome segregation), GO:0051301 (cell division), GO:0051988 (regulation of attachment of spindle microtubules to kinetochore), GO:0000776 (kinetochore), GO:0000777 (condensed chromosome kinetochore), GO:0000922 (spindle pole), GO:0005634 (nucleus), GO:0005829 (cytosol), GO:0015630 (microtubule cy…	49.1	44.6	45.7	36.5	29.3	35.3	0.46	0.00805675	0.128585
ENSG00000112984	KIF20A	kinesin family member 20A	GO:0000281 (mitotic cytokinesis), GO:0000910 (cytokinesis), GO:0000920 (cytokinetic cell separation), GO:0001578 (microtubule bundle formation), GO:0007018 (microtubule-based movement), GO:0015031 (protein transport), GO:0016192 (vesicle-mediated transport), GO:0005654 (nucleoplasm), GO:0005794 (Golgi apparatus), GO:0005819 (spindle), GO:0005871 (kinesin complex), GO:0005874 (microtubule), GO:003…	148.1	139	124.5	111.8	87.4	102.9	0.45	0.0210893	0.19249
ENSG00000143228	NUF2	NUF2, NDC80 kinetochore complex component	GO:0007059 (chromosome segregation), GO:0007062 (sister chromatid cohesion), GO:0007067 (mitotic nuclear division), GO:0051301 (cell division), GO:0000775 (chromosome, centromeric region), GO:0000777 (condensed chromosome kinetochore), GO:0005634 (nucleus), GO:0005829 (cytosol), GO:0016020 (membrane), GO:0031262 (Ndc80 complex), GO:0003674 (molecular_function), GO:0005515 (protein binding), R-HSA…	31	27.2	26.2	17.2	19.2	21.9	0.53	0.0121168	0.152735
ENSG00000167553	TUBA1C	tubulin alpha 1c	hsa04145 (Phagosome), hsa04210 (Apoptosis), hsa04530 (Tight junction), hsa04540 (Gap junction), hsa05130 (Pathogenic Escherichia coli infection), GO:0007010 (cytoskeleton organization), GO:0007017 (microtubule-based process), GO:0030705 (cytoskeleton-dependent intracellular transport), GO:0051301 (cell division), GO:0005634 (nucleus), GO:0005737 (cytoplasm), GO:0005874 (microtubule), GO:0015630 (…	207	189	181.5	158.7	146.9	148.1	0.35	0.00812031	0.129075
ENSG00000128335	APOL2	apolipoprotein L2	GO:0006629 (lipid metabolic process), GO:0006869 (lipid transport), GO:0006953 (acute-phase response), GO:0007275 (multicellular organismal development), GO:0008203 (cholesterol metabolic process), GO:0042157 (lipoprotein metabolic process), GO:0060135 (maternal process involved in female pregnancy), GO:0005576 (extracellular region), GO:0005789 (endoplasmic reticulum membrane), GO:0016020 (membr…	118	89.8	90.9	76.9	70.1	60.9	0.52	0.0427164	0.266433
ENSG00000110057	UNC93B1	unc-93 homolog B1, TLR signaling regulator	GO:0002224 (toll-like receptor signaling pathway), GO:0002250 (adaptive immune response), GO:0006886 (intracellular protein transport), GO:0034138 (toll-like receptor 3 signaling pathway), GO:0034154 (toll-like receptor 7 signaling pathway), GO:0034162 (toll-like receptor 9 signaling pathway), GO:0045087 (innate immune response), GO:0051607 (defense response to virus), GO:0000139 (Golgi membrane)…	34.1	42.8	44.5	24.5	28.2	30.5	0.55	0.0254736	0.208749
ENSG00000171606	ZNF274	zinc finger protein 274	hsa04722 (Neurotrophin signaling pathway), GO:0006351 (transcription, DNA-templated), GO:0006355 (regulation of transcription, DNA-templated), GO:1900112 (regulation of histone H3-K9 trimethylation), GO:1903507 (negative regulation of nucleic acid-templated transcription), GO:0005730 (nucleolus), GO:0005737 (cytoplasm), GO:0003682 (chromatin binding), GO:0003700 (sequence-specific DNA binding tra…	15.2	16.6	19.2	12.1	11	11	0.58	0.0101242	0.141842
ENSG00000099953	MMP11	matrix metallopeptidase 11	GO:0006508 (proteolysis), GO:0007275 (multicellular organismal development), GO:0022617 (extracellular matrix disassembly), GO:0030199 (collagen fibril organization), GO:0030574 (collagen catabolic process), GO:0045599 (negative regulation of fat cell differentiation), GO:0071711 (basement membrane organization), GO:0005576 (extracellular region), GO:0005578 (proteinaceous extracellular matrix), …	35.3	28.2	36.5	42	57.9	49.3	-0.58	0.0358999	0.246609
ENSG00000181938	GINS3	GINS complex subunit 3	GO:0006271 (DNA strand elongation involved in DNA replication), GO:0005654 (nucleoplasm), R-HSA-1640170 (Homo sapiens: Cell Cycle), R-HSA-176974 (Homo sapiens: Unwinding of DNA), R-HSA-69190 (Homo sapiens: DNA strand elongation), R-HSA-69239 (Homo sapiens: Synthesis of DNA), R-HSA-69242 (Homo sapiens: S Phase), R-HSA-69278 (Homo sapiens: Cell Cycle, Mitotic), R-HSA-69306 (Homo sapiens: DNA Replic…	17	15.7	15.9	11.2	11.4	11.4	0.52	0.00028738	0.024726
ENSG00000184371	CSF1	colony stimulating factor 1	hsa04010 (MAPK signaling pathway), hsa04014 (Ras signaling pathway), hsa04015 (Rap1 signaling pathway), hsa04060 (Cytokine-cytokine receptor interaction), hsa04151 (PI3K-Akt signaling pathway), hsa04380 (Osteoclast differentiation), hsa04640 (Hematopoietic cell lineage), hsa04668 (TNF signaling pathway), hsa05323 (Rheumatoid arthritis), GO:0001954 (positive regulation of cell-matrix adhesion), GO…	130.7	132.3	140.8	111.2	106.8	101.5	0.34	0.00260853	0.0767464
ENSG00000142871	CYR61	cysteine rich angiogenic inducer 61	GO:0001558 (regulation of cell growth), GO:0001649 (osteoblast differentiation), GO:0001934 (positive regulation of protein phosphorylation), GO:0002041 (intussusceptive angiogenesis), GO:0003181 (atrioventricular valve morphogenesis), GO:0003278 (apoptotic process involved in heart morphogenesis), GO:0003281 (ventricular septum development), GO:0006935 (chemotaxis), GO:0008283 (cell proliferatio…	731.6	688.5	764.8	874	1037.4	900.6	-0.36	0.0193538	0.186695
ENSG00000157227	MMP14	matrix metallopeptidase 14	hsa04668 (TNF signaling pathway), hsa04912 (GnRH signaling pathway), hsa04928 (Parathyroid hormone synthesis, secretion and action), GO:0001525 (angiogenesis), GO:0001541 (ovarian follicle development), GO:0001666 (response to hypoxia), GO:0001935 (endothelial cell proliferation), GO:0001958 (endochondral ossification), GO:0006508 (proteolysis), GO:0006979 (response to oxidative stress), GO:00085…	1272.8	1280.6	1330.1	1559.3	1739.3	1622.2	-0.34	0.00342823	0.0849562
ENSG00000132003	ZSWIM4	zinc finger SWIM-type containing 4	GO:0008270 (zinc ion binding)	21.7	17.8	24.9	29.8	40.6	30.5	-0.65	0.0397314	0.259492
ENSG00000132563	REEP2	receptor accessory protein 2	GO:0032386 (regulation of intracellular transport), GO:0032596 (protein transport into membrane raft), GO:0050913 (sensory perception of bitter taste), GO:0050916 (sensory perception of sweet taste), GO:0071786 (endoplasmic reticulum tubular network organization), GO:0005783 (endoplasmic reticulum), GO:0005789 (endoplasmic reticulum membrane), GO:0005881 (cytoplasmic microtubule), GO:0005887 (int…	32.8	35.2	38.2	45.2	53.1	46.2	-0.44	0.0121435	0.152767
ENSG00000260916	CCPG1	cell cycle progression 1	GO:0007049 (cell cycle), GO:0008284 (positive regulation of cell proliferation), GO:0045787 (positive regulation of cell cycle), GO:0045944 (positive regulation of transcription from RNA polymerase II promoter), GO:2001106 (regulation of Rho guanyl-nucleotide exchange factor activity), GO:0016021 (integral component of membrane), GO:0003674 (molecular_function), GO:0005515 (protein binding)	28	26.6	27.3	34.8	35.6	39.3	-0.42	0.00302854	0.0822979
ENSG00000197535	MYO5A	myosin VA	GO:0006810 (transport), GO:0006887 (exocytosis), GO:0006892 (post-Golgi vesicle-mediated transport), GO:0007268 (synaptic transmission), GO:0007601 (visual perception), GO:0016192 (vesicle-mediated transport), GO:0030048 (actin filament-based movement), GO:0030050 (vesicle transport along actin filament), GO:0030073 (insulin secretion), GO:0030318 (melanocyte differentiation), GO:0031585 (regulat…	75.1	70.7	67.9	93.9	91	87.6	-0.35	0.00212218	0.067461
ENSG00000138316	ADAMTS14	ADAM metallopeptidase with thrombospondin type 1 motif 14	GO:0006508 (proteolysis), GO:0030199 (collagen fibril organization), GO:0030574 (collagen catabolic process), GO:0005576 (extracellular region), GO:0005578 (proteinaceous extracellular matrix), GO:0004222 (metalloendopeptidase activity), GO:0008270 (zinc ion binding), R-HSA-1474244 (Homo sapiens: Extracellular matrix organization), R-HSA-1474290 (Homo sapiens: Collagen formation), R-HSA-1643685 (…	35.7	37.2	39.8	46.3	60.7	50.2	-0.48	0.0292932	0.221771
ENSG00000072121	ZFYVE26	zinc finger FYVE-type containing 26	GO:0000724 (double-strand break repair via homologous recombination), GO:0000910 (cytokinesis), GO:0005765 (lysosomal membrane), GO:0005813 (centrosome), GO:0030496 (midbody), GO:0005515 (protein binding), GO:0032266 (phosphatidylinositol-3-phosphate binding), GO:0046872 (metal ion binding)	37	36.1	32.1	27.1	24.5	25.8	0.44	0.0053024	0.104198
ENSG00000133067	LGR6	leucine rich repeat containing G protein-coupled receptor 6	GO:0007186 (G-protein coupled receptor signaling pathway), GO:0016055 (Wnt signaling pathway), GO:0030177 (positive regulation of Wnt signaling pathway), GO:0030335 (positive regulation of cell migration), GO:0090263 (positive regulation of canonical Wnt signaling pathway), GO:1990523 (NA), GO:0005886 (plasma membrane), GO:0005887 (integral component of plasma membrane), GO:0031982 (vesicle), GO:…	10.3	8.9	10.1	12.5	21.2	16.6	-0.77	0.0516682	0.291287
ENSG00000106462	EZH2	enhancer of zeste 2 polycomb repressive complex 2 subunit	hsa00310 (Lysine degradation), hsa05206 (MicroRNAs in cancer), GO:0000122 (negative regulation of transcription from RNA polymerase II promoter), GO:0006306 (DNA methylation), GO:0006325 (chromatin organization), GO:0006351 (transcription, DNA-templated), GO:0006355 (regulation of transcription, DNA-templated), GO:0010718 (positive regulation of epithelial to mesenchymal transition), GO:0014013 (…	51	52.1	49.7	42	37.7	35.9	0.4	0.00306344	0.0827096
ENSG00000134716	CYP2J2	cytochrome P450 family 2 subfamily J member 2	hsa00590 (Arachidonic acid metabolism), hsa00591 (Linoleic acid metabolism), hsa01100 (Metabolic pathways), hsa04726 (Serotonergic synapse), hsa04750 (Inflammatory mediator regulation of TRP channels), hsa04913 (Ovarian steroidogenesis), GO:0006690 (icosanoid metabolic process), GO:0006805 (xenobiotic metabolic process), GO:0008016 (regulation of heart contraction), GO:0019373 (epoxygenase P450 p…	1.5	2	1.6	0.5	0.6	0.4	1.73	0.00182626	0.0627882
ENSG00000151470	C4orf33	chromosome 4 open reading frame 33	GO:0005515 (protein binding)	15.3	12.8	13.2	9	9.9	7.3	0.65	0.00981309	0.14033
ENSG00000186314	PRELID2	PRELI domain containing 2	GO:0005739 (mitochondrion)	5.7	6	5.8	3.5	2.8	3.4	0.85	0.00038396	0.0272431
ENSG00000184900	SUMO3	small ubiquitin-like modifier 3	hsa03013 (RNA transport), hsa05418 (Fluid shear stress and atherosclerosis), GO:0016925 (protein sumoylation), GO:0043392 (negative regulation of DNA binding), GO:0070911 (global genome nucleotide-excision repair), GO:0000776 (kinetochore), GO:0005634 (nucleus), GO:0005654 (nucleoplasm), GO:0005737 (cytoplasm), GO:0016605 (PML body), GO:0070062 (extracellular vesicular exosome), GO:0005515 (prote…	96.8	102.6	105.8	79.4	77.5	83.9	0.34	0.00271148	0.0779951
ENSG00000155287	SLC25A28	solute carrier family 25 member 28	GO:0034755 (iron ion transmembrane transport), GO:0048250 (mitochondrial iron ion transport), GO:0055072 (iron ion homeostasis), GO:0005743 (mitochondrial inner membrane), GO:0016021 (integral component of membrane), GO:0005381 (iron ion transmembrane transporter activity), R-HSA-1362409 (Homo sapiens: Mitochondrial iron-sulfur cluster biogenesis), R-HSA-1430728 (Homo sapiens: Metabolism)	36.7	37.6	36	26.2	30	25.7	0.43	0.00273174	0.0779951
ENSG00000198937	CCDC167	coiled-coil domain containing 167	GO:0016021 (integral component of membrane)	15.8	16.9	16.5	21.3	24.8	22.5	-0.48	0.00385912	0.0891744
ENSG00000198899	MT-ATP6	mitochondrially encoded ATP synthase membrane subunit 6	hsa00190 (Oxidative phosphorylation), hsa01100 (Metabolic pathways), hsa04714 (Thermogenesis), hsa05010 (Alzheimer disease), hsa05012 (Parkinson disease), hsa05016 (Huntington disease), R-HSA-1428517 (Homo sapiens: The citric acid (TCA) cycle and respiratory electron transport), R-HSA-1430728 (Homo sapiens: Metabolism), R-HSA-163200 (Homo sapiens: Respiratory electron transport, ATP synthesis by …	2232.3	2057.9	2041.5	3302.9	2434.1	2998.5	-0.46	0.037609	0.25381
ENSG00000140534	TICRR	TOPBP1 interacting checkpoint and replication regulator	GO:0000075 (cell cycle checkpoint), GO:0001731 (formation of translation preinitiation complex), GO:0006260 (DNA replication), GO:0006281 (DNA repair), GO:0010212 (response to ionizing radiation), GO:0030174 (regulation of DNA-dependent DNA replication initiation), GO:0033314 (mitotic DNA replication checkpoint), GO:0005634 (nucleus), GO:0005654 (nucleoplasm), GO:0003682 (chromatin binding), GO:0…	11.2	12	14.6	8.1	8.7	6.9	0.67	0.015219	0.170005
ENSG00000105976	MET	MET proto-oncogene, receptor tyrosine kinase	hsa01521 (EGFR tyrosine kinase inhibitor resistance), hsa04010 (MAPK signaling pathway), hsa04014 (Ras signaling pathway), hsa04015 (Rap1 signaling pathway), hsa04151 (PI3K-Akt signaling pathway), hsa04360 (Axon guidance), hsa04510 (Focal adhesion), hsa04520 (Adherens junction), hsa05100 (Bacterial invasion of epithelial cells), hsa05120 (Epithelial cell signaling in Helicobacter pylori infection…	92.9	94.3	92.4	78.5	65.8	72.5	0.37	0.00486627	0.100313
ENSG00000186395	KRT10	keratin 10	hsa04915 (Estrogen signaling pathway), hsa05150 (Staphylococcus aureus infection), GO:0018149 (peptide cross-linking), GO:0030216 (keratinocyte differentiation), GO:0031424 (keratinization), GO:0070268 (cornification), GO:0098773 (NA), GO:0001533 (cornified envelope), GO:0005615 (extracellular space), GO:0005634 (nucleus), GO:0005737 (cytoplasm), GO:0005829 (cytosol), GO:0005882 (intermediate fil…	25.7	22	21.3	31	35.3	30	-0.48	0.0127805	0.155161
ENSG00000162062	TEDC2	tubulin epsilon and delta complex 2	GO:0005515 (protein binding)	10.8	13.4	13	7.4	8.4	8.2	0.63	0.0070216	0.120477
ENSG00000137842	TMEM62	transmembrane protein 62	GO:0016021 (integral component of membrane), GO:0016787 (hydrolase activity)	13	12.1	11	6.5	8.8	7.4	0.67	0.00722949	0.122212
ENSG00000198727	MT-CYB	mitochondrially encoded cytochrome b	hsa00190 (Oxidative phosphorylation), hsa01100 (Metabolic pathways), hsa04260 (Cardiac muscle contraction), hsa04714 (Thermogenesis), hsa04932 (Non-alcoholic fatty liver disease (NAFLD)), hsa05010 (Alzheimer disease), hsa05012 (Parkinson disease), hsa05016 (Huntington disease), R-HSA-1428517 (Homo sapiens: The citric acid (TCA) cycle and respiratory electron transport), R-HSA-1430728 (Homo sapien…	3385.7	2857.5	2847.4	5243.4	3838.3	3965.2	-0.52	0.0523155	0.292583
ENSG00000264364	DYNLL2	dynein light chain LC8-type 2	hsa04962 (Vasopressin-regulated water reabsorption), GO:0006888 (ER to Golgi vesicle-mediated transport), GO:0008039 (synaptic target recognition), GO:0016236 (macroautophagy), GO:0019886 (antigen processing and presentation of exogenous peptide antigen via MHC class II), GO:0035735 (intraciliary transport involved in cilium morphogenesis), GO:1900740 (positive regulation of protein insertion int…	173.3	175.6	171.5	143.1	143.8	133.1	0.31	0.000788838	0.0396656
ENSG00000117020	AKT3	AKT serine/threonine kinase 3	hsa01521 (EGFR tyrosine kinase inhibitor resistance), hsa01522 (Endocrine resistance), hsa01524 (Platinum drug resistance), hsa04010 (MAPK signaling pathway), hsa04012 (ErbB signaling pathway), hsa04014 (Ras signaling pathway), hsa04015 (Rap1 signaling pathway), hsa04022 (cGMP-PKG signaling pathway), hsa04024 (cAMP signaling pathway), hsa04062 (Chemokine signaling pathway), hsa04066 (HIF-1 signal…	43.7	41.8	44.8	54.6	55	58.2	-0.37	0.000962161	0.0440784
ENSG00000101605	MYOM1	myomesin 1	GO:0002074 (extraocular skeletal muscle development), GO:0006941 (striated muscle contraction), GO:0007015 (actin filament organization), GO:0010628 (positive regulation of gene expression), GO:0010737 (protein kinase A signaling), GO:0045214 (sarcomere organization), GO:0050714 (positive regulation of protein secretion), GO:0071688 (striated muscle myosin thick filament assembly), GO:0005863 (st…	1	0.9	1.7	3.4	3.3	2.6	-1.36	0.00593111	0.109888
ENSG00000156509	FBXO43	F-box protein 43	hsa04114 (Oocyte meiosis), GO:0007088 (regulation of mitosis), GO:0016567 (protein ubiquitination), GO:0045835 (negative regulation of meiosis), GO:0051321 (meiotic cell cycle), GO:0051436 (negative regulation of ubiquitin-protein ligase activity involved in mitotic cell cycle), GO:0005634 (nucleus), GO:0046872 (metal ion binding)	2.7	4.1	2.7	1.2	1.2	1.5	1.3	0.0173761	0.178644
ENSG00000196155	PLEKHG4	pleckstrin homology and RhoGEF domain containing G4	GO:0035023 (regulation of Rho protein signal transduction), GO:0090630 (NA), GO:0005089 (Rho guanyl-nucleotide exchange factor activity), GO:0005515 (protein binding)	63.2	65.1	67.5	48.2	51.8	52.7	0.36	0.00149463	0.0562148
ENSG00000112130	RNF8	ring finger protein 8	GO:0006302 (double-strand break repair), GO:0006303 (double-strand break repair via nonhomologous end joining), GO:0006511 (ubiquitin-dependent protein catabolic process), GO:0006974 (cellular response to DNA damage stimulus), GO:0007067 (mitotic nuclear division), GO:0007286 (spermatid development), GO:0010212 (response to ionizing radiation), GO:0033522 (histone H2A ubiquitination), GO:0033523 …	29.6	28.2	29.8	21.8	20.1	23	0.43	0.00151697	0.0568472
ENSG00000196776	CD47	CD47 molecule	hsa04512 (ECM-receptor interaction), GO:0007155 (cell adhesion), GO:0007229 (integrin-mediated signaling pathway), GO:0008228 (opsonization), GO:0008284 (positive regulation of cell proliferation), GO:0009617 (response to bacterium), GO:0022409 (positive regulation of cell-cell adhesion), GO:0030198 (extracellular matrix organization), GO:0043312 (neutrophil degranulation), GO:0050729 (positive r…	66.3	74.3	70.5	48	53.3	58.4	0.4	0.0106377	0.144782
ENSG00000060491	OGFR	opioid growth factor receptor	GO:0001558 (regulation of cell growth), GO:0038003 (opioid receptor signaling pathway), GO:0005575 (cellular_component), GO:0005634 (nucleus), GO:0005737 (cytoplasm), GO:0016020 (membrane), GO:0004985 (opioid receptor activity), GO:0005515 (protein binding)	173.7	219	217.3	117.5	165.8	143.4	0.52	0.0399022	0.259794
ENSG00000175216	CKAP5	cytoskeleton associated protein 5	GO:0000086 (G2/M transition of mitotic cell cycle), GO:0007051 (spindle organization), GO:0007062 (sister chromatid cohesion), GO:0007067 (mitotic nuclear division), GO:0030951 (establishment or maintenance of microtubule cytoskeleton polarity), GO:0046785 (microtubule polymerization), GO:0050658 (RNA transport), GO:0051297 (centrosome organization), GO:0051298 (centrosome duplication), GO:005130…	252.4	248.2	236.8	211.6	183	192.9	0.33	0.00647868	0.114835
ENSG00000234127	TRIM26	tripartite motif containing 26	GO:0045087 (innate immune response), GO:0046597 (negative regulation of viral entry into host cell), GO:0051091 (positive regulation of sequence-specific DNA binding transcription factor activity), GO:0060333 (interferon-gamma-mediated signaling pathway), GO:1902187 (negative regulation of viral release from host cell), GO:0005575 (cellular_component), GO:0005829 (cytosol), GO:0003677 (DNA bindin…	60	57.3	52.5	45.9	40	43.1	0.4	0.00806215	0.128585
ENSG00000182247	UBE2E2	ubiquitin conjugating enzyme E2 E2	hsa04120 (Ubiquitin mediated proteolysis), GO:0006974 (cellular response to DNA damage stimulus), GO:0032020 (ISG15-protein conjugation), GO:0070534 (protein K63-linked ubiquitination), GO:0070936 (protein K48-linked ubiquitination), GO:0070979 (protein K11-linked ubiquitination), GO:1900087 (positive regulation of G1/S transition of mitotic cell cycle), GO:0004842 (ubiquitin-protein transferase …	15.5	12.5	12.4	21.7	18.9	18.7	-0.55	0.010939	0.146433
ENSG00000205181	LINC00654	long intergenic non-protein coding RNA 654		10.6	10.9	11.7	6.2	6.2	8.3	0.68	0.00573358	0.108925
ENSG00000179627	ZBTB42	zinc finger and BTB domain containing 42	GO:0000122 (negative regulation of transcription from RNA polymerase II promoter), GO:0006351 (transcription, DNA-templated), GO:0007517 (muscle organ development), GO:0005634 (nucleus), GO:0005654 (nucleoplasm), GO:0005737 (cytoplasm), GO:0005886 (plasma membrane), GO:0003677 (DNA binding), GO:0046872 (metal ion binding)	7.3	9.6	9	5	5.1	5.5	0.73	0.00824173	0.129802
ENSG00000198331	HYLS1	HYLS1, centriolar and ciliogenesis associated	GO:0005634 (nucleus), GO:0005737 (cytoplasm), GO:0005813 (centrosome), GO:0005829 (cytosol), GO:0005886 (plasma membrane), GO:0005515 (protein binding)	23.9	19.4	20.7	16.6	13.3	13.8	0.55	0.0159474	0.172783
ENSG00000157456	CCNB2	cyclin B2	hsa04068 (FoxO signaling pathway), hsa04110 (Cell cycle), hsa04114 (Oocyte meiosis), hsa04115 (p53 signaling pathway), hsa04218 (Cellular senescence), hsa04914 (Progesterone-mediated oocyte maturation), hsa05166 (Human T-cell leukemia virus 1 infection), hsa05170 (Human immunodeficiency virus 1 infection), GO:0000086 (G2/M transition of mitotic cell cycle), GO:0001701 (in utero embryonic developm…	90	89.1	87.5	66.6	57.9	75.7	0.41	0.0130108	0.156111
ENSG00000162654	GBP4	guanylate binding protein 4	hsa04621 (NOD-like receptor signaling pathway), GO:0000139 (Golgi membrane), GO:0005634 (nucleus), GO:0048471 (perinuclear region of cytoplasm), GO:0003924 (GTPase activity), GO:0005525 (GTP binding), R-HSA-1280215 (Homo sapiens: Cytokine Signaling in Immune system), R-HSA-168256 (Homo sapiens: Immune System), R-HSA-877300 (Homo sapiens: Interferon gamma signaling), R-HSA-913531 (Homo sapiens: In…	4.5	5.6	5.8	2.6	3.3	2.2	0.97	0.00730835	0.123094
ENSG00000012048	BRCA1	BRCA1, DNA repair associated	hsa01524 (Platinum drug resistance), hsa03440 (Homologous recombination), hsa03460 (Fanconi anemia pathway), hsa04120 (Ubiquitin mediated proteolysis), hsa04151 (PI3K-Akt signaling pathway), hsa05206 (MicroRNAs in cancer), hsa05224 (Breast cancer), GO:0000724 (double-strand break repair via homologous recombination), GO:0000729 (DNA double-strand break processing), GO:0000731 (DNA synthesis invol…	26.4	23.1	23.2	19.2	12.7	16.1	0.6	0.0191258	0.185725
ENSG00000178234	GALNT11	polypeptide N-acetylgalactosaminyltransferase 11	hsa00512 (Mucin type O-glycan biosynthesis), hsa01100 (Metabolic pathways), GO:0007220 (Notch receptor processing), GO:0007368 (determination of left/right symmetry), GO:0008593 (regulation of Notch signaling pathway), GO:0016266 (O-glycan processing), GO:0018243 (protein O-linked glycosylation via threonine), GO:0060271 (cilium morphogenesis), GO:0061314 (Notch signaling involved in heart develo…	63.3	65.7	60.7	79.1	80.6	79.1	-0.33	0.000430385	0.0291734
ENSG00000185753	CXorf38	chromosome X open reading frame 38		35.3	34.7	38	26.3	27.5	27.9	0.4	0.00145293	0.055436
ENSG00000111602	TIMELESS	timeless circadian regulator	GO:0000122 (negative regulation of transcription from RNA polymerase II promoter), GO:0002009 (morphogenesis of an epithelium), GO:0006260 (DNA replication), GO:0006351 (transcription, DNA-templated), GO:0006974 (cellular response to DNA damage stimulus), GO:0007067 (mitotic nuclear division), GO:0007623 (circadian rhythm), GO:0009582 (detection of abiotic stimulus), GO:0009628 (response to abiot…	168.9	162	155.8	135.6	130.4	126.1	0.31	0.0025187	0.0747394
ENSG00000144821	MYH15	myosin heavy chain 15	hsa04530 (Tight junction), GO:0002074 (extraocular skeletal muscle development), GO:0030016 (myofibril), GO:0032982 (myosin filament), GO:0003774 (motor activity), GO:0003779 (actin binding), GO:0005516 (calmodulin binding), GO:0005524 (ATP binding), R-HSA-1445148 (Homo sapiens: Translocation of GLUT4 to the plasma membrane), R-HSA-199991 (Homo sapiens: Membrane Trafficking), R-HSA-5653656 (Homo …	4.6	6.3	4.9	2.8	2.9	2.6	0.93	0.00926766	0.136191
ENSG00000110108	TMEM109	transmembrane protein 109	GO:0006811 (ion transport), GO:0034765 (regulation of ion transmembrane transport), GO:0042771 (intrinsic apoptotic signaling pathway in response to DNA damage by p53 class mediator), GO:0060548 (negative regulation of cell death), GO:0071480 (cellular response to gamma radiation), GO:0005640 (nuclear outer membrane), GO:0016021 (integral component of membrane), GO:0033017 (sarcoplasmic reticulum…	213.1	221.3	224.6	164.9	185.6	179.8	0.31	0.00368603	0.0884151
ENSG00000174705	SH3PXD2B	SH3 and PX domains 2B	GO:0001501 (skeletal system development), GO:0001654 (eye development), GO:0002051 (osteoblast fate commitment), GO:0006801 (superoxide metabolic process), GO:0007507 (heart development), GO:0010628 (positive regulation of gene expression), GO:0022617 (extracellular matrix disassembly), GO:0040018 (positive regulation of multicellular organism growth), GO:0043085 (positive regulation of catalytic…	54.7	49.6	51.5	63.8	67.8	67.5	-0.35	0.00183617	0.0627882
ENSG00000189058	APOD	apolipoprotein D	GO:0000302 (response to reactive oxygen species), GO:0001525 (angiogenesis), GO:0006006 (glucose metabolic process), GO:0006629 (lipid metabolic process), GO:0006869 (lipid transport), GO:0007420 (brain development), GO:0007568 (aging), GO:0010642 (negative regulation of platelet-derived growth factor receptor signaling pathway), GO:0014012 (peripheral nervous system axon regeneration), GO:004224…	5.1	4.5	3.9	2.4	2.1	2.3	0.98	0.00334573	0.0841945
ENSG00000130592	LSP1	lymphocyte-specific protein 1	hsa04625 (C-type lectin receptor signaling pathway), hsa05152 (Tuberculosis), GO:0006928 (cellular component movement), GO:0006935 (chemotaxis), GO:0006968 (cellular defense response), GO:0007165 (signal transduction), GO:0005886 (plasma membrane), GO:0015629 (actin cytoskeleton), GO:0016020 (membrane), GO:0070062 (extracellular vesicular exosome), GO:0003779 (actin binding), GO:0004871 (signal t…	12.5	13.3	15.2	18.5	21.2	18.9	-0.52	0.00722448	0.122212
ENSG00000100401	RANGAP1	Ran GTPase activating protein 1	hsa03013 (RNA transport), GO:0007062 (sister chromatid cohesion), GO:0007165 (signal transduction), GO:0016925 (protein sumoylation), GO:0043547 (positive regulation of GTPase activity), GO:0046826 (negative regulation of protein export from nucleus), GO:0048678 (response to axon injury), GO:1904117 (NA), GO:0000776 (kinetochore), GO:0000777 (condensed chromosome kinetochore), GO:0000922 (spindle…	174.1	194.6	202.2	143.7	154.7	154.1	0.34	0.0123742	0.153039
ENSG00000078401	EDN1	endothelin 1	hsa04066 (HIF-1 signaling pathway), hsa04668 (TNF signaling pathway), hsa04916 (Melanogenesis), hsa04926 (Relaxin signaling pathway), hsa04933 (AGE-RAGE signaling pathway in diabetic complications), hsa05418 (Fluid shear stress and atherosclerosis), GO:0000122 (negative regulation of transcription from RNA polymerase II promoter), GO:0001516 (prostaglandin biosynthetic process), GO:0001569 (patte…	19.6	16.4	20.4	24.9	28.6	25.7	-0.49	0.0102033	0.14244
ENSG00000073803	MAP3K13	mitogen-activated protein kinase kinase kinase 13	hsa04010 (MAPK signaling pathway), GO:0000186 (activation of MAPKK activity), GO:0006468 (protein phosphorylation), GO:0007254 (JNK cascade), GO:0046777 (protein autophosphorylation), GO:0051092 (positive regulation of NF-kappaB transcription factor activity), GO:0008385 (IkappaB kinase complex), GO:0016020 (membrane), GO:0004674 (protein serine/threonine kinase activity), GO:0004709 (MAP kinase …	9.3	13	9.9	20.2	15.2	15.8	-0.67	0.0313933	0.229686
ENSG00000145861	C1QTNF2	C1q and TNF related 2	GO:0000187 (activation of MAPK activity), GO:0045725 (positive regulation of glycogen biosynthetic process), GO:0046321 (positive regulation of fatty acid oxidation), GO:0046326 (positive regulation of glucose import), GO:0051260 (protein homooligomerization), GO:0070208 (protein heterotrimerization), GO:0005581 (collagen trimer), GO:0005615 (extracellular space), GO:0005102 (receptor binding), G…	8.3	11.1	9.1	5.9	5.7	5.9	0.7	0.0117874	0.150504
ENSG00000166922	SCG5	secretogranin V	GO:0006886 (intracellular protein transport), GO:0007218 (neuropeptide signaling pathway), GO:0016486 (peptide hormone processing), GO:0043086 (negative regulation of catalytic activity), GO:0046883 (regulation of hormone secretion), GO:0005576 (extracellular region), GO:0030141 (secretory granule), GO:0004857 (enzyme inhibitor activity), GO:0005515 (protein binding), GO:0005525 (GTP binding), GO…	150.6	138.5	130.4	115.9	109.6	106.6	0.34	0.0108422	0.146318
ENSG00000179094	PER1	period circadian regulator 1	hsa04710 (Circadian rhythm), hsa04713 (Circadian entrainment), hsa05168 (Herpes simplex infection), GO:0000122 (negative regulation of transcription from RNA polymerase II promoter), GO:0002028 (regulation of sodium ion transport), GO:0006351 (transcription, DNA-templated), GO:0007623 (circadian rhythm), GO:0009649 (entrainment of circadian clock), GO:0010608 (posttranscriptional regulation of ge…	14.8	14.8	18.2	20.8	24.7	22.8	-0.51	0.0128749	0.155599
ENSG00000102921	N4BP1	NEDD4 binding protein 1	GO:0031397 (negative regulation of protein ubiquitination), GO:0032435 (negative regulation of proteasomal ubiquitin-dependent protein catabolic process), GO:0034644 (cellular response to UV), GO:0005730 (nucleolus), GO:0016605 (PML body), GO:0005515 (protein binding)	41	44.6	40.8	31	31.7	33.9	0.39	0.00278152	0.0780181
ENSG00000266524	GDF10	growth differentiation factor 10	hsa04060 (Cytokine-cytokine receptor interaction), GO:0001501 (skeletal system development), GO:0001649 (osteoblast differentiation), GO:0007179 (transforming growth factor beta receptor signaling pathway), GO:0010862 (positive regulation of pathway-restricted SMAD protein phosphorylation), GO:0030509 (BMP signaling pathway), GO:0042981 (regulation of apoptotic process), GO:0043408 (regulation of…	2.1	1.5	1.8	4.7	4.5	3	-1.16	0.0158523	0.172783
ENSG00000198133	TMEM229B	transmembrane protein 229B	GO:0016021 (integral component of membrane)	12.1	11	12.2	8	7.8	8.1	0.57	0.00064897	0.0357528
ENSG00000165802	NSMF	NMDA receptor synaptonuclear signaling and neuronal migration factor	GO:0035307 (positive regulation of protein dephosphorylation), GO:0043523 (regulation of neuron apoptotic process), GO:0048168 (regulation of neuronal synaptic plasticity), GO:0048814 (regulation of dendrite morphogenesis), GO:0071230 (cellular response to amino acid stimulus), GO:0071257 (cellular response to electrical stimulus), GO:0071371 (cellular response to gonadotropin stimulus), GO:20012…	46.3	54.4	54	61.8	72.6	70.4	-0.41	0.0167103	0.175569
ENSG00000151490	PTPRO	protein tyrosine phosphatase, receptor type O	GO:0000902 (cell morphogenesis), GO:0002548 (monocyte chemotaxis), GO:0003093 (regulation of glomerular filtration), GO:0003105 (negative regulation of glomerular filtration), GO:0006470 (protein dephosphorylation), GO:0007411 (axon guidance), GO:0010812 (negative regulation of cell-substrate adhesion), GO:0010977 (negative regulation of neuron projection development), GO:0030032 (lamellipodium a…	4.1	4.7	4.8	2.6	2	2.3	0.96	0.00131885	0.0519576
ENSG00000168078	PBK	PDZ binding kinase	GO:0006468 (protein phosphorylation), GO:0007067 (mitotic nuclear division), GO:0032435 (negative regulation of proteasomal ubiquitin-dependent protein catabolic process), GO:0032873 (negative regulation of stress-activated MAPK cascade), GO:0034644 (cellular response to UV), GO:0050728 (negative regulation of inflammatory response), GO:0005575 (cellular_component), GO:0005634 (nucleus), GO:00046…	37.4	42.3	42.9	28.5	28	33.8	0.44	0.0133671	0.158119
ENSG00000168077	SCARA3	scavenger receptor class A member 3	GO:0006898 (receptor-mediated endocytosis), GO:0006979 (response to oxidative stress), GO:0009650 (UV protection), GO:0000139 (Golgi membrane), GO:0005581 (collagen trimer), GO:0005783 (endoplasmic reticulum), GO:0005789 (endoplasmic reticulum membrane), GO:0016021 (integral component of membrane), GO:0005044 (scavenger receptor activity), GO:0005515 (protein binding)	36.9	38.4	33.7	47.5	51.3	44.8	-0.4	0.00787963	0.128188
ENSG00000166801	FAM111A	family with sequence similarity 111 member A	GO:0006260 (DNA replication), GO:0045071 (negative regulation of viral genome replication), GO:0051607 (defense response to virus), GO:0000785 (chromatin), GO:0001650 (fibrillar center), GO:0005634 (nucleus), GO:0005737 (cytoplasm), GO:0005515 (protein binding)	51.1	56.9	52.6	42.7	38.6	42.4	0.38	0.00487638	0.100313
ENSG00000186642	PDE2A	phosphodiesterase 2A	hsa00230 (Purine metabolism), hsa04022 (cGMP-PKG signaling pathway), hsa04740 (Olfactory transduction), hsa04925 (Aldosterone synthesis and secretion), hsa05032 (Morphine addiction), GO:0000122 (negative regulation of transcription from RNA polymerase II promoter), GO:0006198 (cAMP catabolic process), GO:0006626 (protein targeting to mitochondrion), GO:0008152 (metabolic process), GO:0019933 (cAM…	12.3	13	10.4	8.1	7.9	7.4	0.61	0.00698984	0.120368
ENSG00000198910	L1CAM	L1 cell adhesion molecule	hsa04360 (Axon guidance), hsa04514 (Cell adhesion molecules (CAMs)), GO:0006935 (chemotaxis), GO:0007155 (cell adhesion), GO:0007399 (nervous system development), GO:0007411 (axon guidance), GO:0045773 (positive regulation of axon extension), GO:0050900 (leukocyte migration), GO:0005886 (plasma membrane), GO:0005925 (focal adhesion), GO:0009986 (cell surface), GO:0016021 (integral component of me…	41.2	43.2	44.2	28.6	31.8	35.6	0.42	0.00790901	0.128261
ENSG00000145147	SLIT2	slit guidance ligand 2	hsa04360 (Axon guidance), GO:0001657 (ureteric bud development), GO:0001933 (negative regulation of protein phosphorylation), GO:0002042 (cell migration involved in sprouting angiogenesis), GO:0002689 (negative regulation of leukocyte chemotaxis), GO:0007411 (axon guidance), GO:0008045 (motor neuron axon guidance), GO:0010593 (negative regulation of lamellipodium assembly), GO:0010596 (negative r…	5.8	4.8	7.6	11.3	10.2	9.4	-0.76	0.0127615	0.155161
ENSG00000245694	CRNDE	colorectal neoplasia differentially expressed		10.5	12.4	11	17.3	15.2	16.1	-0.52	0.00416821	0.0925137
ENSG00000125885	MCM8	minichromosome maintenance 8 homologous recombination repair factor	GO:0000082 (G1/S transition of mitotic cell cycle), GO:0000724 (double-strand break repair via homologous recombination), GO:0006260 (DNA replication), GO:0006974 (cellular response to DNA damage stimulus), GO:0007292 (female gamete generation), GO:0048232 (male gamete generation), GO:0005634 (nucleus), GO:0005654 (nucleoplasm), GO:0097362 (MCM8-MCM9 complex), GO:0003677 (DNA binding), GO:0004386…	41.2	35.2	36.3	29.5	27.5	27.7	0.41	0.0087473	0.134397
ENSG00000276180	HIST1H4I	histone cluster 1 H4 family member i	hsa05034 (Alcoholism), hsa05203 (Viral carcinogenesis), hsa05322 (Systemic lupus erythematosus), GO:0000183 (chromatin silencing at rDNA), GO:0006303 (double-strand break repair via nonhomologous end joining), GO:0006334 (nucleosome assembly), GO:0006335 (DNA replication-dependent nucleosome assembly), GO:0006336 (DNA replication-independent nucleosome assembly), GO:0006352 (DNA-templated transcr…	12.6	12.1	14.1	7.1	10.1	7.6	0.65	0.0134651	0.15887
ENSG00000170390	DCLK2	doublecortin like kinase 2	GO:0000226 (microtubule cytoskeleton organization), GO:0018105 (peptidyl-serine phosphorylation), GO:0018107 (peptidyl-threonine phosphorylation), GO:0021766 (hippocampus development), GO:0021860 (pyramidal neuron development), GO:0030182 (neuron differentiation), GO:0035556 (intracellular signal transduction), GO:1900181 (negative regulation of protein localization to nucleus), GO:0005737 (cytop…	31.2	34.2	28.2	40	44.1	40.9	-0.41	0.00799764	0.128296
ENSG00000100526	CDKN3	cyclin dependent kinase inhibitor 3	GO:0000079 (regulation of cyclin-dependent protein serine/threonine kinase activity), GO:0000082 (G1/S transition of mitotic cell cycle), GO:0007050 (cell cycle arrest), GO:0008285 (negative regulation of cell proliferation), GO:0035335 (peptidyl-tyrosine dephosphorylation), GO:0005634 (nucleus), GO:0005829 (cytosol), GO:0048471 (perinuclear region of cytoplasm), GO:0004722 (protein serine/threon…	40.3	36.6	39.7	28.5	27	32.1	0.41	0.00702342	0.120477
ENSG00000168702	LRP1B	LDL receptor related protein 1B	GO:0006898 (receptor-mediated endocytosis), GO:0015031 (protein transport), GO:0016021 (integral component of membrane), GO:0043235 (receptor complex), GO:0005509 (calcium ion binding)	2.6	1.4	2	4.6	3.7	4.6	-1.1	0.00739051	0.123953
ENSG00000105520	PLPPR2	phospholipid phosphatase related 2	GO:0006644 (phospholipid metabolic process), GO:0007165 (signal transduction), GO:0046839 (phospholipid dephosphorylation), GO:0005887 (integral component of plasma membrane), GO:0008195 (phosphatidate phosphatase activity), GO:0042577 (lipid phosphatase activity), R-HSA-162582 (Homo sapiens: Signal Transduction), R-HSA-372790 (Homo sapiens: Signaling by GPCR), R-HSA-373076 (Homo sapiens: Class A…	112.4	113.2	129	140.8	154	152.8	-0.34	0.0106332	0.144782
ENSG00000179295	PTPN11	protein tyrosine phosphatase, non-receptor type 11	hsa04014 (Ras signaling pathway), hsa04072 (Phospholipase D signaling pathway), hsa04360 (Axon guidance), hsa04625 (C-type lectin receptor signaling pathway), hsa04630 (JAK-STAT signaling pathway), hsa04650 (Natural killer cell mediated cytotoxicity), hsa04670 (Leukocyte transendothelial migration), hsa04722 (Neurotrophin signaling pathway), hsa04920 (Adipocytokine signaling pathway), hsa04931 (I…	77.6	76.7	79	98.5	92.3	98.5	-0.31	0.00100771	0.0450959
ENSG00000105974	CAV1	caveolin 1	hsa04144 (Endocytosis), hsa04510 (Focal adhesion), hsa05100 (Bacterial invasion of epithelial cells), hsa05205 (Proteoglycans in cancer), hsa05416 (Viral myocarditis), hsa05418 (Fluid shear stress and atherosclerosis), GO:0000122 (negative regulation of transcription from RNA polymerase II promoter), GO:0000165 (MAPK cascade), GO:0000188 (inactivation of MAPK activity), GO:0001525 (angiogenesis),…	696.5	708.2	670.3	580.9	561.1	580.8	0.27	0.000831721	0.0413706
ENSG00000125826	RBCK1	RANBP2-type and C3HC4-type zinc finger containing 1	hsa04217 (Necroptosis), hsa04621 (NOD-like receptor signaling pathway), GO:0000209 (protein polyubiquitination), GO:0007249 (I-kappaB kinase/NF-kappaB signaling), GO:0010803 (regulation of tumor necrosis factor-mediated signaling pathway), GO:0016032 (viral process), GO:0032088 (negative regulation of NF-kappaB transcription factor activity), GO:0042346 (positive regulation of NF-kappaB import in…	170.5	198.7	199.1	135.6	156.8	151.6	0.36	0.0221713	0.196835
ENSG00000166398	KIAA0355	KIAA0355		24.8	24.1	21	30.6	30.3	33.2	-0.43	0.00559891	0.107381
ENSG00000136153	LMO7	LIM domain 7	hsa04520 (Adherens junction), GO:0000209 (protein polyubiquitination), GO:0016567 (protein ubiquitination), GO:0023051 (regulation of signaling), GO:0030155 (regulation of cell adhesion), GO:0000151 (ubiquitin ligase complex), GO:0005634 (nucleus), GO:0005737 (cytoplasm), GO:0005829 (cytosol), GO:0005925 (focal adhesion), GO:0004842 (ubiquitin-protein transferase activity), GO:0008270 (zinc ion b…	312.1	263.4	268.2	363.4	347.4	345.7	-0.32	0.0126277	0.154545
ENSG00000117600	PLPPR4	phospholipid phosphatase related 4	GO:0006644 (phospholipid metabolic process), GO:0007165 (signal transduction), GO:0007409 (axonogenesis), GO:0046839 (phospholipid dephosphorylation), GO:0048839 (inner ear development), GO:0005886 (plasma membrane), GO:0005887 (integral component of plasma membrane), GO:0008195 (phosphatidate phosphatase activity), GO:0042577 (lipid phosphatase activity), R-HSA-162582 (Homo sapiens: Signal Trans…	24.2	20.3	20.6	15.6	12.3	16.5	0.55	0.0181903	0.182517
ENSG00000090924	PLEKHG2	pleckstrin homology and RhoGEF domain containing G2	GO:0035023 (regulation of Rho protein signal transduction), GO:0043065 (positive regulation of apoptotic process), GO:0043547 (positive regulation of GTPase activity), GO:0051056 (regulation of small GTPase mediated signal transduction), GO:0005829 (cytosol), GO:0005085 (guanyl-nucleotide exchange factor activity), GO:0005089 (Rho guanyl-nucleotide exchange factor activity), R-HSA-162582 (Homo sa…	35.7	36.8	35.6	46.6	45	46.4	-0.35	9.53e-05	0.013579
ENSG00000162552	WNT4	Wnt family member 4	hsa04150 (mTOR signaling pathway), hsa04310 (Wnt signaling pathway), hsa04360 (Axon guidance), hsa04390 (Hippo signaling pathway), hsa04550 (Signaling pathways regulating pluripotency of stem cells), hsa04916 (Melanogenesis), hsa04919 (Thyroid hormone signaling pathway), hsa04934 (Cushing syndrome), hsa05165 (Human papillomavirus infection), hsa05200 (Pathways in cancer), hsa05205 (Proteoglycans …	22.4	21.2	26.5	31.3	36.7	30	-0.48	0.0233536	0.200848
ENSG00000180096	2021-09-01	septin 1	hsa05100 (Bacterial invasion of epithelial cells), GO:0007049 (cell cycle), GO:0051301 (cell division), GO:0005737 (cytoplasm), GO:0005815 (microtubule organizing center), GO:0030496 (midbody), GO:0005515 (protein binding), GO:0005525 (GTP binding), GO:0042802 (identical protein binding)	1.2	1.3	1	2.4	2.6	3.1	-1.22	0.00246704	0.0741615
ENSG00000064703	DDX20	DEAD-box helicase 20	hsa03013 (RNA transport), GO:0000122 (negative regulation of transcription from RNA polymerase II promoter), GO:0000244 (spliceosomal tri-snRNP complex assembly), GO:0000387 (spliceosomal snRNP assembly), GO:0006396 (RNA processing), GO:0008285 (negative regulation of cell proliferation), GO:0010501 (RNA secondary structure unwinding), GO:0043065 (positive regulation of apoptotic process), GO:004…	23.2	27.3	26.2	18.9	17.3	19.8	0.45	0.00842305	0.131526
ENSG00000120334	CENPL	centromere protein L	GO:0007062 (sister chromatid cohesion), GO:0034080 (CENP-A containing nucleosome assembly), GO:0000775 (chromosome, centromeric region), GO:0005654 (nucleoplasm), GO:0005829 (cytosol), GO:0005515 (protein binding), R-HSA-162582 (Homo sapiens: Signal Transduction), R-HSA-1640170 (Homo sapiens: Cell Cycle), R-HSA-194315 (Homo sapiens: Signaling by Rho GTPases), R-HSA-195258 (Homo sapiens: RHO GTPas…	18	17.3	17.6	13.1	12.2	13.1	0.46	0.000182124	0.0189354
ENSG00000163814	CDCP1	CUB domain containing protein 1	GO:0005576 (extracellular region), GO:0005886 (plasma membrane), GO:0016021 (integral component of membrane), GO:0005515 (protein binding)	5.5	7.7	6.6	3.8	3.6	4	0.8	0.0122747	0.153006
ENSG00000160097	FNDC5	fibronectin type III domain containing 5	GO:0008150 (biological_process), GO:0014850 (response to muscle activity), GO:0090336 (positive regulation of brown fat cell differentiation), GO:0005576 (extracellular region), GO:0005778 (peroxisomal membrane), GO:0005783 (endoplasmic reticulum), GO:0005886 (plasma membrane), GO:0016021 (integral component of membrane), GO:0003674 (molecular_function), GO:0005179 (hormone activity)	5	5.3	5.9	9.6	8	8.2	-0.67	0.00490395	0.100313
ENSG00000166881	NEMP1	nuclear envelope integral membrane protein 1	GO:0008150 (biological_process), GO:0005635 (nuclear envelope), GO:0005637 (nuclear inner membrane), GO:0016021 (integral component of membrane), GO:0003674 (molecular_function)	79.1	82.6	81.2	59.9	63.4	68.9	0.34	0.00384847	0.0891744
ENSG00000164344	KLKB1	kallikrein B1	hsa04610 (Complement and coagulation cascades), GO:0002542 (Factor XII activation), GO:0006508 (proteolysis), GO:0007597 (blood coagulation, intrinsic pathway), GO:0022617 (extracellular matrix disassembly), GO:0031638 (zymogen activation), GO:0031639 (plasminogen activation), GO:0042730 (fibrinolysis), GO:0051919 (positive regulation of fibrinolysis), GO:0005576 (extracellular region), GO:000561…	1.9	2.1	2	0.8	0.9	0.5	1.47	0.000685233	0.0365846
ENSG00000143127	ITGA10	integrin subunit alpha 10	hsa04151 (PI3K-Akt signaling pathway), hsa04510 (Focal adhesion), hsa04512 (ECM-receptor interaction), hsa04810 (Regulation of actin cytoskeleton), hsa05165 (Human papillomavirus infection), hsa05410 (Hypertrophic cardiomyopathy (HCM)), hsa05412 (Arrhythmogenic right ventricular cardiomyopathy (ARVC)), hsa05414 (Dilated cardiomyopathy (DCM)), GO:0007160 (cell-matrix adhesion), GO:0007229 (integri…	81.8	84.2	85	114.3	105.7	96.9	-0.34	0.0126939	0.154653
ENSG00000186638	KIF24	kinesin family member 24	GO:0007018 (microtubule-based movement), GO:0007019 (microtubule depolymerization), GO:0060271 (cilium morphogenesis), GO:0097711 (NA), GO:0005814 (centriole), GO:0005829 (cytosol), GO:0005871 (kinesin complex), GO:0005874 (microtubule), GO:0043234 (protein complex), GO:0003777 (microtubule motor activity), GO:0005515 (protein binding), GO:0005524 (ATP binding), GO:0008017 (microtubule binding), …	8.6	8.7	9.9	6.5	3.8	5.5	0.79	0.0130497	0.156111
ENSG00000186684	CYP27C1	cytochrome P450 family 27 subfamily C member 1	hsa00830 (Retinol metabolism), GO:0055114 (oxidation-reduction process), GO:0016020 (membrane), GO:0004497 (monooxygenase activity), GO:0005506 (iron ion binding), GO:0016705 (oxidoreductase activity, acting on paired donors, with incorporation or reduction of molecular oxygen), GO:0020037 (heme binding)	24.4	22.8	21.7	32.1	31.2	28.4	-0.41	0.00505964	0.102288
ENSG00000143870	PDIA6	protein disulfide isomerase family A member 6	hsa04141 (Protein processing in endoplasmic reticulum), GO:0006457 (protein folding), GO:0034976 (response to endoplasmic reticulum stress), GO:0036498 (NA), GO:0043277 (apoptotic cell clearance), GO:0045454 (cell redox homeostasis), GO:0055114 (oxidation-reduction process), GO:0005615 (extracellular space), GO:0005783 (endoplasmic reticulum), GO:0005788 (endoplasmic reticulum lumen), GO:0005789 …	278.2	308.9	278.1	227.3	244.1	232.5	0.3	0.00916674	0.13557
ENSG00000180921	FAM83H	family with sequence similarity 83 member H	GO:0030335 (positive regulation of cell migration), GO:0031214 (biomineral tissue development), GO:0044380 (protein localization to cytoskeleton), GO:0045104 (intermediate filament cytoskeleton organization), GO:0005737 (cytoplasm), GO:0045095 (keratin filament), GO:0019901 (protein kinase binding), GO:1990254 (keratin filament binding)	1.2	1.7	2	0.3	0.6	0.6	1.68	0.0111224	0.147601
ENSG00000183160	TMEM119	transmembrane protein 119	GO:0001649 (osteoblast differentiation), GO:0007283 (spermatogenesis), GO:0008150 (biological_process), GO:0030501 (positive regulation of bone mineralization), GO:0031214 (biomineral tissue development), GO:0033690 (positive regulation of osteoblast proliferation), GO:0045669 (positive regulation of osteoblast differentiation), GO:0048515 (spermatid differentiation), GO:1903012 (positive regulat…	5.2	5	4.9	7.7	8.4	7.7	-0.65	0.000312844	0.0255976
ENSG00000128617	OPN1SW	opsin 1, short wave sensitive	GO:0001523 (retinoid metabolic process), GO:0007165 (signal transduction), GO:0007186 (G-protein coupled receptor signaling pathway), GO:0007601 (visual perception), GO:0007602 (phototransduction), GO:0018298 (protein-chromophore linkage), GO:0001750 (photoreceptor outer segment), GO:0005887 (integral component of plasma membrane), GO:0042622 (photoreceptor outer segment membrane), GO:0004872 (re…	6.9	8.2	8.5	12.5	12.3	10.8	-0.59	0.00532746	0.104198
ENSG00000185339	TCN2	transcobalamin 2	hsa04977 (Vitamin digestion and absorption), GO:0006824 (cobalt ion transport), GO:0009235 (cobalamin metabolic process), GO:0015889 (cobalamin transport), GO:0005576 (extracellular region), GO:0005615 (extracellular space), GO:0005768 (endosome), GO:0043202 (lysosomal lumen), GO:0070062 (extracellular vesicular exosome), GO:0005515 (protein binding), GO:0031419 (cobalamin binding), GO:0046872 (m…	41.3	42.2	43.3	27.8	33.1	34.6	0.41	0.00821701	0.129709
ENSG00000178860	MSC	musculin	GO:0000122 (negative regulation of transcription from RNA polymerase II promoter), GO:0006366 (transcription from RNA polymerase II promoter), GO:0014707 (branchiomeric skeletal muscle development), GO:0060021 (palate development), GO:0060539 (diaphragm development), GO:0005634 (nucleus), GO:0005654 (nucleoplasm), GO:0000980 (RNA polymerase II distal enhancer sequence-specific DNA binding), GO:00…	27.8	28.8	31.2	33.7	43.4	44.3	-0.47	0.0340608	0.239667
ENSG00000111859	NEDD9	neural precursor cell expressed, developmentally down-regulated 9	GO:0007010 (cytoskeleton organization), GO:0007067 (mitotic nuclear division), GO:0007155 (cell adhesion), GO:0007165 (signal transduction), GO:0007229 (integrin-mediated signaling pathway), GO:0040008 (regulation of growth), GO:0051017 (actin filament bundle assembly), GO:0051301 (cell division), GO:0000922 (spindle pole), GO:0005634 (nucleus), GO:0005654 (nucleoplasm), GO:0005737 (cytoplasm), G…	39.2	36.8	35.3	47.7	46.8	47.8	-0.35	0.00093563	0.0436119
ENSG00000120899	PTK2B	protein tyrosine kinase 2 beta	hsa04020 (Calcium signaling pathway), hsa04062 (Chemokine signaling pathway), hsa04072 (Phospholipase D signaling pathway), hsa04650 (Natural killer cell mediated cytotoxicity), hsa04670 (Leukocyte transendothelial migration), hsa04912 (GnRH signaling pathway), hsa05161 (Hepatitis B), hsa05163 (Human cytomegalovirus infection), hsa05170 (Human immunodeficiency virus 1 infection), GO:0000165 (MAPK…	9.5	8.8	9.3	5.8	5.9	6.4	0.61	0.000343023	0.0260112
ENSG00000126785	RHOJ	ras homolog family member J	GO:0007266 (Rho protein signal transduction), GO:0008360 (regulation of cell shape), GO:0030036 (actin cytoskeleton organization), GO:0051056 (regulation of small GTPase mediated signal transduction), GO:0061299 (retina vasculature morphogenesis in camera-type eye), GO:0005829 (cytosol), GO:0005886 (plasma membrane), GO:0070062 (extracellular vesicular exosome), GO:0003924 (GTPase activity), GO:0…	46	39.5	45.1	58.3	57.6	53.2	-0.37	0.00768125	0.126298
ENSG00000119630	PGF	placental growth factor	hsa04010 (MAPK signaling pathway), hsa04014 (Ras signaling pathway), hsa04015 (Rap1 signaling pathway), hsa04151 (PI3K-Akt signaling pathway), hsa04510 (Focal adhesion), hsa05200 (Pathways in cancer), GO:0001525 (angiogenesis), GO:0001658 (branching involved in ureteric bud morphogenesis), GO:0001666 (response to hypoxia), GO:0001938 (positive regulation of endothelial cell proliferation), GO:000…	72.4	77.4	73.2	87.8	94.4	95.6	-0.32	0.00315769	0.0834886
ENSG00000018408	WWTR1	WW domain containing transcription regulator 1	hsa04390 (Hippo signaling pathway), hsa04392 (Hippo signaling pathway - multiple species), GO:0000122 (negative regulation of transcription from RNA polymerase II promoter), GO:0001649 (osteoblast differentiation), GO:0001933 (negative regulation of protein phosphorylation), GO:0006355 (regulation of transcription, DNA-templated), GO:0006367 (transcription initiation from RNA polymerase II promot…	334.1	318	328.9	425.9	368.1	412.5	-0.3	0.0142267	0.164146
ENSG00000196141	SPATS2L	spermatogenesis associated serine rich 2 like	GO:0005634 (nucleus), GO:0005730 (nucleolus), GO:0005829 (cytosol), GO:0043234 (protein complex), GO:0003723 (RNA binding)	287.2	279.1	276.8	245.7	227.2	209	0.31	0.00827342	0.130153
ENSG00000089157	RPLP0	ribosomal protein lateral stalk subunit P0	hsa03010 (Ribosome), GO:0000184 (nuclear-transcribed mRNA catabolic process, nonsense-mediated decay), GO:0006364 (rRNA processing), GO:0006412 (translation), GO:0006413 (translational initiation), GO:0006614 (SRP-dependent cotranslational protein targeting to membrane), GO:0019083 (viral transcription), GO:0071353 (cellular response to interleukin-4), GO:0005634 (nucleus), GO:0005737 (cytoplasm)…	633.3	575.8	574.4	770.4	724.3	689.6	-0.29	0.0117398	0.150313
ENSG00000115163	CENPA	centromere protein A	GO:0000132 (establishment of mitotic spindle orientation), GO:0000281 (mitotic cytokinesis), GO:0007062 (sister chromatid cohesion), GO:0007067 (mitotic nuclear division), GO:0016032 (viral process), GO:0034080 (CENP-A containing nucleosome assembly), GO:0051382 (kinetochore assembly), GO:0071459 (protein localization to chromosome, centromeric region), GO:0000775 (chromosome, centromeric region)…	21.6	25.9	23.1	17	17.3	17.7	0.44	0.00829205	0.130286
ENSG00000145390	USP53	ubiquitin specific peptidase 53	GO:0001508 (action potential), GO:0007605 (sensory perception of sound), GO:0008150 (biological_process), GO:0010996 (response to auditory stimulus), GO:0016579 (protein deubiquitination), GO:0051402 (neuron apoptotic process), GO:0005575 (cellular_component), GO:0005923 (tight junction), GO:0005515 (protein binding)	21.5	18	19.6	26.6	24.9	29.1	-0.45	0.0106375	0.144782
ENSG00000167601	AXL	AXL receptor tyrosine kinase	hsa01521 (EGFR tyrosine kinase inhibitor resistance), GO:0001764 (neuron migration), GO:0001779 (natural killer cell differentiation), GO:0001961 (positive regulation of cytokine-mediated signaling pathway), GO:0001974 (blood vessel remodeling), GO:0006909 (phagocytosis), GO:0006954 (inflammatory response), GO:0007165 (signal transduction), GO:0007283 (spermatogenesis), GO:0018108 (peptidyl-tyros…	323	358.8	326.8	264.9	273.8	286.1	0.29	0.00899947	0.135266
ENSG00000163947	ARHGEF3	Rho guanine nucleotide exchange factor 3	GO:0007266 (Rho protein signal transduction), GO:0035023 (regulation of Rho protein signal transduction), GO:0043065 (positive regulation of apoptotic process), GO:0043547 (positive regulation of GTPase activity), GO:0051056 (regulation of small GTPase mediated signal transduction), GO:0005622 (intracellular), GO:0005829 (cytosol), GO:0005085 (guanyl-nucleotide exchange factor activity), GO:00050…	22.4	22.4	23.1	29.4	30.6	28.5	-0.38	0.000458338	0.0295864
ENSG00000131153	GINS2	GINS complex subunit 2	GO:0000727 (double-strand break repair via break-induced replication), GO:0006271 (DNA strand elongation involved in DNA replication), GO:0032508 (DNA duplex unwinding), GO:1902975 (mitotic DNA replication initiation), GO:0000811 (GINS complex), GO:0005654 (nucleoplasm), GO:0031298 (replication fork protection complex), GO:0005515 (protein binding), GO:0043138 (3'-5' DNA helicase activity), R-HSA…	26.2	26.9	25.2	18.8	20.7	19.5	0.41	0.000975626	0.0443781
ENSG00000102385	DRP2	dystrophin related protein 2	GO:0007417 (central nervous system development), GO:0050808 (synapse organization), GO:0014069 (postsynaptic density), GO:0030054 (cell junction), GO:0030425 (dendrite), GO:0043204 (perikaryon), GO:0045211 (postsynaptic membrane), GO:0008270 (zinc ion binding)	39.3	40.4	36.4	46.8	56.8	49.2	-0.4	0.0195386	0.186717
ENSG00000258986	TMEM179	transmembrane protein 179	GO:0016021 (integral component of membrane)	10.5	10.8	12.3	7.8	7.6	7.1	0.57	0.00339197	0.084512
ENSG00000178053	MLF1	myeloid leukemia factor 1	hsa05202 (Transcriptional misregulation in cancer), GO:0002318 (myeloid progenitor cell differentiation), GO:0006351 (transcription, DNA-templated), GO:0007050 (cell cycle arrest), GO:0005634 (nucleus), GO:0005737 (cytoplasm), GO:0003677 (DNA binding), GO:0005515 (protein binding), GO:0019904 (protein domain specific binding)	13	12.6	12.4	18.7	17.7	16.2	-0.47	0.00287387	0.0796389
ENSG00000113578	FGF1	fibroblast growth factor 1	hsa04010 (MAPK signaling pathway), hsa04014 (Ras signaling pathway), hsa04015 (Rap1 signaling pathway), hsa04151 (PI3K-Akt signaling pathway), hsa04390 (Hippo signaling pathway), hsa04810 (Regulation of actin cytoskeleton), hsa05200 (Pathways in cancer), hsa05218 (Melanoma), hsa05224 (Breast cancer), hsa05226 (Gastric cancer), GO:0000165 (MAPK cascade), GO:0000187 (activation of MAPK activity), G…	84.3	69.6	72.5	104.9	96.8	91	-0.37	0.0215756	0.19411
ENSG00000256673	AC141557.1			1.2	1.5	1.9	0.6	0.3	0.5	1.66	0.00849714	0.132132
ENSG00000197046	SIGLEC15	sialic acid binding Ig like lectin 15	GO:0032956 (regulation of actin cytoskeleton organization), GO:0045087 (innate immune response), GO:0045124 (regulation of bone resorption), GO:0071402 (cellular response to lipoprotein particle stimulus), GO:2001204 (regulation of osteoclast development), GO:0005886 (plasma membrane), GO:0016021 (integral component of membrane), GO:0043234 (protein complex), R-HSA-168249 (Homo sapiens: Innate Im…	5.6	4.5	3.6	7	9.4	7.5	-0.8	0.0218193	0.195413
ENSG00000035499	DEPDC1B	DEP domain containing 1B	GO:0016477 (cell migration), GO:0030177 (positive regulation of Wnt signaling pathway), GO:0035556 (intracellular signal transduction), GO:0043547 (positive regulation of GTPase activity), GO:0051056 (regulation of small GTPase mediated signal transduction), GO:0005829 (cytosol), GO:0005096 (GTPase activator activity), R-HSA-162582 (Homo sapiens: Signal Transduction), R-HSA-194315 (Homo sapiens: …	9.1	11.9	10	6.2	6.2	7.4	0.65	0.0152141	0.170005
ENSG00000135362	PRR5L	proline rich 5 like	GO:0001933 (negative regulation of protein phosphorylation), GO:0001934 (positive regulation of protein phosphorylation), GO:0009968 (negative regulation of signal transduction), GO:0010762 (regulation of fibroblast migration), GO:0014068 (positive regulation of phosphatidylinositol 3-kinase signaling), GO:0034599 (cellular response to oxidative stress), GO:0038203 (TORC2 signaling), GO:0061014 (…	12.5	9.8	12	14.9	17.3	17.3	-0.53	0.0117182	0.150176
ENSG00000141576	RNF157	ring finger protein 157	GO:0008270 (zinc ion binding)	3.7	3.7	3.9	6.1	6	6.4	-0.72	6.31e-05	0.011193
ENSG00000196754	S100A2	S100 calcium binding protein A2	GO:0043542 (endothelial cell migration), GO:0005575 (cellular_component), GO:0005509 (calcium ion binding), GO:0005515 (protein binding), GO:0042802 (identical protein binding), GO:0046914 (transition metal ion binding)	24.4	21.2	19.6	14.5	17.1	14.8	0.49	0.0184859	0.183511
ENSG00000253982	AC100810.1			7.5	7.5	12.6	14.9	14.8	15.7	-0.72	0.0262403	0.211704
ENSG00000134569	LRP4	LDL receptor related protein 4	GO:0001822 (kidney development), GO:0001942 (hair follicle development), GO:0006897 (endocytosis), GO:0009954 (proximal/distal pattern formation), GO:0030279 (negative regulation of ossification), GO:0030509 (BMP signaling pathway), GO:0042475 (odontogenesis of dentin-containing tooth), GO:0042733 (embryonic digit morphogenesis), GO:0044332 (Wnt signaling pathway involved in dorsal/ventral axis s…	45	46.1	52.7	62.8	60.8	59.9	-0.35	0.00658662	0.115291
ENSG00000124207	CSE1L	chromosome segregation 1 like	GO:0006611 (protein export from nucleus), GO:0006915 (apoptotic process), GO:0008283 (cell proliferation), GO:0005634 (nucleus), GO:0005654 (nucleoplasm), GO:0005737 (cytoplasm), GO:0005829 (cytosol), GO:0016020 (membrane), GO:0070062 (extracellular vesicular exosome), GO:0005049 (nuclear export signal receptor activity), GO:0005515 (protein binding), GO:0008536 (Ran GTPase binding)	71.8	92	82.4	57	57	69.5	0.43	0.043443	0.268425
ENSG00000120327	PCDHB14	protocadherin beta 14	GO:0007155 (cell adhesion), GO:0007156 (homophilic cell adhesion via plasma membrane adhesion molecules), GO:0007268 (synaptic transmission), GO:0007416 (synapse assembly), GO:0016339 (calcium-dependent cell-cell adhesion via plasma membrane cell adhesion molecules), GO:0005887 (integral component of plasma membrane), GO:0016021 (integral component of membrane), GO:0005509 (calcium ion binding), …	9.9	10.9	10.7	13.1	18.7	15.2	-0.58	0.0358947	0.246609
ENSG00000124882	EREG	epiregulin	hsa04010 (MAPK signaling pathway), hsa04012 (ErbB signaling pathway), hsa04151 (PI3K-Akt signaling pathway), hsa05210 (Colorectal cancer), GO:0000165 (MAPK cascade), GO:0001525 (angiogenesis), GO:0001550 (ovarian cumulus expansion), GO:0001556 (oocyte maturation), GO:0001819 (positive regulation of cytokine production), GO:0007143 (female meiotic division), GO:0007173 (epidermal growth factor rec…	39.3	37.8	37	29.2	30.1	30	0.35	0.000350012	0.0260112
ENSG00000160111	CPAMD8	C3 and PZP like, alpha-2-macroglobulin domain containing 8	GO:0001654 (eye development), GO:0010951 (negative regulation of endopeptidase activity), GO:0005615 (extracellular space), GO:0005886 (plasma membrane), GO:0004867 (serine-type endopeptidase inhibitor activity)	35.2	31.2	36.6	43.1	43.4	47.7	-0.38	0.00907497	0.135343
ENSG00000120820	GLT8D2	glycosyltransferase 8 domain containing 2	GO:0000271 (polysaccharide biosynthetic process), GO:0005794 (Golgi apparatus), GO:0016021 (integral component of membrane), GO:0016757 (transferase activity, transferring glycosyl groups)	26.4	22.7	25.3	33.5	31.8	32.2	-0.39	0.00313632	0.0834021
ENSG00000142230	SAE1	SUMO1 activating enzyme subunit 1	hsa04120 (Ubiquitin mediated proteolysis), GO:0016567 (protein ubiquitination), GO:0016925 (protein sumoylation), GO:0043085 (positive regulation of catalytic activity), GO:1903955 (NA), GO:0005634 (nucleus), GO:0005654 (nucleoplasm), GO:0031510 (SUMO activating enzyme complex), GO:0004839 (ubiquitin activating enzyme activity), GO:0005515 (protein binding), GO:0008022 (protein C-terminus binding…	208.5	215.8	203.1	171.8	178.4	168.4	0.27	0.00152738	0.0569289
ENSG00000165650	PDZD8	PDZ domain containing 8	GO:0007010 (cytoskeleton organization), GO:0016032 (viral process), GO:0022604 (regulation of cell morphogenesis), GO:0035556 (intracellular signal transduction), GO:0005622 (intracellular), GO:0016020 (membrane), GO:0046872 (metal ion binding)	22.7	25.7	26.2	34.6	31.6	32	-0.4	0.00548467	0.105777
ENSG00000260822	AC004656.1			11.7	9.6	12.6	16.6	15.9	15.8	-0.51	0.00653338	0.115087
ENSG00000086065	CHMP5	charged multivesicular body protein 5	hsa04144 (Endocytosis), hsa04217 (Necroptosis), GO:0000920 (cytokinetic cell separation), GO:0001919 (regulation of receptor recycling), GO:0006997 (nucleus organization), GO:0007040 (lysosome organization), GO:0007080 (mitotic metaphase plate congression), GO:0008333 (endosome to lysosome transport), GO:0010824 (regulation of centrosome duplication), GO:0015031 (protein transport), GO:0016197 (e…	111.1	99.8	96.6	88.6	76.8	75.7	0.35	0.0214097	0.193489
ENSG00000146242	TPBG	trophoblast glycoprotein	GO:0007155 (cell adhesion), GO:0051965 (positive regulation of synapse assembly), GO:0005783 (endoplasmic reticulum), GO:0005887 (integral component of plasma membrane), GO:0009986 (cell surface)	52.7	58.4	54.5	66.1	74.6	68.4	-0.34	0.00889494	0.135181
ENSG00000138092	CENPO	centromere protein O	GO:0007062 (sister chromatid cohesion), GO:0034080 (CENP-A containing nucleosome assembly), GO:0000777 (condensed chromosome kinetochore), GO:0005634 (nucleus), GO:0005654 (nucleoplasm), GO:0005829 (cytosol), GO:0005515 (protein binding), R-HSA-162582 (Homo sapiens: Signal Transduction), R-HSA-1640170 (Homo sapiens: Cell Cycle), R-HSA-194315 (Homo sapiens: Signaling by Rho GTPases), R-HSA-195258 …	35.2	32.1	32.7	25.2	27.1	24.6	0.38	0.00314512	0.0834754
ENSG00000146950	SHROOM2	shroom family member 2	GO:0002089 (lens morphogenesis in camera-type eye), GO:0007420 (brain development), GO:0008057 (eye pigment granule organization), GO:0016477 (cell migration), GO:0032401 (establishment of melanosome localization), GO:0032438 (melanosome organization), GO:0035725 (sodium ion transmembrane transport), GO:0043010 (camera-type eye development), GO:0043482 (cellular pigment accumulation), GO:0043583 …	70.3	74.2	84.9	92.9	102.1	96.8	-0.35	0.0152597	0.170033
ENSG00000182093	WRB	tryptophan rich basic protein	GO:0071816 (tail-anchored membrane protein insertion into ER membrane), GO:0005634 (nucleus), GO:0005789 (endoplasmic reticulum membrane), GO:0016021 (integral component of membrane)	24.8	23.8	21.1	29.1	31.4	31.7	-0.4	0.00551579	0.106081
ENSG00000146859	TMEM140	transmembrane protein 140	GO:0016021 (integral component of membrane), GO:0005515 (protein binding)	20.4	21	20.9	16	15.9	14.6	0.42	0.000416802	0.0283918
ENSG00000065978	YBX1	Y-box binding protein 1	GO:0000122 (negative regulation of transcription from RNA polymerase II promoter), GO:0000398 (mRNA splicing, via spliceosome), GO:0001701 (in utero embryonic development), GO:0006355 (regulation of transcription, DNA-templated), GO:0006366 (transcription from RNA polymerase II promoter), GO:0045944 (positive regulation of transcription from RNA polymerase II promoter), GO:0051154 (negative regul…	360.7	357.8	346.8	445	426.9	408	-0.26	0.0033899	0.084512
ENSG00000138182	KIF20B	kinesin family member 20B	GO:0001843 (neural tube closure), GO:0007018 (microtubule-based movement), GO:0007050 (cell cycle arrest), GO:0007067 (mitotic nuclear division), GO:0007088 (regulation of mitosis), GO:0008284 (positive regulation of cell proliferation), GO:0032467 (positive regulation of cytokinesis), GO:0035372 (protein localization to microtubule), GO:0048812 (neuron projection morphogenesis), GO:0051301 (cell…	23	22.9	18.5	16.6	11.9	15.4	0.55	0.0288695	0.220825
ENSG00000258441	LINC00641	long intergenic non-protein coding RNA 641		4.6	7.2	4.8	8.4	9.2	10.3	-0.75	0.0196967	0.18758
ENSG00000168118	RAB4A	RAB4A, member RAS oncogene family	hsa04144 (Endocytosis), GO:0006661 (phosphatidylinositol biosynthetic process), GO:0015031 (protein transport), GO:0019882 (antigen processing and presentation), GO:0030100 (regulation of endocytosis), GO:0032482 (Rab protein signal transduction), GO:0032781 (positive regulation of ATPase activity), GO:0061024 (membrane organization), GO:0005768 (endosome), GO:0005829 (cytosol), GO:0005886 (plasm…	14.9	17.6	17.8	23.6	22.5	22	-0.44	0.00479396	0.0993866
ENSG00000182534	MXRA7	matrix remodeling associated 7	GO:0016021 (integral component of membrane)	354.4	302.3	309.8	408.7	410.3	376.1	-0.31	0.0180627	0.182008
ENSG00000143819	EPHX1	epoxide hydrolase 1	hsa00980 (Metabolism of xenobiotics by cytochrome P450), hsa04976 (Bile secretion), hsa05204 (Chemical carcinogenesis), GO:0006805 (xenobiotic metabolic process), GO:0009636 (response to toxic substance), GO:0014070 (response to organic cyclic compound), GO:0019439 (aromatic compound catabolic process), GO:0005789 (endoplasmic reticulum membrane), GO:0016021 (integral component of membrane), GO:0…	140.3	132.4	137.8	178.8	176.4	153.7	-0.31	0.0169917	0.176928
ENSG00000198046	ZNF667	zinc finger protein 667	GO:0006351 (transcription, DNA-templated), GO:0006355 (regulation of transcription, DNA-templated), GO:0005634 (nucleus), GO:0003677 (DNA binding), GO:0046872 (metal ion binding), R-HSA-212436 (Homo sapiens: Generic Transcription Pathway), R-HSA-74160 (Homo sapiens: Gene Expression)	10.6	10.4	11.5	14.4	15.5	15.3	-0.47	0.000900675	0.0429467
ENSG00000137267	TUBB2A	tubulin beta 2A class IIa	hsa04145 (Phagosome), hsa04540 (Gap junction), hsa05130 (Pathogenic Escherichia coli infection), GO:0007010 (cytoskeleton organization), GO:0007017 (microtubule-based process), GO:0005634 (nucleus), GO:0005737 (cytoplasm), GO:0005874 (microtubule), GO:0015630 (microtubule cytoskeleton), GO:0070062 (extracellular vesicular exosome), GO:1903561 (extracellular vesicle), GO:0003924 (GTPase activity),…	42.5	39.5	44.9	32.7	33.1	33.5	0.36	0.0043226	0.0944279
ENSG00000174792	ODAPH	odontogenesis associated phosphoprotein	GO:0005576 (extracellular region), GO:0005515 (protein binding)	0.9	0.7	0.1	2	2.8	1.6	-1.87	0.0213896	0.193443
ENSG00000111581	NUP107	nucleoporin 107	hsa03013 (RNA transport), GO:0000973 (posttranscriptional tethering of RNA polymerase II gene DNA at nuclear periphery), GO:0006355 (regulation of transcription, DNA-templated), GO:0006406 (mRNA export from nucleus), GO:0006409 (tRNA export from nucleus), GO:0006606 (protein import into nucleus), GO:0007062 (sister chromatid cohesion), GO:0007077 (mitotic nuclear envelope disassembly), GO:0010827…	60.6	67.6	61	52.7	45.2	50	0.35	0.0120443	0.152099
ENSG00000018625	ATP1A2	ATPase Na+/K+ transporting subunit alpha 2	hsa04022 (cGMP-PKG signaling pathway), hsa04024 (cAMP signaling pathway), hsa04260 (Cardiac muscle contraction), hsa04261 (Adrenergic signaling in cardiomyocytes), hsa04911 (Insulin secretion), hsa04918 (Thyroid hormone synthesis), hsa04919 (Thyroid hormone signaling pathway), hsa04925 (Aldosterone synthesis and secretion), hsa04960 (Aldosterone-regulated sodium reabsorption), hsa04961 (Endocrine…	4.6	4.1	5.7	9.1	9.2	6.4	-0.78	0.029166	0.221654
ENSG00000118640	VAMP8	vesicle associated membrane protein 8	hsa04130 (SNARE interactions in vesicular transport), hsa04140 (Autophagy - animal), hsa04611 (Platelet activation), GO:0002479 (antigen processing and presentation of exogenous peptide antigen via MHC class I, TAP-dependent), GO:0006892 (post-Golgi vesicle-mediated transport), GO:0006906 (vesicle fusion), GO:0015031 (protein transport), GO:0016240 (autophagic vacuole docking), GO:0043312 (neutro…	11.3	10.8	10.7	7.6	8	7.1	0.53	0.000460013	0.0295864
ENSG00000150551	LYPD1	LY6/PLAUR domain containing 1	GO:0001662 (behavioral fear response), GO:0001775 (cell activation), GO:0006501 (C-terminal protein lipidation), GO:0007271 (synaptic transmission, cholinergic), GO:0035094 (response to nicotine), GO:0095500 (NA), GO:1903077 (negative regulation of protein localization to plasma membrane), GO:2000272 (negative regulation of receptor activity), GO:0005576 (extracellular region), GO:0005886 (plasma…	53.9	54.8	47.6	42.6	39.7	40.2	0.35	0.00983497	0.14033
ENSG00000138078	PREPL	prolyl endopeptidase like	GO:0006508 (proteolysis), GO:0005794 (Golgi apparatus), GO:0005829 (cytosol), GO:0005856 (cytoskeleton), GO:0004252 (serine-type endopeptidase activity), GO:0070008 (serine-type exopeptidase activity)	26.4	25.1	27.1	33	33.7	34.4	-0.36	0.000458893	0.0295864
ENSG00000176619	LMNB2	lamin B2	hsa04210 (Apoptosis), GO:0008150 (biological_process), GO:0005637 (nuclear inner membrane), GO:0005638 (lamin filament), GO:0003674 (molecular_function), GO:0005198 (structural molecule activity)	196.6	217.6	228.1	161.4	171.5	184	0.31	0.0210589	0.19249
ENSG00000002919	SNX11	sorting nexin 11	GO:0006886 (intracellular protein transport), GO:0006897 (endocytosis), GO:0016050 (vesicle organization), GO:0005768 (endosome), GO:0019898 (extrinsic component of membrane), GO:0005515 (protein binding), GO:1901981 (phosphatidylinositol phosphate binding)	34.1	31.6	30.4	24.6	26.1	22.5	0.39	0.0071918	0.122172
ENSG00000170540	ARL6IP1	ADP ribosylation factor like GTPase 6 interacting protein 1	GO:0002038 (positive regulation of L-glutamate transport), GO:0006613 (cotranslational protein targeting to membrane), GO:0006915 (apoptotic process), GO:0043066 (negative regulation of apoptotic process), GO:0043154 (negative regulation of cysteine-type endopeptidase activity involved in apoptotic process), GO:0071787 (endoplasmic reticulum tubular network assembly), GO:1990809 (NA), GO:0005784 …	118	140	132.9	95.5	79.3	113.1	0.44	0.0428014	0.266603
ENSG00000005189	REXO5	RNA exonuclease 5	hsa03008 (Ribosome biogenesis in eukaryotes), GO:0090305 (nucleic acid phosphodiester bond hydrolysis), GO:0005730 (nucleolus), GO:0070062 (extracellular vesicular exosome), GO:0003723 (RNA binding), GO:0004527 (exonuclease activity)	9.6	10.3	9.7	7.3	6.3	6.3	0.57	0.00125593	0.0500491
ENSG00000188613	NANOS1	nanos C2HC-type zinc finger 1	GO:0001558 (regulation of cell growth), GO:0001894 (tissue homeostasis), GO:0010608 (posttranscriptional regulation of gene expression), GO:0010631 (epithelial cell migration), GO:0016477 (cell migration), GO:0017148 (negative regulation of translation), GO:0098749 (NA), GO:1900153 (positive regulation of nuclear-transcribed mRNA catabolic process, deadenylation-dependent decay), GO:0005737 (cyto…	3.5	3.7	4	6.3	6	6	-0.71	0.000178452	0.0188369
ENSG00000197142	ACSL5	acyl-CoA synthetase long chain family member 5	hsa00061 (Fatty acid biosynthesis), hsa00071 (Fatty acid degradation), hsa01100 (Metabolic pathways), hsa01212 (Fatty acid metabolism), hsa03320 (PPAR signaling pathway), hsa04146 (Peroxisome), hsa04216 (Ferroptosis), hsa04714 (Thermogenesis), hsa04920 (Adipocytokine signaling pathway), GO:0001676 (long-chain fatty acid metabolic process), GO:0035338 (long-chain fatty-acyl-CoA biosynthetic proces…	5.7	5.4	5.4	3.9	2.9	2.4	0.84	0.00576235	0.109063
ENSG00000169756	LIMS1	LIM zinc finger domain containing 1	GO:0007569 (cell aging), GO:0010628 (positive regulation of gene expression), GO:0010811 (positive regulation of cell-substrate adhesion), GO:0033209 (tumor necrosis factor-mediated signaling pathway), GO:0034329 (cell junction assembly), GO:0043547 (positive regulation of GTPase activity), GO:0045184 (establishment of protein localization), GO:0045892 (negative regulation of transcription, DNA-t…	80.1	72.6	78.9	94.4	98.9	92.5	-0.3	0.00383894	0.0891744
ENSG00000163040	CCDC74A	coiled-coil domain containing 74A		21.2	19.9	22.4	28.1	26.9	28	-0.39	0.00135739	0.0533238
ENSG00000109685	NSD2	nuclear receptor binding SET domain protein 2	hsa00310 (Lysine degradation), hsa05202 (Transcriptional misregulation in cancer), GO:0000122 (negative regulation of transcription from RNA polymerase II promoter), GO:0003149 (membranous septum morphogenesis), GO:0003289 (atrial septum primum morphogenesis), GO:0003290 (atrial septum secundum morphogenesis), GO:0006303 (double-strand break repair via nonhomologous end joining), GO:0006351 (tran…	174.9	176.9	169.9	143.1	145.6	145.3	0.27	0.0001941	0.0197354
ENSG00000121621	KIF18A	kinesin family member 18A	GO:0006890 (retrograde vesicle-mediated transport, Golgi to ER), GO:0007018 (microtubule-based movement), GO:0007019 (microtubule depolymerization), GO:0007062 (sister chromatid cohesion), GO:0007080 (mitotic metaphase plate congression), GO:0007140 (male meiosis), GO:0015031 (protein transport), GO:0019886 (antigen processing and presentation of exogenous peptide antigen via MHC class II), GO:00…	19.5	23.8	21.2	15.5	12.6	17.1	0.51	0.0239568	0.20336
ENSG00000040275	SPDL1	spindle apparatus coiled-coil protein 1	GO:0000132 (establishment of mitotic spindle orientation), GO:0007062 (sister chromatid cohesion), GO:0007080 (mitotic metaphase plate congression), GO:0031577 (spindle checkpoint), GO:0034501 (protein localization to kinetochore), GO:0051301 (cell division), GO:0000922 (spindle pole), GO:0000940 (condensed chromosome outer kinetochore), GO:0005634 (nucleus), GO:0005815 (microtubule organizing ce…	67.9	62.6	59.9	54	42.7	49.2	0.38	0.0211932	0.192676
ENSG00000123739	PLA2G12A	phospholipase A2 group XIIA	hsa00564 (Glycerophospholipid metabolism), hsa00565 (Ether lipid metabolism), hsa00590 (Arachidonic acid metabolism), hsa00591 (Linoleic acid metabolism), hsa00592 (alpha-Linolenic acid metabolism), hsa01100 (Metabolic pathways), hsa04014 (Ras signaling pathway), hsa04270 (Vascular smooth muscle contraction), hsa04972 (Pancreatic secretion), hsa04975 (Fat digestion and absorption), GO:0006654 (ph…	21.2	25.5	25.2	34.5	28.4	35.2	-0.45	0.0271906	0.214835
ENSG00000169239	CA5B	carbonic anhydrase 5B	hsa00910 (Nitrogen metabolism), GO:0006730 (one-carbon metabolic process), GO:0015701 (bicarbonate transport), GO:0005739 (mitochondrion), GO:0005759 (mitochondrial matrix), GO:0004089 (carbonate dehydratase activity), GO:0008270 (zinc ion binding), R-HSA-1430728 (Homo sapiens: Metabolism), R-HSA-1475029 (Homo sapiens: Reversible hydration of carbon dioxide)	9.4	10.8	9.8	16.6	13.2	13.5	-0.53	0.0189509	0.184674
ENSG00000127995	CASD1	CAS1 domain containing 1	GO:0016021 (integral component of membrane)	7	7.8	8.8	11.2	11.2	12.1	-0.55	0.00377476	0.0890741
ENSG00000145476	CYP4V2	cytochrome P450 family 4 subfamily V member 2	GO:0001523 (retinoid metabolic process), GO:0007601 (visual perception), GO:0010430 (fatty acid omega-oxidation), GO:0016125 (sterol metabolic process), GO:0050896 (response to stimulus), GO:0005789 (endoplasmic reticulum membrane), GO:0016021 (integral component of membrane), GO:0004497 (monooxygenase activity), GO:0005506 (iron ion binding), GO:0016705 (oxidoreductase activity, acting on paired…	27.5	27.7	26.6	21.3	18.3	22.1	0.41	0.00512404	0.102838
ENSG00000125965	GDF5	growth differentiation factor 5	hsa04060 (Cytokine-cytokine receptor interaction), hsa04350 (TGF-beta signaling pathway), hsa04390 (Hippo signaling pathway), GO:0002062 (chondrocyte differentiation), GO:0007179 (transforming growth factor beta receptor signaling pathway), GO:0007184 (SMAD protein import into nucleus), GO:0007267 (cell-cell signaling), GO:0009612 (response to mechanical stimulus), GO:0010862 (positive regulation…	42.7	42.6	43.4	34.9	35.1	29	0.38	0.00799069	0.128296
ENSG00000236901	MIR600HG	MIR600 host gene		1.3	1.2	1.9	4	2.4	3.4	-1.19	0.0250553	0.207712
ENSG00000007968	E2F2	E2F transcription factor 2	hsa01522 (Endocrine resistance), hsa04110 (Cell cycle), hsa04218 (Cellular senescence), hsa04934 (Cushing syndrome), hsa05160 (Hepatitis C), hsa05161 (Hepatitis B), hsa05163 (Human cytomegalovirus infection), hsa05166 (Human T-cell leukemia virus 1 infection), hsa05167 (Kaposi sarcoma-associated herpesvirus infection), hsa05169 (Epstein-Barr virus infection), hsa05200 (Pathways in cancer), hsa052…	7.6	7	7.3	4.4	4.4	5.1	0.66	0.000783062	0.0396636
ENSG00000123080	CDKN2C	cyclin dependent kinase inhibitor 2C	hsa01522 (Endocrine resistance), hsa04110 (Cell cycle), hsa04934 (Cushing syndrome), hsa05166 (Human T-cell leukemia virus 1 infection), hsa05202 (Transcriptional misregulation in cancer), GO:0000079 (regulation of cyclin-dependent protein serine/threonine kinase activity), GO:0000082 (G1/S transition of mitotic cell cycle), GO:0007050 (cell cycle arrest), GO:0008285 (negative regulation of cell …	152.4	155.4	154.4	122.9	131.6	128.5	0.27	0.000608005	0.0341768
ENSG00000166426	CRABP1	cellular retinoic acid binding protein 1	GO:0006810 (transport), GO:0007165 (signal transduction), GO:0007275 (multicellular organismal development), GO:0034653 (retinoic acid catabolic process), GO:0005829 (cytosol), GO:0001972 (retinoic acid binding), GO:0005215 (transporter activity), GO:0005501 (retinoid binding), GO:0005515 (protein binding), GO:0016918 (retinal binding), GO:0019841 (retinol binding), R-HSA-162582 (Homo sapiens: Si…	19.5	17.2	18.2	22.9	25.6	24.4	-0.41	0.00426953	0.0941611
ENSG00000167641	PPP1R14A	protein phosphatase 1 regulatory inhibitor subunit 14A	hsa04270 (Vascular smooth muscle contraction), GO:0035690 (cellular response to drug), GO:0042325 (regulation of phosphorylation), GO:0043086 (negative regulation of catalytic activity), GO:0005829 (cytosol), GO:0004864 (protein phosphatase inhibitor activity), R-HSA-162582 (Homo sapiens: Signal Transduction), R-HSA-194315 (Homo sapiens: Signaling by Rho GTPases), R-HSA-195258 (Homo sapiens: RHO …	94.4	111.1	129.3	67.9	87.5	87.4	0.46	0.0629521	0.312568
ENSG00000104518	GSDMD	gasdermin D	hsa04621 (NOD-like receptor signaling pathway), GO:0006954 (inflammatory response), GO:0019835 (cytolysis), GO:0031668 (cellular response to extracellular stimulus), GO:0035915 (pore formation in membrane of other organism), GO:0043312 (neutrophil degranulation), GO:0045087 (innate immune response), GO:0046931 (pore complex assembly), GO:0050718 (positive regulation of interleukin-1 beta secretio…	39.3	48.4	45.6	22.8	34.8	33.8	0.54	0.0408832	0.262599
ENSG00000168917	SLC35G2	solute carrier family 35 member G2	GO:0005794 (Golgi apparatus), GO:0005886 (plasma membrane), GO:0005887 (integral component of plasma membrane)	19.3	23.1	20.2	13.2	15.3	16.5	0.48	0.0173067	0.178595
ENSG00000213347	MXD3	MAX dimerization protein 3	GO:0006351 (transcription, DNA-templated), GO:0045892 (negative regulation of transcription, DNA-templated), GO:0005634 (nucleus), GO:0003677 (DNA binding), GO:0005515 (protein binding), GO:0046983 (protein dimerization activity)	18.9	25.9	23	13.7	17.4	16	0.53	0.0399047	0.259794
ENSG00000137103	TMEM8B	transmembrane protein 8B	GO:0007160 (cell-matrix adhesion), GO:0007346 (regulation of mitotic cell cycle), GO:0040008 (regulation of growth), GO:0005634 (nucleus), GO:0005739 (mitochondrion), GO:0005783 (endoplasmic reticulum), GO:0005886 (plasma membrane), GO:0009986 (cell surface), GO:0016021 (integral component of membrane), GO:0005515 (protein binding)	17.1	14.9	19.8	24.2	24.1	22.8	-0.46	0.0123844	0.153039
ENSG00000118816	CCNI	cyclin I	GO:0007283 (spermatogenesis), GO:0051726 (regulation of cell cycle)	176.6	192.2	179.8	235.6	203	243.9	-0.32	0.0288	0.220825
ENSG00000172432	GTPBP2	GTP binding protein 2	GO:0002576 (platelet degranulation), GO:0008150 (biological_process), GO:0005576 (extracellular region), GO:0031093 (platelet alpha granule lumen), GO:0043231 (intracellular membrane-bounded organelle), GO:0003924 (GTPase activity), GO:0005515 (protein binding), GO:0005525 (GTP binding), R-HSA-109582 (Homo sapiens: Hemostasis), R-HSA-114608 (Homo sapiens: Platelet degranulation ), R-HSA-76002 (Ho…	72.4	72.5	74.2	56.9	61.4	59.6	0.3	0.000660963	0.0361257
ENSG00000157168	NRG1	neuregulin 1	hsa01521 (EGFR tyrosine kinase inhibitor resistance), hsa04012 (ErbB signaling pathway), GO:0000165 (MAPK cascade), GO:0000187 (activation of MAPK activity), GO:0000902 (cell morphogenesis), GO:0001964 (startle response), GO:0003161 (cardiac conduction system development), GO:0003222 (ventricular trabecula myocardium morphogenesis), GO:0007154 (cell communication), GO:0007171 (activation of trans…	20.7	21.4	17.1	14.6	10.9	15.1	0.55	0.0299209	0.224065
ENSG00000161647	MPP3	membrane palmitoylated protein 3	GO:0007165 (signal transduction), GO:0046037 (GMP metabolic process), GO:0046710 (GDP metabolic process), GO:0005887 (integral component of plasma membrane), GO:0004385 (guanylate kinase activity)	12.4	8.3	7.2	14.2	15.1	15.2	-0.67	0.0265673	0.212506
ENSG00000172244	C5orf34	chromosome 5 open reading frame 34		3.7	4.4	4.2	2	2	2.5	0.9	0.00192146	0.0637167
ENSG00000177119	ANO6	anoctamin 6	GO:0002407 (dendritic cell chemotaxis), GO:0002543 (activation of blood coagulation via clotting cascade), GO:0006812 (cation transport), GO:0006821 (chloride transport), GO:0006869 (lipid transport), GO:0007596 (blood coagulation), GO:0017121 (phospholipid scrambling), GO:0030501 (positive regulation of bone mineralization), GO:0032060 (bleb assembly), GO:0034220 (ion transmembrane transport), G…	80	77.4	79.6	95.4	92.4	103.7	-0.3	0.00639209	0.114051
ENSG00000175854	SWI5	SWI5 homologous recombination repair protein	GO:0000724 (double-strand break repair via homologous recombination), GO:0000730 (DNA recombinase assembly), GO:0071479 (cellular response to ionizing radiation), GO:0005634 (nucleus), GO:0032798 (Swi5-Sfr1 complex), GO:0005515 (protein binding)	40.2	35.6	41.1	50.9	55.9	45.8	-0.38	0.0243591	0.204966
ENSG00000186594	MIR22HG	MIR22 host gene		89.7	82.8	87.3	104.6	101.1	117.9	-0.32	0.0180718	0.182008
ENSG00000071539	TRIP13	thyroid hormone receptor interactor 13	GO:0001556 (oocyte maturation), GO:0006302 (double-strand break repair), GO:0006366 (transcription from RNA polymerase II promoter), GO:0007130 (synaptonemal complex assembly), GO:0007131 (reciprocal meiotic recombination), GO:0007141 (male meiosis I), GO:0007144 (female meiosis I), GO:0007283 (spermatogenesis), GO:0007286 (spermatid development), GO:0048477 (oogenesis), GO:1903506 (regulation of…	25.5	30.5	27	23	17	19.6	0.48	0.0268661	0.213432
ENSG00000120324	PCDHB10	protocadherin beta 10	GO:0007155 (cell adhesion), GO:0007156 (homophilic cell adhesion via plasma membrane adhesion molecules), GO:0007268 (synaptic transmission), GO:0007416 (synapse assembly), GO:0016339 (calcium-dependent cell-cell adhesion via plasma membrane cell adhesion molecules), GO:0005887 (integral component of plasma membrane), GO:0016021 (integral component of membrane), GO:0005509 (calcium ion binding)	23.1	20.2	19.1	31.2	27	26.2	-0.43	0.0199775	0.188095
ENSG00000136603	SKIL	SKI like proto-oncogene	hsa04550 (Signaling pathways regulating pluripotency of stem cells), GO:0000122 (negative regulation of transcription from RNA polymerase II promoter), GO:0001825 (blastocyst formation), GO:0002260 (lymphocyte homeostasis), GO:0007050 (cell cycle arrest), GO:0007179 (transforming growth factor beta receptor signaling pathway), GO:0007283 (spermatogenesis), GO:0030512 (negative regulation of trans…	25.6	23.4	25.6	36.6	31.8	30	-0.4	0.0195292	0.186717
ENSG00000162645	GBP2	guanylate binding protein 2	hsa04621 (NOD-like receptor signaling pathway), GO:0006955 (immune response), GO:0060333 (interferon-gamma-mediated signaling pathway), GO:0060337 (type I interferon signaling pathway), GO:0000139 (Golgi membrane), GO:0005654 (nucleoplasm), GO:0005829 (cytosol), GO:0015629 (actin cytoskeleton), GO:0048471 (perinuclear region of cytoplasm), GO:0003924 (GTPase activity), GO:0005515 (protein binding…	77.8	67.4	72.1	61.1	57.9	50.9	0.36	0.0206083	0.19108
ENSG00000273038	AL365203.2			10.9	11.6	13	15.1	17	17.1	-0.47	0.00702378	0.120477
ENSG00000169083	AR	androgen receptor	hsa04114 (Oocyte meiosis), hsa05200 (Pathways in cancer), hsa05215 (Prostate cancer), GO:0000122 (negative regulation of transcription from RNA polymerase II promoter), GO:0001701 (in utero embryonic development), GO:0003073 (regulation of systemic arterial blood pressure), GO:0003382 (epithelial cell morphogenesis), GO:0006351 (transcription, DNA-templated), GO:0006367 (transcription initiation …	18.8	14.8	16	22	24.5	21.5	-0.45	0.0151627	0.170005
ENSG00000169604	ANTXR1	anthrax toxin receptor 1	hsa04621 (NOD-like receptor signaling pathway), GO:0001568 (blood vessel development), GO:0007165 (signal transduction), GO:0022414 (reproductive process), GO:0031532 (actin cytoskeleton reorganization), GO:0034446 (substrate adhesion-dependent cell spreading), GO:1901202 (negative regulation of extracellular matrix assembly), GO:1905050 (NA), GO:0005886 (plasma membrane), GO:0009897 (external si…	99.2	96.7	92.3	124.2	110.5	118.7	-0.29	0.00821639	0.129709
ENSG00000134352	IL6ST	interleukin 6 signal transducer	hsa04060 (Cytokine-cytokine receptor interaction), hsa04550 (Signaling pathways regulating pluripotency of stem cells), hsa04630 (JAK-STAT signaling pathway), hsa04659 (Th17 cell differentiation), hsa05167 (Kaposi sarcoma-associated herpesvirus infection), hsa05200 (Pathways in cancer), hsa05203 (Viral carcinogenesis), GO:0002675 (positive regulation of acute inflammatory response), GO:0002821 (p…	63.5	67.1	63.8	87.5	74.5	80.8	-0.32	0.0147468	0.167559
ENSG00000087086	FTL	ferritin light chain	hsa04216 (Ferroptosis), hsa04217 (Necroptosis), hsa04978 (Mineral absorption), GO:0006826 (iron ion transport), GO:0006879 (cellular iron ion homeostasis), GO:0006880 (intracellular sequestering of iron ion), GO:0043312 (neutrophil degranulation), GO:0055072 (iron ion homeostasis), GO:0005576 (extracellular region), GO:0005829 (cytosol), GO:0008043 (intracellular ferritin complex), GO:0016020 (me…	1999.2	1891.6	1972.9	2408	2390.7	2358.2	-0.29	0.000264626	0.0238395
ENSG00000164484	TMEM200A	transmembrane protein 200A	GO:0016021 (integral component of membrane)	16.2	17.4	14.1	20.2	23	21.7	-0.44	0.0103798	0.143388
ENSG00000108773	KAT2A	lysine acetyltransferase 2A	hsa04330 (Notch signaling pathway), hsa04919 (Thyroid hormone signaling pathway), hsa05166 (Human T-cell leukemia virus 1 infection), hsa05203 (Viral carcinogenesis), GO:0001701 (in utero embryonic development), GO:0001756 (somitogenesis), GO:0001843 (neural tube closure), GO:0006338 (chromatin remodeling), GO:0006357 (regulation of transcription from RNA polymerase II promoter), GO:0006366 (tran…	86.7	94.2	95.5	71.1	78.9	73.6	0.31	0.0079428	0.128296
ENSG00000111728	ST8SIA1	ST8 alpha-N-acetyl-neuraminide alpha-2,8-sialyltransferase 1	hsa00601 (Glycosphingolipid biosynthesis - lacto and neolacto series), hsa00603 (Glycosphingolipid biosynthesis - globo and isoglobo series), hsa00604 (Glycosphingolipid biosynthesis - ganglio series), hsa01100 (Metabolic pathways), GO:0005975 (carbohydrate metabolic process), GO:0006486 (protein glycosylation), GO:0006688 (glycosphingolipid biosynthetic process), GO:0008284 (positive regulation …	45.2	46.6	49.5	61.3	58.3	56.5	-0.32	0.00355633	0.0870145
ENSG00000185561	TLCD2	TLC domain containing 2	GO:0016021 (integral component of membrane)	3	2.9	2.8	4.8	5	5.1	-0.75	3.99e-05	0.00909734
ENSG00000135643	KCNMB4	potassium calcium-activated channel subfamily M regulatory beta subunit 4	hsa04022 (cGMP-PKG signaling pathway), hsa04270 (Vascular smooth muscle contraction), hsa04911 (Insulin secretion), GO:0001508 (action potential), GO:0005513 (detection of calcium ion), GO:0006813 (potassium ion transport), GO:0007268 (synaptic transmission), GO:0019228 (neuronal action potential), GO:0019229 (regulation of vasoconstriction), GO:0046928 (regulation of neurotransmitter secretion),…	2.3	3.3	3.2	4.2	6.1	5.8	-0.87	0.0221229	0.19673
ENSG00000142303	ADAMTS10	ADAM metallopeptidase with thrombospondin type 1 motif 10	GO:0006508 (proteolysis), GO:0008150 (biological_process), GO:0001527 (microfibril), GO:0005578 (proteinaceous extracellular matrix), GO:0031012 (extracellular matrix), GO:0003674 (molecular_function), GO:0004222 (metalloendopeptidase activity), GO:0005515 (protein binding), GO:0008270 (zinc ion binding), R-HSA-1643685 (Homo sapiens: Disease), R-HSA-3781865 (Homo sapiens: Diseases of glycosylatio…	30.1	29.6	36.6	38.7	45.9	43.1	-0.41	0.027267	0.215033
ENSG00000154556	SORBS2	sorbin and SH3 domain containing 2	GO:0007015 (actin filament organization), GO:0007155 (cell adhesion), GO:0008150 (biological_process), GO:0016477 (cell migration), GO:0061049 (cell growth involved in cardiac muscle cell development), GO:0005634 (nucleus), GO:0005925 (focal adhesion), GO:0015629 (actin cytoskeleton), GO:0016324 (apical plasma membrane), GO:0030018 (Z disc), GO:0030027 (lamellipodium), GO:0048471 (perinuclear reg…	31.4	27.5	28.4	37.5	38.6	35.7	-0.36	0.00489776	0.100313
ENSG00000074181	NOTCH3	notch 3	hsa01522 (Endocrine resistance), hsa04330 (Notch signaling pathway), hsa04371 (Apelin signaling pathway), hsa04658 (Th1 and Th2 cell differentiation), hsa04919 (Thyroid hormone signaling pathway), hsa05165 (Human papillomavirus infection), hsa05200 (Pathways in cancer), hsa05206 (MicroRNAs in cancer), hsa05224 (Breast cancer), GO:0000122 (negative regulation of transcription from RNA polymerase I…	312.3	308.4	359.3	364.6	434	429.1	-0.33	0.040728	0.262242
ENSG00000144724	PTPRG	protein tyrosine phosphatase, receptor type G	GO:0007169 (transmembrane receptor protein tyrosine kinase signaling pathway), GO:0007420 (brain development), GO:0010633 (negative regulation of epithelial cell migration), GO:0010977 (negative regulation of neuron projection development), GO:0035335 (peptidyl-tyrosine dephosphorylation), GO:0005615 (extracellular space), GO:0005887 (integral component of plasma membrane), GO:0070062 (extracellu…	26.4	26.2	23.7	35.5	30	34.4	-0.39	0.0141572	0.164146
ENSG00000130305	NSUN5	NOP2/Sun RNA methyltransferase family member 5	GO:0070475 (rRNA base methylation), GO:0005634 (nucleus), GO:0005730 (nucleolus), GO:0003723 (RNA binding), GO:0008173 (RNA methyltransferase activity), GO:0008757 (S-adenosylmethionine-dependent methyltransferase activity)	26.4	29.1	29.7	20.1	23.5	21.3	0.39	0.00890715	0.135181
ENSG00000133687	TMTC1	transmembrane and tetratricopeptide repeat containing 1	GO:0006396 (RNA processing), GO:0005739 (mitochondrion), GO:0016021 (integral component of membrane)	73.9	67.1	72.4	95.3	83.2	86.6	-0.31	0.0142483	0.164146
ENSG00000145391	SETD7	SET domain containing lysine methyltransferase 7	hsa00310 (Lysine degradation), hsa04068 (FoxO signaling pathway), GO:0006325 (chromatin organization), GO:0006351 (transcription, DNA-templated), GO:0006974 (cellular response to DNA damage stimulus), GO:0018026 (peptidyl-lysine monomethylation), GO:0018027 (peptidyl-lysine dimethylation), GO:0034968 (histone lysine methylation), GO:0045471 (response to ethanol), GO:0045893 (positive regulation o…	88.7	77.1	78.5	108.2	97.3	98.6	-0.32	0.0165045	0.174483
ENSG00000116991	SIPA1L2	signal induced proliferation associated 1 like 2	hsa04015 (Rap1 signaling pathway), GO:0008150 (biological_process), GO:0043547 (positive regulation of GTPase activity), GO:0051056 (regulation of small GTPase mediated signal transduction), GO:0005575 (cellular_component), GO:0005096 (GTPase activator activity)	51.7	54.8	51.1	44.9	37.5	41.7	0.35	0.0100682	0.141486
ENSG00000112029	FBXO5	F-box protein 5	hsa04114 (Oocyte meiosis), GO:0000082 (G1/S transition of mitotic cell cycle), GO:0000083 (regulation of transcription involved in G1/S transition of mitotic cell cycle), GO:0001556 (oocyte maturation), GO:0007057 (spindle assembly involved in female meiosis I), GO:0007067 (mitotic nuclear division), GO:0007088 (regulation of mitosis), GO:0007346 (regulation of mitotic cell cycle), GO:0016050 (ve…	13.8	18.6	13.8	10.2	9.4	11.7	0.56	0.0459004	0.275362
ENSG00000137135	ARHGEF39	Rho guanine nucleotide exchange factor 39	GO:0030335 (positive regulation of cell migration), GO:0035023 (regulation of Rho protein signal transduction), GO:0043547 (positive regulation of GTPase activity), GO:0005886 (plasma membrane), GO:0005089 (Rho guanyl-nucleotide exchange factor activity), GO:0005515 (protein binding), R-HSA-162582 (Homo sapiens: Signal Transduction), R-HSA-166520 (Homo sapiens: Signalling by NGF), R-HSA-193648 (H…	6.6	6.9	8	4.4	4.9	4.4	0.65	0.0047155	0.098636
ENSG00000138678	GPAT3	glycerol-3-phosphate acyltransferase 3	hsa00561 (Glycerolipid metabolism), hsa00564 (Glycerophospholipid metabolism), hsa01100 (Metabolic pathways), GO:0006654 (phosphatidic acid biosynthetic process), GO:0016024 (CDP-diacylglycerol biosynthetic process), GO:0019432 (triglyceride biosynthetic process), GO:0032006 (regulation of TOR signaling), GO:0005783 (endoplasmic reticulum), GO:0005789 (endoplasmic reticulum membrane), GO:0016021 …	30.9	34.8	27.1	24.6	18.2	23.5	0.49	0.0411351	0.262831
ENSG00000198873	GRK5	G protein-coupled receptor kinase 5	hsa04062 (Chemokine signaling pathway), hsa04144 (Endocytosis), hsa05032 (Morphine addiction), GO:0006915 (apoptotic process), GO:0007188 (adenylate cyclase-modulating G-protein coupled receptor signaling pathway), GO:0007217 (tachykinin receptor signaling pathway), GO:0008277 (regulation of G-protein coupled receptor protein signaling pathway), GO:0008284 (positive regulation of cell proliferati…	60.2	62.9	64.5	50.2	53.2	47.5	0.31	0.00410304	0.091956
ENSG00000138709	LARP1B	La ribonucleoprotein domain family member 1B	GO:0005634 (nucleus), GO:0003723 (RNA binding), GO:0005515 (protein binding)	10.5	13.7	15	18.1	17.5	20.7	-0.52	0.026394	0.212265
ENSG00000143390	RFX5	regulatory factor X5	hsa04612 (Antigen processing and presentation), hsa05152 (Tuberculosis), hsa05340 (Primary immunodeficiency), GO:0000122 (negative regulation of transcription from RNA polymerase II promoter), GO:0006351 (transcription, DNA-templated), GO:0006357 (regulation of transcription from RNA polymerase II promoter), GO:0005634 (nucleus), GO:0000978 (RNA polymerase II core promoter proximal region sequenc…	56	57.3	51.7	47.5	41.1	41.7	0.34	0.0120325	0.152089
ENSG00000243147	MRPL33	mitochondrial ribosomal protein L33	hsa03010 (Ribosome), GO:0070125 (mitochondrial translational elongation), GO:0070126 (mitochondrial translational termination), GO:0005743 (mitochondrial inner membrane), GO:0005762 (mitochondrial large ribosomal subunit), GO:0003735 (structural constituent of ribosome), R-HSA-1852241 (Homo sapiens: Organelle biogenesis and maintenance), R-HSA-5368286 (Homo sapiens: Mitochondrial translation init…	43.4	39.9	41.9	53.2	49	54.6	-0.33	0.00583811	0.109094
ENSG00000157103	SLC6A1	solute carrier family 6 member 1	hsa04727 (GABAergic synapse), GO:0006810 (transport), GO:0006836 (neurotransmitter transport), GO:0007268 (synaptic transmission), GO:0007612 (learning), GO:0009636 (response to toxic substance), GO:0009744 (response to sucrose), GO:0010288 (response to lead ion), GO:0014054 (positive regulation of gamma-aminobutyric acid secretion), GO:0014074 (response to purine-containing compound), GO:0015812…	7.4	10.5	8.6	13.5	11.8	14.1	-0.57	0.0193093	0.186695
ENSG00000172339	ALG14	ALG14, UDP-N-acetylglucosaminyltransferase subunit	hsa00510 (N-Glycan biosynthesis), hsa01100 (Metabolic pathways), GO:0006488 (dolichol-linked oligosaccharide biosynthetic process), GO:0005789 (endoplasmic reticulum membrane), GO:0016021 (integral component of membrane), GO:0031965 (nuclear membrane), GO:0004577 (N-acetylglucosaminyldiphosphodolichol N-acetylglucosaminyltransferase activity), R-HSA-392499 (Homo sapiens: Metabolism of proteins), …	9.2	9.6	9.4	12.7	13.3	13	-0.46	6.56e-05	0.0113406
ENSG00000136861	CDK5RAP2	CDK5 regulatory subunit associated protein 2	GO:0000086 (G2/M transition of mitotic cell cycle), GO:0000132 (establishment of mitotic spindle orientation), GO:0000226 (microtubule cytoskeleton organization), GO:0001578 (microtubule bundle formation), GO:0007059 (chromosome segregation), GO:0007099 (centriole replication), GO:0007420 (brain development), GO:0022008 (neurogenesis), GO:0031023 (microtubule organizing center organization), GO:0…	97.7	93.9	93.3	79.2	78.6	77.9	0.27	0.000328041	0.0259208
ENSG00000147274	RBMX	RNA binding motif protein X-linked	hsa03040 (Spliceosome), GO:0000381 (regulation of alternative mRNA splicing, via spliceosome), GO:0000398 (mRNA splicing, via spliceosome), GO:0001649 (osteoblast differentiation), GO:0006366 (transcription from RNA polymerase II promoter), GO:0006376 (mRNA splice site selection), GO:0006509 (membrane protein ectodomain proteolysis), GO:0010467 (gene expression), GO:0045944 (positive regulation o…	135.6	151.6	135	114.5	111.1	120.2	0.29	0.0135908	0.159672
ENSG00000117475	BLZF1	basic leucine zipper nuclear factor 1	GO:0001558 (regulation of cell growth), GO:0006357 (regulation of transcription from RNA polymerase II promoter), GO:0007030 (Golgi organization), GO:0008283 (cell proliferation), GO:0043001 (Golgi to plasma membrane protein transport), GO:0000139 (Golgi membrane), GO:0005634 (nucleus), GO:0005737 (cytoplasm), GO:0005794 (Golgi apparatus), GO:0005796 (Golgi lumen), GO:0003677 (DNA binding), GO:00…	31.2	30.5	25.7	23.5	19.9	22.1	0.42	0.0225249	0.198265
ENSG00000038427	VCAN	versican	hsa04514 (Cell adhesion molecules (CAMs)), GO:0001501 (skeletal system development), GO:0001649 (osteoblast differentiation), GO:0007155 (cell adhesion), GO:0007275 (multicellular organismal development), GO:0007417 (central nervous system development), GO:0008037 (cell recognition), GO:0030198 (extracellular matrix organization), GO:0030203 (glycosaminoglycan metabolic process), GO:0030206 (chon…	767	751.5	755.5	927.4	851.4	937.6	-0.26	0.00590356	0.109724
ENSG00000010030	ETV7	ETS variant 7	hsa05202 (Transcriptional misregulation in cancer), GO:0000122 (negative regulation of transcription from RNA polymerase II promoter), GO:0006366 (transcription from RNA polymerase II promoter), GO:0009887 (organ morphogenesis), GO:0030154 (cell differentiation), GO:0005634 (nucleus), GO:0005654 (nucleoplasm), GO:0000977 (RNA polymerase II regulatory region sequence-specific DNA binding), GO:0001…	2.3	2.6	3	1.5	1.1	0.6	1.25	0.00898599	0.13521
ENSG00000111261	MANSC1	MANSC domain containing 1	GO:0016021 (integral component of membrane)	17.3	17.6	17	13.1	12.7	13.2	0.41	4.9e-05	0.0100429
ENSG00000103723	AP3B2	adaptor related protein complex 3 subunit beta 2	hsa04142 (Lysosome), GO:0006886 (intracellular protein transport), GO:0006892 (post-Golgi vesicle-mediated transport), GO:0008089 (anterograde axon cargo transport), GO:0048490 (anterograde synaptic vesicle transport), GO:0030123 (AP-3 adaptor complex), GO:0030131 (clathrin adaptor complex), GO:0030137 (COPI-coated vesicle), GO:0030665 (clathrin-coated vesicle membrane), GO:1904115 (NA), GO:00052…	7.4	7.8	6.5	4.8	4.8	4.2	0.64	0.00370524	0.0884907
ENSG00000204291	COL15A1	collagen type XV alpha 1 chain	hsa04974 (Protein digestion and absorption), GO:0001525 (angiogenesis), GO:0007155 (cell adhesion), GO:0007165 (signal transduction), GO:0030154 (cell differentiation), GO:0030574 (collagen catabolic process), GO:0005576 (extracellular region), GO:0005582 (collagen type XV trimer), GO:0005615 (extracellular space), GO:0005788 (endoplasmic reticulum lumen), GO:0016021 (integral component of membra…	25.6	22.2	28.5	33.6	35.6	31.8	-0.4	0.017946	0.181136
ENSG00000134532	SOX5	SRY-box 5	GO:0006355 (regulation of transcription, DNA-templated), GO:0006366 (transcription from RNA polymerase II promoter), GO:0032332 (positive regulation of chondrocyte differentiation), GO:0055059 (asymmetric neuroblast division), GO:0061036 (positive regulation of cartilage development), GO:0071560 (cellular response to transforming growth factor beta stimulus), GO:2000741 (positive regulation of me…	22.3	18.7	24	34.6	26	29.5	-0.47	0.0468411	0.278561
ENSG00000122641	INHBA	inhibin subunit beta A	hsa04060 (Cytokine-cytokine receptor interaction), hsa04350 (TGF-beta signaling pathway), hsa04550 (Signaling pathways regulating pluripotency of stem cells), GO:0000082 (G1/S transition of mitotic cell cycle), GO:0001541 (ovarian follicle development), GO:0001942 (hair follicle development), GO:0002244 (hematopoietic progenitor cell differentiation), GO:0006357 (regulation of transcription from …	109.1	90.3	94.2	127.5	116.7	121.9	-0.32	0.020739	0.191697
ENSG00000053254	FOXN3	forkhead box N3	GO:0006351 (transcription, DNA-templated), GO:0007095 (mitotic G2 DNA damage checkpoint), GO:0030154 (cell differentiation), GO:0045892 (negative regulation of transcription, DNA-templated), GO:0045893 (positive regulation of transcription, DNA-templated), GO:0097094 (craniofacial suture morphogenesis), GO:0005634 (nucleus), GO:0003700 (sequence-specific DNA binding transcription factor activity)…	19.3	14.9	18.7	24.4	23.2	23.8	-0.43	0.012241	0.152951
ENSG00000204257	HLA-DMA	major histocompatibility complex, class II, DM alpha	hsa04145 (Phagosome), hsa04514 (Cell adhesion molecules (CAMs)), hsa04612 (Antigen processing and presentation), hsa04640 (Hematopoietic cell lineage), hsa04658 (Th1 and Th2 cell differentiation), hsa04659 (Th17 cell differentiation), hsa04672 (Intestinal immune network for IgA production), hsa04940 (Type I diabetes mellitus), hsa05140 (Leishmaniasis), hsa05145 (Toxoplasmosis), hsa05150 (Staphylo…	8.1	5.5	5.6	3.5	4.2	3.5	0.78	0.0390205	0.257509
ENSG00000178726	THBD	thrombomodulin	hsa04610 (Complement and coagulation cascades), hsa04933 (AGE-RAGE signaling pathway in diabetic complications), hsa05418 (Fluid shear stress and atherosclerosis), GO:0007165 (signal transduction), GO:0007565 (female pregnancy), GO:0007596 (blood coagulation), GO:0010165 (response to X-ray), GO:0010544 (negative regulation of platelet activation), GO:0030195 (negative regulation of blood coagulat…	19.9	22.3	16.6	13.8	15.2	13.1	0.48	0.0343155	0.240626
ENSG00000112149	CD83	CD83 molecule	GO:0001817 (regulation of cytokine production), GO:0006952 (defense response), GO:0006959 (humoral immune response), GO:0007165 (signal transduction), GO:0014070 (response to organic cyclic compound), GO:0032713 (negative regulation of interleukin-4 production), GO:0032733 (positive regulation of interleukin-10 production), GO:0032743 (positive regulation of interleukin-2 production), GO:0043372 …	6.3	5.9	6.5	2.8	4.2	4.1	0.74	0.00637473	0.113889
ENSG00000100234	TIMP3	TIMP metallopeptidase inhibitor 3	hsa05205 (Proteoglycans in cancer), hsa05206 (MicroRNAs in cancer), GO:0002576 (platelet degranulation), GO:0007601 (visual perception), GO:0010033 (response to organic substance), GO:0051045 (negative regulation of membrane protein ectodomain proteolysis), GO:0070373 (negative regulation of ERK1 and ERK2 cascade), GO:0071310 (cellular response to organic substance), GO:1903984 (NA), GO:1904684 (…	373.6	368.6	361.6	483	454.7	403.1	-0.28	0.0288151	0.220825
ENSG00000102595	UGGT2	UDP-glucose glycoprotein glucosyltransferase 2	hsa04141 (Protein processing in endoplasmic reticulum), GO:0006486 (protein glycosylation), GO:0097359 (UDP-glucosylation), GO:1904380 (NA), GO:0005788 (endoplasmic reticulum lumen), GO:0005793 (endoplasmic reticulum-Golgi intermediate compartment), GO:0044322 (endoplasmic reticulum quality control compartment), GO:0003980 (UDP-glucose:glycoprotein glucosyltransferase activity), GO:0005515 (prote…	29.6	27.8	27.2	38.8	32	40.3	-0.39	0.0291348	0.221619
ENSG00000111711	GOLT1B	golgi transport 1B	GO:0007165 (signal transduction), GO:0015031 (protein transport), GO:0016192 (vesicle-mediated transport), GO:0043123 (positive regulation of I-kappaB kinase/NF-kappaB signaling), GO:0000139 (Golgi membrane), GO:0005783 (endoplasmic reticulum), GO:0016020 (membrane), GO:0016021 (integral component of membrane), GO:0004871 (signal transducer activity)	51.3	53.2	52.5	64.7	60.7	68.7	-0.31	0.00648586	0.114835
ENSG00000176974	SHMT1	serine hydroxymethyltransferase 1	hsa00260 (Glycine, serine and threonine metabolism), hsa00630 (Glyoxylate and dicarboxylate metabolism), hsa00670 (One carbon pool by folate), hsa01100 (Metabolic pathways), hsa01200 (Carbon metabolism), hsa01230 (Biosynthesis of amino acids), hsa01523 (Antifolate resistance), GO:0006231 (dTMP biosynthetic process), GO:0006544 (glycine metabolic process), GO:0006563 (L-serine metabolic process), …	15.9	13.4	12	9	10.3	9.5	0.52	0.0256565	0.209432
ENSG00000131737	KRT34	keratin 34	hsa04915 (Estrogen signaling pathway), GO:0008544 (epidermis development), GO:0031424 (keratinization), GO:0070268 (cornification), GO:0005615 (extracellular space), GO:0005829 (cytosol), GO:0005882 (intermediate filament), GO:0070062 (extracellular vesicular exosome), GO:0005198 (structural molecule activity), R-HSA-1266738 (Homo sapiens: Developmental Biology), R-HSA-6805567 (Homo sapiens: Kera…	1.7	2.8	2.6	0.6	0.9	1.3	1.34	0.0220784	0.19646
ENSG00000164309	CMYA5	cardiomyopathy associated 5	GO:0031430 (M band), GO:0048471 (perinuclear region of cytoplasm), GO:0005515 (protein binding)	4.2	4	4.4	2.7	2	2.4	0.84	0.00141772	0.0547605
ENSG00000137962	ARHGAP29	Rho GTPase activating protein 29	GO:0007266 (Rho protein signal transduction), GO:0043547 (positive regulation of GTPase activity), GO:0051056 (regulation of small GTPase mediated signal transduction), GO:0005737 (cytoplasm), GO:0005829 (cytosol), GO:0005096 (GTPase activator activity), GO:0030165 (PDZ domain binding), GO:0046872 (metal ion binding), R-HSA-162582 (Homo sapiens: Signal Transduction), R-HSA-194315 (Homo sapiens: S…	122.3	121.9	117.9	105	85.8	100.6	0.31	0.0168977	0.176348
ENSG00000119125	GDA	guanine deaminase	hsa00230 (Purine metabolism), hsa01100 (Metabolic pathways), GO:0006139 (nucleobase-containing compound metabolic process), GO:0006147 (guanine catabolic process), GO:0006195 (purine nucleotide catabolic process), GO:0007399 (nervous system development), GO:0005622 (intracellular), GO:0005829 (cytosol), GO:0070062 (extracellular vesicular exosome), GO:0008270 (zinc ion binding), GO:0008892 (guani…	14.7	17.5	14.9	9.9	10.7	12.7	0.5	0.0199893	0.188095
ENSG00000106789	CORO2A	coronin 2A	GO:0030036 (actin cytoskeleton organization), GO:0035556 (intracellular signal transduction), GO:0015629 (actin cytoskeleton), GO:0017053 (transcriptional repressor complex), GO:0051015 (actin filament binding)	9.7	9.5	9.8	7.2	6.9	5.5	0.57	0.00413377	0.0922078
ENSG00000068903	SIRT2	sirtuin 2	GO:0000122 (negative regulation of transcription from RNA polymerase II promoter), GO:0000183 (chromatin silencing at rDNA), GO:0006342 (chromatin silencing), GO:0006348 (chromatin silencing at telomere), GO:0006351 (transcription, DNA-templated), GO:0006471 (protein ADP-ribosylation), GO:0006476 (protein deacetylation), GO:0006914 (autophagy), GO:0007067 (mitotic nuclear division), GO:0007096 (r…	62.4	62.4	66.1	75.6	79.2	77.6	-0.28	0.00101816	0.0454165
ENSG00000099968	BCL2L13	BCL2 like 13	hsa04137 (Mitophagy - animal), hsa05134 (Legionellosis), GO:0006915 (apoptotic process), GO:0006919 (activation of cysteine-type endopeptidase activity involved in apoptotic process), GO:0005634 (nucleus), GO:0005739 (mitochondrion), GO:0016021 (integral component of membrane), GO:0031966 (mitochondrial membrane), GO:0005515 (protein binding), GO:0008656 (cysteine-type endopeptidase activator act…	82.4	90.4	90.5	73.5	70.7	71.8	0.29	0.00492113	0.100516
ENSG00000254635	WAC-AS1	WAC antisense RNA 1 (head to head)		20.5	18.8	21.5	25.5	26.6	26.4	-0.37	0.00233961	0.0714175
ENSG00000057657	PRDM1	PR/SET domain 1	GO:0000122 (negative regulation of transcription from RNA polymerase II promoter), GO:0001763 (morphogenesis of a branching structure), GO:0001893 (maternal placenta development), GO:0002250 (adaptive immune response), GO:0003170 (heart valve development), GO:0003281 (ventricular septum development), GO:0006351 (transcription, DNA-templated), GO:0007281 (germ cell development), GO:0009791 (post-e…	22	20.5	21.6	28.3	32.7	24.8	-0.42	0.0360212	0.246952
ENSG00000115648	MLPH	melanophilin	GO:0006886 (intracellular protein transport), GO:0030425 (dendrite), GO:0048471 (perinuclear region of cytoplasm), GO:0070062 (extracellular vesicular exosome), GO:0005515 (protein binding), GO:0017137 (Rab GTPase binding), GO:0046872 (metal ion binding)	94.3	94.1	98.9	78.9	81.2	77.9	0.27	0.000882263	0.0426193
ENSG00000020577	SAMD4A	sterile alpha motif domain containing 4A	GO:0000289 (nuclear-transcribed mRNA poly(A) tail shortening), GO:0006355 (regulation of transcription, DNA-templated), GO:0017148 (negative regulation of translation), GO:0043488 (regulation of mRNA stability), GO:0045727 (positive regulation of translation), GO:0000932 (cytoplasmic mRNA processing body), GO:0001650 (fibrillar center), GO:0005829 (cytosol), GO:0030054 (cell junction), GO:0030425…	39.1	38.2	37.3	47.9	46.2	47.8	-0.31	0.000274799	0.0242034
ENSG00000156466	GDF6	growth differentiation factor 6	hsa04060 (Cytokine-cytokine receptor interaction), hsa04350 (TGF-beta signaling pathway), hsa04390 (Hippo signaling pathway), GO:0006915 (apoptotic process), GO:0010862 (positive regulation of pathway-restricted SMAD protein phosphorylation), GO:0030509 (BMP signaling pathway), GO:0032332 (positive regulation of chondrocyte differentiation), GO:0032924 (activin receptor signaling pathway), GO:004…	4	3.4	4.5	6.3	7.3	5.8	-0.7	0.0100419	0.141486
ENSG00000240184	PCDHGC3	protocadherin gamma subfamily C, 3	GO:0007155 (cell adhesion), GO:0007156 (homophilic cell adhesion via plasma membrane adhesion molecules), GO:0007267 (cell-cell signaling), GO:0007399 (nervous system development), GO:0016339 (calcium-dependent cell-cell adhesion via plasma membrane cell adhesion molecules), GO:0050808 (synapse organization), GO:0005887 (integral component of plasma membrane), GO:0016020 (membrane), GO:0070062 (e…	90.1	76.4	75.7	123.2	92	103.4	-0.4	0.0678722	0.323099
ENSG00000104856	RELB	RELB proto-oncogene, NF-kB subunit	hsa04010 (MAPK signaling pathway), hsa04064 (NF-kappa B signaling pathway), hsa04380 (Osteoclast differentiation), hsa04625 (C-type lectin receptor signaling pathway), hsa05166 (Human T-cell leukemia virus 1 infection), hsa05169 (Epstein-Barr virus infection), GO:0000122 (negative regulation of transcription from RNA polymerase II promoter), GO:0002223 (stimulatory C-type lectin receptor signalin…	12.4	12	12.7	14.9	19.6	16.9	-0.47	0.0257671	0.209957
ENSG00000154229	PRKCA	protein kinase C alpha	hsa01521 (EGFR tyrosine kinase inhibitor resistance), hsa04010 (MAPK signaling pathway), hsa04012 (ErbB signaling pathway), hsa04014 (Ras signaling pathway), hsa04015 (Rap1 signaling pathway), hsa04020 (Calcium signaling pathway), hsa04066 (HIF-1 signaling pathway), hsa04070 (Phosphatidylinositol signaling system), hsa04071 (Sphingolipid signaling pathway), hsa04072 (Phospholipase D signaling pat…	91.1	85.7	88.8	115.3	99.8	110.1	-0.29	0.0145485	0.16602
ENSG00000184678	HIST2H2BE	histone cluster 2 H2B family member e	hsa05034 (Alcoholism), hsa05203 (Viral carcinogenesis), hsa05322 (Systemic lupus erythematosus), GO:0002227 (innate immune response in mucosa), GO:0006334 (nucleosome assembly), GO:0019731 (antibacterial humoral response), GO:0050830 (defense response to Gram-positive bacterium), GO:0000786 (nucleosome), GO:0005615 (extracellular space), GO:0005634 (nucleus), GO:0005654 (nucleoplasm), GO:0005829 …	16.3	16.8	16	13.3	11.9	11	0.44	0.00372608	0.0885827
ENSG00000211448	DIO2	iodothyronine deiodinase 2	hsa04919 (Thyroid hormone signaling pathway), GO:0001514 (selenocysteine incorporation), GO:0006590 (thyroid hormone generation), GO:0042403 (thyroid hormone metabolic process), GO:0042446 (hormone biosynthetic process), GO:0055114 (oxidation-reduction process), GO:0005886 (plasma membrane), GO:0016020 (membrane), GO:0016021 (integral component of membrane), GO:0004800 (thyroxine 5'-deiodinase ac…	70.1	53.1	64.5	76.1	83.5	82.5	-0.37	0.0302352	0.224466
ENSG00000010404	IDS	iduronate 2-sulfatase	hsa00531 (Glycosaminoglycan degradation), hsa01100 (Metabolic pathways), hsa04142 (Lysosome), GO:0006027 (glycosaminoglycan catabolic process), GO:0030207 (chondroitin sulfate catabolic process), GO:0043202 (lysosomal lumen), GO:0004423 (iduronate-2-sulfatase activity), GO:0046872 (metal ion binding), R-HSA-1430728 (Homo sapiens: Metabolism), R-HSA-1630316 (Homo sapiens: Glycosaminoglycan metabol…	198	160.9	166.1	233.8	208.8	213.1	-0.32	0.0352723	0.244901
ENSG00000145545	SRD5A1	steroid 5 alpha-reductase 1	hsa00140 (Steroid hormone biosynthesis), GO:0001655 (urogenital system development), GO:0001889 (liver development), GO:0006694 (steroid biosynthetic process), GO:0006702 (androgen biosynthetic process), GO:0007530 (sex determination), GO:0008584 (male gonad development), GO:0009267 (cellular response to starvation), GO:0014850 (response to muscle activity), GO:0016101 (diterpenoid metabolic proc…	17.4	20.9	20.1	24.8	24.6	27.5	-0.4	0.0120118	0.152089
ENSG00000204622	HLA-J	major histocompatibility complex, class I, J (pseudogene)		1.8	0.9	1.8	0.6	0.5	0.4	1.57	0.0306945	0.226612
ENSG00000162745	OLFML2B	olfactomedin like 2B	GO:0005576 (extracellular region)	17.1	15.5	15.6	22.3	23.8	18.9	-0.43	0.0219949	0.196413
ENSG00000160190	SLC37A1	solute carrier family 37 member 1	GO:0008643 (carbohydrate transport), GO:0015760 (glucose-6-phosphate transport), GO:0035435 (phosphate ion transmembrane transport), GO:0016020 (membrane), GO:0030176 (integral component of endoplasmic reticulum membrane), GO:0061513 (glucose 6-phosphate:inorganic phosphate antiporter activity)	7.1	7.2	8.1	5.4	4.9	4.3	0.62	0.00444542	0.0959925
ENSG00000146918	NCAPG2	non-SMC condensin II complex subunit G2	GO:0001833 (inner cell mass cell proliferation), GO:0007067 (mitotic nuclear division), GO:0030261 (chromosome condensation), GO:0051301 (cell division), GO:0000796 (condensin complex), GO:0005654 (nucleoplasm), GO:0016020 (membrane), GO:0016607 (nuclear speck), GO:0035064 (methylated histone binding), R-HSA-1640170 (Homo sapiens: Cell Cycle), R-HSA-2299718 (Homo sapiens: Condensation of Prophase…	57.9	63.1	57.7	46.1	46.6	51.2	0.31	0.00843796	0.131526
ENSG00000204305	AGER	advanced glycosylation end-product specific receptor	hsa04933 (AGE-RAGE signaling pathway in diabetic complications), GO:0001666 (response to hypoxia), GO:0001914 (regulation of T cell mediated cytotoxicity), GO:0006954 (inflammatory response), GO:0007166 (cell surface receptor signaling pathway), GO:0009611 (response to wounding), GO:0010255 (glucose mediated signaling pathway), GO:0014002 (astrocyte development), GO:0031175 (neuron projection dev…	9.1	9.2	8.5	6.5	5.7	6.2	0.55	0.000937069	0.0436119
ENSG00000171451	DSEL	dermatan sulfate epimerase like	GO:0030204 (chondroitin sulfate metabolic process), GO:0030208 (dermatan sulfate biosynthetic process), GO:0000139 (Golgi membrane), GO:0016021 (integral component of membrane), GO:0008146 (sulfotransferase activity), GO:0047757 (chondroitin-glucuronate 5-epimerase activity), R-HSA-1430728 (Homo sapiens: Metabolism), R-HSA-1630316 (Homo sapiens: Glycosaminoglycan metabolism), R-HSA-1793185 (Homo …	21.9	21.5	21.1	25.6	28.1	28.9	-0.36	0.00409575	0.0919417
ENSG00000197121	PGAP1	post-GPI attachment to proteins 1	hsa00563 (Glycosylphosphatidylinositol (GPI)-anchor biosynthesis), hsa01100 (Metabolic pathways), GO:0007605 (sensory perception of sound), GO:0009880 (embryonic pattern specification), GO:0009948 (anterior/posterior axis specification), GO:0015031 (protein transport), GO:0015798 (myo-inositol transport), GO:0016255 (attachment of GPI anchor to protein), GO:0021871 (forebrain regionalization), GO…	11.4	8.1	9.7	14.5	12.9	14.9	-0.53	0.018179	0.182517
ENSG00000175592	FOSL1	FOS like 1, AP-1 transcription factor subunit	hsa04310 (Wnt signaling pathway), hsa04380 (Osteoclast differentiation), hsa04657 (IL-17 signaling pathway), hsa05166 (Human T-cell leukemia virus 1 infection), GO:0001701 (in utero embryonic development), GO:0006357 (regulation of transcription from RNA polymerase II promoter), GO:0006366 (transcription from RNA polymerase II promoter), GO:0006935 (chemotaxis), GO:0006968 (cellular defense respo…	112.9	113.4	104.8	98.7	81.9	86.5	0.31	0.0204792	0.190827
ENSG00000187741	FANCA	Fanconi anemia complementation group A	hsa03460 (Fanconi anemia pathway), GO:0006281 (DNA repair), GO:0006461 (protein complex assembly), GO:0007140 (male meiosis), GO:0008584 (male gonad development), GO:0008585 (female gonad development), GO:0036297 (interstrand cross-link repair), GO:0042127 (regulation of cell proliferation), GO:0045589 (regulation of regulatory T cell differentiation), GO:0050727 (regulation of inflammatory respo…	21.7	21.4	20.1	17.1	15.3	15.9	0.39	0.00233849	0.0714175
ENSG00000100485	SOS2	SOS Ras/Rho guanine nucleotide exchange factor 2	hsa01521 (EGFR tyrosine kinase inhibitor resistance), hsa01522 (Endocrine resistance), hsa04010 (MAPK signaling pathway), hsa04012 (ErbB signaling pathway), hsa04014 (Ras signaling pathway), hsa04062 (Chemokine signaling pathway), hsa04068 (FoxO signaling pathway), hsa04072 (Phospholipase D signaling pathway), hsa04150 (mTOR signaling pathway), hsa04151 (PI3K-Akt signaling pathway), hsa04510 (Foc…	23.5	23.8	24.5	31.2	29.3	30.3	-0.34	0.000529311	0.0315488
ENSG00000177283	FZD8	frizzled class receptor 8	hsa04150 (mTOR signaling pathway), hsa04310 (Wnt signaling pathway), hsa04390 (Hippo signaling pathway), hsa04550 (Signaling pathways regulating pluripotency of stem cells), hsa04916 (Melanogenesis), hsa04934 (Cushing syndrome), hsa05165 (Human papillomavirus infection), hsa05200 (Pathways in cancer), hsa05205 (Proteoglycans in cancer), hsa05217 (Basal cell carcinoma), hsa05224 (Breast cancer), h…	99.3	108.9	108.9	76.3	93.5	84.7	0.32	0.024181	0.204636
ENSG00000092607	TBX15	T-box 15	GO:0000122 (negative regulation of transcription from RNA polymerase II promoter), GO:0006351 (transcription, DNA-templated), GO:0048701 (embryonic cranial skeleton morphogenesis), GO:0070722 (Tle3-Aes complex), GO:0000978 (RNA polymerase II core promoter proximal region sequence-specific DNA binding), GO:0001078 (RNA polymerase II core promoter proximal region sequence-specific DNA binding trans…	20.1	17.8	18.5	15.6	13.2	13	0.43	0.0106875	0.145233
ENSG00000087510	TFAP2C	transcription factor AP-2 gamma	GO:0000122 (negative regulation of transcription from RNA polymerase II promoter), GO:0006357 (regulation of transcription from RNA polymerase II promoter), GO:0006366 (transcription from RNA polymerase II promoter), GO:0007267 (cell-cell signaling), GO:0008584 (male gonad development), GO:0040029 (regulation of gene expression, epigenetic), GO:0042127 (regulation of cell proliferation), GO:00459…	29.2	28.7	26.3	23.4	21.4	20.5	0.37	0.00706084	0.120689
ENSG00000143476	DTL	denticleless E3 ubiquitin protein ligase homolog	GO:0000209 (protein polyubiquitination), GO:0006260 (DNA replication), GO:0006511 (ubiquitin-dependent protein catabolic process), GO:0006513 (protein monoubiquitination), GO:0006974 (cellular response to DNA damage stimulus), GO:0009411 (response to UV), GO:0019985 (translesion synthesis), GO:0031572 (G2 DNA damage checkpoint), GO:0042769 (DNA damage response, detection of DNA damage), GO:005172…	35	39.4	29.8	24.6	26.1	27.8	0.41	0.0428413	0.266611
ENSG00000153956	CACNA2D1	calcium voltage-gated channel auxiliary subunit alpha2delta 1	hsa04010 (MAPK signaling pathway), hsa04260 (Cardiac muscle contraction), hsa04261 (Adrenergic signaling in cardiomyocytes), hsa04921 (Oxytocin signaling pathway), hsa05410 (Hypertrophic cardiomyopathy (HCM)), hsa05412 (Arrhythmogenic right ventricular cardiomyopathy (ARVC)), hsa05414 (Dilated cardiomyopathy (DCM)), GO:0006816 (calcium ion transport), GO:0051924 (regulation of calcium ion transpo…	19.1	16.6	16.8	23	20.9	27.6	-0.45	0.0412841	0.26286
ENSG00000078804	TP53INP2	tumor protein p53 inducible nuclear protein 2	hsa04140 (Autophagy - animal), GO:0000045 (autophagic vacuole assembly), GO:0001649 (osteoblast differentiation), GO:0001894 (tissue homeostasis), GO:0006351 (transcription, DNA-templated), GO:0006511 (ubiquitin-dependent protein catabolic process), GO:0010508 (positive regulation of autophagy), GO:0045893 (positive regulation of transcription, DNA-templated), GO:1903828 (NA), GO:0005634 (nucleus…	55.4	54.5	53.8	66.7	74.9	62.4	-0.32	0.0220638	0.19646
ENSG00000140259	MFAP1	microfibril associated protein 1	GO:0008150 (biological_process), GO:0001527 (microfibril), GO:0005576 (extracellular region), GO:0005634 (nucleus), GO:0003723 (RNA binding), GO:0005515 (protein binding), R-HSA-1474244 (Homo sapiens: Extracellular matrix organization), R-HSA-1566948 (Homo sapiens: Elastic fibre formation), R-HSA-2129379 (Homo sapiens: Molecules associated with elastic fibres)	54.5	51.4	47.6	42.6	40.3	40.1	0.32	0.00911964	0.135364
ENSG00000181104	F2R	coagulation factor II thrombin receptor	hsa04015 (Rap1 signaling pathway), hsa04020 (Calcium signaling pathway), hsa04024 (cAMP signaling pathway), hsa04072 (Phospholipase D signaling pathway), hsa04080 (Neuroactive ligand-receptor interaction), hsa04151 (PI3K-Akt signaling pathway), hsa04610 (Complement and coagulation cascades), hsa04611 (Platelet activation), hsa04810 (Regulation of actin cytoskeleton), hsa05200 (Pathways in cancer)…	540.3	562.3	555.2	639.8	644.8	657.9	-0.23	0.000355519	0.0260112
ENSG00000234290	AC116366.1			2.8	3.3	3.9	1.8	1.7	1.7	0.92	0.00746745	0.12456
ENSG00000042286	AIFM2	apoptosis inducing factor, mitochondria associated 2	hsa04115 (p53 signaling pathway), GO:0008637 (apoptotic mitochondrial changes), GO:0042981 (regulation of apoptotic process), GO:0043065 (positive regulation of apoptotic process), GO:0055114 (oxidation-reduction process), GO:0005615 (extracellular space), GO:0005737 (cytoplasm), GO:0005739 (mitochondrion), GO:0005741 (mitochondrial outer membrane), GO:0005811 (lipid particle), GO:0005829 (cytoso…	42.6	44.5	43.2	32.4	37.8	33.2	0.34	0.00720216	0.122198
ENSG00000103034	NDRG4	NDRG family member 4	GO:0001947 (heart looping), GO:0006950 (response to stress), GO:0008542 (visual learning), GO:0010642 (negative regulation of platelet-derived growth factor receptor signaling pathway), GO:0010976 (positive regulation of neuron projection development), GO:0014912 (negative regulation of smooth muscle cell migration), GO:0016049 (cell growth), GO:0030154 (cell differentiation), GO:0035050 (embryon…	55	50.7	50.4	62.1	67.6	62.7	-0.3	0.00615015	0.111691
ENSG00000130558	OLFM1	olfactomedin 1	GO:0003190 (atrioventricular valve formation), GO:0007399 (nervous system development), GO:0010628 (positive regulation of gene expression), GO:0010629 (negative regulation of gene expression), GO:0010718 (positive regulation of epithelial to mesenchymal transition), GO:0023041 (neuronal signal transduction), GO:0030516 (regulation of axon extension), GO:0060317 (cardiac epithelial to mesenchymal…	28	27.1	27.5	37.1	36.4	31.8	-0.35	0.0108472	0.146318
ENSG00000156675	RAB11FIP1	RAB11 family interacting protein 1	hsa04144 (Endocytosis), GO:0015031 (protein transport), GO:0045055 (regulated secretory pathway), GO:0070164 (negative regulation of adiponectin secretion), GO:0005737 (cytoplasm), GO:0005829 (cytosol), GO:0030670 (phagocytic vesicle membrane), GO:0043231 (intracellular membrane-bounded organelle), GO:0055037 (recycling endosome), GO:0017137 (Rab GTPase binding)	5.1	4.4	4.4	2.3	2.3	3.3	0.81	0.00795562	0.128296
ENSG00000138378	STAT4	signal transducer and activator of transcription 4	hsa04217 (Necroptosis), hsa04630 (JAK-STAT signaling pathway), hsa04658 (Th1 and Th2 cell differentiation), hsa05161 (Hepatitis B), hsa05200 (Pathways in cancer), hsa05321 (Inflammatory bowel disease (IBD)), GO:0006351 (transcription, DNA-templated), GO:0007259 (JAK-STAT cascade), GO:0019221 (cytokine-mediated signaling pathway), GO:0045944 (positive regulation of transcription from RNA polymeras…	2	2.6	2.3	1	1	1.2	1.09	0.00266191	0.0775601
ENSG00000118193	KIF14	kinesin family member 14	GO:0001558 (regulation of cell growth), GO:0007018 (microtubule-based movement), GO:0007080 (mitotic metaphase plate congression), GO:0008284 (positive regulation of cell proliferation), GO:0010389 (regulation of G2/M transition of mitotic cell cycle), GO:0021685 (cerebellar granular layer structural organization), GO:0021693 (cerebellar Purkinje cell layer structural organization), GO:0021695 (c…	15.9	18.8	18.2	12.1	11	14.7	0.48	0.0233125	0.200848
ENSG00000081320	STK17B	serine/threonine kinase 17b	GO:0006468 (protein phosphorylation), GO:0006915 (apoptotic process), GO:0035556 (intracellular signal transduction), GO:0046777 (protein autophosphorylation), GO:2000271 (positive regulation of fibroblast apoptotic process), GO:0005634 (nucleus), GO:0005793 (endoplasmic reticulum-Golgi intermediate compartment), GO:0005886 (plasma membrane), GO:0015629 (actin cytoskeleton), GO:0004672 (protein k…	91	87.2	84	105.9	100.4	111.6	-0.28	0.00823257	0.129802
ENSG00000072422	RHOBTB1	Rho related BTB domain containing 1	hsa04120 (Ubiquitin mediated proteolysis), GO:0007264 (small GTPase mediated signal transduction), GO:0051056 (regulation of small GTPase mediated signal transduction), GO:0005829 (cytosol), GO:0005886 (plasma membrane), GO:0003924 (GTPase activity), GO:0005525 (GTP binding), R-HSA-162582 (Homo sapiens: Signal Transduction), R-HSA-194315 (Homo sapiens: Signaling by Rho GTPases), R-HSA-194840 (Hom…	17	14.9	15.9	20.2	21.4	20.8	-0.39	0.00222985	0.0690917
ENSG00000130270	ATP8B3	ATPase phospholipid transporting 8B3	GO:0007030 (Golgi organization), GO:0007339 (binding of sperm to zona pellucida), GO:0045332 (phospholipid translocation), GO:0002080 (acrosomal membrane), GO:0005789 (endoplasmic reticulum membrane), GO:0005794 (Golgi apparatus), GO:0005886 (plasma membrane), GO:0016021 (integral component of membrane), GO:0000287 (magnesium ion binding), GO:0004012 (phospholipid-translocating ATPase activity), …	9.5	12.4	12.2	8.4	7.9	7	0.55	0.024311	0.204807
ENSG00000185619	PCGF3	polycomb group ring finger 3	hsa04550 (Signaling pathways regulating pluripotency of stem cells), GO:0006351 (transcription, DNA-templated), GO:0006355 (regulation of transcription, DNA-templated), GO:0005634 (nucleus), GO:0005654 (nucleoplasm), GO:0031519 (PcG protein complex), GO:0005515 (protein binding), GO:0008270 (zinc ion binding)	50.2	56.4	53.6	61.1	69.9	67.9	-0.31	0.0158882	0.172783
ENSG00000006534	ALDH3B1	aldehyde dehydrogenase 3 family member B1	hsa00010 (Glycolysis / Gluconeogenesis), hsa00340 (Histidine metabolism), hsa00350 (Tyrosine metabolism), hsa00360 (Phenylalanine metabolism), hsa00410 (beta-Alanine metabolism), hsa00980 (Metabolism of xenobiotics by cytochrome P450), hsa00982 (Drug metabolism - cytochrome P450), hsa01100 (Metabolic pathways), hsa05204 (Chemical carcinogenesis), GO:0006066 (alcohol metabolic process), GO:0006068…	48.4	54	53.1	43.2	41.7	40.4	0.31	0.00627344	0.112808
ENSG00000253910	PCDHGB2	protocadherin gamma subfamily B, 2	GO:0007155 (cell adhesion), GO:0007156 (homophilic cell adhesion via plasma membrane adhesion molecules), GO:0007267 (cell-cell signaling), GO:0007399 (nervous system development), GO:0005887 (integral component of plasma membrane), GO:0005509 (calcium ion binding)	9.8	8.3	8.1	14.9	10.5	13.4	-0.56	0.039808	0.259492
ENSG00000185187	SIGIRR	single Ig and TIR domain containing	GO:0001960 (negative regulation of cytokine-mediated signaling pathway), GO:0006953 (acute-phase response), GO:0007165 (signal transduction), GO:0031665 (negative regulation of lipopolysaccharide-mediated signaling pathway), GO:0043433 (negative regulation of sequence-specific DNA binding transcription factor activity), GO:0045079 (negative regulation of chemokine biosynthetic process), GO:001602…	12.6	15.7	18.4	9	11.7	10.9	0.56	0.0535211	0.295563
ENSG00000163219	ARHGAP25	Rho GTPase activating protein 25	GO:0007165 (signal transduction), GO:0043547 (positive regulation of GTPase activity), GO:0051056 (regulation of small GTPase mediated signal transduction), GO:0005829 (cytosol), GO:0005096 (GTPase activator activity), R-HSA-162582 (Homo sapiens: Signal Transduction), R-HSA-194315 (Homo sapiens: Signaling by Rho GTPases), R-HSA-194840 (Homo sapiens: Rho GTPase cycle)	13.6	14.5	15.3	10.8	10.1	11.2	0.44	0.00302933	0.0822979
ENSG00000231346	LINC01160	long intergenic non-protein coding RNA 1160		0.5	0.5	0.8	1.5	1.6	1.5	-1.37	0.000898386	0.0429467
ENSG00000139618	BRCA2	BRCA2, DNA repair associated	hsa03440 (Homologous recombination), hsa03460 (Fanconi anemia pathway), hsa05200 (Pathways in cancer), hsa05212 (Pancreatic cancer), hsa05224 (Breast cancer), GO:0000722 (telomere maintenance via recombination), GO:0000724 (double-strand break repair via homologous recombination), GO:0000731 (DNA synthesis involved in DNA repair), GO:0000732 (strand displacement), GO:0000910 (cytokinesis), GO:000…	10.2	12.7	10.5	9.1	6.4	5.7	0.65	0.0354212	0.245171
ENSG00000100994	PYGB	glycogen phosphorylase B	hsa00500 (Starch and sucrose metabolism), hsa01100 (Metabolic pathways), hsa04217 (Necroptosis), hsa04910 (Insulin signaling pathway), hsa04922 (Glucagon signaling pathway), hsa04931 (Insulin resistance), GO:0005980 (glycogen catabolic process), GO:0043312 (neutrophil degranulation), GO:0005576 (extracellular region), GO:0005737 (cytoplasm), GO:0016020 (membrane), GO:0035578 (azurophil granule lu…	617	694.3	689	527.6	574.5	570.9	0.26	0.0200307	0.188297
ENSG00000163512	AZI2	5-azacytidine induced 2	hsa04622 (RIG-I-like receptor signaling pathway), GO:0000278 (mitotic cell cycle), GO:0007249 (I-kappaB kinase/NF-kappaB signaling), GO:0032607 (interferon-alpha production), GO:0032609 (interferon-gamma production), GO:0032635 (interleukin-6 production), GO:0032640 (tumor necrosis factor production), GO:0042110 (T cell activation), GO:0044565 (dendritic cell proliferation), GO:0097028 (dendritic…	30.5	31.9	32.4	26.8	24	23.8	0.35	0.00389231	0.089343
ENSG00000161057	PSMC2	proteasome 26S subunit, ATPase 2	hsa03050 (Proteasome), hsa05169 (Epstein-Barr virus infection), GO:0000165 (MAPK cascade), GO:0000209 (protein polyubiquitination), GO:0001649 (osteoblast differentiation), GO:0002223 (stimulatory C-type lectin receptor signaling pathway), GO:0002479 (antigen processing and presentation of exogenous peptide antigen via MHC class I, TAP-dependent), GO:0006511 (ubiquitin-dependent protein catabolic…	245.7	245.7	233.7	205.7	203.5	206	0.24	0.000849046	0.0420137
ENSG00000085117	CD82	CD82 molecule	hsa04115 (p53 signaling pathway), GO:0007166 (cell surface receptor signaling pathway), GO:0005886 (plasma membrane), GO:0005887 (integral component of plasma membrane), GO:0070062 (extracellular vesicular exosome), GO:0005515 (protein binding)	138.3	124.1	136.2	154.8	169.9	156.6	-0.27	0.0132556	0.157473
ENSG00000111799	COL12A1	collagen type XII alpha 1 chain	hsa04974 (Protein digestion and absorption), GO:0001501 (skeletal system development), GO:0007155 (cell adhesion), GO:0030199 (collagen fibril organization), GO:0030574 (collagen catabolic process), GO:0035987 (endodermal cell differentiation), GO:0005576 (extracellular region), GO:0005595 (collagen type XII trimer), GO:0005615 (extracellular space), GO:0005788 (endoplasmic reticulum lumen), GO:0…	381.3	379.4	386.9	431.2	446.6	477.6	-0.24	0.00744398	0.124318
ENSG00000132475	H3F3B	H3 histone family member 3B	hsa05034 (Alcoholism), hsa05202 (Transcriptional misregulation in cancer), hsa05322 (Systemic lupus erythematosus), GO:0000183 (chromatin silencing at rDNA), GO:0001649 (osteoblast differentiation), GO:0006334 (nucleosome assembly), GO:0006336 (DNA replication-independent nucleosome assembly), GO:0006997 (nucleus organization), GO:0007286 (spermatid development), GO:0007338 (single fertilization)…	429.6	445.8	446.7	360.1	380.2	384	0.23	0.00206112	0.0667475
ENSG00000148411	NACC2	NACC family member 2	GO:0006351 (transcription, DNA-templated), GO:0008284 (positive regulation of cell proliferation), GO:0008285 (negative regulation of cell proliferation), GO:0010608 (posttranscriptional regulation of gene expression), GO:0016575 (histone deacetylation), GO:0034629 (cellular protein complex localization), GO:0045892 (negative regulation of transcription, DNA-templated), GO:0051260 (protein homool…	65	66.5	66.6	75.6	86.7	79.6	-0.29	0.0113149	0.148165
ENSG00000102554	KLF5	Kruppel like factor 5	GO:0000122 (negative regulation of transcription from RNA polymerase II promoter), GO:0001525 (angiogenesis), GO:0006366 (transcription from RNA polymerase II promoter), GO:0008284 (positive regulation of cell proliferation), GO:0030033 (microvillus assembly), GO:0032534 (regulation of microvillus assembly), GO:0035914 (skeletal muscle cell differentiation), GO:0045600 (positive regulation of fat…	8.4	6.2	7.3	13.2	9.5	10.6	-0.6	0.0400238	0.260202
ENSG00000170458	CD14	CD14 molecule	hsa04010 (MAPK signaling pathway), hsa04064 (NF-kappa B signaling pathway), hsa04145 (Phagosome), hsa04620 (Toll-like receptor signaling pathway), hsa04640 (Hematopoietic cell lineage), hsa05130 (Pathogenic Escherichia coli infection), hsa05132 (Salmonella infection), hsa05133 (Pertussis), hsa05134 (Legionellosis), hsa05146 (Amoebiasis), hsa05152 (Tuberculosis), hsa05202 (Transcriptional misregul…	7.8	4.8	5.6	3.5	3.8	3.2	0.79	0.0483283	0.282927
ENSG00000229056	AC020571.1			3.5	4.4	4.2	6.3	6.5	6	-0.65	0.0019468	0.064096
ENSG00000167680	SEMA6B	semaphorin 6B	hsa04360 (Axon guidance), GO:0007399 (nervous system development), GO:0030154 (cell differentiation), GO:0005886 (plasma membrane), GO:0016021 (integral component of membrane), GO:0030215 (semaphorin receptor binding)	11.4	12.5	16.6	18.2	22.3	17.9	-0.53	0.0484561	0.28308
ENSG00000111846	GCNT2	glucosaminyl (N-acetyl) transferase 2 (I blood group)	hsa00601 (Glycosphingolipid biosynthesis - lacto and neolacto series), hsa01100 (Metabolic pathways), GO:0006024 (glycosaminoglycan biosynthetic process), GO:0006486 (protein glycosylation), GO:0007179 (transforming growth factor beta receptor signaling pathway), GO:0007275 (multicellular organismal development), GO:0008284 (positive regulation of cell proliferation), GO:0010608 (posttranscriptio…	4.1	4.1	5.1	2.8	1.9	2.6	0.84	0.00971261	0.139887
ENSG00000088367	EPB41L1	erythrocyte membrane protein band 4.1 like 1	GO:0030866 (cortical actin cytoskeleton organization), GO:0031032 (actomyosin structure organization), GO:0005829 (cytosol), GO:0005856 (cytoskeleton), GO:0005886 (plasma membrane), GO:0019898 (extrinsic component of membrane), GO:0003779 (actin binding), GO:0005200 (structural constituent of cytoskeleton), GO:0005515 (protein binding), GO:0045296 (cadherin binding), R-HSA-112314 (Homo sapiens: N…	58.3	53.4	50.9	76.3	65	63.8	-0.33	0.0354247	0.245171
ENSG00000189171	S100A13	S100 calcium binding protein A13	GO:0008284 (positive regulation of cell proliferation), GO:0008360 (regulation of cell shape), GO:0043123 (positive regulation of I-kappaB kinase/NF-kappaB signaling), GO:0043303 (mast cell degranulation), GO:0046688 (response to copper ion), GO:0050663 (cytokine secretion), GO:0050703 (interleukin-1 alpha secretion), GO:0051602 (response to electrical stimulus), GO:0005615 (extracellular space),…	116.3	104.4	103	149.3	145.1	116.4	-0.34	0.0600372	0.307621
ENSG00000164251	F2RL1	F2R like trypsin receptor 1	hsa04080 (Neuroactive ligand-receptor interaction), hsa04750 (Inflammatory mediator regulation of TRP channels), hsa05143 (African trypanosomiasis), GO:0002286 (T cell activation involved in immune response), GO:0002690 (positive regulation of leukocyte chemotaxis), GO:0002741 (positive regulation of cytokine secretion involved in immune response), GO:0003104 (positive regulation of glomerular fi…	57.4	63.2	64	50.6	50.5	49.5	0.29	0.00579236	0.109063
ENSG00000142698	C1orf94	chromosome 1 open reading frame 94	GO:0005515 (protein binding)	8.3	9.8	10	7	6	6.2	0.55	0.00861322	0.132928
ENSG00000099256	PRTFDC1	phosphoribosyl transferase domain containing 1	GO:0006166 (purine ribonucleoside salvage), GO:0005737 (cytoplasm), GO:0000166 (nucleotide binding), GO:0000287 (magnesium ion binding), GO:0005515 (protein binding), GO:0042803 (protein homodimerization activity)	16.3	17.1	16.9	12.6	11.5	13.5	0.41	0.00249824	0.0746127
ENSG00000140931	CMTM3	CKLF like MARVEL transmembrane domain containing 3	GO:0006935 (chemotaxis), GO:0050861 (positive regulation of B cell receptor signaling pathway), GO:0005615 (extracellular space), GO:0005737 (cytoplasm), GO:0016021 (integral component of membrane), GO:0031965 (nuclear membrane), GO:0005125 (cytokine activity), GO:0005515 (protein binding)	70.3	75.2	75	87.4	95.5	85.4	-0.28	0.0101763	0.142283
ENSG00000173917	HOXB2	homeobox B2	GO:0002011 (morphogenesis of an epithelial sheet), GO:0006351 (transcription, DNA-templated), GO:0006355 (regulation of transcription, DNA-templated), GO:0007275 (multicellular organismal development), GO:0008015 (blood circulation), GO:0009952 (anterior/posterior pattern specification), GO:0009953 (dorsal/ventral pattern formation), GO:0021569 (rhombomere 3 development), GO:0021570 (rhombomere 4…	38.1	39.9	43.1	48.7	56.7	47.9	-0.34	0.0275577	0.215902
ENSG00000179218	CALR	calreticulin	hsa04141 (Protein processing in endoplasmic reticulum), hsa04145 (Phagosome), hsa04612 (Antigen processing and presentation), hsa05142 (Chagas disease (American trypanosomiasis)), hsa05163 (Human cytomegalovirus infection), hsa05166 (Human T-cell leukemia virus 1 infection), hsa05169 (Epstein-Barr virus infection), hsa05170 (Human immunodeficiency virus 1 infection), GO:0000122 (negative regulati…	1634.7	1550.8	1531.1	1340.2	1318.5	1288.5	0.26	0.00187029	0.0635138
ENSG00000180773	SLC36A4	solute carrier family 36 member 4	GO:0015808 (L-alanine transport), GO:0015824 (proline transport), GO:0015827 (tryptophan transport), GO:0035524 (proline transmembrane transport), GO:0005774 (vacuolar membrane), GO:0016021 (integral component of membrane), GO:0015180 (L-alanine transmembrane transporter activity), GO:0015193 (L-proline transmembrane transporter activity), GO:0015196 (L-tryptophan transmembrane transporter activi…	14.8	17.4	17	23.8	20.2	21.2	-0.41	0.0165341	0.174529
ENSG00000229474	PATL2	PAT1 homolog 2	GO:0000290 (deadenylation-dependent decapping of nuclear-transcribed mRNA), GO:0010607 (negative regulation of cytoplasmic mRNA processing body assembly), GO:0017148 (negative regulation of translation), GO:0033962 (cytoplasmic mRNA processing body assembly), GO:0000932 (cytoplasmic mRNA processing body), GO:0005634 (nucleus), GO:0005737 (cytoplasm), GO:0030529 (ribonucleoprotein complex), GO:000…	1.7	0.8	1.6	0.3	0.5	0.4	1.65	0.0292001	0.221654
ENSG00000056558	TRAF1	TNF receptor associated factor 1	hsa04064 (NF-kappa B signaling pathway), hsa04210 (Apoptosis), hsa04668 (TNF signaling pathway), hsa05168 (Herpes simplex infection), hsa05200 (Pathways in cancer), hsa05202 (Transcriptional misregulation in cancer), hsa05203 (Viral carcinogenesis), hsa05222 (Small cell lung cancer), GO:0006461 (protein complex assembly), GO:0006915 (apoptotic process), GO:0007165 (signal transduction), GO:001080…	26.5	28.2	26	21	22.7	18	0.39	0.0142821	0.164146
ENSG00000164300	SERINC5	serine incorporator 5	GO:0006564 (L-serine biosynthetic process), GO:0006658 (phosphatidylserine metabolic process), GO:0006665 (sphingolipid metabolic process), GO:0008654 (phospholipid biosynthetic process), GO:0009597 (detection of virus), GO:0015825 (L-serine transport), GO:0042552 (myelination), GO:0045087 (innate immune response), GO:0051607 (defense response to virus), GO:1904219 (NA), GO:1904222 (NA), GO:00057…	25.5	22.5	21.8	28.8	30.4	30.1	-0.35	0.00626792	0.112808
ENSG00000107566	ERLIN1	ER lipid raft associated 1	GO:0008203 (cholesterol metabolic process), GO:0030433 (ER-associated ubiquitin-dependent protein catabolic process), GO:0032933 (SREBP signaling pathway), GO:0045541 (negative regulation of cholesterol biosynthetic process), GO:0045717 (negative regulation of fatty acid biosynthetic process), GO:0055085 (transmembrane transport), GO:0005783 (endoplasmic reticulum), GO:0005789 (endoplasmic reticu…	84.7	89.6	86.6	75.1	69	72.1	0.27	0.00276954	0.0779951
ENSG00000082397	EPB41L3	erythrocyte membrane protein band 4.1 like 3	GO:0001558 (regulation of cell growth), GO:0002175 (protein localization to paranode region of axon), GO:0006915 (apoptotic process), GO:0007016 (cytoskeletal anchoring at plasma membrane), GO:0008150 (biological_process), GO:0008360 (regulation of cell shape), GO:0030865 (cortical cytoskeleton organization), GO:0030866 (cortical actin cytoskeleton organization), GO:0030913 (paranodal junction as…	10.5	10.7	10.2	7.3	6.5	8.3	0.52	0.00457981	0.0965391
ENSG00000147400	CETN2	centrin 2	hsa03420 (Nucleotide excision repair), GO:0000086 (G2/M transition of mitotic cell cycle), GO:0000715 (nucleotide-excision repair, DNA damage recognition), GO:0000717 (nucleotide-excision repair, DNA duplex unwinding), GO:0006289 (nucleotide-excision repair), GO:0006294 (nucleotide-excision repair, preincision complex assembly), GO:0007067 (mitotic nuclear division), GO:0007099 (centriole replica…	61.4	67	61.3	80.4	75.4	74.9	-0.28	0.00605744	0.111478
ENSG00000203706	SERTAD4-AS1	SERTAD4 antisense RNA 1		10.6	9.1	9.2	15.5	14.5	11.3	-0.52	0.0381007	0.255396
ENSG00000152377	SPOCK1	SPARC (osteonectin), cwcv and kazal like domains proteoglycan 1	GO:0001558 (regulation of cell growth), GO:0001764 (neuron migration), GO:0007155 (cell adhesion), GO:0007165 (signal transduction), GO:0007399 (nervous system development), GO:0010812 (negative regulation of cell-substrate adhesion), GO:0010951 (negative regulation of endopeptidase activity), GO:0010977 (negative regulation of neuron projection development), GO:0021953 (central nervous system ne…	273.2	249	265.1	329.6	291.9	320.5	-0.26	0.0183339	0.183116
ENSG00000173557	C2orf70	chromosome 2 open reading frame 70	GO:0005634 (nucleus)	1.5	1.6	1.2	0.6	0.5	0.5	1.39	0.00195569	0.0642357
ENSG00000138061	CYP1B1	cytochrome P450 family 1 subfamily B member 1	hsa00140 (Steroid hormone biosynthesis), hsa00380 (Tryptophan metabolism), hsa00980 (Metabolism of xenobiotics by cytochrome P450), hsa04913 (Ovarian steroidogenesis), hsa05204 (Chemical carcinogenesis), hsa05206 (MicroRNAs in cancer), GO:0001525 (angiogenesis), GO:0002930 (trabecular meshwork development), GO:0006725 (cellular aromatic compound metabolic process), GO:0006805 (xenobiotic metaboli…	363.9	327.4	307.7	281.8	211.5	281	0.37	0.0584756	0.304443
ENSG00000011105	TSPAN9	tetraspanin 9	GO:0007166 (cell surface receptor signaling pathway), GO:0008150 (biological_process), GO:0005886 (plasma membrane), GO:0005887 (integral component of plasma membrane), GO:0005925 (focal adhesion), GO:0097197 (tetraspanin-enriched microdomain), GO:0003674 (molecular_function)	78.9	80.3	96.4	97.1	122.1	108.2	-0.36	0.0591663	0.305874
ENSG00000175197	DDIT3	DNA damage inducible transcript 3	hsa04010 (MAPK signaling pathway), hsa04141 (Protein processing in endoplasmic reticulum), hsa04210 (Apoptosis), hsa04932 (Non-alcoholic fatty liver disease (NAFLD)), hsa05202 (Transcriptional misregulation in cancer), GO:0000122 (negative regulation of transcription from RNA polymerase II promoter), GO:0001955 (blood vessel maturation), GO:0006355 (regulation of transcription, DNA-templated), GO…	201.8	171.5	185.2	151.9	163.5	138.7	0.3	0.0371072	0.251705
ENSG00000112763	BTN2A1	butyrophilin subfamily 2 member A1	GO:0006629 (lipid metabolic process), GO:0005886 (plasma membrane), GO:0005887 (integral component of plasma membrane), GO:0070062 (extracellular vesicular exosome), GO:0003674 (molecular_function), R-HSA-1280218 (Homo sapiens: Adaptive Immune System), R-HSA-168256 (Homo sapiens: Immune System), R-HSA-8851680 (Homo sapiens: Butyrophilin (BTN) family interactions)	91	94.3	86.8	77.5	75.4	72.9	0.27	0.00373472	0.0885827
ENSG00000109063	MYH3	myosin heavy chain 3	hsa04530 (Tight junction), GO:0003009 (skeletal muscle contraction), GO:0006470 (protein dephosphorylation), GO:0007517 (muscle organ development), GO:0030048 (actin filament-based movement), GO:0030049 (muscle filament sliding), GO:0030326 (embryonic limb morphogenesis), GO:0045214 (sarcomere organization), GO:0046034 (ATP metabolic process), GO:0060325 (face morphogenesis), GO:0005829 (cytosol)…	20.8	16.1	13.9	25.9	23.9	21.7	-0.49	0.0435644	0.268603
ENSG00000104967	NOVA2	NOVA alternative splicing regulator 2	GO:0000398 (mRNA splicing, via spliceosome), GO:0005634 (nucleus), GO:0003723 (RNA binding)	4.5	3.4	4.1	6.5	7.1	5.6	-0.67	0.0114106	0.148749
ENSG00000272669	AL021707.6			5.8	6.2	5.6	4.1	3.9	3.1	0.67	0.00356313	0.0870145
ENSG00000134508	CABLES1	Cdk5 and Abl enzyme substrate 1	GO:0007049 (cell cycle), GO:0051301 (cell division), GO:0051726 (regulation of cell cycle), GO:0005634 (nucleus), GO:0005829 (cytosol), GO:0005515 (protein binding), R-HSA-109582 (Homo sapiens: Hemostasis), R-HSA-983231 (Homo sapiens: Factors involved in megakaryocyte development and platelet production)	6.7	5.9	6.3	9.6	9.4	8.4	-0.53	0.00292125	0.0804554
ENSG00000117122	MFAP2	microfibril associated protein 2	GO:0030198 (extracellular matrix organization), GO:0048048 (embryonic eye morphogenesis), GO:0048050 (post-embryonic eye morphogenesis), GO:0001527 (microfibril), GO:0005576 (extracellular region), GO:0005578 (proteinaceous extracellular matrix), R-HSA-1474244 (Homo sapiens: Extracellular matrix organization), R-HSA-1566948 (Homo sapiens: Elastic fibre formation), R-HSA-2129379 (Homo sapiens: Mol…	26.6	24.2	27.9	30.5	41.6	33.4	-0.42	0.0629521	0.312568
ENSG00000236098	AC097059.2			1.5	2.6	1.9	0.7	1	0.8	1.27	0.0248962	0.207014
ENSG00000151835	SACS	sacsin molecular chaperone	GO:0006457 (protein folding), GO:0090084 (negative regulation of inclusion body assembly), GO:0005634 (nucleus), GO:0005737 (cytoplasm), GO:0005739 (mitochondrion), GO:0030424 (axon), GO:0030425 (dendrite), GO:0070852 (cell body fiber), GO:0030544 (Hsp70 protein binding), GO:0051087 (chaperone binding), GO:0070628 (proteasome binding)	37.5	35.2	35.2	45.2	41.6	47.9	-0.32	0.010713	0.145365
ENSG00000179979			GO:0006469 (negative regulation of protein kinase activity), GO:0033147 (negative regulation of intracellular estrogen receptor signaling pathway), GO:0043627 (response to estrogen), GO:0051493 (regulation of cytoskeleton organization), GO:0005634 (nucleus), GO:0005737 (cytoplasm), GO:0005783 (endoplasmic reticulum), GO:0005886 (plasma membrane), GO:0005515 (protein binding)	17.1	16.2	15	20.5	24.9	19.5	-0.43	0.0351149	0.244407
ENSG00000189320	FAM180A	family with sequence similarity 180 member A	GO:0005576 (extracellular region)	24.8	21.9	24.4	30.2	31.2	28.9	-0.35	0.00472209	0.098636
ENSG00000125898	FAM110A	family with sequence similarity 110 member A	GO:0000922 (spindle pole), GO:0005737 (cytoplasm), GO:0005815 (microtubule organizing center), GO:0005515 (protein binding)	12	15.1	12.6	8	10.6	9	0.52	0.0293341	0.221771
ENSG00000092098	RNF31	ring finger protein 31	hsa04217 (Necroptosis), hsa04621 (NOD-like receptor signaling pathway), GO:0000209 (protein polyubiquitination), GO:0007249 (I-kappaB kinase/NF-kappaB signaling), GO:0010803 (regulation of tumor necrosis factor-mediated signaling pathway), GO:0023035 (CD40 signaling pathway), GO:0043123 (positive regulation of I-kappaB kinase/NF-kappaB signaling), GO:0050852 (T cell receptor signaling pathway), G…	16.5	13.9	17	10.3	12.1	12.1	0.45	0.0191735	0.186057
ENSG00000147650	LRP12	LDL receptor related protein 12	GO:0001764 (neuron migration), GO:0006897 (endocytosis), GO:0006898 (receptor-mediated endocytosis), GO:0007165 (signal transduction), GO:0031175 (neuron projection development), GO:0040008 (regulation of growth), GO:0005887 (integral component of plasma membrane), GO:0005905 (coated pit), GO:0016021 (integral component of membrane), GO:0005041 (low-density lipoprotein receptor activity), GO:0005…	25.7	30.3	28.9	36.1	33.6	39.3	-0.36	0.0198434	0.1879
ENSG00000163507	CIP2A	cell proliferation regulating inhibitor of protein phosphatase 2A	GO:0007283 (spermatogenesis), GO:2000179 (positive regulation of neural precursor cell proliferation), GO:0005737 (cytoplasm), GO:0005829 (cytosol), GO:0005886 (plasma membrane), GO:0016021 (integral component of membrane), GO:0005515 (protein binding), GO:0045296 (cadherin binding)	19.9	23.5	18.8	11.7	11.5	18.3	0.58	0.0596126	0.306896
ENSG00000204580	DDR1	discoidin domain receptor tyrosine kinase 1	GO:0001558 (regulation of cell growth), GO:0001952 (regulation of cell-matrix adhesion), GO:0007155 (cell adhesion), GO:0007566 (embryo implantation), GO:0007595 (lactation), GO:0008285 (negative regulation of cell proliferation), GO:0010715 (regulation of extracellular matrix disassembly), GO:0014909 (smooth muscle cell migration), GO:0030198 (extracellular matrix organization), GO:0038063 (coll…	138.2	143.8	155.2	166.6	179.5	177.7	-0.26	0.0108851	0.146318
ENSG00000008517	IL32	interleukin 32	hsa04060 (Cytokine-cytokine receptor interaction), GO:0006952 (defense response), GO:0006955 (immune response), GO:0007155 (cell adhesion), GO:0005615 (extracellular space), GO:0005829 (cytosol), GO:0016020 (membrane), GO:0005125 (cytokine activity), GO:0005515 (protein binding), R-HSA-1280215 (Homo sapiens: Cytokine Signaling in Immune system), R-HSA-168256 (Homo sapiens: Immune System), R-HSA-4…	6.9	5.5	6.2	4.1	3.9	4	0.64	0.00573456	0.108925
ENSG00000185347	TEDC1	tubulin epsilon and delta complex 1		8.3	12.4	11.4	4.9	7.3	7.7	0.69	0.0547356	0.297733
ENSG00000106688	SLC1A1	solute carrier family 1 member 1	hsa04724 (Glutamatergic synapse), hsa04974 (Protein digestion and absorption), GO:0006811 (ion transport), GO:0007268 (synaptic transmission), GO:0010460 (positive regulation of heart rate), GO:0014047 (glutamate secretion), GO:0042883 (cysteine transport), GO:0051260 (protein homooligomerization), GO:0051938 (L-glutamate import), GO:0070779 (D-aspartate import), GO:0089711 (L-glutamate transmemb…	36.6	38.8	36	30.4	26.2	31.2	0.34	0.0112703	0.148134
ENSG00000153147	SMARCA5	SWI/SNF related, matrix associated, actin dependent regulator of chromatin, subfamily a, member 5	GO:0000183 (chromatin silencing at rDNA), GO:0006302 (double-strand break repair), GO:0006334 (nucleosome assembly), GO:0006338 (chromatin remodeling), GO:0006352 (DNA-templated transcription, initiation), GO:0006357 (regulation of transcription from RNA polymerase II promoter), GO:0016569 (covalent chromatin modification), GO:0016584 (nucleosome positioning), GO:0034080 (CENP-A containing nucleo…	108.9	99.1	99.7	87.1	81.2	86.8	0.27	0.00910207	0.135343
ENSG00000113389	NPR3	natriuretic peptide receptor 3	GO:0001501 (skeletal system development), GO:0002158 (osteoclast proliferation), GO:0007193 (adenylate cyclase-inhibiting G-protein coupled receptor signaling pathway), GO:0007194 (negative regulation of adenylate cyclase activity), GO:0007200 (phospholipase C-activating G-protein coupled receptor signaling pathway), GO:0008217 (regulation of blood pressure), GO:0030157 (pancreatic juice secretio…	30	27.1	29.3	34.4	36.7	37.2	-0.32	0.00401022	0.0907259
ENSG00000068305	MEF2A	myocyte enhancer factor 2A	hsa04022 (cGMP-PKG signaling pathway), hsa04371 (Apelin signaling pathway), hsa04928 (Parathyroid hormone synthesis, secretion and action), hsa05418 (Fluid shear stress and atherosclerosis), GO:0000002 (mitochondrial genome maintenance), GO:0000122 (negative regulation of transcription from RNA polymerase II promoter), GO:0000165 (MAPK cascade), GO:0006351 (transcription, DNA-templated), GO:00063…	80.8	80.1	81.8	101	92.3	97.6	-0.26	0.00338135	0.084512
ENSG00000166949	SMAD3	SMAD family member 3	hsa04068 (FoxO signaling pathway), hsa04110 (Cell cycle), hsa04144 (Endocytosis), hsa04218 (Cellular senescence), hsa04310 (Wnt signaling pathway), hsa04350 (TGF-beta signaling pathway), hsa04371 (Apelin signaling pathway), hsa04390 (Hippo signaling pathway), hsa04520 (Adherens junction), hsa04550 (Signaling pathways regulating pluripotency of stem cells), hsa04659 (Th17 cell differentiation), hs…	260.3	247.9	240.8	228.5	180.9	199.1	0.3	0.0353947	0.245171
ENSG00000204138	PHACTR4	phosphatase and actin regulator 4	GO:0001755 (neural crest cell migration), GO:0001843 (neural tube closure), GO:0007266 (Rho protein signal transduction), GO:0030036 (actin cytoskeleton organization), GO:0043085 (positive regulation of catalytic activity), GO:0048484 (enteric nervous system development), GO:0051726 (regulation of cell cycle), GO:0061386 (closure of optic fissure), GO:2001045 (negative regulation of integrin-medi…	50.6	46.6	47.9	42.9	33.6	37	0.35	0.0236479	0.202058
ENSG00000204315	FKBPL	FK506 binding protein like	GO:0009314 (response to radiation), GO:0050821 (protein stabilization), GO:0005829 (cytosol), GO:0005515 (protein binding), R-HSA-1640170 (Homo sapiens: Cell Cycle), R-HSA-453274 (Homo sapiens: Mitotic G2-G2/M phases), R-HSA-69275 (Homo sapiens: G2/M Transition), R-HSA-69278 (Homo sapiens: Cell Cycle, Mitotic), R-HSA-8852276 (Homo sapiens: The role of GTSE1 in G2/M progression after G2 checkpoint)	11.9	13.5	12.9	8.8	9.6	9.6	0.45	0.00308267	0.0827096
ENSG00000225783	MIAT	myocardial infarction associated transcript (non-protein coding)		11	8.8	12.8	13.7	21.7	15.2	-0.63	0.091545	0.367883
ENSG00000107731	UNC5B	unc-5 netrin receptor B	hsa04360 (Axon guidance), GO:0001525 (angiogenesis), GO:0006915 (apoptotic process), GO:0007165 (signal transduction), GO:0014068 (positive regulation of phosphatidylinositol 3-kinase signaling), GO:0033564 (anterior/posterior axon guidance), GO:0043524 (negative regulation of neuron apoptotic process), GO:2001240 (negative regulation of extrinsic apoptotic signaling pathway in absence of ligand)…	96	95.6	112.2	117.3	136.6	122.3	-0.31	0.0386925	0.256788
ENSG00000187642	PERM1	PPARGC1 and ESRR induced regulator, muscle 1	GO:0006351 (transcription, DNA-templated), GO:0006355 (regulation of transcription, DNA-templated), GO:0014850 (response to muscle activity), GO:0005634 (nucleus), GO:0005737 (cytoplasm)	1.7	2.3	2.3	0.9	0.6	1.2	1.22	0.0105325	0.144345
ENSG00000115464	USP34	ubiquitin specific peptidase 34	GO:0006511 (ubiquitin-dependent protein catabolic process), GO:0016055 (Wnt signaling pathway), GO:0016579 (protein deubiquitination), GO:0071108 (protein K48-linked deubiquitination), GO:0090263 (positive regulation of canonical Wnt signaling pathway), GO:0005829 (cytosol), GO:0004197 (cysteine-type endopeptidase activity), GO:0004843 (ubiquitin-specific protease activity), GO:0005515 (protein b…	33.5	30.5	32.8	45.4	37.1	40.6	-0.35	0.0270243	0.21415
ENSG00000000460	C1orf112	chromosome 1 open reading frame 112		5.2	5.1	5.3	3.1	3.4	3.3	0.67	5.2e-05	0.0104182
ENSG00000149380	P4HA3	prolyl 4-hydroxylase subunit alpha 3	hsa00330 (Arginine and proline metabolism), hsa01100 (Metabolic pathways), GO:0019511 (peptidyl-proline hydroxylation), GO:0055114 (oxidation-reduction process), GO:0005788 (endoplasmic reticulum lumen), GO:0004656 (procollagen-proline 4-dioxygenase activity), GO:0005506 (iron ion binding), GO:0005515 (protein binding), GO:0016702 (oxidoreductase activity, acting on single donors with incorporati…	9.6	7.4	9.1	13	12	11.7	-0.49	0.0102609	0.143032
ENSG00000145365	TIFA	TRAF interacting protein with forkhead associated domain	GO:0007249 (I-kappaB kinase/NF-kappaB signaling), GO:0005622 (intracellular), GO:0005515 (protein binding)	5.8	6.4	7.4	4.2	3.9	4.5	0.63	0.00939485	0.137473
ENSG00000185100	ADSSL1	adenylosuccinate synthase like 1	hsa00230 (Purine metabolism), hsa00250 (Alanine, aspartate and glutamate metabolism), hsa01100 (Metabolic pathways), GO:0002376 (immune system process), GO:0006167 (AMP biosynthetic process), GO:0006531 (aspartate metabolic process), GO:0006541 (glutamine metabolic process), GO:0009168 (purine ribonucleoside monophosphate biosynthetic process), GO:0014850 (response to muscle activity), GO:0035690…	7.2	6.9	7.2	10.2	9.1	10.8	-0.5	0.00445738	0.0959925
ENSG00000149090	PAMR1	peptidase domain containing associated with muscle regeneration 1	GO:0005615 (extracellular space), GO:0005509 (calcium ion binding)	118.8	107.3	121	139.2	149.9	131.7	-0.28	0.0222608	0.197069
ENSG00000184985	SORCS2	sortilin related VPS10 domain containing receptor 2	GO:0007218 (neuropeptide signaling pathway), GO:0016020 (membrane), GO:0016021 (integral component of membrane), GO:0008188 (neuropeptide receptor activity)	40.7	42	45.9	48.8	58.5	54	-0.33	0.0273516	0.215235
ENSG00000111348	ARHGDIB	Rho GDP dissociation inhibitor beta	hsa04722 (Neurotrophin signaling pathway), hsa04962 (Vasopressin-regulated water reabsorption), GO:0006928 (cellular component movement), GO:0007162 (negative regulation of cell adhesion), GO:0007275 (multicellular organismal development), GO:0035023 (regulation of Rho protein signal transduction), GO:0043547 (positive regulation of GTPase activity), GO:0051056 (regulation of small GTPase mediate…	15.7	14.5	13.3	18.4	20.5	18.5	-0.4	0.00890998	0.135181
ENSG00000102081	FMR1	fragile X mental retardation 1	hsa03013 (RNA transport), GO:0000381 (regulation of alternative mRNA splicing, via spliceosome), GO:0002092 (positive regulation of receptor internalization), GO:0006397 (mRNA processing), GO:0006974 (cellular response to DNA damage stimulus), GO:0007215 (glutamate receptor signaling pathway), GO:0008380 (RNA splicing), GO:0031047 (gene silencing by RNA), GO:0033129 (positive regulation of histon…	34.2	31.6	30.6	25.1	27.2	23.7	0.34	0.0100333	0.141486
ENSG00000094804	CDC6	cell division cycle 6	hsa04110 (Cell cycle), GO:0000076 (DNA replication checkpoint), GO:0000079 (regulation of cyclin-dependent protein serine/threonine kinase activity), GO:0000082 (G1/S transition of mitotic cell cycle), GO:0000083 (regulation of transcription involved in G1/S transition of mitotic cell cycle), GO:0006260 (DNA replication), GO:0006270 (DNA replication initiation), GO:0007067 (mitotic nuclear divisi…	33.8	32.3	32.3	26	25.3	27.4	0.32	0.00116884	0.0486308
ENSG00000114812	VIPR1	vasoactive intestinal peptide receptor 1	hsa04080 (Neuroactive ligand-receptor interaction), GO:0006936 (muscle contraction), GO:0006955 (immune response), GO:0007166 (cell surface receptor signaling pathway), GO:0007186 (G-protein coupled receptor signaling pathway), GO:0007187 (G-protein coupled receptor signaling pathway, coupled to cyclic nucleotide second messenger), GO:0007268 (synaptic transmission), GO:0007586 (digestion), GO:00…	36.4	37	34.9	45.4	44.5	43.2	-0.3	0.000757753	0.038665
ENSG00000136436	CALCOCO2	calcium binding and coiled-coil domain 2	hsa04137 (Mitophagy - animal), GO:0016032 (viral process), GO:0034341 (response to interferon-gamma), GO:0098792 (NA), GO:1901098 (positive regulation of autophagic vacuole maturation), GO:0000421 (autophagic vacuole membrane), GO:0005634 (nucleus), GO:0005737 (cytoplasm), GO:0005776 (autophagic vacuole), GO:0005829 (cytosol), GO:0005856 (cytoskeleton), GO:0016020 (membrane), GO:0031410 (cytoplas…	136.5	117	120.4	109	90.8	102.1	0.31	0.0402273	0.260711
ENSG00000106483	SFRP4	secreted frizzled related protein 4	hsa04310 (Wnt signaling pathway), GO:0002092 (positive regulation of receptor internalization), GO:0008285 (negative regulation of cell proliferation), GO:0009725 (response to hormone), GO:0010628 (positive regulation of gene expression), GO:0016055 (Wnt signaling pathway), GO:0030154 (cell differentiation), GO:0030178 (negative regulation of Wnt signaling pathway), GO:0030510 (regulation of BMP …	14.1	11.8	13.1	16.2	23	16.5	-0.51	0.0740797	0.334544
ENSG00000166004	CEP295	centrosomal protein 295	GO:1902117 (positive regulation of organelle assembly), GO:0005737 (cytoplasm), GO:0005813 (centrosome), GO:0005814 (centriole), GO:0005856 (cytoskeleton)	7.2	8.4	8.1	4.6	5.1	6	0.59	0.00812086	0.129075
ENSG00000225614	ZNF469	zinc finger protein 469	GO:0006351 (transcription, DNA-templated), GO:0006355 (regulation of transcription, DNA-templated), GO:0005634 (nucleus), GO:0003677 (DNA binding), GO:0046872 (metal ion binding)	27.9	26	29.7	31.8	38.6	36.8	-0.36	0.0266848	0.212924
ENSG00000255198	SNHG9	small nucleolar RNA host gene 9		4.8	4	3.4	5.5	7	7	-0.68	0.0194392	0.186695
ENSG00000161091	MFSD12	major facilitator superfamily domain containing 12	GO:0006810 (transport), GO:0005765 (lysosomal membrane), GO:0016021 (integral component of membrane)	136.1	150.7	149.5	110	121.8	127.9	0.28	0.0221774	0.196835
ENSG00000183763	TRAIP	TRAF interacting protein	GO:0006915 (apoptotic process), GO:0007165 (signal transduction), GO:0008283 (cell proliferation), GO:0010804 (negative regulation of tumor necrosis factor-mediated signaling pathway), GO:0016567 (protein ubiquitination), GO:0032688 (negative regulation of interferon-beta production), GO:0005730 (nucleolus), GO:0048471 (perinuclear region of cytoplasm), GO:0005057 (receptor signaling protein acti…	16.4	18.1	15.8	12.7	11.6	13.5	0.41	0.00914076	0.135475
ENSG00000109790	KLHL5	kelch like family member 5	GO:0008150 (biological_process), GO:0016567 (protein ubiquitination), GO:0005737 (cytoplasm), GO:0005856 (cytoskeleton), GO:0031463 (Cul3-RING ubiquitin ligase complex), GO:0003674 (molecular_function), GO:0003779 (actin binding), GO:0004842 (ubiquitin-protein transferase activity), R-HSA-1280218 (Homo sapiens: Adaptive Immune System), R-HSA-168256 (Homo sapiens: Immune System), R-HSA-983168 (Hom…	80.6	79.5	81.5	96.1	95	96.2	-0.25	2.56e-05	0.00760112
ENSG00000071967	CYBRD1	cytochrome b reductase 1	hsa04978 (Mineral absorption), GO:0006879 (cellular iron ion homeostasis), GO:0010039 (response to iron ion), GO:0055114 (oxidation-reduction process), GO:0005765 (lysosomal membrane), GO:0005886 (plasma membrane), GO:0016021 (integral component of membrane), GO:0031526 (brush border membrane), GO:0070062 (extracellular vesicular exosome), GO:0000293 (ferric-chelate reductase activity), GO:000551…	167.1	158.7	156.5	191.7	183.5	194.6	-0.24	0.00325721	0.0841945
ENSG00000166105	GLB1L3	galactosidase beta 1 like 3	GO:0005975 (carbohydrate metabolic process), GO:0005773 (vacuole), GO:0004565 (beta-galactosidase activity)	17.1	14	16.2	22.4	20.7	19.4	-0.4	0.0160929	0.172783
ENSG00000137331	IER3	immediate early response 3	GO:0006915 (apoptotic process), GO:0009653 (anatomical structure morphogenesis), GO:0010941 (regulation of cell death), GO:0014066 (regulation of phosphatidylinositol 3-kinase signaling), GO:0043066 (negative regulation of apoptotic process), GO:2001020 (regulation of response to DNA damage stimulus), GO:0005634 (nucleus), GO:0005829 (cytosol), GO:0016021 (integral component of membrane), GO:0005…	127	142.6	143.2	147.3	193.1	180	-0.33	0.0701335	0.327526
ENSG00000177675	CD163L1	CD163 molecule like 1	GO:0006898 (receptor-mediated endocytosis), GO:0005576 (extracellular region), GO:0005886 (plasma membrane), GO:0016021 (integral component of membrane), GO:0005044 (scavenger receptor activity)	48.8	45.5	44	38.6	38.3	34.3	0.31	0.0103697	0.143388
ENSG00000092820	EZR	ezrin	hsa04530 (Tight junction), hsa04670 (Leukocyte transendothelial migration), hsa04810 (Regulation of actin cytoskeleton), hsa04971 (Gastric acid secretion), hsa05130 (Pathogenic Escherichia coli infection), hsa05205 (Proteoglycans in cancer), hsa05206 (MicroRNAs in cancer), GO:0000122 (negative regulation of transcription from RNA polymerase II promoter), GO:0001951 (intestinal D-glucose absorptio…	120.7	134.9	119.8	100.1	102.8	108.8	0.27	0.018409	0.183268
ENSG00000133112	TPT1	tumor protein, translationally-controlled 1	GO:0006816 (calcium ion transport), GO:0006874 (cellular calcium ion homeostasis), GO:0009615 (response to virus), GO:0030154 (cell differentiation), GO:0042981 (regulation of apoptotic process), GO:0043066 (negative regulation of apoptotic process), GO:1902230 (negative regulation of intrinsic apoptotic signaling pathway in response to DNA damage), GO:0005615 (extracellular space), GO:0005634 (n…	345.6	393.8	383	432.5	429.8	481.9	-0.26	0.0297581	0.223396
ENSG00000150991	UBC	ubiquitin C	hsa03320 (PPAR signaling pathway), GO:0000086 (G2/M transition of mitotic cell cycle), GO:0000122 (negative regulation of transcription from RNA polymerase II promoter), GO:0000165 (MAPK cascade), GO:0000187 (activation of MAPK activity), GO:0000209 (protein polyubiquitination), GO:0000715 (nucleotide-excision repair, DNA damage recognition), GO:0000717 (nucleotide-excision repair, DNA duplex unw…	1813	1710	1609.5	1504.7	1379.2	1364.8	0.27	0.0161337	0.172783
ENSG00000102317	RBM3	RNA binding motif protein 3	GO:0006396 (RNA processing), GO:0006417 (regulation of translation), GO:0045727 (positive regulation of translation), GO:0005634 (nucleus), GO:0005654 (nucleoplasm), GO:0005730 (nucleolus), GO:0005737 (cytoplasm), GO:0015934 (large ribosomal subunit), GO:0030425 (dendrite), GO:0003723 (RNA binding), GO:0005515 (protein binding)	252.7	252.7	241.7	302.2	283	290.2	-0.23	0.00308019	0.0827096
ENSG00000124479	NDP	NDP, norrin cystine knot growth factor	GO:0001890 (placenta development), GO:0007033 (vacuole organization), GO:0007165 (signal transduction), GO:0007267 (cell-cell signaling), GO:0007399 (nervous system development), GO:0007601 (visual perception), GO:0007605 (sensory perception of sound), GO:0008283 (cell proliferation), GO:0016055 (Wnt signaling pathway), GO:0035426 (extracellular matrix-cell signaling), GO:0045893 (positive regula…	20.6	16.6	17.4	13.4	13.4	14.3	0.41	0.0232457	0.200848
ENSG00000182013	PNMA8A	PNMA family member 8A		12.5	12.6	12.3	9.7	9.6	7.8	0.46	0.00530866	0.104198
ENSG00000165480	SKA3	spindle and kinetochore associated complex subunit 3	GO:0007059 (chromosome segregation), GO:0007067 (mitotic nuclear division), GO:0031110 (regulation of microtubule polymerization or depolymerization), GO:0051301 (cell division), GO:0000776 (kinetochore), GO:0000940 (condensed chromosome outer kinetochore), GO:0005737 (cytoplasm), GO:0005876 (spindle microtubule), GO:0005515 (protein binding)	19.4	20.7	20.7	15.3	14.8	16.9	0.37	0.003896	0.089343
ENSG00000121297	TSHZ3	teashirt zinc finger homeobox 3	GO:0000122 (negative regulation of transcription from RNA polymerase II promoter), GO:0002087 (regulation of respiratory gaseous exchange by neurological system process), GO:0006351 (transcription, DNA-templated), GO:0006357 (regulation of transcription from RNA polymerase II promoter), GO:0007275 (multicellular organismal development), GO:0045892 (negative regulation of transcription, DNA-templa…	29.2	25.8	31.9	35	36.8	39.1	-0.35	0.0197414	0.187612
ENSG00000164306	PRIMPOL	primase and DNA directed polymerase	GO:0006264 (mitochondrial DNA replication), GO:0006269 (DNA replication, synthesis of RNA primer), GO:0009411 (response to UV), GO:0019985 (translesion synthesis), GO:0031297 (replication fork processing), GO:0005634 (nucleus), GO:0005759 (mitochondrial matrix), GO:0003682 (chromatin binding), GO:0003887 (DNA-directed DNA polymerase activity), GO:0003896 (DNA primase activity), GO:0005515 (protei…	11.3	11.3	10.8	8.3	8.6	7.4	0.46	0.00157934	0.0579288
ENSG00000105968	H2AFV	H2A histone family member V	hsa04217 (Necroptosis), hsa05034 (Alcoholism), hsa05322 (Systemic lupus erythematosus), GO:0006342 (chromatin silencing), GO:0008150 (biological_process), GO:0000786 (nucleosome), GO:0000790 (nuclear chromatin), GO:0005634 (nucleus), GO:0070062 (extracellular vesicular exosome), GO:0003674 (molecular_function), GO:0003677 (DNA binding), GO:0046982 (protein heterodimerization activity), R-HSA-1221…	192.6	199.8	178.7	236.7	214.5	228.9	-0.25	0.0155225	0.170624
ENSG00000227619	AL391056.1			4.1	3.5	3.5	2.6	1.5	1.8	0.92	0.0107485	0.14548
ENSG00000060982	BCAT1	branched chain amino acid transaminase 1	hsa00270 (Cysteine and methionine metabolism), hsa00280 (Valine, leucine and isoleucine degradation), hsa00290 (Valine, leucine and isoleucine biosynthesis), hsa00770 (Pantothenate and CoA biosynthesis), hsa01100 (Metabolic pathways), hsa01210 (2-Oxocarboxylic acid metabolism), hsa01230 (Biosynthesis of amino acids), GO:0000082 (G1/S transition of mitotic cell cycle), GO:0008283 (cell proliferati…	119.5	110.9	112.3	139	129.3	139.6	-0.25	0.00703667	0.120477
ENSG00000129691	ASH2L	ASH2 like, histone lysine methyltransferase complex subunit	hsa04934 (Cushing syndrome), GO:0006351 (transcription, DNA-templated), GO:0006355 (regulation of transcription, DNA-templated), GO:0006366 (transcription from RNA polymerase II promoter), GO:0006974 (cellular response to DNA damage stimulus), GO:0008284 (positive regulation of cell proliferation), GO:0030097 (hemopoiesis), GO:0043627 (response to estrogen), GO:0045944 (positive regulation of tra…	53	47.1	52.8	43.5	40.5	39.9	0.3	0.0123375	0.153006
ENSG00000214021	TTLL3	tubulin tyrosine ligase like 3	GO:0018094 (protein polyglycylation), GO:0035082 (axoneme assembly), GO:0060271 (cilium morphogenesis), GO:0005737 (cytoplasm), GO:0005874 (microtubule), GO:0005929 (cilium), GO:0005930 (axoneme), GO:0015630 (microtubule cytoskeleton), GO:0005524 (ATP binding), GO:0070735 (protein-glycine ligase activity), GO:0070736 (protein-glycine ligase activity, initiating)	27.1	25.2	24.9	32.3	33.6	30.7	-0.32	0.00398212	0.09027
ENSG00000108840	HDAC5	histone deacetylase 5	hsa04371 (Apelin signaling pathway), hsa05034 (Alcoholism), hsa05203 (Viral carcinogenesis), GO:0000122 (negative regulation of transcription from RNA polymerase II promoter), GO:0006325 (chromatin organization), GO:0006338 (chromatin remodeling), GO:0006342 (chromatin silencing), GO:0006351 (transcription, DNA-templated), GO:0006476 (protein deacetylation), GO:0006954 (inflammatory response), GO…	58.3	64.3	73.2	77.4	84.9	81.2	-0.31	0.0303474	0.224649
ENSG00000100908	EMC9	ER membrane protein complex subunit 9	GO:0005737 (cytoplasm), GO:0072546 (ER membrane protein complex), GO:0005515 (protein binding)	18.5	20.3	20.5	14.6	16.2	15.1	0.37	0.00487311	0.100313
ENSG00000171303	KCNK3	potassium two pore domain channel subfamily K member 3	hsa04925 (Aldosterone synthesis and secretion), hsa04927 (Cortisol synthesis and secretion), hsa04934 (Cushing syndrome), GO:0006813 (potassium ion transport), GO:0007268 (synaptic transmission), GO:0007420 (brain development), GO:0034220 (ion transmembrane transport), GO:0042493 (response to drug), GO:0051481 (negative regulation of cytosolic calcium ion concentration), GO:0061337 (cardiac condu…	39.8	39.5	41.2	30	36.1	27.8	0.36	0.0250192	0.207538
ENSG00000221829	FANCG	Fanconi anemia complementation group G	hsa03460 (Fanconi anemia pathway), GO:0000075 (cell cycle checkpoint), GO:0001541 (ovarian follicle development), GO:0006281 (DNA repair), GO:0007005 (mitochondrion organization), GO:0007286 (spermatid development), GO:0009314 (response to radiation), GO:0036297 (interstrand cross-link repair), GO:0005654 (nucleoplasm), GO:0005730 (nucleolus), GO:0005739 (mitochondrion), GO:0005829 (cytosol), GO:…	29.7	25.9	24.2	20	22.3	18.8	0.39	0.0316281	0.2308
ENSG00000164109	MAD2L1	mitotic arrest deficient 2 like 1	hsa04110 (Cell cycle), hsa04114 (Oocyte meiosis), hsa04914 (Progesterone-mediated oocyte maturation), hsa05166 (Human T-cell leukemia virus 1 infection), GO:0000070 (mitotic sister chromatid segregation), GO:0007062 (sister chromatid cohesion), GO:0007093 (mitotic cell cycle checkpoint), GO:0007094 (mitotic spindle assembly checkpoint), GO:0031145 (anaphase-promoting complex-dependent proteasomal…	26.6	31.6	29.4	23.2	23.8	21.9	0.35	0.0159027	0.172783
ENSG00000160408	ST6GALNAC6	ST6 N-acetylgalactosaminide alpha-2,6-sialyltransferase 6	hsa00604 (Glycosphingolipid biosynthesis - ganglio series), hsa01100 (Metabolic pathways), GO:0001574 (ganglioside biosynthetic process), GO:0006677 (glycosylceramide metabolic process), GO:0006687 (glycosphingolipid metabolic process), GO:0009100 (glycoprotein metabolic process), GO:0009311 (oligosaccharide metabolic process), GO:0009312 (oligosaccharide biosynthetic process), GO:0009988 (cell-c…	68.8	72.9	76.3	80.8	94.1	91.2	-0.29	0.0249325	0.207117
ENSG00000179604	CDC42EP4	CDC42 effector protein 4	GO:0007266 (Rho protein signal transduction), GO:0008360 (regulation of cell shape), GO:0030838 (positive regulation of actin filament polymerization), GO:0031274 (positive regulation of pseudopodium assembly), GO:0043547 (positive regulation of GTPase activity), GO:0005737 (cytoplasm), GO:0005886 (plasma membrane), GO:0005913 (cell-cell adherens junction), GO:0012505 (endomembrane system), GO:00…	57.9	59.2	61.5	50.9	49	47.7	0.27	0.00181539	0.0627882
ENSG00000198700	IPO9	importin 9	GO:0006606 (protein import into nucleus), GO:0005634 (nucleus), GO:0005737 (cytoplasm), GO:0016020 (membrane), GO:0005515 (protein binding), GO:0008536 (Ran GTPase binding), GO:0008565 (protein transporter activity), GO:0042393 (histone binding)	114.4	112.9	117.2	96.4	95.3	99.4	0.24	0.000535012	0.031616
ENSG00000089737	DDX24	DEAD-box helicase 24	GO:0010501 (RNA secondary structure unwinding), GO:0016070 (RNA metabolic process), GO:0005730 (nucleolus), GO:0016020 (membrane), GO:0003723 (RNA binding), GO:0003724 (RNA helicase activity), GO:0004004 (ATP-dependent RNA helicase activity), GO:0005524 (ATP binding)	199.3	182.6	172.7	164.4	150.4	144.4	0.27	0.0311847	0.229048
ENSG00000148158	SNX30	sorting nexin family member 30	GO:0006897 (endocytosis), GO:0015031 (protein transport), GO:0016050 (vesicle organization), GO:0005768 (endosome), GO:0019898 (extrinsic component of membrane), GO:0005515 (protein binding), GO:0035091 (phosphatidylinositol binding)	23.2	20	19.1	28.2	24.4	28.7	-0.38	0.0263123	0.212031
ENSG00000168874	ATOH8	atonal bHLH transcription factor 8	GO:0001704 (formation of primary germ layer), GO:0001937 (negative regulation of endothelial cell proliferation), GO:0006351 (transcription, DNA-templated), GO:0007399 (nervous system development), GO:0010595 (positive regulation of endothelial cell migration), GO:0030154 (cell differentiation), GO:0035148 (tube formation), GO:0045603 (positive regulation of endothelial cell differentiation), GO:…	17.3	20.2	15.1	12.4	14.4	11	0.48	0.0499379	0.287458
ENSG00000167325	RRM1	ribonucleotide reductase catalytic subunit M1	hsa00230 (Purine metabolism), hsa00240 (Pyrimidine metabolism), hsa00480 (Glutathione metabolism), hsa00983 (Drug metabolism - other enzymes), hsa01100 (Metabolic pathways), GO:0000278 (mitotic cell cycle), GO:0006206 (pyrimidine nucleobase metabolic process), GO:0006260 (DNA replication), GO:0008584 (male gonad development), GO:0009263 (deoxyribonucleotide biosynthetic process), GO:0010212 (resp…	129.3	128.8	113.1	106.2	93.7	105.1	0.28	0.0294594	0.222087
ENSG00000132185	FCRLA	Fc receptor like A	GO:0030154 (cell differentiation), GO:0005737 (cytoplasm)	19.2	21.6	17.8	14.5	15.1	15.2	0.39	0.0152526	0.170033
ENSG00000168411	RFWD3	ring finger and WD repeat domain 3	GO:0006281 (DNA repair), GO:0010212 (response to ionizing radiation), GO:0016567 (protein ubiquitination), GO:0031571 (mitotic G1 DNA damage checkpoint), GO:2000001 (regulation of DNA damage checkpoint), GO:0005634 (nucleus), GO:0005654 (nucleoplasm), GO:0005737 (cytoplasm), GO:0016605 (PML body), GO:0035861 (site of double-strand break), GO:0002039 (p53 binding), GO:0004842 (ubiquitin-protein tr…	49	55.9	43.4	39.7	35.3	40.7	0.36	0.0523256	0.292583
ENSG00000137812	KNL1	kinetochore scaffold 1	GO:0001675 (acrosome assembly), GO:0007062 (sister chromatid cohesion), GO:0007067 (mitotic nuclear division), GO:0008608 (attachment of spindle microtubules to kinetochore), GO:0010923 (negative regulation of phosphatase activity), GO:0034080 (CENP-A containing nucleosome assembly), GO:0034501 (protein localization to kinetochore), GO:0051301 (cell division), GO:0071173 (spindle assembly checkpo…	17.2	21.7	17.3	14.8	11.3	14.4	0.47	0.04744	0.280582
ENSG00000116251	RPL22	ribosomal protein L22	hsa03010 (Ribosome), GO:0000184 (nuclear-transcribed mRNA catabolic process, nonsense-mediated decay), GO:0002181 (cytoplasmic translation), GO:0006364 (rRNA processing), GO:0006412 (translation), GO:0006413 (translational initiation), GO:0006614 (SRP-dependent cotranslational protein targeting to membrane), GO:0019083 (viral transcription), GO:0046632 (alpha-beta T cell differentiation), GO:0005…	39.1	36.7	32	51.7	44.6	42.1	-0.36	0.0453884	0.273716
ENSG00000124226	RNF114	ring finger protein 114	GO:0000209 (protein polyubiquitination), GO:0007275 (multicellular organismal development), GO:0007283 (spermatogenesis), GO:0030154 (cell differentiation), GO:0032436 (positive regulation of proteasomal ubiquitin-dependent protein catabolic process), GO:0005622 (intracellular), GO:0005634 (nucleus), GO:0005829 (cytosol), GO:0005886 (plasma membrane), GO:0004842 (ubiquitin-protein transferase act…	162.9	165.6	159.1	142.1	134.5	137.8	0.23	0.00108875	0.0472576
ENSG00000187951	AC091057.1		GO:0007165 (signal transduction), GO:0021987 (cerebral cortex development), GO:0043547 (positive regulation of GTPase activity), GO:0051056 (regulation of small GTPase mediated signal transduction), GO:0005829 (cytosol), GO:0005096 (GTPase activator activity), R-HSA-162582 (Homo sapiens: Signal Transduction), R-HSA-194315 (Homo sapiens: Signaling by Rho GTPases), R-HSA-194840 (Homo sapiens: Rho G…	10.3	9.4	9.9	6.2	7.3	7.4	0.5	0.00334878	0.0841945
ENSG00000110900	TSPAN11	tetraspanin 11	GO:0007166 (cell surface receptor signaling pathway), GO:0005887 (integral component of plasma membrane)	3.7	4.6	5	6.5	6.9	6.9	-0.61	0.00457981	0.0965391
ENSG00000096401	CDC5L	cell division cycle 5 like	hsa03040 (Spliceosome), GO:0000278 (mitotic cell cycle), GO:0000398 (mRNA splicing, via spliceosome), GO:0006281 (DNA repair), GO:0006351 (transcription, DNA-templated), GO:0006357 (regulation of transcription from RNA polymerase II promoter), GO:0030154 (cell differentiation), GO:0044344 (cellular response to fibroblast growth factor stimulus), GO:0071352 (cellular response to interleukin-2), GO…	57.2	55.7	49.5	44.9	45.1	41.8	0.3	0.0169326	0.176579
ENSG00000125450	NUP85	nucleoporin 85	hsa03013 (RNA transport), GO:0006406 (mRNA export from nucleus), GO:0006409 (tRNA export from nucleus), GO:0006606 (protein import into nucleus), GO:0007062 (sister chromatid cohesion), GO:0007077 (mitotic nuclear envelope disassembly), GO:0010827 (regulation of glucose transport), GO:0016032 (viral process), GO:0016925 (protein sumoylation), GO:0019083 (viral transcription), GO:0030032 (lamellip…	53.1	52.9	49.9	42.7	41	44.4	0.28	0.00289527	0.0800513
ENSG00000198805	PNP	purine nucleoside phosphorylase	hsa00230 (Purine metabolism), hsa00240 (Pyrimidine metabolism), hsa00760 (Nicotinate and nicotinamide metabolism), hsa01100 (Metabolic pathways), GO:0006139 (nucleobase-containing compound metabolic process), GO:0006148 (inosine catabolic process), GO:0006195 (purine nucleotide catabolic process), GO:0006738 (nicotinamide riboside catabolic process), GO:0006955 (immune response), GO:0034356 (NAD …	16.7	15	14.2	12.2	11.4	10.6	0.42	0.0109608	0.146478
ENSG00000159208	CIART	circadian associated repressor of transcription	GO:0006351 (transcription, DNA-templated), GO:0032922 (circadian regulation of gene expression), GO:0045475 (locomotor rhythm), GO:0045892 (negative regulation of transcription, DNA-templated), GO:0005634 (nucleus), GO:0016605 (PML body), GO:0001046 (core promoter sequence-specific DNA binding), GO:0005515 (protein binding), GO:0070888 (E-box binding)	20.5	22.5	20.3	34.3	26.2	24.7	-0.43	0.0757326	0.337272
ENSG00000070718	AP3M2	adaptor related protein complex 3 subunit mu 2	hsa04142 (Lysosome), GO:0006886 (intracellular protein transport), GO:0008089 (anterograde axon cargo transport), GO:0048490 (anterograde synaptic vesicle transport), GO:0005794 (Golgi apparatus), GO:0030119 (AP-type membrane coat adaptor complex), GO:0030131 (clathrin adaptor complex), GO:0030659 (cytoplasmic vesicle membrane), GO:1904115 (NA)	43.6	38.5	36.3	31.6	26.9	33.4	0.37	0.038306	0.255471
ENSG00000140526	ABHD2	abhydrolase domain containing 2	GO:0007340 (acrosome reaction), GO:0009611 (response to wounding), GO:0030336 (negative regulation of cell migration), GO:0032570 (response to progesterone), GO:0043401 (steroid hormone mediated signaling pathway), GO:0046464 (acylglycerol catabolic process), GO:0048240 (sperm capacitation), GO:0001669 (acrosomal vesicle), GO:0016021 (integral component of membrane), GO:0036126 (sperm flagellum),…	174.1	162.5	154.7	224.7	175.8	207.1	-0.31	0.0652049	0.318606
ENSG00000105245	NUMBL	NUMB like, endocytic adaptor protein	hsa04330 (Notch signaling pathway), GO:0007399 (nervous system development), GO:0007409 (axonogenesis), GO:0019221 (cytokine-mediated signaling pathway), GO:0019538 (protein metabolic process), GO:0021670 (lateral ventricle development), GO:0021849 (neuroblast division in subventricular zone), GO:0034332 (adherens junction organization), GO:0050769 (positive regulation of neurogenesis), GO:000573…	26.8	30	34.3	35.8	41.3	40.1	-0.36	0.033699	0.238846
ENSG00000231298	MANCR	mitotically associated long non coding RNA		4.1	2.6	3.6	1.9	2	1.6	0.91	0.024879	0.207014
ENSG00000013016	EHD3	EH domain containing 3	hsa04144 (Endocytosis), GO:0001881 (receptor recycling), GO:0007596 (blood coagulation), GO:0032456 (endocytic recycling), GO:0034498 (early endosome to Golgi transport), GO:0051260 (protein homooligomerization), GO:0055117 (regulation of cardiac muscle contraction), GO:0060271 (cilium morphogenesis), GO:0072661 (protein targeting to plasma membrane), GO:0086036 (regulation of cardiac muscle cell…	87.5	82.2	84.9	105.4	107.6	93.8	-0.27	0.0186565	0.183988
ENSG00000182253	SYNM	synemin	GO:0031443 (fast-twitch skeletal muscle fiber contraction), GO:0045104 (intermediate filament cytoskeleton organization), GO:0005882 (intermediate filament), GO:0005912 (adherens junction), GO:0042383 (sarcolemma), GO:0043034 (costamere), GO:0045111 (intermediate filament cytoskeleton), GO:0060053 (neurofilament cytoskeleton), GO:0005200 (structural constituent of cytoskeleton), GO:0005515 (prote…	50.7	55.3	56.6	65.6	63.1	68.9	-0.28	0.00894966	0.13521
ENSG00000256043	CTSO	cathepsin O	hsa04142 (Lysosome), hsa04210 (Apoptosis), GO:0006508 (proteolysis), GO:0051603 (proteolysis involved in cellular protein catabolic process), GO:0005615 (extracellular space), GO:0005764 (lysosome), GO:0004197 (cysteine-type endopeptidase activity), R-HSA-1280218 (Homo sapiens: Adaptive Immune System), R-HSA-168256 (Homo sapiens: Immune System), R-HSA-2132295 (Homo sapiens: MHC class II antigen p…	24.1	29.1	25.2	20.5	18	21.6	0.38	0.0301864	0.224466
ENSG00000164220	F2RL2	coagulation factor II thrombin receptor like 2	hsa04080 (Neuroactive ligand-receptor interaction), hsa04610 (Complement and coagulation cascades), GO:0007596 (blood coagulation), GO:0009611 (response to wounding), GO:0030168 (platelet activation), GO:0035025 (positive regulation of Rho protein signal transduction), GO:0051482 (positive regulation of cytosolic calcium ion concentration involved in phospholipase C-activating G-protein coupled s…	18.6	19.2	15.8	25.1	22.8	21.9	-0.38	0.01889	0.184602
ENSG00000132801	ZSWIM3	zinc finger SWIM-type containing 3	GO:0008270 (zinc ion binding)	6.1	6.3	6.3	4.1	4.1	4.3	0.58	2.56e-05	0.00760112
ENSG00000151090	THRB	thyroid hormone receptor beta	hsa04080 (Neuroactive ligand-receptor interaction), hsa04919 (Thyroid hormone signaling pathway), GO:0000122 (negative regulation of transcription from RNA polymerase II promoter), GO:0006351 (transcription, DNA-templated), GO:0006367 (transcription initiation from RNA polymerase II promoter), GO:0007605 (sensory perception of sound), GO:0007621 (negative regulation of female receptivity), GO:000…	4.5	3.4	4.3	6.4	5.8	6.9	-0.63	0.0077396	0.126955
ENSG00000157873	TNFRSF14	TNF receptor superfamily member 14	hsa04060 (Cytokine-cytokine receptor interaction), hsa05168 (Herpes simplex infection), GO:0002741 (positive regulation of cytokine secretion involved in immune response), GO:0006954 (inflammatory response), GO:0006955 (immune response), GO:0007166 (cell surface receptor signaling pathway), GO:0007275 (multicellular organismal development), GO:0031295 (T cell costimulation), GO:0032496 (response …	35	41.2	41.6	28.5	31.8	32.7	0.34	0.0293385	0.221771
ENSG00000260977	AC016722.3			7	5.9	7.4	9.4	9.8	9.6	-0.5	0.0036137	0.0878211
ENSG00000100129	EIF3L	eukaryotic translation initiation factor 3 subunit L	GO:0006413 (translational initiation), GO:0075525 (viral translational termination-reinitiation), GO:0001650 (fibrillar center), GO:0005654 (nucleoplasm), GO:0005829 (cytosol), GO:0005852 (eukaryotic translation initiation factor 3 complex), GO:0016020 (membrane), GO:0003723 (RNA binding), GO:0003743 (translation initiation factor activity), GO:0005515 (protein binding), R-HSA-156827 (Homo sapien…	64.4	54.4	59.8	78.2	68	74	-0.3	0.0285099	0.21966
ENSG00000153944	MSI2	musashi RNA binding protein 2	hsa03015 (mRNA surveillance pathway), GO:0048864 (stem cell development), GO:0005737 (cytoplasm), GO:0005844 (polysome), GO:0003723 (RNA binding), GO:0005515 (protein binding), GO:0008266 (poly(U) RNA binding)	122.5	98	107.7	153.7	133.5	124.8	-0.33	0.0661768	0.320481
ENSG00000122778	KIAA1549	KIAA1549	GO:0005886 (plasma membrane), GO:0016021 (integral component of membrane), R-HSA-1643685 (Homo sapiens: Disease), R-HSA-5663202 (Homo sapiens: Diseases of signal transduction), R-HSA-6802952 (Homo sapiens: Signaling by BRAF and RAF fusions), R-HSA-6802957 (Homo sapiens: Oncogenic MAPK signaling)	16.2	20.1	18.8	23.5	23.9	23.7	-0.37	0.00981859	0.14033
ENSG00000198938	MT-CO3	mitochondrially encoded cytochrome c oxidase III	hsa00190 (Oxidative phosphorylation), hsa01100 (Metabolic pathways), hsa04260 (Cardiac muscle contraction), hsa04714 (Thermogenesis), hsa04932 (Non-alcoholic fatty liver disease (NAFLD)), hsa05010 (Alzheimer disease), hsa05012 (Parkinson disease), hsa05016 (Huntington disease), R-HSA-1428517 (Homo sapiens: The citric acid (TCA) cycle and respiratory electron transport), R-HSA-1430728 (Homo sapien…	4778.2	4462.7	4363.2	6459.6	5200.2	5346.7	-0.32	0.0529476	0.294574
ENSG00000139734	DIAPH3	diaphanous related formin 3	hsa04810 (Regulation of actin cytoskeleton), GO:0007283 (spermatogenesis), GO:0030036 (actin cytoskeleton organization), GO:0005634 (nucleus), GO:0005829 (cytosol), GO:0003779 (actin binding), GO:0017048 (Rho GTPase binding), GO:0045296 (cadherin binding), R-HSA-162582 (Homo sapiens: Signal Transduction), R-HSA-194315 (Homo sapiens: Signaling by Rho GTPases), R-HSA-195258 (Homo sapiens: RHO GTPas…	25.9	24.7	24.3	17.2	17.8	22.2	0.39	0.0231609	0.20067
ENSG00000119185	ITGB1BP1	integrin subunit beta 1 binding protein 1	GO:0002043 (blood vessel endothelial cell proliferation involved in sprouting angiogenesis), GO:0006351 (transcription, DNA-templated), GO:0006469 (negative regulation of protein kinase activity), GO:0006933 (negative regulation of cell adhesion involved in substrate-bound cell migration), GO:0007160 (cell-matrix adhesion), GO:0007219 (Notch signaling pathway), GO:0007229 (integrin-mediated signa…	97.2	105	100.3	114	120.5	125.5	-0.25	0.00891562	0.135181
ENSG00000123689	G0S2	G0/G1 switch 2	GO:0097191 (extrinsic apoptotic signaling pathway), GO:2001238 (positive regulation of extrinsic apoptotic signaling pathway), GO:0005739 (mitochondrion), GO:0005811 (lipid particle), GO:0003674 (molecular_function), GO:0005515 (protein binding), R-HSA-1430728 (Homo sapiens: Metabolism), R-HSA-1989781 (Homo sapiens: PPARA activates gene expression), R-HSA-400206 (Homo sapiens: Regulation of lipid…	6	6.2	6.5	8.1	9.4	9.2	-0.51	0.00342301	0.0849562
ENSG00000155304	HSPA13	heat shock protein family A (Hsp70) member 13	GO:0005783 (endoplasmic reticulum), GO:0043231 (intracellular membrane-bounded organelle), GO:0070062 (extracellular vesicular exosome), GO:0005515 (protein binding), GO:0005524 (ATP binding), R-HSA-2262752 (Homo sapiens: Cellular responses to stress), R-HSA-3371453 (Homo sapiens: Regulation of HSF1-mediated heat shock response), R-HSA-3371556 (Homo sapiens: Cellular response to heat stress)	55.3	58.2	55	66.1	66.4	69.5	-0.26	0.00169871	0.0608958
ENSG00000023445	BIRC3	baculoviral IAP repeat containing 3	hsa01524 (Platinum drug resistance), hsa04064 (NF-kappa B signaling pathway), hsa04120 (Ubiquitin mediated proteolysis), hsa04210 (Apoptosis), hsa04215 (Apoptosis - multiple species), hsa04217 (Necroptosis), hsa04510 (Focal adhesion), hsa04621 (NOD-like receptor signaling pathway), hsa04668 (TNF signaling pathway), hsa05145 (Toxoplasmosis), hsa05200 (Pathways in cancer), hsa05202 (Transcriptional…	5.7	5	5.8	3.8	3.8	2.6	0.69	0.0113018	0.148134
ENSG00000223865	HLA-DPB1	major histocompatibility complex, class II, DP beta 1	hsa04145 (Phagosome), hsa04514 (Cell adhesion molecules (CAMs)), hsa04612 (Antigen processing and presentation), hsa04640 (Hematopoietic cell lineage), hsa04658 (Th1 and Th2 cell differentiation), hsa04659 (Th17 cell differentiation), hsa04672 (Intestinal immune network for IgA production), hsa04940 (Type I diabetes mellitus), hsa05140 (Leishmaniasis), hsa05145 (Toxoplasmosis), hsa05150 (Staphylo…	7.3	10.5	9.5	5.3	4.8	7.2	0.65	0.0493301	0.285293
ENSG00000107798	LIPA	lipase A, lysosomal acid type	hsa00100 (Steroid biosynthesis), hsa04142 (Lysosome), hsa04979 (Cholesterol metabolism), GO:0000902 (cell morphogenesis), GO:0001816 (cytokine production), GO:0006898 (receptor-mediated endocytosis), GO:0006954 (inflammatory response), GO:0008283 (cell proliferation), GO:0016042 (lipid catabolic process), GO:0030324 (lung development), GO:0048771 (tissue remodeling), GO:0048873 (homeostasis of nu…	42	49.8	48	35.6	30.6	41.2	0.38	0.0490728	0.2844
ENSG00000196878	LAMB3	laminin subunit beta 3	hsa04151 (PI3K-Akt signaling pathway), hsa04510 (Focal adhesion), hsa04512 (ECM-receptor interaction), hsa05145 (Toxoplasmosis), hsa05146 (Amoebiasis), hsa05165 (Human papillomavirus infection), hsa05200 (Pathways in cancer), hsa05222 (Small cell lung cancer), GO:0007155 (cell adhesion), GO:0008544 (epidermis development), GO:0022617 (extracellular matrix disassembly), GO:0030198 (extracellular m…	70.8	73.8	84.8	89.3	103	91	-0.3	0.0413162	0.262918
ENSG00000085276	MECOM	MDS1 and EVI1 complex locus	hsa04010 (MAPK signaling pathway), hsa05200 (Pathways in cancer), hsa05220 (Chronic myeloid leukemia), GO:0006351 (transcription, DNA-templated), GO:0006915 (apoptotic process), GO:0030154 (cell differentiation), GO:0034968 (histone lysine methylation), GO:0043069 (negative regulation of programmed cell death), GO:0045892 (negative regulation of transcription, DNA-templated), GO:0045893 (positive…	11.6	13.7	11.4	9.6	8.8	8.2	0.46	0.0160224	0.172783
ENSG00000137831	UACA	uveal autoantigen with coiled-coil domains and ankyrin repeats	GO:0008150 (biological_process), GO:0097190 (apoptotic signaling pathway), GO:1901222 (regulation of NIK/NF-kappaB signaling), GO:0005576 (extracellular region), GO:0005634 (nucleus), GO:0005829 (cytosol), GO:0005856 (cytoskeleton), GO:0070062 (extracellular vesicular exosome), GO:0003674 (molecular_function), GO:0005515 (protein binding)	328	310.2	302.3	379.2	351.7	370.4	-0.23	0.00850428	0.132132
ENSG00000121964	GTDC1	glycosyltransferase like domain containing 1	GO:0016757 (transferase activity, transferring glycosyl groups)	10	9.5	10.1	12.8	13	13.7	-0.41	0.000561893	0.0325163
ENSG00000007237	GAS7	growth arrest specific 7	GO:0006355 (regulation of transcription, DNA-templated), GO:0007050 (cell cycle arrest), GO:0007399 (nervous system development), GO:0030154 (cell differentiation), GO:0005737 (cytoplasm), GO:0003700 (sequence-specific DNA binding transcription factor activity), GO:0005515 (protein binding)	14.1	11.9	12.8	16.6	17.4	16.7	-0.39	0.00445269	0.0959925
ENSG00000143401	ANP32E	acidic nuclear phosphoprotein 32 family member E	GO:0016569 (covalent chromatin modification), GO:0043086 (negative regulation of catalytic activity), GO:0043486 (histone exchange), GO:0000812 (Swr1 complex), GO:0005634 (nucleus), GO:0031410 (cytoplasmic vesicle), GO:0019212 (phosphatase inhibitor activity), GO:0042393 (histone binding)	98	81.4	72.2	71	62.1	63.3	0.36	0.0841935	0.355528
ENSG00000051180	RAD51	RAD51 recombinase	hsa03440 (Homologous recombination), hsa03460 (Fanconi anemia pathway), hsa05200 (Pathways in cancer), hsa05212 (Pancreatic cancer), GO:0000722 (telomere maintenance via recombination), GO:0000724 (double-strand break repair via homologous recombination), GO:0000730 (DNA recombinase assembly), GO:0000731 (DNA synthesis involved in DNA repair), GO:0000732 (strand displacement), GO:0001932 (regulat…	10.2	7.6	7.7	5.9	4.8	6.2	0.6	0.0393834	0.258224
ENSG00000112293	GPLD1	glycosylphosphatidylinositol specific phospholipase D1	hsa00563 (Glycosylphosphatidylinositol (GPI)-anchor biosynthesis), hsa01100 (Metabolic pathways), GO:0001503 (ossification), GO:0002042 (cell migration involved in sprouting angiogenesis), GO:0002062 (chondrocyte differentiation), GO:0002430 (complement receptor mediated signaling pathway), GO:0006501 (C-terminal protein lipidation), GO:0006507 (GPI anchor release), GO:0008285 (negative regulatio…	0.9	0.4	0.6	2	1.2	1.7	-1.36	0.0220029	0.196413
ENSG00000212127	TAS2R14	taste 2 receptor member 14	hsa04742 (Taste transduction), GO:0001580 (detection of chemical stimulus involved in sensory perception of bitter taste), GO:0007186 (G-protein coupled receptor signaling pathway), GO:0005886 (plasma membrane), GO:0016021 (integral component of membrane), GO:0004930 (G-protein coupled receptor activity), GO:0008527 (taste receptor activity), GO:0033038 (bitter taste receptor activity), R-HSA-162…	0.6	0.4	0.4	1.5	1	1.4	-1.41	0.00749043	0.124642
ENSG00000161544	CYGB	cytoglobin	GO:0001666 (response to hypoxia), GO:0006979 (response to oxidative stress), GO:0010764 (negative regulation of fibroblast migration), GO:0015671 (oxygen transport), GO:0019395 (fatty acid oxidation), GO:0032966 (negative regulation of collagen biosynthetic process), GO:0050999 (regulation of nitric-oxide synthase activity), GO:0098869 (NA), GO:2000490 (negative regulation of hepatic stellate cel…	58.9	66.6	61.4	51.5	52.7	49.9	0.28	0.010502	0.144088
ENSG00000115459	ELMOD3	ELMO domain containing 3	GO:0005737 (cytoplasm), GO:0005856 (cytoskeleton), GO:0032420 (stereocilium), GO:0060091 (kinocilium), GO:0005515 (protein binding)	28.3	29.2	27.1	23	22.4	22.7	0.32	0.000962661	0.0440784
ENSG00000164045	CDC25A	cell division cycle 25A	hsa04110 (Cell cycle), hsa04218 (Cellular senescence), hsa04914 (Progesterone-mediated oocyte maturation), hsa05206 (MicroRNAs in cancer), GO:0000079 (regulation of cyclin-dependent protein serine/threonine kinase activity), GO:0000082 (G1/S transition of mitotic cell cycle), GO:0000086 (G2/M transition of mitotic cell cycle), GO:0006260 (DNA replication), GO:0007067 (mitotic nuclear division), G…	12.7	13.5	13.4	10.2	9.1	10.3	0.42	0.00191671	0.0637122
ENSG00000141504	SAT2	spermidine/spermine N1-acetyltransferase family member 2	hsa00330 (Arginine and proline metabolism), hsa01100 (Metabolic pathways), hsa04216 (Ferroptosis), GO:0009447 (putrescine catabolic process), GO:0032918 (spermidine acetylation), GO:0032919 (spermine acetylation), GO:0032920 (putrescine acetylation), GO:0046204 (nor-spermidine metabolic process), GO:0005737 (cytoplasm), GO:0070062 (extracellular vesicular exosome), GO:0004145 (diamine N-acetyltra…	66.3	69.7	66.6	80.4	85.6	76.9	-0.26	0.00814424	0.129298
[truncated: 12,940 more rows]

## Sheet: GBM3821
Gene ID	Symbol	Name	Annotation	3821a1	3821a2	3821a3	3821k1	3821k2	3821k3	LogFC	p-value	FDR_BH
[truncated: 13,170 more rows]

[truncated: 2 more sheets: GBM4114, GBM5522]
