# Supplementary material for: Multi-Omics Analysis of Glioblastoma Cells’ Sensitivity to Oncolytic Viruses
Source: Cancers (Basel). 2021 Oct 20;13(21):5268. doi: 10.3390/cancers13215268 (PMC8582528; doi:10.3390/cancers13215268)
Supplement: Supplementary file 1 [file cancers-13-05268-s001.zip › Table_S4.xlsx]

## Sheet: NSAF_IFNa_to_Ctrl_intact
	LUM2_00793_VG_6138K_4	LUM2_00788_VG_4466K_3	LUM2_00786_VG_4466K_1	LUM2_00797_VG_4466A_4	LUM2_00792_VG_6138K_3	LUM2_00742_VG_3821A_3	LUM2_00726_VG_5410A_2	LUM2_00787_VG_4466K_2	LUM2_00843_VG_6062A_2	LUM2_00791_VG_6138K_2	LUM2_00790_VG_6138K_1	LUM2_00809_VG_6138A_4	LUM2_00806_VG_6138A_1	LUM2_00796_VG_4466A_3	LUM2_00739_VG_5410K_4	LUM2_00737_VG_5410K_2	LUM2_00741_VG_3821A_2	LUM2_00842_VG_6062A_1	LUM2_00826_VG_6062K_3	LUM2_00825_VG_6062K_2	LUM2_00795_VG_4466A_2	LUM2_00807_VG_6138A_2	LUM2_00845_VG_6062A_4	LUM2_00725_VG_5410A_1	LUM2_00736_VG_5410K_1	LUM2_00728_VG_5410A_4	LUM2_00824_VG_6062K_1	LUM2_00844_VG_6062A_3	LUM2_00738_VG_5410K_3	LUM2_00740_VG_3821A_1	LUM2_00794_VG_4466A_1	LUM2_00827_VG_6062K_4	LUM2_00727_VG_5410A_3	LUM2_00743_VG_3821A_4	LUM2_00789_VG_4466K_4	LUM2_00808_VG_6138A_3	p_value, Shapiro-Wilk	p_value	p-val, Bonferroni corrected	Benjamini Hochberg FDR	A_mean(log2LFQ)	K_mean(log2LFQ)	log2(fold_change)	protein	Gene	-log10(fdr_BH)
	K	K	K	A	K	A	A	K	A	K	K	A	A	A	K	K	A	A	K	K	A	A	A	A	K	A	K	A	K	A	A	K	A	A	K	A
	LFQ(NSAF)	LFQ(NSAF)	LFQ(NSAF)	LFQ(NSAF)	LFQ(NSAF)	LFQ(NSAF)	LFQ(NSAF)	LFQ(NSAF)	LFQ(NSAF)	LFQ(NSAF)	LFQ(NSAF)	LFQ(NSAF)	LFQ(NSAF)	LFQ(NSAF)	LFQ(NSAF)	LFQ(NSAF)	LFQ(NSAF)	LFQ(NSAF)	LFQ(NSAF)	LFQ(NSAF)	LFQ(NSAF)	LFQ(NSAF)	LFQ(NSAF)	LFQ(NSAF)	LFQ(NSAF)	LFQ(NSAF)	LFQ(NSAF)	LFQ(NSAF)	LFQ(NSAF)	LFQ(NSAF)	LFQ(NSAF)	LFQ(NSAF)	LFQ(NSAF)	LFQ(NSAF)	LFQ(NSAF)	LFQ(NSAF)
A0A096LP55|QCR6L_HUMAN Cytochrome b-c1 complex subunit 6-like, mitochondrial OS=Homo sapiens OX=9606 GN=UQCRHL PE=3 SV=1 GN= UQCRHL	-7.46677563943127	-7.370288857079612	-7.3437420720653686	-7.332348945240561	-7.424700823867598	-1.2799594894637882	-7.024122857167612	-7.3339189353454355	-1.2648484404034839	-7.419475071182525	-7.451743990809684	-7.360899984026937	-7.361429107183352	-7.294496279544923	-7.108456918396321	-7.055886685635209	-1.259857766987965	-7.414485463295838	-7.300808715649286	-7.285501864380035	-7.231140104669592	-7.366553438660585	-1.2340040860799344	-6.981323859195017	-7.084883333415967	-7.020270875233369	-7.3060317888369	-1.2554885499299322	-7.033369862537686	-7.31173296109709	-7.284027951628856	-7.276225267452305	-6.895244463427317	-1.238619686846291	-7.304280146731444	-7.389813487803219	(4.687505679612514e-06, 0.05774977430701256)	0.01328699753229918	1.0	0.2668523296527971	-5.440033389894284	-7.285380623301041	1.8453472334067573	A0A096LP55|QCR6L_HUMAN	UQCRHL	0.5737290014010039
A0A0C4DH67|KV108_HUMAN Immunoglobulin kappa variable 1-8 OS=Homo sapiens OX=9606 GN=IGKV1-8 PE=3 SV=1 GN= IGKV1-8	-7.46677563943127	-7.370288857079612	-7.3437420720653686	-7.332348945240561	-7.424700823867598	-7.310730899299816	-7.024122857167612	-7.3339189353454355	-7.446331110657075	-7.419475071182525	-7.451743990809684	-7.360899984026937	-7.361429107183352	-7.294496279544923	-7.108456918396321	-7.055886685635209	-7.259731111346835	-1.2406587001869125	-7.300808715649286	-0.05912715586910213	-1.2271467781319099	-7.366553438660585	-7.386540024968521	-6.981323859195017	-7.084883333415967	-7.020270875233369	-7.3060317888369	-7.412382949736395	-7.033369862537686	-7.31173296109709	-7.284027951628856	-0.664010298071069	-6.895244463427317	-7.189896676141296	-7.304280146731444	-7.389813487803219	(6.736081559211016e-08, 9.713287454360398e-07)	0.7416110683721462	1.0	0.8951615728926186	-6.65478412303388	-6.42046876843278	-0.2343153546011001	A0A0C4DH67|KV108_HUMAN	IGKV1-8	0.04809856928454144
A0A1B0GV03|GG6L7_HUMAN Golgin subfamily A member 6-like protein 7 OS=Homo sapiens OX=9606 GN=GOLGA6L7 PE=3 SV=1 GN= GOLGA6L7	-7.46677563943127	-7.370288857079612	-7.3437420720653686	-7.332348945240561	-7.424700823867598	-7.310730899299816	-7.024122857167612	-7.3339189353454355	-7.446331110657075	-7.419475071182525	-7.451743990809684	-7.360899984026937	-7.361429107183352	-7.294496279544923	-7.108456918396321	-1.217901790856199	-7.259731111346835	-7.414485463295838	-7.300808715649286	-7.285501864380035	-7.231140104669592	-7.366553438660585	-7.386540024968521	-6.981323859195017	-7.084883333415967	-7.020270875233369	-7.3060317888369	-7.412382949736395	-7.033369862537686	-7.31173296109709	-7.284027951628856	-7.276225267452305	-6.895244463427317	-7.189896676141296	-7.304280146731444	-7.389813487803219	(0.006056803744286299, 1.374453546532095e-07)	0.3232206764439185	1.0	0.6444621218958341	-7.263675127516211	-6.920506567377353	-0.3431685601388583	A0A1B0GV03|GG6L7_HUMAN	GOLGA6L7	0.19080260311281946
A0AVT1|UBA6_HUMAN Ubiquitin-like modifier-activating enzyme 6 OS=Homo sapiens OX=9606 GN=UBA6 PE=1 SV=1 GN= UBA6	0.48990173603426324	0.6891484655384397	0.9856315706506021	0.8425446674671319	0.011634560434206805	0.28432461498348993	-1.2436288738182402	0.6638588145004016	-0.28269331465197894	-0.2429165963940512	0.6082595282465662	0.01554913240569014	0.47435670966920895	0.6931703818771313	-7.108456918396321	-7.055886685635209	0.5454452863229623	0.19778120627311166	0.13420739789654135	0.13015704322090388	0.6832272858875563	0.3623939211909088	0.3618637585455517	-1.2276460784188283	-7.084883333415967	-0.6693325570409092	-0.058204184296123715	0.4797152228726174	-1.2448966463083238	-0.0796886938653149	0.8586218713619587	0.2916999822993872	-0.3179959607229503	0.4364243754505439	0.6576505192109912	-0.006572577389864807	(0.028707176446914673, 2.6948060622089542e-05)	0.0759256140553145	1.0	0.4704518612645808	0.12039301891998881	-1.1333184216508556	1.2537114405708445	A0AVT1|UBA6_HUMAN	UBA6	0.32748480891417237
A0FGR8-2|ESYT2_HUMAN Isoform 2 of Extended synaptotagmin-2 OS=Homo sapiens OX=9606 GN=ESYT2 GN= ESYT2	-1.2601625471784401	-7.370288857079612	-1.2708381389811143	-7.332348945240561	-0.6099538096629349	-1.2799594894637882	-0.664990698124665	-1.2672543384398482	-1.2648484404034839	-0.6068962503404999	-0.6343892050702812	-0.6031790760184559	-0.6357021105846735	-7.294496279544923	-0.6613267431903042	-0.6333575128597319	-0.6578104847090358	-1.2406587001869125	-0.6656613150783999	-1.2683769241780452	-1.2271467781319099	-0.6144159843382019	-7.386540024968521	-0.650302879285828	-1.240602606519296	-0.6693325570409092	-0.664058593537805	-0.6391056532738206	-0.6640619572474582	-1.2898871968920298	-1.239399565517874	-0.664010298071069	-0.6516163142789956	-1.238619686846291	-1.2631816778504894	-1.2395950441119095	(6.334301474453241e-07, 4.371725879082078e-07)	0.3999971332160185	1.0	0.6721199874879816	-1.8909977954481394	-1.2965262984553332	-0.5944714969928062	A0FGR8-2|ESYT2_HUMAN	ESYT2	0.1725531893683523
A0FGR8|ESYT2_HUMAN Extended synaptotagmin-2 OS=Homo sapiens OX=9606 GN=ESYT2 PE=1 SV=1 GN= ESYT2	1.2861637203055427	1.555368772557156	1.4472260849735834	1.2245900107114707	0.99682881792256	1.0240525737294932	1.6290732767291445	1.6287036893133848	1.459033780126548	1.3630311275500893	1.5165844824125956	1.246514545825728	1.2585892430463679	1.5152009811931006	1.9390449071175786	1.831632684293513	1.2502615503157546	1.4819968398402141	1.537798985199606	1.5002066392774212	1.2856879809056265	1.2331503833432922	1.5977730273612876	1.6322598275591342	1.8828894586159781	1.677794801303639	1.5785216552765666	1.5389360821463132	1.9271098402418982	1.2781805882438866	1.380606751236063	1.5995025080515284	1.789275568188441	1.2979441821976225	1.3567017604074676	1.2292494148121715	(0.2482045590877533, 0.45767873525619507)	0.043253879000420076	1.0	0.3970308281746659	1.401508570440765	1.5592071958447793	-0.15769862540401425	A0FGR8|ESYT2_HUMAN	ESYT2	0.40117577034936913
A0JLT2|MED19_HUMAN Mediator of RNA polymerase II transcription subunit 19 OS=Homo sapiens OX=9606 GN=MED19 PE=1 SV=2 GN= MED19	-7.46677563943127	-7.370288857079612	-7.3437420720653686	-7.332348945240561	-7.424700823867598	-1.2799594894637882	-7.024122857167612	-7.3339189353454355	-7.446331110657075	-7.419475071182525	-7.451743990809684	-7.360899984026937	-7.361429107183352	-7.294496279544923	-7.108456918396321	-7.055886685635209	-0.6578104847090358	-7.414485463295838	-7.300808715649286	-7.285501864380035	-7.231140104669592	-7.366553438660585	-7.386540024968521	-6.981323859195017	-7.084883333415967	-7.020270875233369	-7.3060317888369	-7.412382949736395	-7.033369862537686	-1.2898871968920298	-7.284027951628856	-7.276225267452305	-6.895244463427317	-1.238619686846291	-7.304280146731444	-7.389813487803219	(1.106770810110902e-06, 0.05774977430701256)	0.05690007416205481	1.0	0.40229311224873093	-6.033384388017516	-7.285380623301041	1.2519962352835252	A0JLT2|MED19_HUMAN	MED19	0.3954574030190349
A0JNW5|UH1BL_HUMAN UHRF1-binding protein 1-like OS=Homo sapiens OX=9606 GN=UHRF1BP1L PE=1 SV=2 GN= UHRF1BP1L	-7.46677563943127	-7.370288857079612	-7.3437420720653686	-7.332348945240561	-0.6099538096629349	-7.310730899299816	-7.024122857167612	-7.3339189353454355	-7.446331110657075	-7.419475071182525	-7.451743990809684	-7.360899984026937	-7.361429107183352	-7.294496279544923	-7.108456918396321	-7.055886685635209	-7.259731111346835	-7.414485463295838	-7.300808715649286	-7.285501864380035	-7.231140104669592	-7.366553438660585	-7.386540024968521	-6.981323859195017	-7.084883333415967	-7.020270875233369	-7.3060317888369	-7.412382949736395	-7.033369862537686	-7.31173296109709	-7.284027951628856	-7.276225267452305	-6.895244463427317	-7.189896676141296	-0.656997729219517	-7.389813487803219	(0.006056803744286299, 8.921767857827945e-07)	0.11575177476993827	1.0	0.507750235284379	-7.263675127516211	-6.444003783818753	-0.8196713436974576	A0JNW5|UH1BL_HUMAN	UHRF1BP1L	0.29434986667710183
A0MZ66|SHOT1_HUMAN Shootin-1 OS=Homo sapiens OX=9606 GN=SHTN1 PE=1 SV=4 GN= SHTN1	-7.46677563943127	-7.370288857079612	-7.3437420720653686	-7.332348945240561	-7.424700823867598	-7.310730899299816	-7.024122857167612	-7.3339189353454355	-7.446331110657075	-7.419475071182525	-7.451743990809684	-7.360899984026937	-7.361429107183352	-7.294496279544923	-7.108456918396321	-7.055886685635209	-7.259731111346835	-7.414485463295838	-0.3128423323448417	-7.285501864380035	-7.231140104669592	-7.366553438660585	-7.386540024968521	-6.981323859195017	-7.084883333415967	-7.020270875233369	-7.3060317888369	-7.412382949736395	-7.033369862537686	-7.31173296109709	-7.284027951628856	-7.276225267452305	-6.895244463427317	-1.238619686846291	-7.304280146731444	-7.389813487803219	(1.2338763788477536e-08, 1.3378590324464312e-07)	0.8217089482375983	1.0	0.9306678571037025	-6.96611127805146	-6.8486327243445135	-0.11747855370694626	A0MZ66|SHOT1_HUMAN	SHTN1	0.031205285252881663
A1A4S6|RHG10_HUMAN Rho GTPase-activating protein 10 OS=Homo sapiens OX=9606 GN=ARHGAP10 PE=1 SV=1 GN= ARHGAP10	-0.6373703097621473	-7.370288857079612	-7.3437420720653686	-7.332348945240561	-0.6099538096629349	-7.310730899299816	-0.3252270013549174	-1.2672543384398482	-7.446331110657075	-0.6068962503404999	-0.6343892050702812	-0.6031790760184559	-1.249039635927571	-7.294496279544923	0.11331001099051866	0.29385759155232166	-7.259731111346835	-7.414485463295838	-7.300808715649286	-7.285501864380035	-1.2271467781319099	-0.6144159843382019	-7.386540024968521	0.1129033160402339	-0.3128161581427567	0.09506654565088783	-7.3060317888369	-7.412382949736395	-0.08592603807320262	-7.31173296109709	-7.284027951628856	-7.276225267452305	0.25247073473690584	-7.189896676141296	-7.304280146731444	-0.6224616336329322	(3.9391248719766736e-05, 0.00019554258324205875)	0.5003401629777042	1.0	0.7389878728608782	-4.241186694296659	-3.4333948261964866	-0.8077918681001726	A1A4S6|RHG10_HUMAN	ARHGAP10	0.13136268852373523
A1A4V9|CC189_HUMAN Coiled-coil domain-containing protein 189 OS=Homo sapiens OX=9606 GN=CCDC189 PE=2 SV=1 GN= CCDC189	-7.46677563943127	-7.370288857079612	-7.3437420720653686	-7.332348945240561	-7.424700823867598	-7.310730899299816	-7.024122857167612	-7.3339189353454355	-7.446331110657075	-7.419475071182525	-7.451743990809684	-7.360899984026937	-7.361429107183352	-7.294496279544923	-7.108456918396321	-7.055886685635209	-7.259731111346835	-7.414485463295838	-7.300808715649286	-7.285501864380035	-7.231140104669592	-1.2301619518898927	-7.386540024968521	-6.981323859195017	-7.084883333415967	-7.020270875233369	-7.3060317888369	-7.412382949736395	-7.033369862537686	-7.31173296109709	-7.284027951628856	-7.276225267452305	-6.895244463427317	-7.189896676141296	-7.304280146731444	-7.389813487803219	(1.283941752916462e-08, 0.05774977430701256)	0.34318892046476035	1.0	0.6444621218958341	-6.956855553177677	-7.285380623301041	0.32852507012336396	A1A4V9|CC189_HUMAN	CCDC189	0.19080260311281946
A1A5C7|S22AN_HUMAN Solute carrier family 22 member 23 OS=Homo sapiens OX=9606 GN=SLC22A23 PE=1 SV=2 GN= SLC22A23	-7.46677563943127	-7.370288857079612	-7.3437420720653686	-7.332348945240561	-7.424700823867598	-7.310730899299816	-7.024122857167612	-7.3339189353454355	-7.446331110657075	-7.419475071182525	-7.451743990809684	-7.360899984026937	-7.361429107183352	-7.294496279544923	-7.108456918396321	-7.055886685635209	-7.259731111346835	-7.414485463295838	-7.300808715649286	-7.285501864380035	-7.231140104669592	-7.366553438660585	-0.6152254880807502	-6.981323859195017	-7.084883333415967	-7.020270875233369	-7.3060317888369	-1.2554885499299322	-7.033369862537686	-7.31173296109709	-7.284027951628856	-7.276225267452305	-6.895244463427317	-7.189896676141296	-7.304280146731444	-7.389813487803219	(7.138950763874163e-08, 0.05774977430701256)	0.18206672104100158	1.0	0.6152345859401113	-6.617264680681499	-7.285380623301041	0.6681159426195418	A1A5C7|S22AN_HUMAN	SLC22A23	0.21095925828344722
A1L0T0|ILVBL_HUMAN Acetolactate synthase-like protein OS=Homo sapiens OX=9606 GN=ILVBL PE=1 SV=2 GN= ILVBL	0.6103994096151973	0.8664119290993916	0.8378506700922075	0.4461310237073516	0.5124348492592647	0.7302976471482208	0.7604195319907808	0.9156232612020021	0.47728506951586364	0.37651749974780446	0.6082595282465662	0.509550684133355	0.6945946188342146	0.7840381690364395	0.27222931441973625	0.14229031821623248	0.5454452863229623	0.7256120570253185	0.9672718236618332	1.0893885681635584	0.5816270879355158	0.815301877033671	0.5011786435513303	0.3939702562644708	0.40645088169948557	0.677095706116436	1.3050514880542958	0.8807269190875053	0.2583336072990231	0.624415130705597	0.16612021334383295	1.1449478569684524	0.37706258024887446	0.6539977975939141	0.6576505192109912	0.6105608330891126	(0.8001278638839722, 0.8087241053581238)	0.32946297453978446	1.0	0.6444621218958341	0.5977715566342384	0.6856944703097526	-0.08792291367551419	A1L0T0|ILVBL_HUMAN	ILVBL	0.19080260311281946
A1L188|NDUF8_HUMAN NADH dehydrogenase [ubiquinone] 1 alpha subcomplex assembly factor 8 OS=Homo sapiens OX=9606 GN=NDUFAF8 PE=1 SV=1 GN= NDUFAF8	-0.6373703097621473	-7.370288857079612	-7.3437420720653686	-7.332348945240561	-7.424700823867598	-7.310730899299816	-7.024122857167612	-7.3339189353454355	-0.6460039473031585	-7.419475071182525	-7.451743990809684	-7.360899984026937	-7.361429107183352	-7.294496279544923	-7.108456918396321	-7.055886685635209	-7.259731111346835	-7.414485463295838	-7.300808715649286	-7.285501864380035	-7.231140104669592	-7.366553438660585	-7.386540024968521	-6.981323859195017	-7.084883333415967	-7.020270875233369	-7.3060317888369	-7.412382949736395	-7.033369862537686	-7.31173296109709	-7.284027951628856	-7.276225267452305	-6.895244463427317	-7.189896676141296	-7.304280146731444	-7.389813487803219	(1.0366207447987108e-08, 1.3110050645082083e-07)	0.9021289192739874	1.0	0.9633848628811001	-6.923658769348515	-6.85854279019672	-0.06511597915179479	A1L188|NDUF8_HUMAN	NDUFAF8	0.01620018179037899
A1L390|PKHG3_HUMAN Pleckstrin homology domain-containing family G member 3 OS=Homo sapiens OX=9606 GN=PLEKHG3 PE=1 SV=1 GN= PLEKHG3	-7.46677563943127	-7.370288857079612	-7.3437420720653686	-7.332348945240561	-7.424700823867598	-7.310730899299816	-7.024122857167612	-7.3339189353454355	-7.446331110657075	-1.2268216916255699	-7.451743990809684	-7.360899984026937	-7.361429107183352	-7.294496279544923	-7.108456918396321	-7.055886685635209	-7.259731111346835	-7.414485463295838	-7.300808715649286	-7.285501864380035	-7.231140104669592	-7.366553438660585	-7.386540024968521	-6.981323859195017	-7.084883333415967	-7.020270875233369	-7.3060317888369	-7.412382949736395	-7.033369862537686	-7.31173296109709	-7.284027951628856	-7.276225267452305	-6.895244463427317	-7.189896676141296	-7.304280146731444	-7.389813487803219	(0.006056803744286299, 1.5363865202289162e-07)	0.29112210501579966	1.0	0.6444621218958341	-7.263675127516211	-6.898339787078731	-0.36533534043747995	A1L390|PKHG3_HUMAN	PLEKHG3	0.19080260311281946
A1L4H1|SRCRL_HUMAN Soluble scavenger receptor cysteine-rich domain-containing protein SSC5D OS=Homo sapiens OX=9606 GN=SSC5D PE=1 SV=3 GN= SSC5D	-7.46677563943127	-7.370288857079612	-7.3437420720653686	-7.332348945240561	-7.424700823867598	-7.310730899299816	-7.024122857167612	-7.3339189353454355	-7.446331110657075	-7.419475071182525	-7.451743990809684	-7.360899984026937	-7.361429107183352	-7.294496279544923	-7.108456918396321	-7.055886685635209	-7.259731111346835	-7.414485463295838	-1.2707386381706942	-1.2683769241780452	-7.231140104669592	-7.366553438660585	-7.386540024968521	-6.981323859195017	-7.084883333415967	-7.020270875233369	-7.3060317888369	-7.412382949736395	-7.033369862537686	-7.31173296109709	-7.284027951628856	-1.2669963497509096	-6.895244463427317	-7.189896676141296	-7.304280146731444	-7.389813487803219	(0.006056803744286299, 4.1543303268554155e-06)	0.04923535156834633	1.0	0.3970308281746659	-7.263675127516211	-6.156854127339668	-1.1068210001765433	A1L4H1|SRCRL_HUMAN	SSC5D	0.40117577034936913
A1X283|SPD2B_HUMAN SH3 and PX domain-containing protein 2B OS=Homo sapiens OX=9606 GN=SH3PXD2B PE=1 SV=3 GN= SH3PXD2B	-1.2601625471784401	-1.257119557407442	-1.2708381389811143	-7.332348945240561	-7.424700823867598	-0.06966409522818731	-7.024122857167612	-1.2672543384398482	-7.446331110657075	-1.2268216916255699	-7.451743990809684	-7.360899984026937	-7.361429107183352	-7.294496279544923	-7.108456918396321	-7.055886685635209	0.13469268687963237	-7.414485463295838	-7.300808715649286	-7.285501864380035	-7.231140104669592	-7.366553438660585	-7.386540024968521	-6.981323859195017	-7.084883333415967	-7.020270875233369	-7.3060317888369	-7.412382949736395	-7.033369862537686	-0.6856351287960921	-7.284027951628856	-7.276225267452305	-6.895244463427317	-0.04095777556066331	-7.304280146731444	-7.389813487803219	(9.112661700783065e-07, 2.8603317332454026e-05)	0.6291339836219156	1.0	0.8332156756996496	-5.843148760757225	-5.369630354459052	-0.4735184062981723	A1X283|SPD2B_HUMAN	SH3PXD2B	0.07924256805000288
A2RRP1|NBAS_HUMAN Neuroblastoma-amplified sequence OS=Homo sapiens OX=9606 GN=NBAS PE=1 SV=2 GN= NBAS	0.6103994096151973	0.3285372207081586	0.14408775716559422	-0.6552059619361276	0.5124348492592647	-0.06966409522818731	0.25573733317457387	-0.3013416949206671	-0.028592364291101176	0.013026789580603377	-0.2707219287271419	-1.2194342140536394	-0.6357021105846735	-0.6262340021965843	-0.31740885351976605	-0.28775103795087814	-0.05241610530725419	0.5001088492947602	0.542799941528836	0.7373313892226178	-0.020833607082554422	-0.6144159843382019	0.0007278252574787273	-0.3125787577466357	-0.3128161581427567	-0.0886768249171122	0.6515424225484703	0.33961543649714315	-0.32429544502881913	-0.0796886938653149	-0.2789977299512605	0.7360799561495552	-0.6516163142789956	-0.04095777556066331	0.3048681565561592	-1.2395950441119095	(0.13214026391506195, 0.013488064520061016)	0.005403345464303978	1.0	0.15982491623826953	-0.27592100706131295	0.17292329837777676	-0.4488443054390897	A2RRP1|NBAS_HUMAN	NBAS	0.7963555145009609
A2RTX5|SYTC2_HUMAN Probable threonine--tRNA ligase 2, cytoplasmic OS=Homo sapiens OX=9606 GN=TARSL2 PE=1 SV=1 GN= TARSL2	-0.016037860274476807	-0.2848785552163402	-0.6598240602719304	-7.332348945240561	-0.6099538096629349	-1.2799594894637882	-0.664990698124665	-0.6569038327105502	-7.446331110657075	-0.6068962503404999	0.18744465470105692	-0.6031790760184559	-0.27692265797396565	-0.019654848095016567	-0.6613267431903042	-0.6333575128597319	-0.6578104847090358	-7.414485463295838	-1.2707386381706942	-7.285501864380035	-0.27134106677923914	-0.25773888813422285	-7.386540024968521	-6.981323859195017	-7.084883333415967	-7.020270875233369	-7.3060317888369	-0.6391056532738206	-0.6640619572474582	-0.3310403842513705	-0.6342693774675987	-7.276225267452305	-0.6516163142789956	-0.6414487247520825	-0.3024028507313186	-0.6224616336329322	(1.0364389709138777e-05, 3.8408667023759335e-05)	0.731317780501646	1.0	0.888739087150259	-2.5566419787772787	-2.1957237293787744	-0.36091824939850436	A2RTX5|SYTC2_HUMAN	TARSL2	0.05122571894237059
A2VCL2|CC162_HUMAN Coiled-coil domain-containing protein 162 OS=Homo sapiens OX=9606 GN=CCDC162P PE=2 SV=3 GN= CCDC162P	-7.46677563943127	-7.370288857079612	-7.3437420720653686	-7.332348945240561	-7.424700823867598	-7.310730899299816	-7.024122857167612	-7.3339189353454355	-1.2648484404034839	-7.419475071182525	-7.451743990809684	-7.360899984026937	-7.361429107183352	-7.294496279544923	-7.108456918396321	-7.055886685635209	-1.259857766987965	-7.414485463295838	-7.300808715649286	-7.285501864380035	-7.231140104669592	-7.366553438660585	-7.386540024968521	-6.981323859195017	-7.084883333415967	-7.020270875233369	-7.3060317888369	-7.412382949736395	-7.033369862537686	-7.31173296109709	-1.239399565517874	-7.276225267452305	-6.895244463427317	-1.238619686846291	-7.304280146731444	-7.389813487803219	(8.252584962065157e-07, 0.05774977430701256)	0.05525682898819003	1.0	0.40229311224873093	-6.054812058015289	-7.285380623301041	1.2305685652857523	A2VCL2|CC162_HUMAN	CCDC162P	0.3954574030190349
A3KMH1|VWA8_HUMAN von Willebrand factor A domain-containing protein 8 OS=Homo sapiens OX=9606 GN=VWA8 PE=1 SV=2 GN= VWA8	-7.46677563943127	-7.370288857079612	-7.3437420720653686	-7.332348945240561	-7.424700823867598	-7.310730899299816	-7.024122857167612	-7.3339189353454355	-0.28269331465197894	-7.419475071182525	-7.451743990809684	-7.360899984026937	-7.361429107183352	-7.294496279544923	-7.108456918396321	-7.055886685635209	-7.259731111346835	-0.003060382258422056	0.2944906562231523	0.42712730148705524	-7.231140104669592	-1.2301619518898927	0.0007278252574787273	-6.981323859195017	-7.084883333415967	-7.020270875233369	0.5476502249455576	-0.02414996697621072	-7.033369862537686	-7.31173296109709	-7.284027951628856	0.6425268820230952	-6.895244463427317	-7.189896676141296	-7.304280146731444	-7.389813487803219	(2.5474159883742686e-06, 1.2001016330032144e-05)	0.8942563650783668	1.0	0.9623857213222786	-5.489327367676242	-5.3428579544887045	-0.14646941318753726	A3KMH1|VWA8_HUMAN	VWA8	0.01665082913968456
A4D0S4|LAMB4_HUMAN Laminin subunit beta-4 OS=Homo sapiens OX=9606 GN=LAMB4 PE=2 SV=1 GN= LAMB4	-7.46677563943127	-7.370288857079612	-7.3437420720653686	-7.332348945240561	-7.424700823867598	-7.310730899299816	-7.024122857167612	-7.3339189353454355	-7.446331110657075	-7.419475071182525	-7.451743990809684	-1.2194342140536394	-1.249039635927571	-7.294496279544923	-7.108456918396321	-7.055886685635209	-7.259731111346835	-7.414485463295838	-7.300808715649286	-7.285501864380035	-7.231140104669592	-1.2301619518898927	-7.386540024968521	-6.981323859195017	-7.084883333415967	-7.020270875233369	-7.3060317888369	-7.412382949736395	-7.033369862537686	-7.31173296109709	-7.284027951628856	-7.276225267452305	-6.895244463427317	-7.189896676141296	-7.304280146731444	-7.389813487803219	(2.8177910849080945e-07, 0.05774977430701256)	0.09881705159634413	1.0	0.507750235284379	-6.344162791116222	-7.285380623301041	0.9412178321848188	A4D0S4|LAMB4_HUMAN	LAMB4	0.29434986667710183
A4D1E9|GTPBA_HUMAN GTP-binding protein 10 OS=Homo sapiens OX=9606 GN=GTPBP10 PE=1 SV=1 GN= GTPBP10	-7.46677563943127	-7.370288857079612	-7.3437420720653686	-7.332348945240561	-7.424700823867598	-1.2799594894637882	-7.024122857167612	-7.3339189353454355	-0.6460039473031585	-7.419475071182525	-7.451743990809684	-7.360899984026937	-7.361429107183352	-7.294496279544923	-7.108456918396321	-7.055886685635209	-1.259857766987965	-1.2406587001869125	-1.2707386381706942	-0.31141085708666283	-7.231140104669592	-7.366553438660585	-1.2340040860799344	-6.981323859195017	-7.084883333415967	-7.020270875233369	-0.30909092957441375	-0.6391056532738206	-7.033369862537686	-7.31173296109709	-7.284027951628856	-0.06102424639122855	-6.895244463427317	-1.238619686846291	-7.304280146731444	-7.389813487803219	(1.3698898328584619e-05, 1.7137663235189393e-05)	0.6158087100016298	1.0	0.8228749501991144	-5.069580682251015	-5.58436168798257	0.5147810057315549	A4D1E9|GTPBA_HUMAN	GTPBP10	0.08466615818362655
A4D1F6|LRRD1_HUMAN Leucine-rich repeat and death domain-containing protein 1 OS=Homo sapiens OX=9606 GN=LRRD1 PE=2 SV=2 GN= LRRD1	-7.46677563943127	-7.370288857079612	-7.3437420720653686	-7.332348945240561	-1.2300852136247822	-7.310730899299816	-7.024122857167612	-7.3339189353454355	-7.446331110657075	-7.419475071182525	-7.451743990809684	-7.360899984026937	-7.361429107183352	-7.294496279544923	-7.108456918396321	-7.055886685635209	-7.259731111346835	-7.414485463295838	-7.300808715649286	-7.285501864380035	-7.231140104669592	-7.366553438660585	-7.386540024968521	-6.981323859195017	-7.084883333415967	-7.020270875233369	-7.3060317888369	-7.412382949736395	-7.033369862537686	-7.31173296109709	-7.284027951628856	-7.276225267452305	-6.895244463427317	-7.189896676141296	-7.304280146731444	-7.389813487803219	(0.006056803744286299, 1.5322477509016608e-07)	0.29067533512559623	1.0	0.6444621218958341	-7.263675127516211	-6.898217147660865	-0.36545797985534634	A4D1F6|LRRD1_HUMAN	LRRD1	0.19080260311281946
A4D1P6|WDR91_HUMAN WD repeat-containing protein 91 OS=Homo sapiens OX=9606 GN=WDR91 PE=1 SV=2 GN= WDR91	-7.46677563943127	-1.257119557407442	-1.2708381389811143	-7.332348945240561	-7.424700823867598	-7.310730899299816	-7.024122857167612	-7.3339189353454355	-7.446331110657075	-7.419475071182525	-7.451743990809684	-7.360899984026937	-7.361429107183352	-7.294496279544923	-7.108456918396321	-7.055886685635209	-1.259857766987965	-7.414485463295838	-7.300808715649286	-7.285501864380035	-7.231140104669592	-7.366553438660585	-7.386540024968521	-6.981323859195017	-7.084883333415967	-7.020270875233369	-7.3060317888369	-7.412382949736395	-7.033369862537686	-7.31173296109709	-7.284027951628856	-7.276225267452305	-6.895244463427317	-7.189896676141296	-7.304280146731444	-7.389813487803219	(1.284170103588167e-08, 9.973095984605607e-07)	0.4457077674510017	1.0	0.703910887905375	-6.963681460298268	-6.523751046253764	-0.43993041404450395	A4D1P6|WDR91_HUMAN	WDR91	0.15248231719389113
A4QPH2|PI4P2_HUMAN Putative phosphatidylinositol 4-kinase alpha-like protein P2 OS=Homo sapiens OX=9606 GN=PI4KAP2 PE=5 SV=3 GN= PI4KAP2	-7.46677563943127	-7.370288857079612	-7.3437420720653686	-7.332348945240561	-1.2300852136247822	-7.310730899299816	-7.024122857167612	-7.3339189353454355	-7.446331110657075	-7.419475071182525	-7.451743990809684	-7.360899984026937	-7.361429107183352	-7.294496279544923	-7.108456918396321	-7.055886685635209	-7.259731111346835	-7.414485463295838	-7.300808715649286	-0.6645985592918324	-7.231140104669592	-7.366553438660585	-7.386540024968521	-6.981323859195017	-7.084883333415967	-7.020270875233369	-7.3060317888369	-7.412382949736395	-7.033369862537686	-7.31173296109709	-7.284027951628856	-7.276225267452305	-6.895244463427317	-7.189896676141296	-7.304280146731444	-7.389813487803219	(0.006056803744286299, 1.04719117643981e-06)	0.11714993150682482	1.0	0.507750235284379	-7.263675127516211	-6.484410691092852	-0.7792644364233592	A4QPH2|PI4P2_HUMAN	PI4KAP2	0.29434986667710183
A5A3E0|POTEF_HUMAN POTE ankyrin domain family member F OS=Homo sapiens OX=9606 GN=POTEF PE=1 SV=2 GN= POTEF	-0.27306020513338874	-1.257119557407442	-0.6598240602719304	-7.332348945240561	0.6332229305313485	-7.310730899299816	-7.024122857167612	-1.2672543384398482	-7.446331110657075	0.37651749974780446	-0.009750357292235922	0.2139389749579049	0.175085995814793	-7.294496279544923	-0.6613267431903042	-1.217901790856199	-7.259731111346835	-7.414485463295838	-0.6656613150783999	-1.2683769241780452	-7.231140104669592	-0.25773888813422285	-1.2340040860799344	-6.981323859195017	-1.240602606519296	-7.020270875233369	-7.3060317888369	-0.6391056532738206	-7.033369862537686	-7.31173296109709	-7.284027951628856	-0.664010298071069	-6.895244463427317	-7.189896676141296	-1.2631816778504894	0.49433746618476104	(9.150281584879849e-06, 4.543772593024187e-05)	0.0007263496406422361	1.0	0.04628426231848962	-5.112168487423785	-1.486108193461505	-3.62606029396228	A5A3E0|POTEF_HUMAN	POTEF	1.3345666536925533
A5PLL7|TM189_HUMAN Transmembrane protein 189 OS=Homo sapiens OX=9606 GN=TMEM189 PE=1 SV=3 GN= TMEM189	-7.46677563943127	-1.257119557407442	-7.3437420720653686	-7.332348945240561	-0.6099538096629349	-1.2799594894637882	-1.2436288738182402	-1.2672543384398482	-7.446331110657075	-1.2268216916255699	-1.2560825202739077	-1.2194342140536394	-1.249039635927571	-7.294496279544923	-1.2492582588798529	-1.217901790856199	-1.259857766987965	-1.2406587001869125	-1.2707386381706942	-1.2683769241780452	-1.2271467781319099	-7.366553438660585	-1.2340040860799344	-1.2276460784188283	-1.240602606519296	-1.2472459392210151	-1.2682174384229181	-1.2554885499299322	-1.2448966463083238	-0.6856351287960921	-7.284027951628856	-1.2669963497509096	-1.2196787770839568	-0.6414487247520825	-7.304280146731444	-7.389813487803219	(5.569161658058874e-06, 3.786708020925289e-06)	0.4789897513571645	1.0	0.7240361088533447	-3.017222197819354	-2.359938651795251	-0.6572835460241029	A5PLL7|TM189_HUMAN	TMEM189	0.14023977429358697
A5YKK6|CNOT1_HUMAN CCR4-NOT transcription complex subunit 1 OS=Homo sapiens OX=9606 GN=CNOT1 PE=1 SV=2 GN= CNOT1	-0.016037860274476807	1.014025401757748	1.051142855772237	-0.04756564048969896	0.011634560434206805	0.12514995003042037	-0.664990698124665	0.8404189556517091	0.17537521587324156	0.21600462822789168	0.49007383644832103	-0.2402198590021712	-0.27692265797396565	0.3359849774988298	-0.31740885351976605	0.14229031821623248	0.13469268687963237	0.3616679955723983	1.2516362071275131	1.199744058529119	-0.020833607082554422	-0.6144159843382019	0.6180937809261853	-0.3125787577466357	-0.06520411701624633	-0.0886768249171122	1.0987894553513609	0.5972114267444353	-0.6640619572474582	0.40694726158780736	0.16612021334383295	1.1966827775036575	-0.6516163142789956	-0.04095777556066331	0.9110521051871315	-0.006572577389864807	(0.4793837368488312, 0.08955413103103638)	0.003637371672533044	1.0	0.12313827389208128	-0.0022053594223872828	0.5225488982593238	-0.5247542576817111	A5YKK6|CNOT1_HUMAN	CNOT1	0.9096069384853063
A6NCE7|MP3B2_HUMAN Microtubule-associated proteins 1A/1B light chain 3 beta 2 OS=Homo sapiens OX=9606 GN=MAP1LC3B2 PE=2 SV=1 GN= MAP1LC3B2	-0.6373703097621473	0.17040000927954568	0.14408775716559422	-0.04756564048969896	-0.6099538096629349	-0.6748117923459878	-0.3252270013549174	0.1462178547615762	-0.28269331465197894	-0.6068962503404999	-0.009750357292235922	-0.6031790760184559	-0.6357021105846735	-0.019654848095016567	-0.31740885351976605	-0.6333575128597319	-0.6578104847090358	-0.2578343523372185	-0.06227738156345822	0.13015704322090388	0.1717236356959148	-0.6144159843382019	0.20229831891093067	-0.3125787577466357	-0.3128161581427567	-0.33001550552706715	0.13853293580672696	-0.2772401723068692	-0.32429544502881913	-0.6856351287960921	0.16612021334383295	0.12967572723698093	-0.3179959607229503	-0.6414487247520825	0.14433386314552266	-0.6224616336329322	(0.015150406397879124, 0.003578743664547801)	0.09435154803235724	1.0	0.507750235284379	-0.3383064160229568	-0.15692005547221874	-0.18138636055073806	A6NCE7|MP3B2_HUMAN	MAP1LC3B2	0.29434986667710183
A6NCL7|AN33B_HUMAN Ankyrin repeat domain-containing protein 33B OS=Homo sapiens OX=9606 GN=ANKRD33B PE=3 SV=1 GN= ANKRD33B	-7.46677563943127	-1.257119557407442	-7.3437420720653686	-7.332348945240561	-7.424700823867598	-7.310730899299816	-7.024122857167612	-7.3339189353454355	-7.446331110657075	-7.419475071182525	-7.451743990809684	-7.360899984026937	-7.361429107183352	-7.294496279544923	-7.108456918396321	-7.055886685635209	-7.259731111346835	-7.414485463295838	-7.300808715649286	-7.285501864380035	-7.231140104669592	-7.366553438660585	-7.386540024968521	-6.981323859195017	-7.084883333415967	-7.020270875233369	-7.3060317888369	-7.412382949736395	-7.033369862537686	-7.31173296109709	-7.284027951628856	-7.276225267452305	-6.895244463427317	-7.189896676141296	-7.304280146731444	-7.389813487803219	(0.006056803744286299, 1.582803861310822e-07)	0.2956231574806015	1.0	0.6444621218958341	-7.263675127516211	-6.90330754207153	-0.3603675854446813	A6NCL7|AN33B_HUMAN	ANKRD33B	0.19080260311281946
A6ND36|FA83G_HUMAN Protein FAM83G OS=Homo sapiens OX=9606 GN=FAM83G PE=1 SV=2 GN= FAM83G	-7.46677563943127	-7.370288857079612	-7.3437420720653686	-7.332348945240561	-7.424700823867598	-7.310730899299816	-7.024122857167612	-7.3339189353454355	-7.446331110657075	-7.419475071182525	-7.451743990809684	-7.360899984026937	-7.361429107183352	-7.294496279544923	-7.108456918396321	-7.055886685635209	-7.259731111346835	-7.414485463295838	-7.300808715649286	-7.285501864380035	-7.231140104669592	-7.366553438660585	-7.386540024968521	-6.981323859195017	-7.084883333415967	-7.020270875233369	-7.3060317888369	-7.412382949736395	-7.033369862537686	-7.31173296109709	-7.284027951628856	-7.276225267452305	-6.895244463427317	-7.189896676141296	-1.2631816778504894	-7.389813487803219	(0.006056803744286299, 1.604017398904034e-07)	0.30152587249468843	1.0	0.6444621218958341	-7.263675127516211	-6.907811968995981	-0.3558631585202301	A6ND36|FA83G_HUMAN	FAM83G	0.19080260311281946
A6NDG6|PGP_HUMAN Glycerol-3-phosphate phosphatase OS=Homo sapiens OX=9606 GN=PGP PE=1 SV=1 GN= PGP	-0.016037860274476807	-0.2848785552163402	-7.3437420720653686	-1.2628484901564199	-0.24586200383175835	-7.310730899299816	-7.024122857167612	-0.6569038327105502	-7.446331110657075	0.21600462822789168	-0.6343892050702812	-0.6031790760184559	-0.6357021105846735	-1.2355954431089016	-7.108456918396321	-1.217901790856199	-7.259731111346835	-7.414485463295838	-7.300808715649286	-7.285501864380035	-1.2271467781319099	-1.2301619518898927	-7.386540024968521	-6.981323859195017	-7.084883333415967	-7.020270875233369	-7.3060317888369	-1.2554885499299322	-7.033369862537686	-7.31173296109709	-1.239399565517874	-7.276225267452305	-6.895244463427317	-7.189896676141296	-0.3024028507313186	-7.389813487803219	(2.5780076612136327e-05, 0.0001963485701708123)	0.3907965997504058	1.0	0.6648525424502663	-4.765987287748554	-3.8050869558248066	-0.9609003319237472	A6NDG6|PGP_HUMAN	PGP	0.17727466612749776
A6NDU8|CE051_HUMAN UPF0600 protein C5orf51 OS=Homo sapiens OX=9606 GN=C5orf51 PE=1 SV=1 GN= C5orf51	-1.2601625471784401	-1.257119557407442	-1.2708381389811143	-7.332348945240561	-0.6099538096629349	-7.310730899299816	-7.024122857167612	-0.6569038327105502	-7.446331110657075	-0.6068962503404999	-1.2560825202739077	-1.2194342140536394	-7.361429107183352	-7.294496279544923	-7.108456918396321	-7.055886685635209	-7.259731111346835	-7.414485463295838	-7.300808715649286	-7.285501864380035	-7.231140104669592	-1.2301619518898927	-7.386540024968521	-6.981323859195017	-7.084883333415967	-7.020270875233369	-7.3060317888369	-7.412382949736395	-7.033369862537686	-7.31173296109709	-7.284027951628856	-7.276225267452305	-6.895244463427317	-7.189896676141296	-1.2631816778504894	-7.389813487803219	(6.988182121858699e-08, 0.00015847798204049468)	0.005068320998098394	1.0	0.1567002246318532	-6.649782264679011	-4.102018923169317	-2.547763341509694	A6NDU8|CE051_HUMAN	C5orf51	0.8049303809640557
A6NEC2|PSAL_HUMAN Puromycin-sensitive aminopeptidase-like protein OS=Homo sapiens OX=9606 GN=NPEPPSL1 PE=2 SV=3 GN= NPEPPSL1	0.8948748552773672	0.7806035424832809	0.9148426540849357	0.7603183282049601	0.9181372408658618	0.12514995003042037	-0.3252270013549174	0.8404189556517091	0.5952505080780478	0.8373961015600812	0.7159489827937964	0.2139389749579049	0.47435670966920895	0.5883154494119259	-0.07596166177965682	-0.28775103795087814	0.42886420614135534	0.619953769639613	0.542799941528836	0.5446512090171106	0.774184330713985	0.6157608747976456	0.3618637585455517	-0.3125787577466357	-0.3128161581427567	-0.0886768249171122	0.7443873450484083	0.4797152228726174	0.38686643716431457	-0.0796886938653149	0.4605501041662718	0.5419618052886119	0.09978332560935176	0.30282440291753987	0.9110521051871315	0.49433746618476104	(0.10335957258939743, 0.0020782682113349438)	0.07935758349985188	1.0	0.4854193421426666	0.32944980520285905	0.5560882698798846	-0.22663846467702553	A6NEC2|PSAL_HUMAN	NPEPPSL1	0.31388292265083295
A6NES4|MRO2A_HUMAN Maestro heat-like repeat-containing protein family member 2A OS=Homo sapiens OX=9606 GN=MROH2A PE=4 SV=4 GN= MROH2A	-7.46677563943127	-7.370288857079612	-7.3437420720653686	-7.332348945240561	-7.424700823867598	-7.310730899299816	-7.024122857167612	-7.3339189353454355	-7.446331110657075	-7.419475071182525	-7.451743990809684	-7.360899984026937	-7.361429107183352	-7.294496279544923	-7.108456918396321	-7.055886685635209	-7.259731111346835	-7.414485463295838	-7.300808715649286	-7.285501864380035	-7.231140104669592	-7.366553438660585	-7.386540024968521	-6.981323859195017	-7.084883333415967	-7.020270875233369	-7.3060317888369	-7.412382949736395	-7.033369862537686	-7.31173296109709	-7.284027951628856	-7.276225267452305	-6.895244463427317	-1.238619686846291	-7.304280146731444	-7.389813487803219	(1.2338763788477536e-08, 0.05774977430701256)	0.3568814534188448	1.0	0.6444621218958341	-6.96611127805146	-7.285380623301041	0.31926934524958117	A6NES4|MRO2A_HUMAN	MROH2A	0.19080260311281946
A6NF01|P121B_HUMAN Putative nuclear envelope pore membrane protein POM 121B OS=Homo sapiens OX=9606 GN=POM121B PE=5 SV=2 GN= POM121B	-7.46677563943127	-7.370288857079612	-7.3437420720653686	-7.332348945240561	-7.424700823867598	-7.310730899299816	-7.024122857167612	-7.3339189353454355	-7.446331110657075	-7.419475071182525	-7.451743990809684	-7.360899984026937	-7.361429107183352	-7.294496279544923	-7.108456918396321	-7.055886685635209	-7.259731111346835	-7.414485463295838	-7.300808715649286	-7.285501864380035	-7.231140104669592	-7.366553438660585	-7.386540024968521	-6.981323859195017	-7.084883333415967	-7.020270875233369	-7.3060317888369	-7.412382949736395	-7.033369862537686	-7.31173296109709	-7.284027951628856	-7.276225267452305	-6.895244463427317	-1.238619686846291	-7.304280146731444	-7.389813487803219	(1.2338763788477536e-08, 0.05774977430701256)	0.3568814534188448	1.0	0.6444621218958341	-6.96611127805146	-7.285380623301041	0.31926934524958117	A6NF01|P121B_HUMAN	POM121B	0.19080260311281946
A6NFE2|SMCO2_HUMAN Single-pass membrane and coiled-coil domain-containing protein 2 OS=Homo sapiens OX=9606 GN=SMCO2 PE=2 SV=2 GN= SMCO2	-7.46677563943127	-7.370288857079612	-7.3437420720653686	-7.332348945240561	-7.424700823867598	-7.310730899299816	-7.024122857167612	-7.3339189353454355	-7.446331110657075	-7.419475071182525	-7.451743990809684	-7.360899984026937	-7.361429107183352	-7.294496279544923	-7.108456918396321	-7.055886685635209	-0.6578104847090358	-7.414485463295838	-7.300808715649286	-7.285501864380035	-7.231140104669592	-7.366553438660585	-7.386540024968521	-0.650302879285828	-7.084883333415967	-0.6693325570409092	-7.3060317888369	-7.412382949736395	-7.033369862537686	-7.31173296109709	-7.284027951628856	-7.276225267452305	-6.895244463427317	-7.189896676141296	-7.304280146731444	-7.389813487803219	(1.9496165748478234e-07, 0.05774977430701256)	0.11600069834628633	1.0	0.507750235284379	-6.299481131279239	-7.285380623301041	0.9858994920218018	A6NFE2|SMCO2_HUMAN	SMCO2	0.29434986667710183
A6NFI3|ZN316_HUMAN Zinc finger protein 316 OS=Homo sapiens OX=9606 GN=ZNF316 PE=1 SV=1 GN= ZNF316	-7.46677563943127	-7.370288857079612	-7.3437420720653686	-7.332348945240561	-7.424700823867598	-7.310730899299816	-7.024122857167612	-7.3339189353454355	-7.446331110657075	-7.419475071182525	-7.451743990809684	-7.360899984026937	-7.361429107183352	-7.294496279544923	-7.108456918396321	-7.055886685635209	-7.259731111346835	-7.414485463295838	-1.2707386381706942	-7.285501864380035	-7.231140104669592	-7.366553438660585	-7.386540024968521	-6.981323859195017	-7.084883333415967	-7.020270875233369	-7.3060317888369	-7.412382949736395	-7.033369862537686	-7.31173296109709	-7.284027951628856	-1.2669963497509096	-6.895244463427317	-7.189896676141296	-7.304280146731444	-7.389813487803219	(0.006056803744286299, 9.97832216853567e-07)	0.12190227380374818	1.0	0.507750235284379	-7.263675127516211	-6.5329244361022925	-0.7307506914139186	A6NFI3|ZN316_HUMAN	ZNF316	0.29434986667710183
A6NFN3|RFOX3_HUMAN RNA binding protein fox-1 homolog 3 OS=Homo sapiens OX=9606 GN=RBFOX3 PE=2 SV=4 GN= RBFOX3	-7.46677563943127	-1.257119557407442	-1.2708381389811143	-1.2628484901564199	-1.2300852136247822	-7.310730899299816	-7.024122857167612	-1.2672543384398482	-7.446331110657075	-1.2268216916255699	-1.2560825202739077	-1.2194342140536394	-1.249039635927571	-7.294496279544923	-7.108456918396321	-1.217901790856199	-7.259731111346835	-1.2406587001869125	-7.300808715649286	-7.285501864380035	-7.231140104669592	-7.366553438660585	-7.386540024968521	-6.981323859195017	-1.240602606519296	-1.2472459392210151	-7.3060317888369	-7.412382949736395	-7.033369862537686	-7.31173296109709	-7.284027951628856	-7.276225267452305	-6.895244463427317	-7.189896676141296	-1.2631816778504894	-1.2395950441119095	(4.630212515621679e-06, 5.8906429330818355e-05)	0.12113334581351483	1.0	0.507750235284379	-5.442653835559921	-3.875441099516403	-1.5672127360435177	A6NFN3|RFOX3_HUMAN	RBFOX3	0.29434986667710183
A6NGB0|T191C_HUMAN Transmembrane protein 191C OS=Homo sapiens OX=9606 GN=TMEM191C PE=3 SV=2 GN= TMEM191C	-7.46677563943127	-7.370288857079612	-7.3437420720653686	-7.332348945240561	-7.424700823867598	-7.310730899299816	-7.024122857167612	-7.3339189353454355	-7.446331110657075	-7.419475071182525	-7.451743990809684	-7.360899984026937	-7.361429107183352	-7.294496279544923	-7.108456918396321	-7.055886685635209	-7.259731111346835	-7.414485463295838	-7.300808715649286	-7.285501864380035	-7.231140104669592	-7.366553438660585	-7.386540024968521	-6.981323859195017	-7.084883333415967	-7.020270875233369	-7.3060317888369	-7.412382949736395	-7.033369862537686	-7.31173296109709	-7.284027951628856	-7.276225267452305	-6.895244463427317	-1.238619686846291	-7.304280146731444	-7.389813487803219	(1.2338763788477536e-08, 0.05774977430701256)	0.3568814534188448	1.0	0.6444621218958341	-6.96611127805146	-7.285380623301041	0.31926934524958117	A6NGB0|T191C_HUMAN	TMEM191C	0.19080260311281946
A6NHL2|TBAL3_HUMAN Tubulin alpha chain-like 3 OS=Homo sapiens OX=9606 GN=TUBAL3 PE=1 SV=2 GN= TUBAL3	-7.46677563943127	-0.6437037814829434	-7.3437420720653686	-7.332348945240561	-7.424700823867598	-0.6748117923459878	-7.024122857167612	-7.3339189353454355	-1.2648484404034839	-7.419475071182525	-7.451743990809684	-7.360899984026937	-7.361429107183352	-1.2355954431089016	-1.2492582588798529	-1.217901790856199	-7.259731111346835	-1.2406587001869125	-7.300808715649286	-7.285501864380035	-7.231140104669592	-7.366553438660585	-1.2340040860799344	-6.981323859195017	-0.652902416592437	-1.2472459392210151	-1.2682174384229181	-1.2554885499299322	-1.2448966463083238	-7.31173296109709	-1.239399565517874	-7.276225267452305	-0.6516163142789956	-0.6414487247520825	-7.304280146731444	-7.389813487803219	(3.0552808311767876e-05, 6.149424007162452e-05)	0.44249433748915123	1.0	0.702786076843848	-4.165210670610796	-4.992753303716102	0.8275426331053053	A6NHL2|TBAL3_HUMAN	TUBAL3	0.15317685106089787
A6NHQ2|FBLL1_HUMAN rRNA/tRNA 2'-O-methyltransferase fibrillarin-like protein 1 OS=Homo sapiens OX=9606 GN=FBLL1 PE=3 SV=2 GN= FBLL1	-1.2601625471784401	-0.6437037814829434	-1.2708381389811143	-0.2984799346465226	-1.2300852136247822	-1.2799594894637882	-1.2436288738182402	-0.6569038327105502	-0.6460039473031585	-7.419475071182525	-1.2560825202739077	-1.2194342140536394	-1.249039635927571	-0.27105764595736337	-1.2492582588798529	-1.217901790856199	-0.6578104847090358	-0.6197521839363873	-0.06227738156345822	-0.05912715586910213	-0.6232943021006246	-1.2301619518898927	-0.6152254880807502	-1.2276460784188283	-1.240602606519296	-1.2472459392210151	-0.30909092957441375	-0.6391056532738206	-0.6640619572474582	-0.6856351287960921	-0.6342693774675987	-0.06102424639122855	-1.2196787770839568	-0.6414487247520825	-0.3024028507313186	-1.2395950441119095	(0.0008512032800354064, 3.1927256713970564e-06)	0.44391204664009587	1.0	0.7030284344169744	-0.8744236437506135	-1.1814373926916617	0.30701374894104816	A6NHQ2|FBLL1_HUMAN	FBLL1	0.15302710931779323
A6NHR9|SMHD1_HUMAN Structural maintenance of chromosomes flexible hinge domain-containing protein 1 OS=Homo sapiens OX=9606 GN=SMCHD1 PE=1 SV=2 GN= SMCHD1	0.18591624615621116	0.17040000927954568	0.5597449574410709	-0.6552059619361276	0.011634560434206805	1.418655285008877	-0.664990698124665	0.44263642476125975	-0.028592364291101176	0.013026789580603377	-0.009750357292235922	-0.2402198590021712	-0.27692265797396565	-1.2355954431089016	-1.2492582588798529	-1.217901790856199	1.4252357346248505	-0.003060382258422056	0.542799941528836	0.6444246867404905	-0.6232943021006246	0.1995559094819801	0.20229831891093067	-0.650302879285828	-1.240602606519296	-0.0886768249171122	0.7443873450484083	-0.02414996697621072	-7.033369862537686	1.4448107764740339	-0.2789977299512605	0.4233593264742851	-1.2196787770839568	1.662310787032986	-0.05244690632281191	-1.2395950441119095	(0.02527286671102047, 8.02103204478044e-06)	0.4087673258283975	1.0	0.6779015906820607	-0.043820803979429904	-0.44156246843519775	0.39774166445576786	A6NHR9|SMHD1_HUMAN	SMCHD1	0.16883334702634312
A6NIH7|U119B_HUMAN Protein unc-119 homolog B OS=Homo sapiens OX=9606 GN=UNC119B PE=1 SV=1 GN= UNC119B	-7.46677563943127	-7.370288857079612	-1.2708381389811143	-7.332348945240561	-7.424700823867598	-7.310730899299816	-7.024122857167612	-1.2672543384398482	-1.2648484404034839	-7.419475071182525	-7.451743990809684	-7.360899984026937	-7.361429107183352	-7.294496279544923	-7.108456918396321	-7.055886685635209	-7.259731111346835	-7.414485463295838	-7.300808715649286	-7.285501864380035	-7.231140104669592	-7.366553438660585	-1.2340040860799344	-6.981323859195017	-7.084883333415967	-7.020270875233369	-7.3060317888369	-7.412382949736395	-7.033369862537686	-7.31173296109709	-1.239399565517874	-7.276225267452305	-6.895244463427317	-7.189896676141296	-7.304280146731444	-7.389813487803219	(2.650130284109764e-07, 1.0038846767201903e-06)	0.8014249747402061	1.0	0.9236601573389283	-6.344742777753553	-6.526657590176676	0.18191481242312246	A6NIH7|U119B_HUMAN	UNC119B	0.03448778953838227
A6NIZ1|RP1BL_HUMAN Ras-related protein Rap-1b-like protein OS=Homo sapiens OX=9606 PE=2 SV=1 GN=	0.8948748552773672	1.1965435462905532	1.2713044206519373	1.1722437829369272	0.9181372408658618	0.7302976471482208	0.7604195319907808	1.2213629725672044	0.7956457830143794	1.0707953089363627	0.8091379699046835	1.06155209467617	1.1472029737683973	1.2502791433726097	0.7844176244988219	0.5369877439163312	0.8231884523459215	0.9811703434820152	0.8967474855745674	0.8950153494215335	1.3338202530698968	0.9781398887425997	1.0516082636565731	0.6005976877201228	0.7074909691129273	0.677095706116436	0.9726672460348853	0.957418734656253	0.5966050837500224	0.9458501912918834	1.1293402464652778	0.9630040908017169	0.6721764516971629	0.8275547673886919	1.2656469836753301	1.1096955314875252	(0.7683336734771729, 0.5045430660247803)	0.8615174591727419	1.0	0.9469805227913555	0.9502648737513922	0.9375461807050064	0.012718693046385843	A6NIZ1|RP1BL_HUMAN		0.023658953342266253
A6NJ78|MET15_HUMAN Probable methyltransferase-like protein 15 OS=Homo sapiens OX=9606 GN=METTL15 PE=1 SV=1 GN= METTL15	-7.46677563943127	-7.370288857079612	-7.3437420720653686	-7.332348945240561	-7.424700823867598	-7.310730899299816	-7.024122857167612	-7.3339189353454355	-7.446331110657075	-7.419475071182525	-7.451743990809684	-7.360899984026937	-7.361429107183352	-7.294496279544923	-7.108456918396321	-7.055886685635209	-7.259731111346835	-0.6197521839363873	-7.300808715649286	-1.2683769241780452	-7.231140104669592	-7.366553438660585	-7.386540024968521	-6.981323859195017	-7.084883333415967	-7.020270875233369	-0.664058593537805	-7.412382949736395	-7.033369862537686	-7.31173296109709	-7.284027951628856	-7.276225267452305	-6.895244463427317	-7.189896676141296	-7.304280146731444	-7.389813487803219	(1.073391153738612e-08, 1.086967131413985e-06)	0.4862426205278627	1.0	0.7297160653960537	-6.923938463548238	-6.494186989832222	-0.4297514737160153	A6NJ78|MET15_HUMAN	METTL15	0.13684609223431177
A6NKC9|SH2D7_HUMAN SH2 domain-containing protein 7 OS=Homo sapiens OX=9606 GN=SH2D7 PE=4 SV=2 GN= SH2D7	-7.46677563943127	-1.257119557407442	-7.3437420720653686	-7.332348945240561	-1.2300852136247822	-7.310730899299816	-7.024122857167612	-7.3339189353454355	-7.446331110657075	-7.419475071182525	-7.451743990809684	-7.360899984026937	-7.361429107183352	-7.294496279544923	-7.108456918396321	-7.055886685635209	-7.259731111346835	-7.414485463295838	-7.300808715649286	-7.285501864380035	-7.231140104669592	-7.366553438660585	-7.386540024968521	-6.981323859195017	-7.084883333415967	-7.020270875233369	-7.3060317888369	-7.412382949736395	-7.033369862537686	-7.31173296109709	-7.284027951628856	-7.276225267452305	-6.895244463427317	-7.189896676141296	-7.304280146731444	-7.389813487803219	(0.006056803744286299, 9.667318181527662e-07)	0.11433388263411919	1.0	0.507750235284379	-7.263675127516211	-6.516144066431354	-0.7475310610848567	A6NKC9|SH2D7_HUMAN	SH2D7	0.29434986667710183
A6NKT7|RGPD3_HUMAN RanBP2-like and GRIP domain-containing protein 3 OS=Homo sapiens OX=9606 GN=RGPD3 PE=3 SV=2 GN= RGPD3	-1.2601625471784401	-1.257119557407442	-1.2708381389811143	-7.332348945240561	-7.424700823867598	-7.310730899299816	-7.024122857167612	-1.2672543384398482	-7.446331110657075	-7.419475071182525	-1.2560825202739077	-7.360899984026937	-1.249039635927571	-1.2355954431089016	-7.108456918396321	-7.055886685635209	-7.259731111346835	-1.2406587001869125	-1.2707386381706942	-1.2683769241780452	-1.2271467781319099	-7.366553438660585	-7.386540024968521	-6.981323859195017	-7.084883333415967	-7.020270875233369	-0.664058593537805	-1.2554885499299322	-1.2448966463083238	-7.31173296109709	-1.239399565517874	-1.2669963497509096	-6.895244463427317	-7.189896676141296	-1.2631816778504894	-1.2395950441119095	(8.73049702931894e-06, 3.500288585200906e-05)	0.04391175765823293	1.0	0.3970308281746659	-5.128632546168853	-3.086444297785915	-2.042188248382938	A6NKT7|RGPD3_HUMAN	RGPD3	0.40117577034936913
A6NLX3|SPDE4_HUMAN Speedy protein E4 OS=Homo sapiens OX=9606 GN=SPDYE4 PE=2 SV=2 GN= SPDYE4	-7.46677563943127	-7.370288857079612	-7.3437420720653686	-7.332348945240561	-1.2300852136247822	-7.310730899299816	-7.024122857167612	-7.3339189353454355	-7.446331110657075	-7.419475071182525	-7.451743990809684	-7.360899984026937	-7.361429107183352	-7.294496279544923	-7.108456918396321	-7.055886685635209	-7.259731111346835	-7.414485463295838	-7.300808715649286	-7.285501864380035	-7.231140104669592	-7.366553438660585	-7.386540024968521	-6.981323859195017	-7.084883333415967	-7.020270875233369	-7.3060317888369	-7.412382949736395	-7.033369862537686	-7.31173296109709	-7.284027951628856	-7.276225267452305	-6.895244463427317	-7.189896676141296	-7.304280146731444	-7.389813487803219	(0.006056803744286299, 1.5322477509016608e-07)	0.29067533512559623	1.0	0.6444621218958341	-7.263675127516211	-6.898217147660865	-0.36545797985534634	A6NLX3|SPDE4_HUMAN	SPDYE4	0.19080260311281946
A6NM28|ZFP92_HUMAN Zinc finger protein 92 homolog OS=Homo sapiens OX=9606 GN=ZFP92 PE=2 SV=3 GN= ZFP92	-7.46677563943127	-7.370288857079612	-7.3437420720653686	-7.332348945240561	-7.424700823867598	-7.310730899299816	-7.024122857167612	-7.3339189353454355	-7.446331110657075	-7.419475071182525	-7.451743990809684	-7.360899984026937	-7.361429107183352	-7.294496279544923	-7.108456918396321	-7.055886685635209	-7.259731111346835	-7.414485463295838	-7.300808715649286	-7.285501864380035	-7.231140104669592	-7.366553438660585	-7.386540024968521	-6.981323859195017	-7.084883333415967	-7.020270875233369	-7.3060317888369	-7.412382949736395	-7.033369862537686	-7.31173296109709	-7.284027951628856	-0.664010298071069	-6.895244463427317	-7.189896676141296	-7.304280146731444	-7.389813487803219	(0.006056803744286299, 1.4096315226197476e-07)	0.30038488760899323	1.0	0.6444621218958341	-7.263675127516211	-6.872117187714713	-0.39155793980149767	A6NM28|ZFP92_HUMAN	ZFP92	0.19080260311281946
A6NM36|LRC30_HUMAN Leucine-rich repeat-containing protein 30 OS=Homo sapiens OX=9606 GN=LRRC30 PE=4 SV=1 GN= LRRC30	-7.46677563943127	-7.370288857079612	-7.3437420720653686	-7.332348945240561	-7.424700823867598	-7.310730899299816	-7.024122857167612	-7.3339189353454355	-7.446331110657075	-7.419475071182525	-7.451743990809684	-7.360899984026937	-7.361429107183352	-7.294496279544923	-7.108456918396321	-7.055886685635209	-7.259731111346835	-7.414485463295838	-1.2707386381706942	-7.285501864380035	-7.231140104669592	-7.366553438660585	-7.386540024968521	-6.981323859195017	-7.084883333415967	-7.020270875233369	-7.3060317888369	-7.412382949736395	-7.033369862537686	-7.31173296109709	-7.284027951628856	-7.276225267452305	-6.895244463427317	-7.189896676141296	-7.304280146731444	-7.389813487803219	(0.006056803744286299, 1.6056175411449658e-07)	0.30188312775992004	1.0	0.6444621218958341	-7.263675127516211	-6.9085012434586295	-0.35517388405758155	A6NM36|LRC30_HUMAN	LRRC30	0.19080260311281946
A6NMB1|SIG16_HUMAN Sialic acid-binding Ig-like lectin 16 OS=Homo sapiens OX=9606 GN=SIGLEC16 PE=2 SV=3 GN= SIGLEC16	-7.46677563943127	-7.370288857079612	-7.3437420720653686	-7.332348945240561	-7.424700823867598	-7.310730899299816	-7.024122857167612	-7.3339189353454355	-7.446331110657075	-7.419475071182525	-7.451743990809684	-7.360899984026937	-7.361429107183352	-7.294496279544923	-7.108456918396321	-7.055886685635209	-1.259857766987965	-7.414485463295838	-7.300808715649286	-7.285501864380035	-7.231140104669592	-7.366553438660585	-7.386540024968521	-6.981323859195017	-7.084883333415967	-7.020270875233369	-7.3060317888369	-7.412382949736395	-7.033369862537686	-7.31173296109709	-7.284027951628856	-7.276225267452305	-6.895244463427317	-7.189896676141296	-7.304280146731444	-7.389813487803219	(1.284170103588167e-08, 0.05774977430701256)	0.3513937089832704	1.0	0.6444621218958341	-6.963681460298268	-7.285380623301041	0.3216991630027728	A6NMB1|SIG16_HUMAN	SIGLEC16	0.19080260311281946
A6NMY6|AXA2L_HUMAN Putative annexin A2-like protein OS=Homo sapiens OX=9606 GN=ANXA2P2 PE=5 SV=2 GN= ANXA2P2	2.7008354580649323	2.6640287944420833	2.6356586382714937	2.6387229305140147	2.698094800612287	2.57868968961593	2.196400582706382	2.7140744188706587	2.4252331391432116	2.6534258852783026	2.6734800184251584	2.6411211259712024	2.6504171651547406	2.6717063703382267	2.2379871308755748	2.28088658057613	2.5983066217273314	2.4915085336387244	2.5654443695032847	2.5158572676235473	2.636877314938768	2.641261309570062	2.5398505897573087	2.2488910461358613	2.2259317091073405	2.3130822835476947	2.5935566800944696	2.438105343680699	2.304745766966389	2.654050878485974	2.6166296517837995	2.545038111189077	2.195548469002894	2.5482166055500555	2.6928561395332142	2.628945772480892	(0.0013725798344239593, 0.003528912551701069)	0.6460914721142644	1.0	0.8441017472083252	2.517678271187188	2.5438688605896216	-0.026190589402433684	A6NMY6|AXA2L_HUMAN	ANXA2P2	0.07360520078214926
A6NMZ7|CO6A6_HUMAN Collagen alpha-6(VI) chain OS=Homo sapiens OX=9606 GN=COL6A6 PE=1 SV=2 GN= COL6A6	-7.46677563943127	-7.370288857079612	-7.3437420720653686	-7.332348945240561	-7.424700823867598	-7.310730899299816	-7.024122857167612	-7.3339189353454355	-7.446331110657075	-7.419475071182525	-7.451743990809684	-7.360899984026937	-7.361429107183352	-1.2355954431089016	-7.108456918396321	-7.055886685635209	-7.259731111346835	-7.414485463295838	-7.300808715649286	-7.285501864380035	-7.231140104669592	-7.366553438660585	-7.386540024968521	-6.981323859195017	-7.084883333415967	-7.020270875233369	-7.3060317888369	-7.412382949736395	-7.033369862537686	-7.31173296109709	-7.284027951628856	-7.276225267452305	-6.895244463427317	-7.189896676141296	-7.304280146731444	-7.389813487803219	(1.2894723511180928e-08, 0.05774977430701256)	0.34877753754833263	1.0	0.6444621218958341	-6.9607300856944105	-7.285380623301041	0.32465053760663043	A6NMZ7|CO6A6_HUMAN	COL6A6	0.19080260311281946
A6NNY8|UBP27_HUMAN Ubiquitin carboxyl-terminal hydrolase 27 OS=Homo sapiens OX=9606 GN=USP27X PE=1 SV=3 GN= USP27X	-7.46677563943127	-7.370288857079612	-7.3437420720653686	-7.332348945240561	-7.424700823867598	-7.310730899299816	-7.024122857167612	-7.3339189353454355	-7.446331110657075	-7.419475071182525	-7.451743990809684	-7.360899984026937	-7.361429107183352	-7.294496279544923	-7.108456918396321	-7.055886685635209	-7.259731111346835	-7.414485463295838	-1.2707386381706942	-7.285501864380035	-7.231140104669592	-7.366553438660585	-7.386540024968521	-6.981323859195017	-7.084883333415967	-7.020270875233369	-7.3060317888369	-7.412382949736395	-7.033369862537686	-7.31173296109709	-7.284027951628856	-1.2669963497509096	-6.895244463427317	-7.189896676141296	-7.304280146731444	-7.389813487803219	(0.006056803744286299, 9.97832216853567e-07)	0.12190227380374818	1.0	0.507750235284379	-7.263675127516211	-6.5329244361022925	-0.7307506914139186	A6NNY8|UBP27_HUMAN	USP27X	0.29434986667710183
A6NNZ2|TBB8L_HUMAN Tubulin beta-8 chain-like protein LOC260334 OS=Homo sapiens OX=9606 PE=1 SV=1 GN=	-7.46677563943127	-7.370288857079612	-1.2708381389811143	-7.332348945240561	-7.424700823867598	-7.310730899299816	-7.024122857167612	-7.3339189353454355	-7.446331110657075	-7.419475071182525	-7.451743990809684	-7.360899984026937	-7.361429107183352	-7.294496279544923	-7.108456918396321	-7.055886685635209	-7.259731111346835	-7.414485463295838	-7.300808715649286	-7.285501864380035	-7.231140104669592	-7.366553438660585	-7.386540024968521	-6.981323859195017	-7.084883333415967	-7.020270875233369	-7.3060317888369	-7.412382949736395	-7.033369862537686	-7.31173296109709	-7.284027951628856	-7.276225267452305	-6.895244463427317	-7.189896676141296	-7.304280146731444	-7.389813487803219	(0.006056803744286299, 1.601411980800549e-07)	0.29805914576652376	1.0	0.6444621218958341	-7.263675127516211	-6.905824127483275	-0.35785100003293646	A6NNZ2|TBB8L_HUMAN		0.19080260311281946
A6ZKI3|RTL8C_HUMAN Retrotransposon Gag-like protein 8B OS=Homo sapiens OX=9606 GN=RTL8C PE=1 SV=1 GN= RTL8C	-7.46677563943127	-7.370288857079612	-1.2708381389811143	-7.332348945240561	-7.424700823867598	-7.310730899299816	-7.024122857167612	-7.3339189353454355	-7.446331110657075	-7.419475071182525	-7.451743990809684	-7.360899984026937	-7.361429107183352	-7.294496279544923	-7.108456918396321	-7.055886685635209	-7.259731111346835	-7.414485463295838	-7.300808715649286	-7.285501864380035	-7.231140104669592	-7.366553438660585	-7.386540024968521	-6.981323859195017	-7.084883333415967	-7.020270875233369	-7.3060317888369	-7.412382949736395	-7.033369862537686	-7.31173296109709	-7.284027951628856	-7.276225267452305	-6.895244463427317	-1.238619686846291	-7.304280146731444	-7.389813487803219	(1.2338763788477536e-08, 1.601411980800549e-07)	0.9004671961720063	1.0	0.9633848628811001	-6.96611127805146	-6.905824127483275	-0.06028715056818523	A6ZKI3|RTL8C_HUMAN	RTL8C	0.01620018179037899
A8CG34|P121C_HUMAN Nuclear envelope pore membrane protein POM 121C OS=Homo sapiens OX=9606 GN=POM121C PE=1 SV=3 GN= POM121C	-7.46677563943127	-1.257119557407442	-7.3437420720653686	-7.332348945240561	-7.424700823867598	-1.2799594894637882	-7.024122857167612	-1.2672543384398482	-0.6460039473031585	-7.419475071182525	-7.451743990809684	-7.360899984026937	-7.361429107183352	-7.294496279544923	-7.108456918396321	-7.055886685635209	-1.259857766987965	-1.2406587001869125	-1.2707386381706942	-1.2683769241780452	-7.231140104669592	-7.366553438660585	-1.2340040860799344	-6.981323859195017	-7.084883333415967	-7.020270875233369	-1.2682174384229181	-1.2554885499299322	-7.033369862537686	-1.2898871968920298	-7.284027951628856	-7.276225267452305	-6.895244463427317	-7.189896676141296	-7.304280146731444	-7.389813487803219	(1.2593624887813348e-05, 3.078033842029981e-05)	0.7639138927714568	1.0	0.9047002376436791	-5.096871388338318	-5.393827919259019	0.29695653092070096	A8CG34|P121C_HUMAN	POM121C	0.04349529560424315
A8MUK1|U17L5_HUMAN Ubiquitin carboxyl-terminal hydrolase 17-like protein 5 OS=Homo sapiens OX=9606 GN=USP17L5 PE=3 SV=2 GN= USP17L5	-7.46677563943127	-7.370288857079612	-7.3437420720653686	-7.332348945240561	-7.424700823867598	-7.310730899299816	-7.024122857167612	-7.3339189353454355	-7.446331110657075	-7.419475071182525	-7.451743990809684	-7.360899984026937	-7.361429107183352	-7.294496279544923	-7.108456918396321	-7.055886685635209	-1.259857766987965	-7.414485463295838	-7.300808715649286	-7.285501864380035	-7.231140104669592	-7.366553438660585	-7.386540024968521	-6.981323859195017	-7.084883333415967	-1.2472459392210151	-7.3060317888369	-7.412382949736395	-0.6640619572474582	-7.31173296109709	-7.284027951628856	-7.276225267452305	-6.895244463427317	-7.189896676141296	-7.304280146731444	-7.389813487803219	(6.151780240770677e-08, 1.2200325727462769e-07)	0.7238389604888961	1.0	0.8871923320111575	-6.675030213497651	-6.887298879220402	0.2122686657227506	A8MUK1|U17L5_HUMAN	USP17L5	0.05198222044279266
A8MV81|HIG1C_HUMAN HIG1 domain family member 1C OS=Homo sapiens OX=9606 GN=HIGD1C PE=3 SV=2 GN= HIGD1C	-7.46677563943127	-7.370288857079612	-7.3437420720653686	-7.332348945240561	-7.424700823867598	-1.2799594894637882	-7.024122857167612	-7.3339189353454355	-7.446331110657075	-7.419475071182525	-7.451743990809684	-7.360899984026937	-7.361429107183352	-7.294496279544923	-7.108456918396321	-7.055886685635209	-7.259731111346835	-7.414485463295838	-7.300808715649286	-7.285501864380035	-7.231140104669592	-7.366553438660585	-7.386540024968521	-6.981323859195017	-7.084883333415967	-7.020270875233369	-7.3060317888369	-7.412382949736395	-7.033369862537686	-7.31173296109709	-7.284027951628856	-7.276225267452305	-6.895244463427317	-7.189896676141296	-7.304280146731444	-7.389813487803219	(1.3090923900449525e-08, 0.05774977430701256)	0.3473311315292208	1.0	0.6444621218958341	-6.96213655702441	-7.285380623301041	0.32324406627663116	A8MV81|HIG1C_HUMAN	HIGD1C	0.19080260311281946
A8MWD9|RUXGL_HUMAN Putative small nuclear ribonucleoprotein G-like protein 15 OS=Homo sapiens OX=9606 GN=SNRPGP15 PE=5 SV=2 GN= SNRPGP15	-1.2601625471784401	-0.6437037814829434	-0.3039081756778159	-0.2984799346465226	-0.6099538096629349	-0.06966409522818731	-0.3252270013549174	-0.04655624084387815	-0.6460039473031585	-0.6068962503404999	-1.2560825202739077	-0.6031790760184559	-0.6357021105846735	-0.27105764595736337	-0.31740885351976605	-0.28775103795087814	-0.3056354009147777	-0.6197521839363873	-0.3128423323448417	-0.31141085708666283	-0.27134106677923914	-0.6144159843382019	-0.2545601866676467	-0.07013139162790835	-0.06520411701624633	-0.33001550552706715	-0.30909092957441375	-0.2772401723068692	-0.32429544502881913	-0.0796886938653149	-0.6342693774675987	-0.3112860693804533	-0.3179959607229503	-0.04095777556066331	-1.2631816778504894	-0.6224616336329322	(0.007376452907919884, 0.0019387872889637947)	0.1630522281078453	1.0	0.5867063412091047	-0.36438895722204173	-0.514358415325812	0.14996945810377021	A8MWD9|RUXGL_HUMAN	SNRPGP15	0.2315792178391649
A8MWY0|K132L_HUMAN UPF0577 protein KIAA1324-like OS=Homo sapiens OX=9606 GN=KIAA1324L PE=1 SV=2 GN= KIAA1324L	-7.46677563943127	-7.370288857079612	-7.3437420720653686	-7.332348945240561	-7.424700823867598	-7.310730899299816	-7.024122857167612	-7.3339189353454355	-7.446331110657075	-7.419475071182525	-7.451743990809684	-7.360899984026937	-7.361429107183352	-7.294496279544923	-7.108456918396321	-7.055886685635209	-7.259731111346835	-7.414485463295838	-7.300808715649286	-1.2683769241780452	-7.231140104669592	-7.366553438660585	-7.386540024968521	-6.981323859195017	-7.084883333415967	-7.020270875233369	-7.3060317888369	-7.412382949736395	-7.033369862537686	-7.31173296109709	-7.284027951628856	-1.2669963497509096	-6.895244463427317	-7.189896676141296	-7.304280146731444	-7.389813487803219	(0.006056803744286299, 9.911501592796412e-07)	0.12243683959798303	1.0	0.507750235284379	-7.263675127516211	-6.533733507182079	-0.7299416203341318	A8MWY0|K132L_HUMAN	KIAA1324L	0.29434986667710183
A8MXV4|NUD19_HUMAN Nucleoside diphosphate-linked moiety X motif 19 OS=Homo sapiens OX=9606 GN=NUDT19 PE=1 SV=1 GN= NUDT19	-7.46677563943127	-0.2848785552163402	-0.3039081756778159	-1.2628484901564199	-1.2300852136247822	-0.3208230821343105	-7.024122857167612	-0.6569038327105502	-1.2648484404034839	-7.419475071182525	-1.2560825202739077	-0.2402198590021712	-1.249039635927571	-0.6262340021965843	-7.108456918396321	-7.055886685635209	-0.3056354009147777	-0.6197521839363873	0.13420739789654135	-0.31141085708666283	-1.2271467781319099	-1.2301619518898927	-0.2545601866676467	-1.2276460784188283	-7.084883333415967	-7.020270875233369	-0.664058593537805	-0.6391056532738206	-1.2448966463083238	-0.6856351287960921	-0.6342693774675987	0.2916999822993872	-6.895244463427317	-0.2921261054073954	-0.3024028507313186	-0.6224616336329322	(1.6508827229699818e-06, 0.00021443645528052002)	0.31669116183955914	1.0	0.6444621218958341	-1.6821076092093061	-2.622762344564555	0.9406547353552488	A8MXV4|NUD19_HUMAN	NUDT19	0.19080260311281946
A9QM74|IMA8_HUMAN Importin subunit alpha-8 OS=Homo sapiens OX=9606 GN=KPNA7 PE=1 SV=1 GN= KPNA7	-7.46677563943127	-7.370288857079612	-7.3437420720653686	-7.332348945240561	-7.424700823867598	-1.2799594894637882	-7.024122857167612	-7.3339189353454355	-7.446331110657075	-7.419475071182525	-7.451743990809684	-7.360899984026937	-7.361429107183352	-7.294496279544923	-7.108456918396321	-7.055886685635209	-1.259857766987965	-7.414485463295838	-1.2707386381706942	-1.2683769241780452	-7.231140104669592	-7.366553438660585	-7.386540024968521	-6.981323859195017	-7.084883333415967	-7.020270875233369	-7.3060317888369	-7.412382949736395	-7.033369862537686	-1.2898871968920298	-7.284027951628856	-7.276225267452305	-6.895244463427317	-1.238619686846291	-7.304280146731444	-7.389813487803219	(8.873323054103821e-07, 1.0011150379796163e-06)	0.5464805752311882	1.0	0.7742469219230946	-6.063486752131462	-6.532430934696005	0.4689441825645426	A9QM74|IMA8_HUMAN	KPNA7	0.11112051253813994
A9UHW6|MI4GD_HUMAN MIF4G domain-containing protein OS=Homo sapiens OX=9606 GN=MIF4GD PE=1 SV=1 GN= MIF4GD	-7.46677563943127	-7.370288857079612	-7.3437420720653686	-7.332348945240561	-1.2300852136247822	-7.310730899299816	-7.024122857167612	-7.3339189353454355	-7.446331110657075	-7.419475071182525	-7.451743990809684	-7.360899984026937	-7.361429107183352	-7.294496279544923	-7.108456918396321	-7.055886685635209	-7.259731111346835	-7.414485463295838	-7.300808715649286	-7.285501864380035	-7.231140104669592	-7.366553438660585	-7.386540024968521	-6.981323859195017	-7.084883333415967	-7.020270875233369	-7.3060317888369	-7.412382949736395	-7.033369862537686	-7.31173296109709	-7.284027951628856	-7.276225267452305	-6.895244463427317	-7.189896676141296	-7.304280146731444	-7.389813487803219	(0.006056803744286299, 1.5322477509016608e-07)	0.29067533512559623	1.0	0.6444621218958341	-7.263675127516211	-6.898217147660865	-0.36545797985534634	A9UHW6|MI4GD_HUMAN	MIF4GD	0.19080260311281946
B0I1T2|MYO1G_HUMAN Unconventional myosin-Ig OS=Homo sapiens OX=9606 GN=MYO1G PE=1 SV=2 GN= MYO1G	-7.46677563943127	-7.370288857079612	-7.3437420720653686	-7.332348945240561	-7.424700823867598	-7.310730899299816	-1.2436288738182402	-7.3339189353454355	-7.446331110657075	-7.419475071182525	-7.451743990809684	-7.360899984026937	-7.361429107183352	-7.294496279544923	-1.2492582588798529	-1.217901790856199	-7.259731111346835	-7.414485463295838	-7.300808715649286	-7.285501864380035	-7.231140104669592	-7.366553438660585	-7.386540024968521	-1.2276460784188283	-0.652902416592437	-1.2472459392210151	-7.3060317888369	-7.412382949736395	-1.2448966463083238	-7.31173296109709	-7.284027951628856	-7.276225267452305	-1.2196787770839568	-7.189896676141296	-7.304280146731444	-7.389813487803219	(4.7397932689818845e-07, 1.0376992577221245e-05)	0.7168495385568403	1.0	0.8817241480986623	-6.114537008192148	-5.7905282678417676	-0.3240087403503802	B0I1T2|MYO1G_HUMAN	MYO1G	0.05466726486454108
B0YJ81|HACD1_HUMAN Very-long-chain (3R)-3-hydroxyacyl-CoA dehydratase 1 OS=Homo sapiens OX=9606 GN=HACD1 PE=1 SV=1 GN= HACD1	-7.46677563943127	-7.370288857079612	-7.3437420720653686	-7.332348945240561	-7.424700823867598	-7.310730899299816	-1.2436288738182402	-7.3339189353454355	-7.446331110657075	-7.419475071182525	-7.451743990809684	-7.360899984026937	-7.361429107183352	-7.294496279544923	-7.108456918396321	-7.055886685635209	-7.259731111346835	-7.414485463295838	-7.300808715649286	-7.285501864380035	-7.231140104669592	-7.366553438660585	-7.386540024968521	-6.981323859195017	-7.084883333415967	-7.020270875233369	-7.3060317888369	-7.412382949736395	-7.033369862537686	-7.31173296109709	-7.284027951628856	-7.276225267452305	-6.895244463427317	-7.189896676141296	-7.304280146731444	-7.389813487803219	(1.1181033876539459e-08, 0.05774977430701256)	0.36964922056347616	1.0	0.6517071717189087	-6.974650428348743	-7.285380623301041	0.31073019495229826	B0YJ81|HACD1_HUMAN	HACD1	0.1859474997795882
B2RPK0|HGB1A_HUMAN Putative high mobility group protein B1-like 1 OS=Homo sapiens OX=9606 GN=HMGB1P1 PE=5 SV=1 GN= HMGB1P1	-0.016037860274476807	0.3285372207081586	0.4417674408908613	-0.04756564048969896	0.37766741130679016	0.5354836018896131	-0.08356082132268637	0.30953929486866577	-0.028592364291101176	0.013026789580603377	-0.2707219287271419	-0.2402198590021712	-0.02371448482654322	0.1788479554202345	-0.07596166177965682	-0.04881511193757308	0.5454452863229623	-0.003060382258422056	0.2944906562231523	0.2912369845353208	0.1717236356959148	-0.25773888813422285	0.3618637585455517	0.1129033160402339	-0.06520411701624633	-0.0886768249171122	0.29902204203949917	0.33961543649714315	0.1064498427912126	0.624415130705597	0.16612021334383295	0.4233593264742851	0.09978332560935176	0.4364243754505439	0.14433386314552266	0.19334435997288263	(0.46732503175735474, 0.18250249326229095)	0.9025656092426948	1.0	0.9633848628811001	0.1496420565125952	0.15954313705181106	-0.009901080539215845	B2RPK0|HGB1A_HUMAN	HMGB1P1	0.01620018179037899
B2RXH8|HNRC2_HUMAN Heterogeneous nuclear ribonucleoprotein C-like 2 OS=Homo sapiens OX=9606 GN=HNRNPCL2 PE=1 SV=1 GN= HNRNPCL2	0.7133936350629229	0.5831277703660542	0.75346317204697	0.6665066268254314	1.0691687650407857	0.8894723121012904	0.4964732049250905	0.562193098256561	0.9568963455680644	0.8373961015600812	0.8091379699046835	0.9902300030948864	0.8732499545836557	0.7840381690364395	0.5151766852611667	0.5369877439163312	0.7401000144649916	0.9811703434820152	0.9672718236618332	0.8950153494215335	0.774184330713985	0.815301877033671	0.8168412268829285	0.7686023851643624	0.5212304836093516	0.677095706116436	0.9020523352485101	0.8807269190875053	0.5966050837500224	0.8014061214254383	1.0691021804365195	0.8946860339792277	0.5840067379784926	0.7451393095853766	0.750517811776495	0.7161187513611622	(0.9862060546875, 0.2549731731414795)	0.28603160932260135	1.0	0.6444621218958341	0.8013331259933871	0.7442139914289082	0.057119134564478924	B2RXH8|HNRC2_HUMAN	HNRNPCL2	0.19080260311281946
B5MCY1|TDR15_HUMAN Tudor domain-containing protein 15 OS=Homo sapiens OX=9606 GN=TDRD15 PE=2 SV=1 GN= TDRD15	-7.46677563943127	-7.370288857079612	-7.3437420720653686	-7.332348945240561	-7.424700823867598	-7.310730899299816	-7.024122857167612	-7.3339189353454355	-7.446331110657075	-7.419475071182525	-7.451743990809684	-7.360899984026937	-7.361429107183352	-1.2355954431089016	-7.108456918396321	-7.055886685635209	-7.259731111346835	-7.414485463295838	-7.300808715649286	-7.285501864380035	-7.231140104669592	-7.366553438660585	-7.386540024968521	-6.981323859195017	-7.084883333415967	-7.020270875233369	-7.3060317888369	-7.412382949736395	-7.033369862537686	-7.31173296109709	-7.284027951628856	-7.276225267452305	-6.895244463427317	-7.189896676141296	-7.304280146731444	-7.389813487803219	(1.2894723511180928e-08, 0.05774977430701256)	0.34877753754833263	1.0	0.6444621218958341	-6.9607300856944105	-7.285380623301041	0.32465053760663043	B5MCY1|TDR15_HUMAN	TDRD15	0.19080260311281946
B7ZAP0|RBG10_HUMAN Rab GTPase-activating protein 1-like, isoform 10 OS=Homo sapiens OX=9606 GN=RABGAP1L PE=1 SV=1 GN= RABGAP1L	-7.46677563943127	-7.370288857079612	-7.3437420720653686	-7.332348945240561	-7.424700823867598	-7.310730899299816	-7.024122857167612	-7.3339189353454355	-1.2648484404034839	-7.419475071182525	-7.451743990809684	-7.360899984026937	-1.249039635927571	-7.294496279544923	-7.108456918396321	-7.055886685635209	-1.259857766987965	-1.2406587001869125	-7.300808715649286	-7.285501864380035	-7.231140104669592	-7.366553438660585	-1.2340040860799344	-6.981323859195017	-7.084883333415967	-7.020270875233369	-7.3060317888369	-1.2554885499299322	-7.033369862537686	-1.2898871968920298	-7.284027951628856	-7.276225267452305	-6.895244463427317	-7.189896676141296	-7.304280146731444	-7.389813487803219	(8.289896868518554e-06, 0.05774977430701256)	0.005642858637075244	1.0	0.16344216637346792	-5.123732709922346	-7.285380623301041	2.1616479133786948	B7ZAP0|RBG10_HUMAN	RABGAP1L	0.7866358899034628
B7ZAQ6|GPHRA_HUMAN Golgi pH regulator A OS=Homo sapiens OX=9606 GN=GPR89A PE=1 SV=2 GN= GPR89A	-7.46677563943127	-0.2848785552163402	-0.6598240602719304	-1.2628484901564199	-7.424700823867598	-0.3208230821343105	-1.2436288738182402	-7.3339189353454355	-7.446331110657075	-7.419475071182525	-7.451743990809684	-7.360899984026937	-7.361429107183352	-0.27105764595736337	-7.108456918396321	-7.055886685635209	-0.05241610530725419	-1.2406587001869125	-1.2707386381706942	-1.2683769241780452	-0.6232943021006246	-7.366553438660585	-0.6152254880807502	-6.981323859195017	-1.240602606519296	-7.020270875233369	-0.664058593537805	-7.412382949736395	-7.033369862537686	-0.3310403842513705	-0.02914145849846082	-1.2669963497509096	-1.2196787770839568	-1.238619686846291	-1.2631816778504894	-7.389813487803219	(6.393979856511578e-05, 0.0002458205271977931)	0.475978449977959	1.0	0.7233411164730583	-3.3393718903458955	-4.138311583293826	0.7989396929479309	B7ZAQ6|GPHRA_HUMAN	GPR89A	0.14065684784378396
C4AMC7|WASH3_HUMAN Putative WAS protein family homolog 3 OS=Homo sapiens OX=9606 GN=WASH3P PE=1 SV=2 GN= WASH3P	-1.2601625471784401	-7.370288857079612	-0.6598240602719304	-7.332348945240561	-0.6099538096629349	-7.310730899299816	-1.2436288738182402	-0.6569038327105502	-7.446331110657075	-1.2268216916255699	-7.451743990809684	-7.360899984026937	-1.249039635927571	-7.294496279544923	-7.108456918396321	-0.6333575128597319	-0.6578104847090358	-1.2406587001869125	-7.300808715649286	-7.285501864380035	-7.231140104669592	-7.366553438660585	-0.6152254880807502	-0.3125787577466357	-0.3128161581427567	-1.2472459392210151	-7.3060317888369	-7.412382949736395	-0.6640619572474582	-7.31173296109709	-7.284027951628856	-7.276225267452305	-0.6516163142789956	-1.238619686846291	-1.2631816778504894	-1.2395950441119095	(3.390492929611355e-05, 0.00015242700465023518)	0.6524750318005027	1.0	0.8470039031061264	-4.15233317747446	-3.649133790634625	-0.5031993868398348	C4AMC7|WASH3_HUMAN	WASH3P	0.07211458837821003
C9J3V5|TEX22_HUMAN Testis-expressed protein 22 OS=Homo sapiens OX=9606 GN=TEX22 PE=2 SV=1 GN= TEX22	-7.46677563943127	-7.370288857079612	-7.3437420720653686	-7.332348945240561	-7.424700823867598	-7.310730899299816	-7.024122857167612	-7.3339189353454355	-7.446331110657075	-7.419475071182525	-7.451743990809684	-7.360899984026937	-7.361429107183352	-7.294496279544923	-7.108456918396321	-7.055886685635209	-7.259731111346835	-7.414485463295838	-7.300808715649286	-7.285501864380035	-7.231140104669592	-7.366553438660585	-7.386540024968521	-6.981323859195017	-7.084883333415967	-7.020270875233369	-7.3060317888369	-7.412382949736395	-7.033369862537686	-7.31173296109709	-7.284027951628856	-7.276225267452305	-6.895244463427317	-7.189896676141296	-7.304280146731444	-1.2395950441119095	(1.2739917565340875e-08, 0.05774977430701256)	0.3413255449620082	1.0	0.6444621218958341	-6.956164205331646	-7.285380623301041	0.3292164179693948	C9J3V5|TEX22_HUMAN	TEX22	0.19080260311281946
C9J798|RAS4B_HUMAN Ras GTPase-activating protein 4B OS=Homo sapiens OX=9606 GN=RASA4B PE=3 SV=2 GN= RASA4B	-0.6373703097621473	0.8664119290993916	0.9856315706506021	-0.2984799346465226	-0.6099538096629349	-7.310730899299816	-7.024122857167612	0.562193098256561	-7.446331110657075	-7.419475071182525	-1.2560825202739077	-1.2194342140536394	-0.27692265797396565	-0.27105764595736337	-7.108456918396321	-7.055886685635209	-7.259731111346835	-7.414485463295838	-7.300808715649286	-7.285501864380035	-0.6232943021006246	-1.2301619518898927	-7.386540024968521	-6.981323859195017	-7.084883333415967	-7.020270875233369	-7.3060317888369	-7.412382949736395	-7.033369862537686	-7.31173296109709	0.16612021334383295	-7.276225267452305	-6.895244463427317	-7.189896676141296	0.8344633493399173	-1.2395950441119095	(4.185824582236819e-05, 0.00028912696870975196)	0.63207489297852	1.0	0.8347436079459827	-4.582280939447814	-4.007834137489922	-0.5744468019578921	C9J798|RAS4B_HUMAN	RASA4B	0.07844689787337178
C9JLW8|MCRI1_HUMAN Mapk-regulated corepressor-interacting protein 1 OS=Homo sapiens OX=9606 GN=MCRIP1 PE=1 SV=1 GN= MCRIP1	-1.2601625471784401	-0.6437037814829434	-1.2708381389811143	-1.2628484901564199	-7.424700823867598	-1.2799594894637882	-1.2436288738182402	-1.2672543384398482	-7.446331110657075	-1.2268216916255699	-1.2560825202739077	-7.360899984026937	-0.6357021105846735	-7.294496279544923	-0.6613267431903042	-1.217901790856199	-7.259731111346835	-7.414485463295838	-1.2707386381706942	-7.285501864380035	-1.2271467781319099	-7.366553438660585	-7.386540024968521	-6.981323859195017	-0.652902416592437	-1.2472459392210151	-1.2682174384229181	-7.412382949736395	-1.2448966463083238	-7.31173296109709	-7.284027951628856	-0.664010298071069	-1.2196787770839568	-7.189896676141296	-1.2631816778504894	-7.389813487803219	(9.333151865575928e-06, 2.0278380361560266e-06)	0.0008145575412408678	1.0	0.04936252922318065	-5.160721287828131	-1.8673900847307432	-3.2933312030973876	C9JLW8|MCRI1_HUMAN	MCRIP1	1.3066025961480334
C9JRZ8|AK1BF_HUMAN Aldo-keto reductase family 1 member B15 OS=Homo sapiens OX=9606 GN=AKR1B15 PE=1 SV=2 GN= AKR1B15	-7.46677563943127	-1.257119557407442	-7.3437420720653686	-0.6552059619361276	-7.424700823867598	-7.310730899299816	-7.024122857167612	-1.2672543384398482	-7.446331110657075	-7.419475071182525	-7.451743990809684	-7.360899984026937	-7.361429107183352	-7.294496279544923	-7.108456918396321	-7.055886685635209	-1.259857766987965	-7.414485463295838	-7.300808715649286	-7.285501864380035	-0.6232943021006246	-7.366553438660585	-7.386540024968521	-6.981323859195017	-7.084883333415967	-7.020270875233369	-7.3060317888369	-7.412382949736395	-7.033369862537686	-7.31173296109709	-7.284027951628856	-7.276225267452305	-6.895244463427317	-1.238619686846291	-7.304280146731444	-7.389813487803219	(1.044885038936627e-06, 9.983008339986554e-07)	0.5170637537818967	1.0	0.7522420463993924	-6.001868171539847	-6.524141004764931	0.5222728332250837	C9JRZ8|AK1BF_HUMAN	AKR1B15	0.12364239544313747
E5RJM6|ANR65_HUMAN Ankyrin repeat domain-containing protein 65 OS=Homo sapiens OX=9606 GN=ANKRD65 PE=2 SV=2 GN= ANKRD65	-7.46677563943127	-7.370288857079612	-7.3437420720653686	-7.332348945240561	-1.2300852136247822	-7.310730899299816	-7.024122857167612	-7.3339189353454355	-7.446331110657075	-1.2268216916255699	-7.451743990809684	-1.2194342140536394	-1.249039635927571	-7.294496279544923	-7.108456918396321	-7.055886685635209	-7.259731111346835	-7.414485463295838	-7.300808715649286	-7.285501864380035	-7.231140104669592	-7.366553438660585	-7.386540024968521	-6.981323859195017	-7.084883333415967	-7.020270875233369	-7.3060317888369	-7.412382949736395	-7.033369862537686	-7.31173296109709	-7.284027951628856	-7.276225267452305	-6.895244463427317	-7.189896676141296	-7.304280146731444	-7.389813487803219	(7.042258687306457e-08, 9.328245482720376e-07)	0.8322893895928584	1.0	0.9370128509658113	-6.650982365454757	-6.511176311438556	-0.1398060540162014	E5RJM6|ANR65_HUMAN	ANKRD65	0.028254452799236798
E9PAV3|NACAM_HUMAN Nascent polypeptide-associated complex subunit alpha, muscle-specific form OS=Homo sapiens OX=9606 GN=NACA PE=1 SV=1 GN= NACA	0.18591624615621116	0.4672518886359097	0.4417674408908613	0.3086963518352332	0.37766741130679016	0.28432461498348993	0.25573733317457387	0.6638588145004016	0.5952505080780478	0.37651749974780446	0.18744465470105692	0.01554913240569014	0.175085995814793	0.5883154494119259	0.11331001099051866	0.14229031821623248	0.42886420614135534	0.3616679955723983	0.6465588840352188	0.5446512090171106	0.5816270879355158	0.1995559094819801	0.3618637585455517	0.26287356618092944	-0.06520411701624633	0.09506654565088783	0.5476502249455576	0.5972114267444353	0.2583336072990231	0.11652810323975403	0.3256606158462036	0.4233593264742851	0.37706258024887446	0.15128833458837823	0.6576505192109912	-0.006572577389864807	(0.3007676601409912, 0.4914471209049225)	0.3128882487067012	1.0	0.6444621218958341	0.3037828469245077	0.3730639961944829	-0.0692811492699752	E9PAV3|NACAM_HUMAN	NACA	0.19080260311281946
G3V0H7|SO1B7_HUMAN Putative solute carrier organic anion transporter family member 1B7 OS=Homo sapiens OX=9606 GN=SLCO1B7 PE=5 SV=1 GN= SLCO1B7	-7.46677563943127	-7.370288857079612	-7.3437420720653686	-7.332348945240561	-7.424700823867598	-7.310730899299816	-7.024122857167612	-7.3339189353454355	-7.446331110657075	-7.419475071182525	-7.451743990809684	-7.360899984026937	-7.361429107183352	-7.294496279544923	-7.108456918396321	-7.055886685635209	-7.259731111346835	-7.414485463295838	-7.300808715649286	-7.285501864380035	-7.231140104669592	-7.366553438660585	-7.386540024968521	-6.981323859195017	-7.084883333415967	-7.020270875233369	-1.2682174384229181	-7.412382949736395	-7.033369862537686	-7.31173296109709	-7.284027951628856	-7.276225267452305	-6.895244463427317	-7.189896676141296	-7.304280146731444	-7.389813487803219	(0.006056803744286299, 1.6060147345342557e-07)	0.301401760441337	1.0	0.6444621218958341	-7.263675127516211	-6.908017226400167	-0.3556579011160439	G3V0H7|SO1B7_HUMAN	SLCO1B7	0.19080260311281946
L0R6Q1|S35U4_HUMAN SLC35A4 upstream open reading frame protein OS=Homo sapiens OX=9606 GN=SLC35A4 PE=3 SV=1 GN= SLC35A4	-7.46677563943127	-7.370288857079612	-7.3437420720653686	-7.332348945240561	-7.424700823867598	-0.6748117923459878	-7.024122857167612	-7.3339189353454355	0.5952505080780478	-7.419475071182525	-0.6343892050702812	-7.360899984026937	-7.361429107183352	-7.294496279544923	-0.6613267431903042	-7.055886685635209	-0.6578104847090358	0.3616679955723983	0.13420739789654135	0.2912369845353208	-7.231140104669592	-7.366553438660585	0.5011786435513303	-0.650302879285828	-7.084883333415967	-7.020270875233369	0.4297222207153723	0.4797152228726174	-7.033369862537686	-0.6856351287960921	-7.284027951628856	0.12967572723698093	-6.895244463427317	-0.6414487247520825	-7.304280146731444	-7.389813487803219	(5.0259313866263255e-05, 9.122304618358612e-05)	0.6692680786140985	1.0	0.8568098422750824	-4.046627206720048	-4.57176219032303	0.5251349836029817	L0R6Q1|S35U4_HUMAN	SLC35A4	0.06711555335593113
L0R819|ASURF_HUMAN ASNSD1 upstream open reading frame protein OS=Homo sapiens OX=9606 GN=ASDURF PE=1 SV=1 GN= ASDURF	-7.46677563943127	-0.6437037814829434	-1.2708381389811143	-0.6552059619361276	-1.2300852136247822	-7.310730899299816	-7.024122857167612	-1.2672543384398482	-7.446331110657075	-7.419475071182525	-0.6343892050702812	-7.360899984026937	-7.361429107183352	-7.294496279544923	-7.108456918396321	-7.055886685635209	-7.259731111346835	-7.414485463295838	-7.300808715649286	-7.285501864380035	-0.6232943021006246	-7.366553438660585	-7.386540024968521	-6.981323859195017	-7.084883333415967	-7.020270875233369	-7.3060317888369	-7.412382949736395	-7.033369862537686	-7.31173296109709	-1.239399565517874	-7.276225267452305	-6.895244463427317	-7.189896676141296	-1.2631816778504894	-7.389813487803219	(2.951348676560883e-07, 9.24376436159946e-05)	0.13787397778626023	1.0	0.5320381828423986	-6.297194268916992	-4.915429218897935	-1.381765050019057	L0R819|ASURF_HUMAN	ASDURF	0.27405719852694377
O00115|DNS2A_HUMAN Deoxyribonuclease-2-alpha OS=Homo sapiens OX=9606 GN=DNASE2 PE=1 SV=2 GN= DNASE2	-7.46677563943127	-0.03028800555844454	0.3054672392035599	-0.6552059619361276	-7.424700823867598	-0.3208230821343105	-7.024122857167612	-0.04655624084387815	-0.28269331465197894	-7.419475071182525	-7.451743990809684	-7.360899984026937	-7.361429107183352	-1.2355954431089016	-7.108456918396321	-7.055886685635209	-0.05241610530725419	-0.2578343523372185	-0.06227738156345822	-0.05912715586910213	-7.231140104669592	-7.366553438660585	0.0007278252574787273	-6.981323859195017	-7.084883333415967	-7.020270875233369	-0.058204184296123715	-0.2772401723068692	-7.033369862537686	-0.0796886938653149	-1.239399565517874	-0.06102424639122855	-6.895244463427317	-0.04095777556066331	-0.05244690632281191	-7.389813487803219	(4.696585892816074e-05, 9.556798613630235e-05)	0.8834507480202525	1.0	0.9566908647099763	-3.4535962409418017	-3.631859325432359	0.17826308449055706	O00115|DNS2A_HUMAN	DNASE2	0.01922837302701971
O00116|ADAS_HUMAN Alkyldihydroxyacetonephosphate synthase, peroxisomal OS=Homo sapiens OX=9606 GN=AGPS PE=1 SV=1 GN= AGPS	0.6103994096151973	0.9419529966326574	0.75346317204697	0.7603183282049601	0.37766741130679016	1.418655285008877	0.4964732049250905	0.6638588145004016	1.0955195464242689	0.5168072805462982	0.18744465470105692	0.371909664986919	0.33731365770136545	0.6931703818771313	0.614725232454528	0.6379306845508322	1.384684678697629	1.1815409314610863	1.34436204408113	1.2500864427449019	0.6832272858875563	0.4999560848147219	1.116527223946113	0.6902465151732342	0.5212304836093516	0.4906077322348392	1.2069934191293157	1.0302185070032923	0.6845944257681305	1.3216467926055944	0.6835934612744433	1.2474102626698436	0.37706258024887446	1.2979441821976225	0.8344633493399173	0.6105608330891126	(0.05371704325079918, 0.27829432487487793)	0.6619114099459531	1.0	0.8537055897917868	0.8270588438881366	0.7745868802310826	0.05247196365705398	O00116|ADAS_HUMAN	AGPS	0.06869187494733187
O00124|UBXN8_HUMAN UBX domain-containing protein 8 OS=Homo sapiens OX=9606 GN=UBXN8 PE=1 SV=2 GN= UBXN8	-7.46677563943127	-7.370288857079612	-7.3437420720653686	-7.332348945240561	-7.424700823867598	-1.2799594894637882	-7.024122857167612	-7.3339189353454355	-7.446331110657075	-7.419475071182525	-7.451743990809684	-7.360899984026937	-7.361429107183352	-7.294496279544923	-7.108456918396321	-7.055886685635209	-7.259731111346835	-7.414485463295838	-1.2707386381706942	-7.285501864380035	-7.231140104669592	-7.366553438660585	-7.386540024968521	-6.981323859195017	-7.084883333415967	-7.020270875233369	-7.3060317888369	-7.412382949736395	-7.033369862537686	-7.31173296109709	-7.284027951628856	-7.276225267452305	-6.895244463427317	-1.238619686846291	-7.304280146731444	-7.389813487803219	(6.865771240427421e-08, 1.6056175411449658e-07)	0.6735966835972047	1.0	0.8581565537900411	-6.6645727075596595	-6.9085012434586295	0.24392853589897	O00124|UBXN8_HUMAN	UBXN8	0.06643347643451297
O00139-2|KIF2A_HUMAN Isoform 2 of Kinesin-like protein KIF2A OS=Homo sapiens OX=9606 GN=KIF2A GN= KIF2A	-7.46677563943127	-7.370288857079612	-1.2708381389811143	-7.332348945240561	-7.424700823867598	-7.310730899299816	-7.024122857167612	-7.3339189353454355	-7.446331110657075	-7.419475071182525	-7.451743990809684	-7.360899984026937	-7.361429107183352	-7.294496279544923	-7.108456918396321	-7.055886685635209	-7.259731111346835	-7.414485463295838	-7.300808715649286	-7.285501864380035	-7.231140104669592	-7.366553438660585	-7.386540024968521	-6.981323859195017	-7.084883333415967	-7.020270875233369	-7.3060317888369	-7.412382949736395	-7.033369862537686	-7.31173296109709	-7.284027951628856	-7.276225267452305	-6.895244463427317	-7.189896676141296	-7.304280146731444	-7.389813487803219	(0.006056803744286299, 1.601411980800549e-07)	0.29805914576652376	1.0	0.6444621218958341	-7.263675127516211	-6.905824127483275	-0.35785100003293646	O00139-2|KIF2A_HUMAN	KIF2A	0.19080260311281946
O00139|KIF2A_HUMAN Kinesin-like protein KIF2A OS=Homo sapiens OX=9606 GN=KIF2A PE=1 SV=3 GN= KIF2A	-7.46677563943127	-7.370288857079612	-7.3437420720653686	-0.2984799346465226	-0.24586200383175835	-0.6748117923459878	-7.024122857167612	-7.3339189353454355	-7.446331110657075	-7.419475071182525	-7.451743990809684	-0.6031790760184559	-0.27692265797396565	-0.27105764595736337	-1.2492582588798529	-7.055886685635209	-0.6578104847090358	-7.414485463295838	-0.3128423323448417	-0.6645985592918324	0.1717236356959148	-0.6144159843382019	-7.386540024968521	-0.650302879285828	-7.084883333415967	-0.6693325570409092	-7.3060317888369	-7.412382949736395	-7.033369862537686	-0.3310403842513705	-0.2789977299512605	0.4233593264742851	-0.6516163142789956	-0.04095777556066331	-7.304280146731444	-7.389813487803219	(8.725825864530634e-06, 5.7136465329676867e-05)	0.022119193643484105	1.0	0.3035382977892351	-2.496043873714565	-5.138724888184068	2.6426810144695034	O00139|KIF2A_HUMAN	KIF2A	0.5177865056786168
O00142|KITM_HUMAN Thymidine kinase 2, mitochondrial OS=Homo sapiens OX=9606 GN=TK2 PE=1 SV=4 GN= TK2	-7.46677563943127	-0.6437037814829434	-0.6598240602719304	-1.2628484901564199	-7.424700823867598	-7.310730899299816	-7.024122857167612	-0.6569038327105502	-7.446331110657075	-7.419475071182525	-7.451743990809684	-7.360899984026937	-7.361429107183352	-0.6262340021965843	-7.108456918396321	-7.055886685635209	-7.259731111346835	-7.414485463295838	-0.6656613150783999	-0.6645985592918324	-7.231140104669592	-7.366553438660585	-1.2340040860799344	-6.981323859195017	-7.084883333415967	-7.020270875233369	-0.664058593537805	-1.2554885499299322	-7.033369862537686	-7.31173296109709	-0.6342693774675987	-0.3112860693804533	-6.895244463427317	-7.189896676141296	-1.2631816778504894	-7.389813487803219	(3.236565135011915e-06, 0.00013804869377054274)	0.10654350153616858	1.0	0.507750235284379	-5.678827545251773	-3.9734068884300413	-1.7054206568217314	O00142|KITM_HUMAN	TK2	0.29434986667710183
O00148|DX39A_HUMAN ATP-dependent RNA helicase DDX39A OS=Homo sapiens OX=9606 GN=DDX39A PE=1 SV=2 GN= DDX39A	1.1106117030575944	1.2511406211432428	1.220732742124785	1.4911864068002114	1.1361062922071403	1.4574636110138055	1.0747620538704428	1.407481299574243	1.459033780126548	1.1381987538784877	1.1728052462478227	0.8277210426041258	0.7884235211576904	1.4768712917436326	1.2026567481440769	1.312637452066604	1.6943223805381786	1.4819968398402141	1.6684821222267716	1.6644162026545288	1.3338202530698968	0.7211223473165268	1.4783361234941248	1.0279706367124275	1.251062178784888	1.1197518616128264	1.8384128025157453	1.4575588019646488	1.1297189147028903	1.480868499578914	1.380606751236063	1.5995025080515284	1.0043540967413087	1.6017230241111597	1.4406472979708898	0.7161187513611622	(0.013943254947662354, 0.024441933259367943)	0.32908021351744865	1.0	0.6444621218958341	1.2537006037446954	1.3465383053344526	-0.09283770158975724	O00148|DX39A_HUMAN	DDX39A	0.19080260311281946
O00151|PDLI1_HUMAN PDZ and LIM domain protein 1 OS=Homo sapiens OX=9606 GN=PDLIM1 PE=1 SV=4 GN= PDLIM1	1.7015765536331944	-0.2848785552163402	0.14408775716559422	-7.332348945240561	1.6553164028662442	1.3354453442660212	1.8220842555273637	-7.3339189353454355	-0.28269331465197894	1.5830615424245444	1.5948496112302715	1.5289385427091235	1.7000694339891336	-0.6262340021965843	1.9209330613411195	1.831632684293513	1.2003961225533042	-0.6197521839363873	-0.3128423323448417	-0.6645985592918324	-0.020833607082554422	1.4746400594761933	-1.2340040860799344	1.9781722963465624	1.9199485050139988	1.8148571657549781	-0.664058593537805	-0.2772401723068692	1.945261466765612	1.2305520675619772	-7.284027951628856	-0.3112860693804533	1.9799841421563558	1.201707220123618	-0.656997729219517	1.5897312292397876	(1.3709880477108527e-05, 8.175644325092435e-05)	0.8200603480251534	1.0	0.930438476212228	0.05897218082903466	0.25425542564986664	-0.19528324482083198	O00151|PDLI1_HUMAN	PDLIM1	0.03131233862661163
O00154|BACH_HUMAN Cytosolic acyl coenzyme A thioester hydrolase OS=Homo sapiens OX=9606 GN=ACOT7 PE=1 SV=3 GN= ACOT7	0.3507039082807722	0.3285372207081586	0.6637472957446653	0.7603183282049601	0.011634560434206805	0.12514995003042037	-0.3252270013549174	0.44263642476125975	0.9568963455680644	-0.2429165963940512	-0.009750357292235922	0.2139389749579049	0.47435670966920895	0.5883154494119259	-1.2492582588798529	-0.04881511193757308	0.42886420614135534	0.8172835541827285	1.2516362071275131	1.0893885681635584	0.6832272858875563	-0.6144159843382019	0.8168412268829285	-0.3125787577466357	-0.3128161581427567	-0.6693325570409092	0.9726672460348853	0.8807269190875053	-0.6640619572474582	0.270950329886267	0.8586218713619587	0.6425268820230952	-0.3179959607229503	0.15128833458837823	0.750517811776495	-0.2647838810974135	(0.06933997571468353, 0.8450305461883545)	0.8911658198023765	1.0	0.9606501066490388	0.2761222671780068	0.24852360532254258	0.027598661855464224	O00154|BACH_HUMAN	ACOT7	0.017434764695124352
O00159|MYO1C_HUMAN Unconventional myosin-Ic OS=Homo sapiens OX=9606 GN=MYO1C PE=1 SV=4 GN= MYO1C	2.3382992913715874	1.9141939988237593	1.9049150179554177	1.7529887130278887	2.1398336137394747	1.6292002708472937	2.335137566415165	2.0147045919785245	1.5394957707353076	2.187719982714925	2.077258585616223	2.12239581030586	2.264922958816797	1.8316681420364367	2.3294514653689258	2.2967581244965043	1.6024366341100127	1.600672691391632	1.6684821222267716	1.6942974563140012	1.8371938933623029	2.168202331130616	1.7349024384227054	2.335776363237948	2.3061857933528054	2.3471984881301364	1.7865125315971178	1.7750579609619517	2.3278105439119137	1.7320089171386943	1.9198001764609018	1.661710046126692	2.3170265124438867	1.6331429510373974	1.8950580411733717	2.2232957461611207	(0.013994717039167881, 0.07297854125499725)	0.29303249243990614	1.0	0.6444621218958341	1.935126216808703	2.033949450423001	-0.09882323361429801	O00159|MYO1C_HUMAN	MYO1C	0.19080260311281946
O00160|MYO1F_HUMAN Unconventional myosin-If OS=Homo sapiens OX=9606 GN=MYO1F PE=1 SV=3 GN= MYO1F	-0.6373703097621473	-1.257119557407442	-1.2708381389811143	-1.2628484901564199	-1.2300852136247822	-0.3208230821343105	-0.3252270013549174	-0.3013416949206671	-7.446331110657075	-0.6068962503404999	-0.6343892050702812	-7.360899984026937	-7.361429107183352	-7.294496279544923	-0.31740885351976605	-0.28775103795087814	-0.6578104847090358	-7.414485463295838	-1.2707386381706942	-7.285501864380035	-1.2271467781319099	-0.6144159843382019	-7.386540024968521	-0.3125787577466357	-0.3128161581427567	-0.33001550552706715	-7.3060317888369	-7.412382949736395	-0.32429544502881913	-0.6856351287960921	-7.284027951628856	-1.2669963497509096	-0.6516163142789956	-0.6414487247520825	-0.3024028507313186	-7.389813487803219	(2.455997673678212e-05, 5.402001988841221e-06)	0.04093232139677	1.0	0.3970308281746659	-3.66899863053854	-1.5382489597886884	-2.1307496707498514	O00160|MYO1F_HUMAN	MYO1F	0.40117577034936913
O00161|SNP23_HUMAN Synaptosomal-associated protein 23 OS=Homo sapiens OX=9606 GN=SNAP23 PE=1 SV=1 GN= SNAP23	-0.27306020513338874	-1.257119557407442	-1.2708381389811143	-0.6552059619361276	0.5124348492592647	-0.3208230821343105	0.5950354876718341	-7.3339189353454355	0.6994608005055363	0.21600462822789168	-0.2707219287271419	0.371909664986919	0.33731365770136545	-1.2355954431089016	0.5151766852611667	0.425935782053312	0.13469268687963237	0.7256120570253185	0.6465588840352188	0.5446512090171106	-1.2271467781319099	0.1995559094819801	0.0007278252574787273	0.503674943718146	0.7074909691129273	0.5875189947363599	0.5476502249455576	0.33961543649714315	0.49828075745167155	-0.3310403842513705	-0.2789977299512605	0.8174406109004967	0.5840067379784926	0.15128833458837823	-0.3024028507313186	0.3565002842693826	(0.011151931248605251, 4.711887413577642e-06)	0.38735944719474413	1.0	0.6621343664667798	0.07690517208920432	-0.3297773135038265	0.40668248559303083	O00161|SNP23_HUMAN	SNAP23	0.1790538705395387
O00165|HAX1_HUMAN HCLS1-associated protein X-1 OS=Homo sapiens OX=9606 GN=HAX1 PE=1 SV=2 GN= HAX1	-1.2601625471784401	-7.370288857079612	-0.6598240602719304	-0.6552059619361276	-0.24586200383175835	-0.3208230821343105	-7.024122857167612	-1.2672543384398482	-0.28269331465197894	-0.6068962503404999	-1.2560825202739077	-1.2194342140536394	-7.361429107183352	-0.6262340021965843	-7.108456918396321	-1.217901790856199	-0.05241610530725419	0.19778120627311166	0.2944906562231523	0.13015704322090388	-0.27134106677923914	-7.366553438660585	0.0007278252574787273	-6.981323859195017	-7.084883333415967	-7.020270875233369	-0.30909092957441375	0.17900628517977876	-7.033369862537686	0.11652810323975403	-0.6342693774675987	-0.06102424639122855	-6.895244463427317	-0.2921261054073954	-7.304280146731444	-1.2395950441119095	(2.5454932256252505e-05, 0.0002850435848813504)	0.8096919569676877	1.0	0.9276770889085703	-2.3874519727481585	-2.6475456316171995	0.260093658869041	O00165|HAX1_HUMAN	HAX1	0.032603169158107875
O00168|PLM_HUMAN Phospholemman OS=Homo sapiens OX=9606 GN=FXYD1 PE=1 SV=2 GN= FXYD1	-7.46677563943127	-7.370288857079612	-7.3437420720653686	-7.332348945240561	-7.424700823867598	-7.310730899299816	-1.2436288738182402	-7.3339189353454355	-7.446331110657075	-7.419475071182525	-7.451743990809684	-7.360899984026937	-7.361429107183352	-7.294496279544923	-1.2492582588798529	-7.055886685635209	-7.259731111346835	-7.414485463295838	-7.300808715649286	-7.285501864380035	-7.231140104669592	-7.366553438660585	-7.386540024968521	-6.981323859195017	-7.084883333415967	-7.020270875233369	-7.3060317888369	-7.412382949736395	-1.2448966463083238	-7.31173296109709	-7.284027951628856	-7.276225267452305	-6.895244463427317	-7.189896676141296	-7.304280146731444	-7.389813487803219	(1.1181033876539459e-08, 7.783445425957325e-07)	0.47241639352532516	1.0	0.7206218425798466	-6.974650428348743	-6.557401131066927	-0.41724929728181603	O00168|PLM_HUMAN	FXYD1	0.142292578227701
O00170|AIP_HUMAN AH receptor-interacting protein OS=Homo sapiens OX=9606 GN=AIP PE=1 SV=2 GN= AIP	0.18591624615621116	0.7806035424832809	0.3054672392035599	0.4461310237073516	0.011634560434206805	-0.6748117923459878	-0.08356082132268637	0.44263642476125975	-0.28269331465197894	0.013026789580603377	-0.009750357292235922	0.2139389749579049	-0.02371448482654322	0.3359849774988298	-0.6613267431903042	-0.28775103795087814	-0.6578104847090358	0.19778120627311166	-0.3128423323448417	-0.31141085708666283	0.4665587669787951	-0.6144159843382019	-0.6152254880807502	-0.650302879285828	-0.652902416592437	-1.2472459392210151	-0.664058593537805	-1.2554885499299322	-0.6640619572474582	-0.6856351287960921	0.5773966937886614	-0.06102424639122855	-0.6516163142789956	-7.189896676141296	0.440454516688673	-0.006572577389864807	(8.303845220325456e-07, 0.292955607175827)	0.21934645370050276	1.0	0.638859450713023	-0.6200599396056776	-0.09033682639537853	-0.5297231132102991	O00170|AIP_HUMAN	AIP	0.19459467626047766
O00178|GTPB1_HUMAN GTP-binding protein 1 OS=Homo sapiens OX=9606 GN=GTPBP1 PE=1 SV=3 GN= GTPBP1	-0.6373703097621473	-7.370288857079612	-7.3437420720653686	-7.332348945240561	-1.2300852136247822	-7.310730899299816	-7.024122857167612	-7.3339189353454355	-7.446331110657075	0.013026789580603377	-0.2707219287271419	-0.6031790760184559	-7.361429107183352	-1.2355954431089016	-7.108456918396321	-7.055886685635209	-7.259731111346835	-7.414485463295838	-7.300808715649286	-7.285501864380035	-1.2271467781319099	-1.2301619518898927	-7.386540024968521	-6.981323859195017	-7.084883333415967	-7.020270875233369	-7.3060317888369	-7.412382949736395	-7.033369862537686	-0.3310403842513705	-0.6342693774675987	-7.276225267452305	-6.895244463427317	-7.189896676141296	-7.304280146731444	-1.2395950441119095	(1.8655924577615224e-05, 1.5171450286288746e-05)	0.6078925351508189	1.0	0.8184156710610326	-5.026791319893652	-5.55803406937869	0.5312427494850374	O00178|GTPB1_HUMAN	GTPBP1	0.0870260633255001
O00182|LEG9_HUMAN Galectin-9 OS=Homo sapiens OX=9606 GN=LGALS9 PE=1 SV=2 GN= LGALS9	-7.46677563943127	-7.370288857079612	-7.3437420720653686	-7.332348945240561	-7.424700823867598	0.5354836018896131	-7.024122857167612	-7.3339189353454355	-1.2648484404034839	-7.419475071182525	-7.451743990809684	-0.6031790760184559	-0.27692265797396565	-0.6262340021965843	-7.108456918396321	-7.055886685635209	0.42886420614135534	-7.414485463295838	-7.300808715649286	-7.285501864380035	-1.2271467781319099	-0.6144159843382019	-7.386540024968521	-6.981323859195017	-7.084883333415967	-7.020270875233369	-7.3060317888369	-7.412382949736395	-7.033369862537686	0.40694726158780736	-7.284027951628856	-7.276225267452305	-6.895244463427317	0.4364243754505439	-7.304280146731444	-0.2647838810974135	(0.00012021819566143677, 0.05774977430701256)	0.00011599606597071295	0.8500191714333845	0.012143131020476922	-3.3910279382492092	-7.285380623301041	3.8943526850518317	O00182|LEG9_HUMAN	LGALS9	1.915669319060158
O00186|STXB3_HUMAN Syntaxin-binding protein 3 OS=Homo sapiens OX=9606 GN=STXBP3 PE=1 SV=2 GN= STXBP3	0.3507039082807722	0.4672518886359097	0.6637472957446653	0.3086963518352332	0.2131982863590155	-0.06966409522818731	0.38473250472934667	0.1462178547615762	-0.28269331465197894	-0.2429165963940512	-0.2707219287271419	0.01554913240569014	-0.02371448482654322	0.5883154494119259	-0.31740885351976605	0.29385759155232166	0.5454452863229623	0.19778120627311166	0.7392847209888356	0.5446512090171106	-0.27134106677923914	-0.6144159843382019	0.0007278252574787273	0.26287356618092944	0.2778381334751159	0.37705190280773876	0.7443873450484083	-0.02414996697621072	-0.08592603807320262	0.5245633742306227	0.3256606158462036	0.6425268820230952	0.5840067379784926	-0.04095777556066331	0.440454516688673	-0.6224616336329322	(0.16416901350021362, 0.17093004286289215)	0.14935026478534927	1.0	0.5563999696731262	0.10830028156428895	0.2879466384913336	-0.17964635692704467	O00186|STXB3_HUMAN	STXBP3	0.2546129023514403
O00192|ARVC_HUMAN Armadillo repeat protein deleted in velo-cardio-facial syndrome OS=Homo sapiens OX=9606 GN=ARVCF PE=1 SV=1 GN= ARVCF	-7.46677563943127	-7.370288857079612	-7.3437420720653686	-7.332348945240561	-7.424700823867598	-7.310730899299816	-1.2436288738182402	-7.3339189353454355	-7.446331110657075	-7.419475071182525	-7.451743990809684	-7.360899984026937	-7.361429107183352	-7.294496279544923	-7.108456918396321	-7.055886685635209	-7.259731111346835	-7.414485463295838	-7.300808715649286	-7.285501864380035	-7.231140104669592	-7.366553438660585	-7.386540024968521	-6.981323859195017	-7.084883333415967	-1.2472459392210151	-7.3060317888369	-7.412382949736395	-7.033369862537686	-7.31173296109709	-7.284027951628856	-7.276225267452305	-6.895244463427317	-7.189896676141296	-7.304280146731444	-7.389813487803219	(5.3603883998221136e-08, 0.05774977430701256)	0.20976651431337992	1.0	0.6325798423409251	-6.685999181548125	-7.285380623301041	0.5993814417529162	O00192|ARVC_HUMAN	ARVCF	0.19888465133838817
O00193|SMAP_HUMAN Small acidic protein OS=Homo sapiens OX=9606 GN=SMAP PE=1 SV=1 GN= SMAP	-1.2601625471784401	-0.6437037814829434	-0.3039081756778159	-0.6552059619361276	-1.2300852136247822	-1.2799594894637882	-0.664990698124665	-0.3013416949206671	-1.2648484404034839	-1.2268216916255699	-0.6343892050702812	-1.2194342140536394	-0.6357021105846735	-0.27105764595736337	-0.31740885351976605	-0.28775103795087814	-0.6578104847090358	-1.2406587001869125	-1.2707386381706942	-1.2683769241780452	-0.27134106677923914	-0.6144159843382019	-1.2340040860799344	-0.650302879285828	-0.3128161581427567	-0.33001550552706715	-0.664058593537805	-0.6391056532738206	-0.32429544502881913	-0.6856351287960921	-0.6342693774675987	-0.3112860693804533	-0.0806684344502354	-0.6414487247520825	-0.656997729219517	-1.2395950441119095	(0.0076670520938932896, 0.0013264711014926434)	0.6681091209290405	1.0	0.8567089602366006	-0.7455234815140848	-0.6883838599193272	-0.057139621594757606	O00193|SMAP_HUMAN	SMAP	0.06716669083119221
O00194|RB27B_HUMAN Ras-related protein Rab-27B OS=Homo sapiens OX=9606 GN=RAB27B PE=1 SV=4 GN= RAB27B	0.18591624615621116	-1.257119557407442	-0.6598240602719304	-0.6552059619361276	-0.24586200383175835	-0.06966409522818731	-1.2436288738182402	-7.3339189353454355	-7.446331110657075	0.013026789580603377	-0.009750357292235922	-0.2402198590021712	-0.6357021105846735	-0.6262340021965843	-1.2492582588798529	-1.217901790856199	-0.05241610530725419	-7.414485463295838	-7.300808715649286	-7.285501864380035	-0.6232943021006246	1.4907245954736834e-05	-7.386540024968521	-1.2276460784188283	-1.240602606519296	-1.2472459392210151	-7.3060317888369	-7.412382949736395	-0.6640619572474582	-0.0796886938653149	-0.6342693774675987	-7.276225267452305	-1.2196787770839568	0.15128833458837823	-1.2631816778504894	-0.6224616336329322	(5.8147752497461624e-06, 0.00020983243302907795)	0.4202764076267619	1.0	0.6874595126209315	-1.9342896058343502	-2.756944112880238	0.8226545070458877	O00194|RB27B_HUMAN	RAB27B	0.16275287417128154
O00203|AP3B1_HUMAN AP-3 complex subunit beta-1 OS=Homo sapiens OX=9606 GN=AP3B1 PE=1 SV=3 GN= AP3B1	1.3378062503258235	1.3494726524434788	1.4472260849735834	0.9891319688304873	1.1361062922071403	0.28432461498348993	0.7604195319907808	1.051385763861699	-0.028592364291101176	1.3630311275500893	1.43083128510831	1.246514545825728	1.3094306356549696	1.0811499345207527	0.11331001099051866	0.5369877439163312	-0.3056354009147777	-0.6197521839363873	0.4250231951211808	0.5446512090171106	1.1840877829535859	1.2872949964110856	0.20229831891093067	0.6902465151732342	0.6194761574364359	0.25018291826364075	0.5476502249455576	0.17900628517977876	0.7642162583589936	-0.0796886938653149	1.0691021804365195	0.2916999822993872	0.7491739710859716	-0.2921261054073954	1.5158770192376039	1.2292494148121715	(0.07535489648580551, 0.08460482954978943)	0.07408886991538416	1.0	0.46403695618797874	0.5592909433309076	0.9046719536120779	-0.3453810102811703	O00203|AP3B1_HUMAN	AP3B1	0.33344743058868875
O00213|APBB1_HUMAN Amyloid-beta A4 precursor protein-binding family B member 1 OS=Homo sapiens OX=9606 GN=APBB1 PE=1 SV=2 GN= APBB1	-7.46677563943127	-7.370288857079612	-1.2708381389811143	-7.332348945240561	-7.424700823867598	-7.310730899299816	-7.024122857167612	-7.3339189353454355	-7.446331110657075	-7.419475071182525	-7.451743990809684	-7.360899984026937	-7.361429107183352	-7.294496279544923	-7.108456918396321	-7.055886685635209	-7.259731111346835	-1.2406587001869125	-7.300808715649286	-7.285501864380035	-7.231140104669592	-7.366553438660585	-7.386540024968521	-6.981323859195017	-7.084883333415967	-7.020270875233369	-7.3060317888369	-7.412382949736395	-7.033369862537686	-7.31173296109709	-1.239399565517874	-7.276225267452305	-6.895244463427317	-7.189896676141296	-1.2631816778504894	-7.389813487803219	(6.842805078122183e-08, 1.007464675240044e-06)	0.8500825733138141	1.0	0.9411399149786418	-6.652752370055215	-6.5282554731782145	-0.12449689687700083	O00213|APBB1_HUMAN	APBB1	0.02634580719318943
O00214|LEG8_HUMAN Galectin-8 OS=Homo sapiens OX=9606 GN=LGALS8 PE=1 SV=4 GN= LGALS8	-7.46677563943127	-0.6437037814829434	-7.3437420720653686	-1.2628484901564199	-7.424700823867598	-7.310730899299816	-7.024122857167612	-7.3339189353454355	-0.6460039473031585	-7.419475071182525	-7.451743990809684	-7.360899984026937	-7.361429107183352	-1.2355954431089016	-7.108456918396321	-7.055886685635209	-7.259731111346835	-0.6197521839363873	-1.2707386381706942	-0.31141085708666283	-7.231140104669592	-0.6144159843382019	-0.6152254880807502	-6.981323859195017	-7.084883333415967	-7.020270875233369	-0.664058593537805	-0.6391056532738206	-7.033369862537686	-7.31173296109709	-7.284027951628856	-0.3112860693804533	-6.895244463427317	-7.189896676141296	-1.2631816778504894	-0.6224616336329322	(1.713851816020906e-05, 0.00010797099821502343)	0.8555104719431893	1.0	0.9441537256626041	-4.624297983712384	-4.824208309387257	0.19991032567487288	O00214|LEG8_HUMAN	LGALS8	0.024957288782820025
O00217|NDUS8_HUMAN NADH dehydrogenase [ubiquinone] iron-sulfur protein 8, mitochondrial OS=Homo sapiens OX=9606 GN=NDUFS8 PE=1 SV=1 GN= NDUFS8	0.3507039082807722	0.3285372207081586	0.5597449574410709	-0.2984799346465226	0.2131982863590155	0.28432461498348993	0.10316842771710745	0.1462178547615762	-0.28269331465197894	0.5168072805462982	-0.6343892050702812	-0.2402198590021712	-0.02371448482654322	-0.6262340021965843	-0.07596166177965682	0.29385759155232166	0.29417329603085074	-0.003060382258422056	0.2944906562231523	0.2912369845353208	-0.020833607082554422	1.4907245954736834e-05	-0.2545601866676467	0.26287356618092944	-0.06520411701624633	0.09506654565088783	0.13853293580672696	-0.2772401723068692	-0.08592603807320262	0.40694726158780736	-0.02914145849846082	0.12967572723698093	0.09978332560935176	0.15128833458837823	0.14433386314552266	-0.6224616336329322	(0.2701316773891449, 0.05150142312049866)	0.036540355552433894	1.0	0.3803518827957892	-0.04904993780879642	0.15911601529109562	-0.20816595309989205	O00217|NDUS8_HUMAN	NDUFS8	0.41981442958433207
O00231|PSD11_HUMAN 26S proteasome non-ATPase regulatory subunit 11 OS=Homo sapiens OX=9606 GN=PSMD11 PE=1 SV=3 GN= PSMD11	1.3851066065601907	1.592138472522032	1.6283727018267051	1.5279256166503665	1.3096059507941837	1.3354453442660212	1.0747620538704428	1.407481299574243	1.319731367646674	1.4121872600932026	1.43083128510831	0.9902300030948864	1.2585892430463679	1.3477507667970023	0.9884732163130378	0.9482770786816225	1.4639777249278076	1.3435559861178534	1.1478772646211304	1.199744058529119	1.6381048956496025	1.2872949964110856	1.1789191706265096	1.1325560334062061	1.1060851654002317	0.8953070939253526	1.2573968317901516	1.3203894198198458	0.9677011262251801	1.480868499578914	1.4232334616594777	1.3806971564055157	0.8866312276844389	1.3423102716795854	1.5158770192376039	1.1096955314875252	(0.5865010023117065, 0.4596806764602661)	0.7291266531645066	1.0	0.8877643815575561	1.2678639354172985	1.2923657808551539	-0.024501845437855385	O00231|PSD11_HUMAN	PSMD11	0.05170228350903113
O00232|PSD12_HUMAN 26S proteasome non-ATPase regulatory subunit 12 OS=Homo sapiens OX=9606 GN=PSMD12 PE=1 SV=3 GN= PSMD12	1.1730185882012625	0.9419529966326574	1.051142855772237	0.9200516524978524	1.0691687650407857	1.1406312990074134	0.5950354876718341	1.1131969703640423	0.9568963455680644	0.9212401921258818	1.1117671516519476	0.6287118560828965	0.59299393604523	1.0152322993274352	0.614725232454528	0.5369877439163312	1.2502615503157546	0.9029781719462076	0.9672718236618332	1.146312761068583	0.9340440026794918	0.9781398887425997	1.116527223946113	0.7686023851643624	0.2778381334751159	0.7555029442803468	0.825227097099397	1.0302185070032923	0.5966050837500224	1.0719894690543783	1.0044087556169803	0.8946860339792277	0.7491739710859716	1.1513106564461915	1.1051126902646935	0.9715607361614709	(0.3229524493217468, 0.03154821693897247)	0.6916685023705822	1.0	0.8664777982909206	0.9267135569321944	0.896640882466159	0.030072674466035343	O00232|PSD12_HUMAN	PSMD12	0.06224256070917573
O00233|PSMD9_HUMAN 26S proteasome non-ATPase regulatory subunit 9 OS=Homo sapiens OX=9606 GN=PSMD9 PE=1 SV=3 GN= PSMD9	-0.6373703097621473	-0.2848785552163402	-0.6598240602719304	-1.2628484901564199	-0.6099538096629349	-0.3208230821343105	-0.3252270013549174	-0.04655624084387815	-0.028592364291101176	-0.6068962503404999	-0.6343892050702812	-1.2194342140536394	-1.249039635927571	-0.6262340021965843	-0.31740885351976605	0.29385759155232166	-0.3056354009147777	0.19778120627311166	-0.6656613150783999	-0.6645985592918324	-7.231140104669592	-1.2301619518898927	0.0007278252574787273	-0.3125787577466357	-0.06520411701624633	-0.0886768249171122	-0.30909092957441375	-0.6391056532738206	-0.08592603807320262	0.11652810323975403	-1.239399565517874	-0.664010298071069	-0.3179959607229503	0.15128833458837823	0.14433386314552266	-0.2647838810974135	(4.465247229745728e-07, 0.011184744536876678)	0.2797311262836736	1.0	0.6444621218958341	-0.8097675710752943	-0.36334856794344356	-0.44641900313185073	O00233|PSMD9_HUMAN	PSMD9	0.19080260311281946
O00244|ATOX1_HUMAN Copper transport protein ATOX1 OS=Homo sapiens OX=9606 GN=ATOX1 PE=1 SV=1 GN= ATOX1	-1.2601625471784401	0.4672518886359097	0.14408775716559422	0.15128442964612315	-7.424700823867598	-1.2799594894637882	-1.2436288738182402	-0.04655624084387815	-0.28269331465197894	-1.2268216916255699	-1.2560825202739077	-7.360899984026937	-7.361429107183352	0.1788479554202345	-1.2492582588798529	-1.217901790856199	-1.259857766987965	-0.2578343523372185	-0.3128423323448417	-0.31141085708666283	0.1717236356959148	-1.2301619518898927	-0.2545601866676467	-1.2276460784188283	-1.240602606519296	-0.6693325570409092	-0.30909092957441375	-0.6391056532738206	-1.2448966463083238	-0.6856351287960921	-0.02914145849846082	-0.3112860693804533	-0.6516163142789956	-1.238619686846291	0.440454516688673	-7.389813487803219	(4.435376467881724e-06, 1.3298901649250183e-05)	0.4269196018348955	1.0	0.6914128635674833	-1.628003968561068	-1.022488697015579	-0.605515271545489	O00244|ATOX1_HUMAN	ATOX1	0.16026254477566748
O00255|MEN1_HUMAN Menin OS=Homo sapiens OX=9606 GN=MEN1 PE=1 SV=4 GN= MEN1	-7.46677563943127	-0.6437037814829434	-7.3437420720653686	-7.332348945240561	-7.424700823867598	-7.310730899299816	-7.024122857167612	-7.3339189353454355	-7.446331110657075	-7.419475071182525	-7.451743990809684	-7.360899984026937	-7.361429107183352	-7.294496279544923	-7.108456918396321	-7.055886685635209	-1.259857766987965	-7.414485463295838	-7.300808715649286	-7.285501864380035	-7.231140104669592	-7.366553438660585	-1.2340040860799344	-6.981323859195017	-7.084883333415967	-7.020270875233369	-7.3060317888369	-7.412382949736395	-7.033369862537686	-1.2898871968920298	-7.284027951628856	-1.2669963497509096	-6.895244463427317	-1.238619686846291	-7.304280146731444	-7.389813487803219	(8.836270239953592e-07, 1.0782682693388779e-06)	0.5857081874732274	1.0	0.803006472928683	-6.057398525678835	-6.489392248719912	0.4319937230410771	O00255|MEN1_HUMAN	MEN1	0.09528095391698709
O00257|CBX4_HUMAN E3 SUMO-protein ligase CBX4 OS=Homo sapiens OX=9606 GN=CBX4 PE=1 SV=3 GN= CBX4	-7.46677563943127	-7.370288857079612	-7.3437420720653686	-7.332348945240561	-7.424700823867598	-7.310730899299816	-7.024122857167612	-7.3339189353454355	-7.446331110657075	-7.419475071182525	-7.451743990809684	-7.360899984026937	-7.361429107183352	-7.294496279544923	-7.108456918396321	-7.055886685635209	-1.259857766987965	-7.414485463295838	-7.300808715649286	-7.285501864380035	-7.231140104669592	-7.366553438660585	-7.386540024968521	-6.981323859195017	-7.084883333415967	-7.020270875233369	-7.3060317888369	-7.412382949736395	-7.033369862537686	-7.31173296109709	-7.284027951628856	-7.276225267452305	-6.895244463427317	-7.189896676141296	-7.304280146731444	-7.389813487803219	(1.284170103588167e-08, 0.05774977430701256)	0.3513937089832704	1.0	0.6444621218958341	-6.963681460298268	-7.285380623301041	0.3216991630027728	O00257|CBX4_HUMAN	CBX4	0.19080260311281946
O00258|WRB_HUMAN Tail-anchored protein insertion receptor WRB OS=Homo sapiens OX=9606 GN=WRB PE=1 SV=2 GN= WRB	-7.46677563943127	-7.370288857079612	-7.3437420720653686	-7.332348945240561	-7.424700823867598	-7.310730899299816	-7.024122857167612	-7.3339189353454355	-7.446331110657075	-7.419475071182525	-7.451743990809684	-7.360899984026937	-7.361429107183352	-7.294496279544923	-7.108456918396321	-7.055886685635209	-7.259731111346835	-7.414485463295838	-7.300808715649286	-7.285501864380035	-1.2271467781319099	-7.366553438660585	-7.386540024968521	-6.981323859195017	-7.084883333415967	-7.020270875233369	-7.3060317888369	-7.412382949736395	-7.033369862537686	-7.31173296109709	-7.284027951628856	-7.276225267452305	-6.895244463427317	-7.189896676141296	-7.304280146731444	-7.389813487803219	(1.2569697283026926e-08, 0.05774977430701256)	0.3537228877143248	1.0	0.6444621218958341	-6.9634754611893275	-7.285380623301041	0.3219051621117135	O00258|WRB_HUMAN	WRB	0.19080260311281946
O00264|PGRC1_HUMAN Membrane-associated progesterone receptor component 1 OS=Homo sapiens OX=9606 GN=PGRMC1 PE=1 SV=3 GN= PGRMC1	0.8948748552773672	0.5831277703660542	0.8378506700922075	0.8425446674671319	0.99682881792256	1.3354453442660212	0.5950354876718341	0.8404189556517091	1.7157901135654066	1.0003550275225632	0.8091379699046835	0.8277210426041258	0.59299393604523	0.8689009942366901	0.7844176244988219	0.6379306845508322	1.2974189269914986	1.600672691391632	1.34436204408113	1.2500864427449019	0.774184330713985	0.6157608747976456	1.5203814897428525	0.6902465151732342	0.5212304836093516	0.8294674754155922	1.2573968317901516	1.4985302172466153	0.5966050837500224	1.3216467926055944	0.5773966937886614	1.4219787147074352	0.7491739710859716	1.4247257294829008	0.9110521051871315	0.81047777045186	(0.010928972624242306, 0.32114240527153015)	0.36347402080701585	1.0	0.6501190198862123	1.024425753237224	0.9179783801035577	0.10644737313366637	O00264|PGRC1_HUMAN	PGRMC1	0.18700712805251068
O00267|SPT5H_HUMAN Transcription elongation factor SPT5 OS=Homo sapiens OX=9606 GN=SUPT5H PE=1 SV=1 GN= SUPT5H	-0.016037860274476807	0.17040000927954568	-0.05372903311111863	-0.04756564048969896	0.37766741130679016	0.8135075878910766	-0.664990698124665	0.1462178547615762	0.3366257784269265	0.6380848463349442	0.49007383644832103	-1.2194342140536394	-0.27692265797396565	0.4731796370138102	-0.31740885351976605	-7.055886685635209	0.7401000144649916	-0.003060382258422056	0.7392847209888356	-0.05912715586910213	0.32926243296590313	0.4999560848147219	-0.6152254880807502	-0.07013139162790835	-7.084883333415967	-0.6693325570409092	0.5476502249455576	-0.02414996697621072	-0.6640619572474582	1.011199329683745	0.16612021334383295	0.2916999822993872	-0.6516163142789956	0.8275547673886919	-0.05244690632281191	-1.2395950441119095	(0.41341516375541687, 4.136161805945449e-06)	0.21742328776315484	1.0	0.638076833291309	-0.014225925451168747	-0.7439064311894346	0.7296805057382658	O00267|SPT5H_HUMAN	SUPT5H	0.19512702305727017
O00273|DFFA_HUMAN DNA fragmentation factor subunit alpha OS=Homo sapiens OX=9606 GN=DFFA PE=1 SV=1 GN= DFFA	-0.016037860274476807	-0.6437037814829434	-0.05372903311111863	-1.2628484901564199	0.5124348492592647	-0.6748117923459878	-1.2436288738182402	-0.04655624084387815	-7.446331110657075	0.21600462822789168	0.18744465470105692	-0.6031790760184559	-0.6357021105846735	-1.2355954431089016	-1.2492582588798529	-1.217901790856199	-1.259857766987965	-7.414485463295838	-7.300808715649286	-7.285501864380035	-7.231140104669592	-0.6144159843382019	-7.386540024968521	-6.981323859195017	-1.240602606519296	-1.2472459392210151	-7.3060317888369	-1.2554885499299322	-1.2448966463083238	-7.31173296109709	-7.284027951628856	-7.276225267452305	-1.2196787770839568	-7.189896676141296	-0.656997729219517	-0.6224616336329322	(2.8688502425211482e-05, 0.00015617448661942035)	0.21193410214510966	1.0	0.6340893151223851	-3.506019629443999	-2.16389796572662	-1.342121663717379	O00273|DFFA_HUMAN	DFFA	0.19784956493712724
O00291|HIP1_HUMAN Huntingtin-interacting protein 1 OS=Homo sapiens OX=9606 GN=HIP1 PE=1 SV=5 GN= HIP1	-7.46677563943127	0.4672518886359097	0.6637472957446653	-0.04756564048969896	-7.424700823867598	-0.6748117923459878	-7.024122857167612	-0.04655624084387815	-0.6460039473031585	-7.419475071182525	-7.451743990809684	-7.360899984026937	-7.361429107183352	-0.019654848095016567	-7.108456918396321	-7.055886685635209	-1.259857766987965	-0.003060382258422056	-0.06227738156345822	-0.6645985592918324	0.32926243296590313	-7.366553438660585	0.0007278252574787273	-6.981323859195017	-7.084883333415967	-7.020270875233369	-0.30909092957441375	-0.02414996697621072	-1.2448966463083238	-1.2898871968920298	-0.02914145849846082	-0.664010298071069	-1.2196787770839568	-1.238619686846291	0.5537370423081605	-7.389813487803219	(6.505600322270766e-05, 0.0004204071592539549)	0.7108393441857603	1.0	0.8775321284018281	-2.831342740741195	-3.2699135182314265	0.43857077749023166	O00291|HIP1_HUMAN	HIP1	0.05673697408470855
O00299|CLIC1_HUMAN Chloride intracellular channel protein 1 OS=Homo sapiens OX=9606 GN=CLIC1 PE=1 SV=4 GN= CLIC1	1.1106117030575944	1.3007782228992606	1.1670734729365635	0.9891319688304873	1.1983925438473686	1.193559235973436	0.9627717452572729	1.2726081536008407	1.0955195464242689	1.257644902488766	1.1117671516519476	1.189032310619272	1.1472029737683973	0.9439552750057723	1.1031082009507156	0.9482770786816225	0.9687554611929073	1.119611197204377	1.1478772646211304	0.9656077584169208	0.9340440026794918	1.5161928120299464	1.1789191706265096	0.9083416516767983	1.1060851654002317	1.0150415826584336	0.9726672460348853	1.0954905298166524	0.9038250847223732	0.8780281750499527	0.7754765631857866	1.0876662841069873	0.9486295400665518	0.9027700391832647	1.0443094664024075	0.9715607361614709	(0.03998226299881935, 0.663330078125)	0.15989395918381089	1.0	0.578699292079662	1.0367017258705524	1.1061437312387261	-0.06944200536817369	O00299|CLIC1_HUMAN	CLIC1	0.23754704890668715
O00303|EIF3F_HUMAN Eukaryotic translation initiation factor 3 subunit F OS=Homo sapiens OX=9606 GN=EIF3F PE=1 SV=1 GN= EIF3F	0.7133936350629229	0.5831277703660542	0.9148426540849357	0.3086963518352332	0.7396560530675921	0.41890487661169284	0.8334436466190505	0.562193098256561	0.879898252356753	0.7416396542178998	0.49007383644832103	0.2139389749579049	0.59299393604523	0.6931703818771313	0.8580269777082369	1.0117386379072162	0.5454452863229623	0.8172835541827285	0.9672718236618332	0.8950153494215335	0.6832272858875563	0.3623939211909088	0.8168412268829285	0.6902465151732342	0.8621655193373479	0.8294674754155922	0.9020523352485101	0.957418734656253	0.9677011262251801	0.40694726158780736	0.6835934612744433	0.8174406109004967	0.6721764516971629	0.5520611997718899	0.750517811776495	0.3565002842693826	(0.38038623332977295, 0.3303670883178711)	0.0069049969349238485	1.0	0.18076198958930373	0.6157324539307922	0.798553555855696	-0.18282110192490375	O00303|EIF3F_HUMAN	EIF3F	0.7428928871743133
O00330|ODPX_HUMAN Pyruvate dehydrogenase protein X component, mitochondrial OS=Homo sapiens OX=9606 GN=PDHX PE=1 SV=3 GN= PDHX	-0.016037860274476807	-1.257119557407442	-7.3437420720653686	-7.332348945240561	-0.24586200383175835	-7.310730899299816	-7.024122857167612	-7.3339189353454355	-1.2648484404034839	-0.2429165963940512	-0.2707219287271419	-0.6031790760184559	-0.27692265797396565	-7.294496279544923	-7.108456918396321	-7.055886685635209	-7.259731111346835	-0.2578343523372185	-0.06227738156345822	-0.6645985592918324	-7.231140104669592	-0.6144159843382019	0.0007278252574787273	-6.981323859195017	-7.084883333415967	-1.2472459392210151	0.29902204203949917	0.17900628517977876	-7.033369862537686	-0.3310403842513705	-1.239399565517874	0.12967572723698093	-6.895244463427317	-0.6414487247520825	-0.656997729219517	-0.6224616336329322	(6.290758756222203e-05, 0.00017907281289808452)	0.765997285492809	1.0	0.9063827075878096	-3.212410058395051	-2.871755728426824	-0.34065432996822675	O00330|ODPX_HUMAN	PDHX	0.04268838874796052
O00391|QSOX1_HUMAN Sulfhydryl oxidase 1 OS=Homo sapiens OX=9606 GN=QSOX1 PE=1 SV=3 GN= QSOX1	-7.46677563943127	-7.370288857079612	-7.3437420720653686	-7.332348945240561	-7.424700823867598	-7.310730899299816	-7.024122857167612	-7.3339189353454355	-7.446331110657075	-7.419475071182525	-1.2560825202739077	-7.360899984026937	-7.361429107183352	-7.294496279544923	-7.108456918396321	-7.055886685635209	-7.259731111346835	-7.414485463295838	-1.2707386381706942	-7.285501864380035	-7.231140104669592	-7.366553438660585	-7.386540024968521	-6.981323859195017	-7.084883333415967	-7.020270875233369	-7.3060317888369	-7.412382949736395	-7.033369862537686	-7.31173296109709	-7.284027951628856	-7.276225267452305	-6.895244463427317	-7.189896676141296	-7.304280146731444	-7.389813487803219	(0.006056803744286299, 9.608152140572201e-07)	0.11577870159709401	1.0	0.507750235284379	-7.263675127516211	-6.521272401550142	-0.7424027259660688	O00391|QSOX1_HUMAN	QSOX1	0.29434986667710183
O00399|DCTN6_HUMAN Dynactin subunit 6 OS=Homo sapiens OX=9606 GN=DCTN6 PE=1 SV=1 GN= DCTN6	-0.6373703097621473	-0.2848785552163402	-0.6598240602719304	-0.6552059619361276	-0.24586200383175835	-1.2799594894637882	-1.2436288738182402	-0.3013416949206671	-1.2648484404034839	-1.2268216916255699	-0.6343892050702812	-0.6031790760184559	-7.361429107183352	-0.6262340021965843	-7.108456918396321	-1.217901790856199	-1.259857766987965	-0.6197521839363873	-0.6656613150783999	-0.6645985592918324	-0.6232943021006246	-0.6144159843382019	-1.2340040860799344	-1.2276460784188283	-1.240602606519296	-1.2472459392210151	-0.664058593537805	-0.6391056532738206	-1.2448966463083238	-1.2898871968920298	-7.284027951628856	-0.3112860693804533	-1.2196787770839568	-7.189896676141296	-0.656997729219517	-1.2395950441119095	(7.16758393082273e-07, 9.549514743412146e-07)	0.23752608271852854	1.0	0.6444621218958341	-1.9361446295617426	-1.1103092343304277	-0.8258353952313149	O00399|DCTN6_HUMAN	DCTN6	0.19080260311281946
O00400|ACATN_HUMAN Acetyl-coenzyme A transporter 1 OS=Homo sapiens OX=9606 GN=SLC33A1 PE=1 SV=1 GN= SLC33A1	-1.2601625471784401	-0.2848785552163402	-1.2708381389811143	-1.2628484901564199	-1.2300852136247822	-1.2799594894637882	-1.2436288738182402	-0.3013416949206671	-1.2648484404034839	-1.2268216916255699	-1.2560825202739077	-1.2194342140536394	-7.361429107183352	-0.6262340021965843	-7.108456918396321	-1.217901790856199	-0.6578104847090358	-7.414485463295838	-0.6656613150783999	-7.285501864380035	-1.2271467781319099	-1.2301619518898927	-1.2340040860799344	-0.3125787577466357	-0.652902416592437	-0.33001550552706715	-0.664058593537805	-1.2554885499299322	-0.6640619572474582	-7.31173296109709	-1.239399565517874	-1.2669963497509096	-0.3179959607229503	-0.6414487247520825	-0.656997729219517	-1.2395950441119095	(1.2410346243996173e-06, 5.196158326725708e-06)	0.7510860235849952	1.0	0.8994865796422364	-1.9335123225393829	-1.6882968310549937	-0.24521549148438915	O00400|ACATN_HUMAN	SLC33A1	0.04600531195245038
O00401|WASL_HUMAN Neural Wiskott-Aldrich syndrome protein OS=Homo sapiens OX=9606 GN=WASL PE=1 SV=2 GN= WASL	-1.2601625471784401	0.5831277703660542	0.5597449574410709	-0.2984799346465226	0.011634560434206805	-1.2799594894637882	-7.024122857167612	0.6638588145004016	-7.446331110657075	-7.419475071182525	-0.2707219287271419	-7.360899984026937	-0.6357021105846735	-0.019654848095016567	-7.108456918396321	-7.055886685635209	-0.6578104847090358	-0.2578343523372185	-7.300808715649286	-7.285501864380035	0.1717236356959148	-7.366553438660585	-7.386540024968521	-1.2276460784188283	-7.084883333415967	-7.020270875233369	-7.3060317888369	-7.412382949736395	-7.033369862537686	-1.2898871968920298	0.16612021334383295	-7.276225267452305	-1.2196787770839568	-0.6414487247520825	0.14433386314552266	-7.389813487803219	(8.031941251829267e-05, 0.00019019369210582227)	0.5351293912659969	1.0	0.7669525091330384	-3.279858643809856	-4.027426501094035	0.7475678572841788	O00401|WASL_HUMAN	WASL	0.11523152739393354
O00410|IPO5_HUMAN Importin-5 OS=Homo sapiens OX=9606 GN=IPO5 PE=1 SV=4 GN= IPO5	2.052833170476466	1.8376788289379553	1.8046806725259286	1.4114269145911207	2.0981162101253865	1.3780412839411706	1.5732029958890432	1.7208798373811964	1.6836235207061374	1.9341396057288498	1.8525684352006866	1.831294955183736	1.8429123983525308	1.3933996099487567	1.4804984834121115	1.5664062438946313	1.384684678697629	1.600672691391632	1.6684821222267716	1.6644162026545288	1.536504697697562	1.8795594121286827	1.7962851262952162	1.4534527104992971	1.4837279663438994	1.594326139810385	1.8384128025157453	1.7452006534204092	1.4529548322618104	1.405658189521376	1.2885676281864842	1.7197645114240376	1.5464693222168704	1.4999410012774734	1.919400646663831	1.849485042056394	(0.13368070125579834, 0.6593557596206665)	0.011707608298709243	1.0	0.2526855485751706	1.5847354485905953	1.7559350357358647	-0.1711995871452694	O00410|IPO5_HUMAN	IPO5	0.5974195952527287
O00411|RPOM_HUMAN DNA-directed RNA polymerase, mitochondrial OS=Homo sapiens OX=9606 GN=POLRMT PE=1 SV=2 GN= POLRMT	-7.46677563943127	-7.370288857079612	-7.3437420720653686	-7.332348945240561	-7.424700823867598	-1.2799594894637882	-7.024122857167612	-1.2672543384398482	-7.446331110657075	-7.419475071182525	-7.451743990809684	-7.360899984026937	-7.361429107183352	-7.294496279544923	-7.108456918396321	-7.055886685635209	-7.259731111346835	-7.414485463295838	-7.300808715649286	-7.285501864380035	-7.231140104669592	-7.366553438660585	-7.386540024968521	-6.981323859195017	-7.084883333415967	-7.020270875233369	-7.3060317888369	-7.412382949736395	-7.033369862537686	-7.31173296109709	-7.284027951628856	-7.276225267452305	-6.895244463427317	-7.189896676141296	-7.304280146731444	-7.389813487803219	(1.3090923900449525e-08, 1.6030864458116412e-07)	0.9073095624256065	1.0	0.9633848628811001	-6.96213655702441	-6.906214085994441	-0.05592247102996861	O00411|RPOM_HUMAN	POLRMT	0.01620018179037899
O00422|SAP18_HUMAN Histone deacetylase complex subunit SAP18 OS=Homo sapiens OX=9606 GN=SAP18 PE=1 SV=1 GN= SAP18	-0.27306020513338874	-0.03028800555844454	-0.3039081756778159	-0.6552059619361276	-1.2300852136247822	0.7302976471482208	-0.08356082132268637	-0.04655624084387815	-0.6460039473031585	-1.2268216916255699	-0.2707219287271419	-0.6031790760184559	-0.27692265797396565	-0.27105764595736337	-0.31740885351976605	-0.28775103795087814	0.29417329603085074	-0.6197521839363873	-0.06227738156345822	-0.31141085708666283	-0.6232943021006246	-1.2301619518898927	-1.2340040860799344	-0.3125787577466357	-0.06520411701624633	-0.0886768249171122	-0.30909092957441375	-1.2554885499299322	-0.08592603807320262	0.624415130705597	-0.6342693774675987	-0.06102424639122855	-0.6516163142789956	0.5520611997718899	-0.3024028507313186	-1.2395950441119095	(0.08982569724321365, 6.186051905388013e-05)	0.6207733600636967	1.0	0.8266449541244355	-0.41122101146571105	-0.3239961108186373	-0.08722490064707378	O00422|SAP18_HUMAN	SAP18	0.08268098086253904
O00423|EMAL1_HUMAN Echinoderm microtubule-associated protein-like 1 OS=Homo sapiens OX=9606 GN=EML1 PE=1 SV=3 GN= EML1	-7.46677563943127	-7.370288857079612	-7.3437420720653686	-7.332348945240561	-7.424700823867598	-0.6748117923459878	-7.024122857167612	-7.3339189353454355	-0.28269331465197894	-7.419475071182525	-7.451743990809684	-7.360899984026937	-7.361429107183352	-7.294496279544923	-7.108456918396321	-7.055886685635209	-1.259857766987965	-0.6197521839363873	-0.6656613150783999	-1.2683769241780452	-7.231140104669592	-7.366553438660585	0.0007278252574787273	-6.981323859195017	-7.084883333415967	-7.020270875233369	-0.664058593537805	-0.2772401723068692	-7.033369862537686	-0.6856351287960921	-7.284027951628856	-0.3112860693804533	-6.895244463427317	-0.6414487247520825	-7.304280146731444	-7.389813487803219	(2.5603108952054754e-05, 1.7206342818099074e-05)	0.31177505022453944	1.0	0.6444621218958341	-4.549119130615062	-5.644181577417052	1.0950624468019896	O00423|EMAL1_HUMAN	EML1	0.19080260311281946
O00425|IF2B3_HUMAN Insulin-like growth factor 2 mRNA-binding protein 3 OS=Homo sapiens OX=9606 GN=IGF2BP3 PE=1 SV=2 GN= IGF2BP3	-1.2601625471784401	1.3940193184077798	1.364477250756154	1.3236977925302107	-1.2300852136247822	-7.310730899299816	-0.3252270013549174	1.5257062978293119	-7.446331110657075	-1.2268216916255699	-1.2560825202739077	-1.2194342140536394	-1.249039635927571	1.1980243316966699	-0.31740885351976605	-0.28775103795087814	-1.259857766987965	-1.2406587001869125	-1.2707386381706942	-1.2683769241780452	1.12845645866399	-1.2301619518898927	-7.386540024968521	-0.650302879285828	-0.3128161581427567	-0.6693325570409092	-1.2682174384229181	-7.412382949736395	-0.6640619572474582	-7.31173296109709	1.18569728289396	-0.664010298071069	-0.3179959607229503	-1.238619686846291	1.2656469836753301	-1.2395950441119095	(0.00022740743588656187, 0.001149384188465774)	0.04173209160196347	1.0	0.3970308281746659	-2.1336033739191427	-0.3422927142336069	-1.7913106596855357	O00425|IF2B3_HUMAN	IGF2BP3	0.40117577034936913
O00429-2|DNM1L_HUMAN Isoform 4 of Dynamin-1-like protein OS=Homo sapiens OX=9606 GN=DNM1L GN= DNM1L	-1.2601625471784401	-1.257119557407442	-0.6598240602719304	-7.332348945240561	-1.2300852136247822	-7.310730899299816	-7.024122857167612	-1.2672543384398482	-7.446331110657075	-1.2268216916255699	-7.451743990809684	-7.360899984026937	-7.361429107183352	-7.294496279544923	-7.108456918396321	-7.055886685635209	-7.259731111346835	-7.414485463295838	-7.300808715649286	-7.285501864380035	-7.231140104669592	-7.366553438660585	-7.386540024968521	-6.981323859195017	-7.084883333415967	-7.020270875233369	-7.3060317888369	-7.412382949736395	-7.033369862537686	-7.31173296109709	-7.284027951628856	-7.276225267452305	-6.895244463427317	-7.189896676141296	-0.656997729219517	-7.389813487803219	(0.006056803744286299, 0.00013276418030727655)	0.0004402650883931085	1.0	0.03325298366272486	-7.263675127516211	-4.528823347805057	-2.7348517797111542	O00429-2|DNM1L_HUMAN	DNM1L	1.4781693810338847
O00429|DNM1L_HUMAN Dynamin-1-like protein OS=Homo sapiens OX=9606 GN=DNM1L PE=1 SV=2 GN= DNM1L	1.2861637203055427	1.86361040884519	1.8046806725259286	1.564304429495969	1.2548113006284902	0.28432461498348993	0.9006036468673854	1.926405297748227	0.3366257784269265	1.3630311275500893	1.43083128510831	1.189032310619272	1.1472029737683973	1.6232025968343777	0.614725232454528	0.6379306845508322	0.42886420614135534	0.3616679955723983	1.0325219956424063	1.199744058529119	1.6381048956496025	1.175490178021677	0.6180937809261853	0.6902465151732342	0.8621655193373479	0.37705190280773876	1.038001217230792	0.33961543649714315	0.9038250847223732	0.11652810323975403	1.6109469079041026	0.9630040908017169	0.8219759060537666	0.4364243754505439	2.046831246601862	0.8957878506209983	(0.04271489754319191, 0.3465007245540619)	0.010877132773457665	1.0	0.2400832197707764	0.827804720252716	1.2642676839114224	-0.4364629636587064	O00429|DNM1L_HUMAN	DNM1L	0.6196381931942309
O00442|RTCA_HUMAN RNA 3'-terminal phosphate cyclase OS=Homo sapiens OX=9606 GN=RTCA PE=1 SV=1 GN= RTCA	-0.6373703097621473	-0.2848785552163402	-0.3039081756778159	-0.2984799346465226	-0.24586200383175835	-7.310730899299816	-0.3252270013549174	-0.3013416949206671	-7.446331110657075	-0.6068962503404999	-0.6343892050702812	-1.2194342140536394	-0.02371448482654322	-0.019654848095016567	-1.2492582588798529	-1.217901790856199	-1.259857766987965	-1.2406587001869125	-0.6656613150783999	-0.6645985592918324	-0.6232943021006246	-0.25773888813422285	-1.2340040860799344	-0.650302879285828	-7.084883333415967	-7.020270875233369	-7.3060317888369	-1.2554885499299322	-1.2448966463083238	-1.2898871968920298	0.16612021334383295	-7.276225267452305	-0.6516163142789956	-7.189896676141296	-0.3024028507313186	-0.006572577389864807	(1.1652680768747814e-05, 1.3384600606514141e-05)	0.9295775634162012	1.0	0.9693958139624196	-1.9578520546115334	-1.876656625354413	-0.08119542925712042	O00442|RTCA_HUMAN	RTCA	0.013498859976316476
O00443|P3C2A_HUMAN Phosphatidylinositol 4-phosphate 3-kinase C2 domain-containing subunit alpha OS=Homo sapiens OX=9606 GN=PIK3C2A PE=1 SV=2 GN= PIK3C2A	-1.2601625471784401	-7.370288857079612	-0.6598240602719304	-7.332348945240561	-1.2300852136247822	-7.310730899299816	-7.024122857167612	-7.3339189353454355	-7.446331110657075	-0.6068962503404999	-0.6343892050702812	-7.360899984026937	-7.361429107183352	-7.294496279544923	-7.108456918396321	-7.055886685635209	-7.259731111346835	-7.414485463295838	-1.2707386381706942	-0.6645985592918324	-7.231140104669592	-1.2301619518898927	-7.386540024968521	-6.981323859195017	-7.084883333415967	-0.6693325570409092	-0.058204184296123715	-1.2554885499299322	-0.6640619572474582	-7.31173296109709	-7.284027951628856	-0.664010298071069	-1.2196787770839568	-7.189896676141296	-0.656997729219517	-7.389813487803219	(8.107389817268995e-07, 8.450488530797884e-05)	0.001362222056504854	1.0	0.06715722019502958	-6.047685632960563	-2.770212710790948	-3.2774729221696144	O00443|P3C2A_HUMAN	PIK3C2A	1.172907288694571
O00458|IFRD1_HUMAN Interferon-related developmental regulator 1 OS=Homo sapiens OX=9606 GN=IFRD1 PE=1 SV=4 GN= IFRD1	-7.46677563943127	-7.370288857079612	-7.3437420720653686	-7.332348945240561	-7.424700823867598	-7.310730899299816	-7.024122857167612	-1.2672543384398482	-7.446331110657075	-7.419475071182525	-7.451743990809684	-7.360899984026937	-7.361429107183352	-7.294496279544923	-7.108456918396321	-7.055886685635209	-7.259731111346835	-7.414485463295838	-7.300808715649286	-7.285501864380035	-7.231140104669592	-7.366553438660585	-1.2340040860799344	-6.981323859195017	-7.084883333415967	-7.020270875233369	-7.3060317888369	-7.412382949736395	-7.033369862537686	-7.31173296109709	-7.284027951628856	-7.276225267452305	-6.895244463427317	-7.189896676141296	-7.304280146731444	-7.389813487803219	(1.2743404553816617e-08, 1.6030864458116412e-07)	0.9176378940820298	1.0	0.9658791278128575	-6.956048330571781	-6.906214085994441	-0.049834244577339426	O00458|IFRD1_HUMAN	IFRD1	0.015077218727745006
O00461|GOLI4_HUMAN Golgi integral membrane protein 4 OS=Homo sapiens OX=9606 GN=GOLIM4 PE=1 SV=1 GN= GOLIM4	0.18591624615621116	0.8664119290993916	1.051142855772237	0.7603183282049601	0.5124348492592647	0.7302976471482208	0.25573733317457387	0.9156232612020021	0.6994608005055363	0.21600462822789168	0.349002310245883	-0.6031790760184559	0.175085995814793	0.5883154494119259	0.11331001099051866	-0.28775103795087814	0.8231884523459215	0.8172835541827285	0.7392847209888356	0.5446512090171106	0.5816270879355158	-0.25773888813422285	0.6180937809261853	0.26287356618092944	-0.06520411701624633	0.4906077322348392	0.5476502249455576	0.7010071987420741	0.2583336072990231	0.7173947245096567	0.3256606158462036	0.4233593264742851	0.09978332560935176	0.6539977975939141	1.0443094664024075	-0.2647838810974135	(0.007610386237502098, 0.8329357504844666)	0.6860323059240898	1.0	0.8640755319942943	0.408751577255862	0.4634049681945934	-0.05465339093873145	O00461|GOLI4_HUMAN	GOLIM4	0.06344829259683953
O00462|MANBA_HUMAN Beta-mannosidase OS=Homo sapiens OX=9606 GN=MANBA PE=2 SV=3 GN= MANBA	-7.46677563943127	-0.2848785552163402	0.14408775716559422	-0.6552059619361276	-7.424700823867598	-0.3208230821343105	-7.024122857167612	0.44263642476125975	-7.446331110657075	-7.419475071182525	-7.451743990809684	-7.360899984026937	-7.361429107183352	-1.2355954431089016	-7.108456918396321	-7.055886685635209	-0.6578104847090358	-7.414485463295838	-7.300808715649286	-7.285501864380035	-7.231140104669592	-7.366553438660585	-0.2545601866676467	-6.981323859195017	-7.084883333415967	-7.020270875233369	-0.664058593537805	-0.6391056532738206	-7.033369862537686	-0.0796886938653149	-0.2789977299512605	-7.276225267452305	-6.895244463427317	-0.6414487247520825	-0.3024028507313186	-7.389813487803219	(3.550130350049585e-05, 4.793403422809206e-05)	0.4788219510121947	1.0	0.7240361088533447	-4.212742535585921	-5.03577774939478	0.8230352138088595	O00462|MANBA_HUMAN	MANBA	0.14023977429358697
O00468-3|AGRIN_HUMAN Isoform 3 of Agrin OS=Homo sapiens OX=9606 GN=AGRN GN= AGRN	-7.46677563943127	-7.370288857079612	-7.3437420720653686	-7.332348945240561	-7.424700823867598	-0.6748117923459878	-7.024122857167612	-7.3339189353454355	-7.446331110657075	-7.419475071182525	-7.451743990809684	-7.360899984026937	-7.361429107183352	-7.294496279544923	-7.108456918396321	-7.055886685635209	-7.259731111346835	-7.414485463295838	-7.300808715649286	-7.285501864380035	-7.231140104669592	-7.366553438660585	-7.386540024968521	-6.981323859195017	-7.084883333415967	-7.020270875233369	-7.3060317888369	-7.412382949736395	-7.033369862537686	-7.31173296109709	-7.284027951628856	-7.276225267452305	-6.895244463427317	-7.189896676141296	-7.304280146731444	-7.389813487803219	(1.120664983034203e-08, 0.05774977430701256)	0.3496686766932515	1.0	0.6444621218958341	-6.93187917216852	-7.285380623301041	0.3535014511325212	O00468-3|AGRIN_HUMAN	AGRN	0.19080260311281946
O00468-6|AGRIN_HUMAN Isoform 6 of Agrin OS=Homo sapiens OX=9606 GN=AGRN GN= AGRN	-7.46677563943127	-7.370288857079612	-7.3437420720653686	-7.332348945240561	-7.424700823867598	-7.310730899299816	-7.024122857167612	-7.3339189353454355	-7.446331110657075	-7.419475071182525	-7.451743990809684	-7.360899984026937	-7.361429107183352	-7.294496279544923	-7.108456918396321	-7.055886685635209	-7.259731111346835	-7.414485463295838	-7.300808715649286	-7.285501864380035	-7.231140104669592	-7.366553438660585	-7.386540024968521	-6.981323859195017	-7.084883333415967	-7.020270875233369	-7.3060317888369	-7.412382949736395	-7.033369862537686	-7.31173296109709	-7.284027951628856	-7.276225267452305	-6.895244463427317	-1.238619686846291	-7.304280146731444	-7.389813487803219	(1.2338763788477536e-08, 0.05774977430701256)	0.3568814534188448	1.0	0.6444621218958341	-6.96611127805146	-7.285380623301041	0.31926934524958117	O00468-6|AGRIN_HUMAN	AGRN	0.19080260311281946
O00468|AGRIN_HUMAN Agrin OS=Homo sapiens OX=9606 GN=AGRN PE=1 SV=5 GN= AGRN	-0.27306020513338874	-0.6437037814829434	-1.2708381389811143	-0.2984799346465226	-0.24586200383175835	1.745778996125214	1.3027353568180027	-1.2672543384398482	0.6994608005055363	-0.6068962503404999	-7.451743990809684	0.509550684133355	0.47435670966920895	-0.27105764595736337	0.4023717032364046	0.8072700439525428	1.8762075215491985	0.8172835541827285	-0.06227738156345822	-0.31141085708666283	-7.231140104669592	0.4999560848147219	0.9030155340741459	1.4534527104992971	0.6194761574364359	1.255009088296543	-0.30909092957441375	1.0302185070032923	0.6845944257681305	1.7040243684985497	-0.2789977299512605	-0.06102424639122855	1.3902789962689754	1.6916328910242724	-0.656997729219517	0.49433746618476104	(1.1422290526752477e-06, 1.0620199645927642e-05)	0.08322608686789264	1.0	0.496074310106795	0.4883811927211533	-0.6654029701538128	1.153784162874966	O00468|AGRIN_HUMAN	AGRN	0.304453262920969
O00469-2|PLOD2_HUMAN Isoform 2 of Procollagen-lysine,2-oxoglutarate 5-dioxygenase 2 OS=Homo sapiens OX=9606 GN=PLOD2 GN= PLOD2	-7.46677563943127	-0.6437037814829434	-7.3437420720653686	-1.2628484901564199	-7.424700823867598	-1.2799594894637882	-7.024122857167612	-7.3339189353454355	-7.446331110657075	-7.419475071182525	-7.451743990809684	-7.360899984026937	-7.361429107183352	-1.2355954431089016	-7.108456918396321	-7.055886685635209	-1.259857766987965	-7.414485463295838	-7.300808715649286	-7.285501864380035	-1.2271467781319099	-7.366553438660585	-7.386540024968521	-1.2276460784188283	-7.084883333415967	-1.2472459392210151	-7.3060317888369	-7.412382949736395	-7.033369862537686	-1.2898871968920298	-1.239399565517874	-7.276225267452305	-1.2196787770839568	-1.238619686846291	-1.2631816778504894	-7.389813487803219	(1.0295446372765582e-05, 1.0854828360606916e-06)	0.010366452774853532	1.0	0.23089776879673765	-3.9945221817664254	-6.487400401771189	2.4928782200047634	O00469-2|PLOD2_HUMAN	PLOD2	0.6365802637218302
O00469|PLOD2_HUMAN Procollagen-lysine,2-oxoglutarate 5-dioxygenase 2 OS=Homo sapiens OX=9606 GN=PLOD2 PE=1 SV=2 GN= PLOD2	1.5962883831133576	1.6262043194824087	1.5242180689663116	1.5981658673893242	1.4990183594793987	1.7726439952205542	1.5133339286767458	1.4875751766865184	1.5001688194978908	1.657658314301303	1.4740297074843056	1.6064851411300698	1.4865874799265533	1.5530850118530206	1.2483670632606536	1.4665138128734245	2.0041197607739814	1.237701940410742	1.5032361946709725	1.6334733735902143	1.605540145684472	1.4746400594761933	1.3892655181123283	1.4187422643903387	1.3359277328164458	1.5366013467933968	1.5079067444901915	1.4131924799950013	1.265429114828996	1.8099771148935573	1.4232334616594777	1.532501596876991	1.4877202032741037	1.7740483488275889	1.7112966388956659	1.4712876097136498	(0.11531183868646622, 0.24573901295661926)	0.35526230945562076	1.0	0.6444621218958341	1.5538270248849493	1.5043527876135725	0.049474237271376786	O00469|PLOD2_HUMAN	PLOD2	0.19080260311281946
O00470|MEIS1_HUMAN Homeobox protein Meis1 OS=Homo sapiens OX=9606 GN=MEIS1 PE=1 SV=1 GN= MEIS1	-7.46677563943127	-7.370288857079612	-7.3437420720653686	-7.332348945240561	-7.424700823867598	-7.310730899299816	-7.024122857167612	-7.3339189353454355	-7.446331110657075	-7.419475071182525	-7.451743990809684	-7.360899984026937	-7.361429107183352	-7.294496279544923	-7.108456918396321	-7.055886685635209	-7.259731111346835	-7.414485463295838	-7.300808715649286	-1.2683769241780452	-7.231140104669592	-7.366553438660585	-7.386540024968521	-6.981323859195017	-7.084883333415967	-7.020270875233369	-7.3060317888369	-7.412382949736395	-7.033369862537686	-7.31173296109709	-7.284027951628856	-1.2669963497509096	-6.895244463427317	-7.189896676141296	-7.304280146731444	-7.389813487803219	(0.006056803744286299, 9.911501592796412e-07)	0.12243683959798303	1.0	0.507750235284379	-7.263675127516211	-6.533733507182079	-0.7299416203341318	O00470|MEIS1_HUMAN	MEIS1	0.29434986667710183
O00471|EXOC5_HUMAN Exocyst complex component 5 OS=Homo sapiens OX=9606 GN=EXOC5 PE=1 SV=1 GN= EXOC5	-1.2601625471784401	-0.2848785552163402	-0.05372903311111863	-7.332348945240561	0.011634560434206805	-0.6748117923459878	-0.3252270013549174	-1.2672543384398482	-7.446331110657075	-1.2268216916255699	-0.6343892050702812	-1.2194342140536394	-1.249039635927571	-7.294496279544923	-0.07596166177965682	-1.217901790856199	-1.259857766987965	-1.2406587001869125	-7.300808715649286	-0.6645985592918324	-7.231140104669592	-7.366553438660585	-1.2340040860799344	-0.07013139162790835	-7.084883333415967	-0.0886768249171122	-1.2682174384229181	-7.412382949736395	-0.32429544502881913	-0.3310403842513705	-7.284027951628856	-0.664010298071069	-0.6516163142789956	-0.2921261054073954	-0.656997729219517	-7.389813487803219	(4.996253119315952e-05, 1.2104457709938288e-05)	0.0648369000554677	1.0	0.42958843002393066	-3.3696859242680466	-1.498329736371416	-1.8713561878966305	O00471|EXOC5_HUMAN	EXOC5	0.36694742387374163
O00478|BT3A3_HUMAN Butyrophilin subfamily 3 member A3 OS=Homo sapiens OX=9606 GN=BTN3A3 PE=1 SV=1 GN= BTN3A3	-7.46677563943127	-7.370288857079612	-7.3437420720653686	-7.332348945240561	-7.424700823867598	-0.6748117923459878	-7.024122857167612	-7.3339189353454355	-7.446331110657075	-7.419475071182525	-7.451743990809684	-7.360899984026937	-7.361429107183352	-7.294496279544923	-7.108456918396321	-7.055886685635209	-0.6578104847090358	-7.414485463295838	-7.300808715649286	-7.285501864380035	-7.231140104669592	-7.366553438660585	-7.386540024968521	-6.981323859195017	-7.084883333415967	-7.020270875233369	-7.3060317888369	-7.412382949736395	-7.033369862537686	-0.6856351287960921	-7.284027951628856	-7.276225267452305	-6.895244463427317	-0.2921261054073954	-7.304280146731444	-7.389813487803219	(9.065776112038293e-07, 0.05774977430701256)	0.05694589982217756	1.0	0.40229311224873093	-5.925589720684885	-7.285380623301041	1.3597909026161563	O00478|BT3A3_HUMAN	BTN3A3	0.3954574030190349
O00481|BT3A1_HUMAN Butyrophilin subfamily 3 member A1 OS=Homo sapiens OX=9606 GN=BTN3A1 PE=1 SV=3 GN= BTN3A1	-7.46677563943127	-7.370288857079612	-7.3437420720653686	-7.332348945240561	-0.6099538096629349	-7.310730899299816	-7.024122857167612	-7.3339189353454355	-7.446331110657075	-7.419475071182525	-7.451743990809684	-7.360899984026937	-7.361429107183352	-7.294496279544923	-7.108456918396321	-7.055886685635209	-7.259731111346835	-7.414485463295838	-7.300808715649286	-7.285501864380035	-7.231140104669592	-7.366553438660585	-7.386540024968521	-6.981323859195017	-7.084883333415967	-7.020270875233369	-7.3060317888369	-7.412382949736395	-7.033369862537686	-7.31173296109709	-7.284027951628856	-7.276225267452305	-6.895244463427317	-7.189896676141296	-7.304280146731444	-7.389813487803219	(0.006056803744286299, 1.3602141279989155e-07)	0.2882556222181104	1.0	0.6444621218958341	-7.263675127516211	-6.859458934913249	-0.40421619260296193	O00481|BT3A1_HUMAN	BTN3A1	0.19080260311281946
O00483|NDUA4_HUMAN Cytochrome c oxidase subunit NDUFA4 OS=Homo sapiens OX=9606 GN=NDUFA4 PE=1 SV=1 GN= NDUFA4	-0.6373703097621473	-0.2848785552163402	-0.3039081756778159	-0.6552059619361276	-0.6099538096629349	-0.06966409522818731	-0.3252270013549174	-0.6569038327105502	-0.28269331465197894	-0.2429165963940512	-0.2707219287271419	-0.2402198590021712	-0.27692265797396565	-0.6262340021965843	-0.31740885351976605	-0.28775103795087814	-0.05241610530725419	-0.2578343523372185	-0.06227738156345822	-0.05912715586910213	-0.6232943021006246	-0.6144159843382019	-0.2545601866676467	-0.650302879285828	-0.652902416592437	-0.6693325570409092	-0.30909092957441375	-0.02414996697621072	-0.32429544502881913	-0.0796886938653149	-0.6342693774675987	-0.06102424639122855	-0.6516163142789956	-0.04095777556066331	-0.656997729219517	-0.2647838810974135	(0.0034946405794471502, 0.014558851718902588)	0.9387751485815599	1.0	0.9739974923978013	-0.36468946343339054	-0.3585955252412876	-0.00609393819210291	O00483|NDUA4_HUMAN	NDUFA4	0.011442161231445648
O00487|PSDE_HUMAN 26S proteasome non-ATPase regulatory subunit 14 OS=Homo sapiens OX=9606 GN=PSMD14 PE=1 SV=1 GN= PSMD14	-0.27306020513338874	0.7806035424832809	0.9856315706506021	0.561468258069138	0.2131982863590155	0.5354836018896131	0.10316842771710745	0.9873561467903031	-0.6460039473031585	0.013026789580603377	-0.009750357292235922	0.2139389749579049	0.33731365770136545	0.5883154494119259	-0.31740885351976605	-0.04881511193757308	0.29417329603085074	0.19778120627311166	0.6465588840352188	0.42712730148705524	0.5816270879355158	0.6157608747976456	0.3618637585455517	-0.3125787577466357	-7.084883333415967	-0.33001550552706715	0.29902204203949917	-0.02414996697621072	-1.2448966463083238	0.40694726158780736	0.7754765631857866	0.2916999822993872	0.37706258024887446	0.8275547673886919	0.9110521051871315	0.49433746618476104	(0.09123402833938599, 5.076771685708081e-06)	0.2513896508958774	1.0	0.6444621218958341	0.297976252718629	-0.21397111604344732	0.5119473687620764	O00487|PSDE_HUMAN	PSMD14	0.19080260311281946
O00488|ZN593_HUMAN Zinc finger protein 593 OS=Homo sapiens OX=9606 GN=ZNF593 PE=1 SV=2 GN= ZNF593	-7.46677563943127	-1.257119557407442	-7.3437420720653686	-7.332348945240561	-7.424700823867598	-7.310730899299816	-7.024122857167612	-7.3339189353454355	-7.446331110657075	-7.419475071182525	-7.451743990809684	-7.360899984026937	-7.361429107183352	-7.294496279544923	-7.108456918396321	-7.055886685635209	-7.259731111346835	-7.414485463295838	-7.300808715649286	-7.285501864380035	-7.231140104669592	-7.366553438660585	-7.386540024968521	-6.981323859195017	-7.084883333415967	-7.020270875233369	-7.3060317888369	-7.412382949736395	-7.033369862537686	-7.31173296109709	-7.284027951628856	-7.276225267452305	-6.895244463427317	-7.189896676141296	-7.304280146731444	-7.389813487803219	(0.006056803744286299, 1.582803861310822e-07)	0.2956231574806015	1.0	0.6444621218958341	-7.263675127516211	-6.90330754207153	-0.3603675854446813	O00488|ZN593_HUMAN	ZNF593	0.19080260311281946
O00499|BIN1_HUMAN Myc box-dependent-interacting protein 1 OS=Homo sapiens OX=9606 GN=BIN1 PE=1 SV=1 GN= BIN1	0.18591624615621116	0.3285372207081586	-0.05372903311111863	-0.6552059619361276	0.37766741130679016	0.12514995003042037	0.38473250472934667	-0.04655624084387815	-1.2648484404034839	0.8373961015600812	0.349002310245883	0.509550684133355	0.175085995814793	-0.27105764595736337	0.7038079609589689	0.5369877439163312	-0.05241610530725419	-1.2406587001869125	-1.2707386381706942	-7.285501864380035	-0.27134106677923914	0.3623939211909088	-1.2340040860799344	0.503674943718146	0.7895083422006298	0.5875189947363599	-1.2682174384229181	-7.412382949736395	0.5966050837500224	-0.3310403842513705	-0.2789977299512605	-7.276225267452305	0.4888367368666253	-0.04095777556066331	-0.05244690632281191	0.3565002842693826	(6.826900289524929e-07, 1.3434546417556703e-05)	0.6761059007679373	1.0	0.8594170194391574	-0.4779733415330334	-0.7842491854937929	0.30627584396075946	O00499|BIN1_HUMAN	BIN1	0.06579605002921302
O00505|IMA4_HUMAN Importin subunit alpha-4 OS=Homo sapiens OX=9606 GN=KPNA3 PE=1 SV=2 GN= KPNA3	0.6103994096151973	-1.257119557407442	0.14408775716559422	-0.2984799346465226	0.6332229305313485	0.28432461498348993	-0.08356082132268637	-0.3013416949206671	-0.28269331465197894	0.5168072805462982	0.349002310245883	0.371909664986919	0.175085995814793	-0.27105764595736337	-0.31740885351976605	-0.28775103795087814	0.13469268687963237	-0.2578343523372185	0.13420739789654135	-0.05912715586910213	-0.27134106677923914	0.3623939211909088	0.20229831891093067	-0.3125787577466357	-0.06520411701624633	-0.0886768249171122	0.4297222207153723	-0.2772401723068692	-0.32429544502881913	-0.0796886938653149	-0.02914145849846082	0.12967572723698093	-0.6516163142789956	0.15128833458837823	-0.3024028507313186	0.3565002842693826	(0.1346389651298523, 0.0917397066950798)	0.7273437077115095	1.0	0.8877372901582181	-0.04327077678419814	0.0020296450943110174	-0.04530042187850916	O00505|IMA4_HUMAN	KPNA3	0.051715536828279285
O00506|STK25_HUMAN Serine/threonine-protein kinase 25 OS=Homo sapiens OX=9606 GN=STK25 PE=1 SV=1 GN= STK25	-7.46677563943127	-7.370288857079612	-7.3437420720653686	-7.332348945240561	-7.424700823867598	-7.310730899299816	-7.024122857167612	-1.2672543384398482	-7.446331110657075	-7.419475071182525	-7.451743990809684	-7.360899984026937	-7.361429107183352	-7.294496279544923	-7.108456918396321	-7.055886685635209	-7.259731111346835	-7.414485463295838	-7.300808715649286	-1.2683769241780452	-7.231140104669592	-7.366553438660585	-7.386540024968521	-6.981323859195017	-7.084883333415967	-7.020270875233369	-1.2682174384229181	-7.412382949736395	-7.033369862537686	-7.31173296109709	-7.284027951628856	-7.276225267452305	-6.895244463427317	-7.189896676141296	-7.304280146731444	-7.389813487803219	(0.006056803744286299, 4.20571359427413e-06)	0.04830590154928953	1.0	0.3970308281746659	-7.263675127516211	-6.152780380330943	-1.1108947471852684	O00506|STK25_HUMAN	STK25	0.40117577034936913
O00512|BCL9_HUMAN B-cell CLL/lymphoma 9 protein OS=Homo sapiens OX=9606 GN=BCL9 PE=1 SV=4 GN= BCL9	-7.46677563943127	-7.370288857079612	-1.2708381389811143	-7.332348945240561	-7.424700823867598	-7.310730899299816	-7.024122857167612	-7.3339189353454355	-7.446331110657075	-7.419475071182525	-1.2560825202739077	-7.360899984026937	-1.249039635927571	-7.294496279544923	-7.108456918396321	-7.055886685635209	-1.259857766987965	-7.414485463295838	-7.300808715649286	-7.285501864380035	-7.231140104669592	-7.366553438660585	-7.386540024968521	-6.981323859195017	-7.084883333415967	-7.020270875233369	-7.3060317888369	-7.412382949736395	-7.033369862537686	-7.31173296109709	-7.284027951628856	-7.276225267452305	-6.895244463427317	-7.189896676141296	-1.2631816778504894	-7.389813487803219	(7.004398838716952e-08, 4.060997980559478e-06)	0.4730813481212458	1.0	0.7210395126453722	-6.658061986735478	-6.141026631269729	-0.5170353554657492	O00512|BCL9_HUMAN	BCL9	0.14204093548354127
O00533|NCHL1_HUMAN Neural cell adhesion molecule L1-like protein OS=Homo sapiens OX=9606 GN=CHL1 PE=1 SV=4 GN= CHL1	-7.46677563943127	-7.370288857079612	-7.3437420720653686	-7.332348945240561	-7.424700823867598	-7.310730899299816	-7.024122857167612	-7.3339189353454355	-0.028592364291101176	-7.419475071182525	-7.451743990809684	-7.360899984026937	-7.361429107183352	-7.294496279544923	-7.108456918396321	-7.055886685635209	-7.259731111346835	-0.6197521839363873	-7.300808715649286	-7.285501864380035	-7.231140104669592	-7.366553438660585	-0.6152254880807502	-6.981323859195017	-7.084883333415967	-7.020270875233369	-7.3060317888369	-0.6391056532738206	-7.033369862537686	-7.31173296109709	-7.284027951628856	-7.276225267452305	-6.895244463427317	-7.189896676141296	-7.304280146731444	-7.389813487803219	(8.747243214202172e-07, 0.05774977430701256)	0.051010288425210375	1.0	0.40229311224873093	-5.875821934562422	-7.285380623301041	1.4095586887386187	O00533|NCHL1_HUMAN	CHL1	0.3954574030190349
O00534|VMA5A_HUMAN von Willebrand factor A domain-containing protein 5A OS=Homo sapiens OX=9606 GN=VWA5A PE=2 SV=2 GN= VWA5A	-0.27306020513338874	-1.257119557407442	-7.3437420720653686	-7.332348945240561	-0.24586200383175835	-7.310730899299816	-7.024122857167612	-7.3339189353454355	-7.446331110657075	-0.2429165963940512	-0.2707219287271419	-7.360899984026937	-7.361429107183352	-7.294496279544923	-7.108456918396321	-7.055886685635209	-7.259731111346835	-7.414485463295838	-7.300808715649286	-7.285501864380035	-7.231140104669592	-7.366553438660585	-7.386540024968521	-6.981323859195017	-7.084883333415967	-7.020270875233369	-7.3060317888369	-7.412382949736395	-7.033369862537686	-7.31173296109709	-7.284027951628856	-7.276225267452305	-6.895244463427317	-7.189896676141296	-7.304280146731444	-7.389813487803219	(0.006056803744286299, 3.051871681236662e-05)	0.005353497300086333	1.0	0.15947328542696199	-7.263675127516211	-5.107674117621233	-2.156001009894978	O00534|VMA5A_HUMAN	VWA5A	0.7973120584586566
O00541|PESC_HUMAN Pescadillo homolog OS=Homo sapiens OX=9606 GN=PES1 PE=1 SV=1 GN= PES1	-0.6373703097621473	-0.6437037814829434	-0.3039081756778159	-0.6552059619361276	-0.24586200383175835	0.12514995003042037	-7.024122857167612	-0.04655624084387815	-0.6460039473031585	-0.2429165963940512	-0.2707219287271419	-0.2402198590021712	-0.6357021105846735	-7.294496279544923	-7.108456918396321	-7.055886685635209	0.29417329603085074	-0.6197521839363873	-0.06227738156345822	-0.05912715586910213	-7.231140104669592	-0.25773888813422285	-0.6152254880807502	-0.650302879285828	-7.084883333415967	-7.020270875233369	-0.664058593537805	-0.2772401723068692	-7.033369862537686	-0.0796886938653149	-7.284027951628856	-0.664010298071069	-0.6516163142789956	0.30282440291753987	-0.656997729219517	-0.6224616336329322	(7.267353339557303e-06, 2.0040166418766603e-05)	0.995790985923445	1.0	0.9987216527238335	-2.0541534275806486	-2.048756687185367	-0.005396740395281707	O00541|PESC_HUMAN	PES1	0.000555534326593372
O00560|SDCB1_HUMAN Syntenin-1 OS=Homo sapiens OX=9606 GN=SDCBP PE=1 SV=1 GN= SDCBP	-0.016037860274476807	0.3285372207081586	0.14408775716559422	-1.2628484901564199	-0.24586200383175835	0.12514995003042037	-0.08356082132268637	0.1462178547615762	-0.028592364291101176	-0.2429165963940512	-0.2707219287271419	0.01554913240569014	0.175085995814793	-0.27105764595736337	-1.2492582588798529	-0.6333575128597319	0.13469268687963237	-0.003060382258422056	-0.06227738156345822	-0.05912715586910213	0.1717236356959148	1.4907245954736834e-05	-0.6152254880807502	-0.3125787577466357	-0.06520411701624633	-0.0886768249171122	0.13853293580672696	-0.02414996697621072	-0.32429544502881913	0.40694726158780736	-0.2789977299512605	-0.06102424639122855	0.25247073473690584	-0.04095777556066331	-0.05244690632281191	-0.006572577389864807	(0.0012897300766780972, 0.007153733167797327)	0.5623728893437707	1.0	0.7861555850850177	-0.0867322260105686	-0.15782210279478895	0.07108987678422035	O00560|SDCB1_HUMAN	SDCBP	0.10449149587253612
O00562|PITM1_HUMAN Membrane-associated phosphatidylinositol transfer protein 1 OS=Homo sapiens OX=9606 GN=PITPNM1 PE=1 SV=4 GN= PITPNM1	-7.46677563943127	-7.370288857079612	-1.2708381389811143	-7.332348945240561	-7.424700823867598	-7.310730899299816	-7.024122857167612	-1.2672543384398482	-7.446331110657075	-7.419475071182525	-7.451743990809684	-7.360899984026937	-7.361429107183352	-7.294496279544923	-7.108456918396321	-7.055886685635209	-7.259731111346835	-7.414485463295838	-7.300808715649286	-7.285501864380035	-7.231140104669592	-7.366553438660585	-7.386540024968521	-6.981323859195017	-7.084883333415967	-7.020270875233369	-7.3060317888369	-7.412382949736395	-7.033369862537686	-7.31173296109709	-7.284027951628856	-1.2669963497509096	-6.895244463427317	-7.189896676141296	-7.304280146731444	-7.389813487803219	(0.006056803744286299, 4.192023425275693e-06)	0.04788855182613584	1.0	0.3970308281746659	-7.263675127516211	-6.151080782820339	-1.1125943446958724	O00562|PITM1_HUMAN	PITPNM1	0.40117577034936913
O00566|MPP10_HUMAN U3 small nucleolar ribonucleoprotein protein MPP10 OS=Homo sapiens OX=9606 GN=MPHOSPH10 PE=1 SV=2 GN= MPHOSPH10	-0.6373703097621473	-1.257119557407442	-7.3437420720653686	-7.332348945240561	-7.424700823867598	-1.2799594894637882	-7.024122857167612	-7.3339189353454355	-0.6460039473031585	-1.2268216916255699	-1.2560825202739077	-1.2194342140536394	-7.361429107183352	-0.6262340021965843	-7.108456918396321	-7.055886685635209	-0.3056354009147777	-0.6197521839363873	-7.300808715649286	-0.6645985592918324	-1.2271467781319099	-1.2301619518898927	-0.6152254880807502	-6.981323859195017	-7.084883333415967	-7.020270875233369	-0.058204184296123715	-1.2554885499299322	-7.033369862537686	-1.2898871968920298	-7.284027951628856	-0.664010298071069	-1.2196787770839568	-0.2921261054073954	-1.2631816778504894	-1.2395950441119095	(2.0965446310583502e-05, 0.00027905803290195763)	0.2412734864139067	1.0	0.6444621218958341	-2.803492636252244	-4.044572259093216	1.2410796228409717	O00566|MPP10_HUMAN	MPHOSPH10	0.19080260311281946
O00567|NOP56_HUMAN Nucleolar protein 56 OS=Homo sapiens OX=9606 GN=NOP56 PE=1 SV=4 GN= NOP56	1.0457879790264648	1.1405008123672684	1.364477250756154	1.114724670029855	1.0691687650407857	1.5974497325246448	0.7604195319907808	1.2726081536008407	1.2691423299142874	1.0707953089363627	1.0440020971387227	0.9902300030948864	0.7884235211576904	0.7840381690364395	0.27222931441973625	0.425935782053312	1.4252357346248505	1.119611197204377	1.2992297401700188	1.5693861233031334	0.9340440026794918	1.047559835624113	1.2354597365948918	0.6902465151732342	0.7895083422006298	0.4906077322348392	1.5079067444901915	1.0302185070032923	0.1064498427912126	1.6463762475542152	1.0691021804365195	1.5673032370500903	0.5840067379784926	1.3845031194076083	1.3115002331510146	0.8957878506209983	(0.917431116104126, 0.04943651705980301)	0.9336521990881562	1.0	0.9716953975066536	1.0428593677442755	1.053549357905996	-0.010689990161720564	O00567|NOP56_HUMAN	NOP56	0.012469854327068276
O00571|DDX3X_HUMAN ATP-dependent RNA helicase DDX3X OS=Homo sapiens OX=9606 GN=DDX3X PE=1 SV=3 GN= DDX3X	1.7958108256175551	1.5184040159686276	1.5242180689663116	1.6641988208250256	1.7248503105559454	1.8725292179891453	1.755103540167388	1.4491682947521483	1.5783560972977955	1.9596336003997608	1.7002177740075728	1.6064851411300698	1.7000694339891336	1.65678050497792	1.7452814009969404	1.7070152387788038	1.8994662092704275	1.5624314373063621	1.5723491467541275	1.6644162026545288	1.6704873904226698	1.6643169969717686	1.5203814897428525	1.70906588562599	1.6684599563489846	1.6483201258508346	1.6438556264724733	1.4575588019646488	1.605195627047636	1.8099771148935573	1.6438913416431178	1.6317716137242524	1.6768092746561865	1.8492636206221615	1.6196381075129995	1.694252064912498	(0.597400963306427, 0.7102665901184082)	0.547569627830617	1.0	0.7751501688907871	1.6819872255129773	1.6581428631599167	0.023844362353060644	O00571|DDX3X_HUMAN	DDX3X	0.1106141540060003
O00584|RNT2_HUMAN Ribonuclease T2 OS=Homo sapiens OX=9606 GN=RNASET2 PE=1 SV=2 GN= RNASET2	-7.46677563943127	-0.03028800555844454	-0.6598240602719304	-1.2628484901564199	-7.424700823867598	-1.2799594894637882	-0.664990698124665	-0.3013416949206671	-0.6460039473031585	-7.419475071182525	-7.451743990809684	-7.360899984026937	-7.361429107183352	-1.2355954431089016	-7.108456918396321	-1.217901790856199	-7.259731111346835	-0.6197521839363873	-1.2707386381706942	-1.2683769241780452	-1.2271467781319099	-7.366553438660585	-0.6152254880807502	-1.2276460784188283	-7.084883333415967	-0.6693325570409092	-7.3060317888369	-1.2554885499299322	-1.2448966463083238	-7.31173296109709	-7.284027951628856	-7.276225267452305	-6.895244463427317	-7.189896676141296	-0.656997729219517	-7.389813487803219	(3.188227128703147e-05, 0.00029321672627702355)	0.8093542831893534	1.0	0.9275802607462593	-3.8061659442505578	-4.074291145179774	0.2681252009292159	O00584|RNT2_HUMAN	RNASET2	0.03264850188419084
O00592|PODXL_HUMAN Podocalyxin OS=Homo sapiens OX=9606 GN=PODXL PE=1 SV=2 GN= PODXL	-7.46677563943127	0.6891484655384397	-0.3039081756778159	-0.6552059619361276	-7.424700823867598	-7.310730899299816	0.7604195319907808	0.1462178547615762	-1.2648484404034839	-7.419475071182525	-7.451743990809684	-1.2194342140536394	-7.361429107183352	-1.2355954431089016	-0.07596166177965682	-0.6333575128597319	-1.259857766987965	-1.2406587001869125	-7.300808715649286	-7.285501864380035	-0.27134106677923914	-7.366553438660585	-0.6152254880807502	0.7686023851643624	-0.652902416592437	0.5875189947363599	-1.2682174384229181	-1.2554885499299322	-0.32429544502881913	-7.31173296109709	-0.2789977299512605	-1.2669963497509096	0.5840067379784926	-7.189896676141296	0.14433386314552266	-7.389813487803219	(0.00013611235772259533, 0.0003278583462815732)	0.6855419823208269	1.0	0.864008816685979	-2.5263131140866784	-2.9934340576241967	0.4671209435375183	O00592|PODXL_HUMAN	PODXL	0.06348182578669379
O00622|CYR61_HUMAN Protein CYR61 OS=Homo sapiens OX=9606 GN=CYR61 PE=1 SV=1 GN= CYR61	-0.6373703097621473	0.17040000927954568	-0.05372903311111863	-0.6552059619361276	-7.424700823867598	1.084286357359898	0.10316842771710745	-0.3013416949206671	-7.446331110657075	-0.2429165963940512	-7.451743990809684	-1.2194342140536394	-1.249039635927571	-0.019654848095016567	-0.31740885351976605	-0.28775103795087814	0.9687554611929073	-1.2406587001869125	-1.2707386381706942	-1.2683769241780452	-0.6232943021006246	-7.366553438660585	-7.386540024968521	0.26287356618092944	-0.06520411701624633	0.09506654565088783	-7.3060317888369	-1.2554885499299322	-0.6640619572474582	1.1801701864871228	-0.02914145849846082	-0.3112860693804533	0.09978332560935176	0.9719427470059752	0.3048681565561592	-7.389813487803219	(5.501129271578975e-05, 2.2641741452389397e-05)	0.8901585379350622	1.0	0.9602652386262529	-1.5557554557806754	-1.6954621043331255	0.13970664855245007	O00622|CYR61_HUMAN	CYR61	0.017608792208835065
O00625|PIR_HUMAN Pirin OS=Homo sapiens OX=9606 GN=PIR PE=1 SV=1 GN= PIR	-7.46677563943127	-0.6437037814829434	-0.6598240602719304	-0.2984799346465226	-7.424700823867598	-0.06966409522818731	-0.664990698124665	-0.6569038327105502	-7.446331110657075	-7.419475071182525	-1.2560825202739077	-7.360899984026937	-7.361429107183352	-1.2355954431089016	-7.108456918396321	-7.055886685635209	0.13469268687963237	-1.2406587001869125	-0.06227738156345822	-0.05912715586910213	-0.27134106677923914	-7.366553438660585	-0.6152254880807502	-6.981323859195017	-1.240602606519296	-7.020270875233369	0.13853293580672696	-1.2554885499299322	-7.033369862537686	-0.3310403842513705	-1.239399565517874	-0.06102424639122855	-6.895244463427317	-0.6414487247520825	-0.05244690632281191	-7.389813487803219	(7.630433537997305e-05, 0.0002351417497266084)	0.8103477240160077	1.0	0.9278475318179118	-3.2775253144956844	-3.0038827847905694	-0.27364252970511505	O00625|PIR_HUMAN	PIR	0.032523383188805266
O00629|IMA3_HUMAN Importin subunit alpha-3 OS=Homo sapiens OX=9606 GN=KPNA4 PE=1 SV=1 GN= KPNA4	1.0457879790264648	0.5831277703660542	0.75346317204697	0.9200516524978524	0.9181372408658618	0.28432461498348993	0.10316842771710745	0.8404189556517091	0.7956457830143794	1.0003550275225632	1.0440020971387227	0.6287118560828965	0.6945946188342146	0.5883154494119259	0.27222931441973625	0.29385759155232166	0.5454452863229623	1.053068627178699	0.8967474855745674	0.8212769254314632	1.0670327935729873	0.4999560848147219	0.8168412268829285	0.26287356618092944	-0.06520411701624633	0.09506654565088783	0.9020523352485101	1.0302185070032923	0.38686643716431457	0.8014061214254383	0.5773966937886614	0.7360799561495552	0.37706258024887446	0.30282440291753987	0.9789608426769676	0.7161187513611622	(0.49594587087631226, 0.02390531450510025)	0.3249025468627528	1.0	0.6444621218958341	0.6080061794945475	0.7130099383637211	-0.10500375886917357	O00629|IMA3_HUMAN	KPNA4	0.19080260311281946
O00635|TRI38_HUMAN E3 ubiquitin-protein ligase TRIM38 OS=Homo sapiens OX=9606 GN=TRIM38 PE=1 SV=1 GN= TRIM38	-7.46677563943127	-7.370288857079612	-7.3437420720653686	-7.332348945240561	-7.424700823867598	-7.310730899299816	-0.664990698124665	-7.3339189353454355	-7.446331110657075	-7.419475071182525	-7.451743990809684	-7.360899984026937	-1.249039635927571	-7.294496279544923	-7.108456918396321	-0.6333575128597319	-7.259731111346835	-7.414485463295838	-7.300808715649286	-7.285501864380035	-7.231140104669592	-1.2301619518898927	-7.386540024968521	-1.2276460784188283	-7.084883333415967	-7.020270875233369	-7.3060317888369	-7.412382949736395	-1.2448966463083238	-7.31173296109709	-7.284027951628856	-7.276225267452305	-1.2196787770839568	-1.238619686846291	-7.304280146731444	-1.2395950441119095	(8.577664630138315e-06, 8.177888162208546e-07)	0.1383651878143114	1.0	0.5326250586001553	-5.156742526657447	-6.522192973988238	1.3654504473307911	O00635|TRI38_HUMAN	TRIM38	0.27357840500980024
O00712|NFIB_HUMAN Nuclear factor 1 B-type OS=Homo sapiens OX=9606 GN=NFIB PE=1 SV=2 GN= NFIB	-7.46677563943127	-7.370288857079612	-7.3437420720653686	-7.332348945240561	-7.424700823867598	-7.310730899299816	-7.024122857167612	-7.3339189353454355	-7.446331110657075	-7.419475071182525	-7.451743990809684	-7.360899984026937	-7.361429107183352	-7.294496279544923	-7.108456918396321	-7.055886685635209	-7.259731111346835	-7.414485463295838	-1.2707386381706942	-0.6645985592918324	-7.231140104669592	-7.366553438660585	-7.386540024968521	-6.981323859195017	-7.084883333415967	-7.020270875233369	-1.2682174384229181	-7.412382949736395	-7.033369862537686	-7.31173296109709	-7.284027951628856	-1.2669963497509096	-6.895244463427317	-7.189896676141296	-7.304280146731444	-7.389813487803219	(0.006056803744286299, 1.7271548131247982e-05)	0.018858606294995136	1.0	0.2824793485731249	-7.263675127516211	-5.741754582633406	-1.5219205448828053	O00712|NFIB_HUMAN	NFIB	0.5490132969722299
O00743|PPP6_HUMAN Serine/threonine-protein phosphatase 6 catalytic subunit OS=Homo sapiens OX=9606 GN=PPP6C PE=1 SV=1 GN= PPP6C	-1.2601625471784401	-0.03028800555844454	-0.3039081756778159	-0.2984799346465226	0.011634560434206805	-0.06966409522818731	-1.2436288738182402	-0.04655624084387815	-7.446331110657075	-7.419475071182525	-0.6343892050702812	-0.2402198590021712	-0.27692265797396565	-0.6262340021965843	-7.108456918396321	-1.217901790856199	-0.6578104847090358	-7.414485463295838	-1.2707386381706942	-0.31141085708666283	-0.27134106677923914	-0.25773888813422285	-7.386540024968521	-0.650302879285828	-1.240602606519296	-0.6693325570409092	-0.664058593537805	-7.412382949736395	-0.6640619572474582	-0.3310403842513705	-0.2789977299512605	-0.3112860693804533	-0.6516163142789956	-1.238619686846291	-0.05244690632281191	-0.2647838810974135	(1.8971710460391478e-06, 1.0430903785163537e-05)	0.5935149861477089	1.0	0.8090721137371741	-1.8843236421949037	-1.40775681391218	-0.47656682828272356	O00743|PPP6_HUMAN	PPP6C	0.09201276738359011
O00748|EST2_HUMAN Cocaine esterase OS=Homo sapiens OX=9606 GN=CES2 PE=1 SV=1 GN= CES2	-7.46677563943127	-7.370288857079612	-7.3437420720653686	-7.332348945240561	-7.424700823867598	-7.310730899299816	-7.024122857167612	-7.3339189353454355	-7.446331110657075	-7.419475071182525	-7.451743990809684	-7.360899984026937	-7.361429107183352	-7.294496279544923	-7.108456918396321	-7.055886685635209	-7.259731111346835	-1.2406587001869125	-7.300808715649286	-7.285501864380035	-7.231140104669592	-7.366553438660585	-1.2340040860799344	-6.981323859195017	-7.084883333415967	-7.020270875233369	-7.3060317888369	-7.412382949736395	-7.033369862537686	-7.31173296109709	-7.284027951628856	-7.276225267452305	-6.895244463427317	-7.189896676141296	-7.304280146731444	-7.389813487803219	(6.765132809505303e-08, 0.05774977430701256)	0.18043736039993843	1.0	0.6152345859401113	-6.647356992416336	-7.285380623301041	0.6380236308847049	O00748|EST2_HUMAN	CES2	0.21095925828344722
O00754|MA2B1_HUMAN Lysosomal alpha-mannosidase OS=Homo sapiens OX=9606 GN=MAN2B1 PE=1 SV=3 GN= MAN2B1	0.18591624615621116	1.6601991892744792	1.6904005134832565	1.5279256166503665	0.2131982863590155	0.8894723121012904	0.10316842771710745	1.75026215987642	1.0955195464242689	0.5168072805462982	0.6082595282465662	0.6287118560828965	0.47435670966920895	1.3933996099487567	0.11331001099051866	0.29385759155232166	0.7401000144649916	0.9029781719462076	1.3856631266484534	1.3840933685784376	1.3338202530698968	0.4999560848147219	0.7245691562091694	0.3939702562644708	0.7895083422006298	-0.0886768249171122	1.3915958788373268	0.7968095833388887	0.49828075745167155	0.7173947245096567	1.5399122726245773	1.4219787147074352	0.4888367368666253	0.7451393095853766	1.7401831078036862	0.49433746618476104	(0.44307225942611694, 0.021674351766705513)	0.2514003115042711	1.0	0.6444621218958341	0.7700850641778063	0.9777196314195455	-0.20763456724173923	O00754|MA2B1_HUMAN	MAN2B1	0.19080260311281946
O00762|UBE2C_HUMAN Ubiquitin-conjugating enzyme E2 C OS=Homo sapiens OX=9606 GN=UBE2C PE=1 SV=1 GN= UBE2C	-7.46677563943127	-1.257119557407442	-1.2708381389811143	-7.332348945240561	-7.424700823867598	-1.2799594894637882	-7.024122857167612	-1.2672543384398482	-7.446331110657075	-7.419475071182525	-7.451743990809684	-7.360899984026937	-7.361429107183352	-7.294496279544923	-7.108456918396321	-7.055886685635209	-7.259731111346835	-7.414485463295838	-7.300808715649286	-7.285501864380035	-7.231140104669592	-7.366553438660585	-7.386540024968521	-6.981323859195017	-7.084883333415967	-7.020270875233369	-7.3060317888369	-7.412382949736395	-7.033369862537686	-1.2898871968920298	-7.284027951628856	-1.2669963497509096	-6.895244463427317	-1.238619686846291	-7.304280146731444	-7.389813487803219	(2.7900591703655664e-07, 1.3010093425691593e-05)	0.47049098508009746	1.0	0.7192225680985618	-6.363480419349406	-5.769007701590828	-0.5944727177585776	O00762|UBE2C_HUMAN	UBE2C	0.14313669356779551
O00764|PDXK_HUMAN Pyridoxal kinase OS=Homo sapiens OX=9606 GN=PDXK PE=1 SV=1 GN= PDXK	0.3507039082807722	0.3285372207081586	0.14408775716559422	0.561468258069138	0.37766741130679016	0.41890487661169284	-0.3252270013549174	0.44263642476125975	-7.446331110657075	0.21600462822789168	0.349002310245883	0.01554913240569014	-0.02371448482654322	0.1788479554202345	-7.108456918396321	-1.217901790856199	0.29417329603085074	-1.2406587001869125	-1.2707386381706942	-7.285501864380035	0.1717236356959148	0.1995559094819801	-7.386540024968521	-0.650302879285828	-7.084883333415967	-1.2472459392210151	-0.664058593537805	-1.2554885499299322	-1.2448966463083238	0.40694726158780736	-0.02914145849846082	-1.2669963497509096	-0.3179959607229503	0.30282440291753987	0.8344633493399173	-0.2647838810974135	(1.1988598771495163e-06, 0.00011588423512876034)	0.4755989214426589	1.0	0.7232182810400093	-0.8818717631264361	-1.5062706952987492	0.6243989321723131	O00764|PDXK_HUMAN	PDXK	0.1407306045812886
O00767|ACOD_HUMAN Acyl-CoA desaturase OS=Homo sapiens OX=9606 GN=SCD PE=1 SV=2 GN= SCD	-7.46677563943127	-7.370288857079612	-7.3437420720653686	-7.332348945240561	-7.424700823867598	-7.310730899299816	-7.024122857167612	-7.3339189353454355	-1.2648484404034839	-7.419475071182525	-7.451743990809684	-7.360899984026937	-7.361429107183352	-7.294496279544923	-7.108456918396321	-7.055886685635209	-7.259731111346835	-1.2406587001869125	-1.2707386381706942	-1.2683769241780452	-7.231140104669592	-7.366553438660585	-1.2340040860799344	-6.981323859195017	-7.084883333415967	-7.020270875233369	-0.30909092957441375	-7.412382949736395	-7.033369862537686	-7.31173296109709	-7.284027951628856	-7.276225267452305	-6.895244463427317	-7.189896676141296	-7.304280146731444	-7.389813487803219	(2.552370688135852e-07, 5.6102117014233954e-06)	0.7613187771558678	1.0	0.9040312678039293	-6.338282858903655	-6.095122130992099	-0.2431607279115564	O00767|ACOD_HUMAN	SCD	0.0438165482858441
O14494|PLPP1_HUMAN Phospholipid phosphatase 1 OS=Homo sapiens OX=9606 GN=PLPP1 PE=1 SV=1 GN= PLPP1	-7.46677563943127	-0.03028800555844454	0.3054672392035599	0.4461310237073516	-0.24586200383175835	-0.06966409522818731	0.25573733317457387	-0.04655624084387815	0.17537521587324156	-0.6068962503404999	-0.6343892050702812	-1.2194342140536394	-7.361429107183352	0.3359849774988298	0.27222931441973625	0.29385759155232166	0.13469268687963237	0.5001088492947602	0.4250231951211808	0.13015704322090388	0.32926243296590313	-1.2301619518898927	0.5011786435513303	0.26287356618092944	0.2778381334751159	0.37705190280773876	-0.058204184296123715	-0.02414996697621072	0.38686643716431457	-0.0796886938653149	0.16612021334383295	0.12967572723698093	0.4888367368666253	-0.04095777556066331	0.14433386314552266	-7.389813487803219	(3.411312832213298e-07, 4.482163262764516e-07)	0.7303535090407922	1.0	0.888168131662684	-0.6720972855207865	-0.4202201865520388	-0.2518770989687477	O14494|PLPP1_HUMAN	PLPP1	0.05150481379163972
O14495|PLPP3_HUMAN Phospholipid phosphatase 3 OS=Homo sapiens OX=9606 GN=PLPP3 PE=1 SV=1 GN= PLPP3	0.3507039082807722	-1.257119557407442	-0.6598240602719304	-7.332348945240561	0.5124348492592647	-0.3208230821343105	-7.024122857167612	-0.6569038327105502	-7.446331110657075	0.21600462822789168	0.349002310245883	0.2139389749579049	0.175085995814793	-1.2355954431089016	-7.108456918396321	-7.055886685635209	-0.05241610530725419	-7.414485463295838	-1.2707386381706942	-1.2683769241780452	-7.231140104669592	0.3623939211909088	-7.386540024968521	-6.981323859195017	-7.084883333415967	-7.020270875233369	-7.3060317888369	-7.412382949736395	-7.033369862537686	-1.2898871968920298	-7.284027951628856	-7.276225267452305	-6.895244463427317	-0.04095777556066331	-0.656997729219517	0.3565002842693826	(5.518036414287053e-05, 0.0005273701390251517)	0.3525593031439024	1.0	0.6444621218958341	-4.062998951599516	-2.9504168063886724	-1.1125821452108435	O14495|PLPP3_HUMAN	PLPP3	0.19080260311281946
O14497|ARI1A_HUMAN AT-rich interactive domain-containing protein 1A OS=Homo sapiens OX=9606 GN=ARID1A PE=1 SV=3 GN= ARID1A	-7.46677563943127	-7.370288857079612	-7.3437420720653686	-7.332348945240561	-7.424700823867598	-0.06966409522818731	-7.024122857167612	-7.3339189353454355	-0.28269331465197894	-7.419475071182525	-7.451743990809684	-7.360899984026937	-1.249039635927571	-7.294496279544923	-7.108456918396321	-7.055886685635209	-0.3056354009147777	-0.2578343523372185	0.13420739789654135	-0.05912715586910213	-0.6232943021006246	-1.2301619518898927	-0.2545601866676467	-6.981323859195017	-7.084883333415967	-7.020270875233369	0.29902204203949917	-0.6391056532738206	-7.033369862537686	-0.6856351287960921	-7.284027951628856	0.12967572723698093	-6.895244463427317	-0.2921261054073954	-7.304280146731444	-7.389813487803219	(4.54186083516106e-05, 1.2409112059685867e-05)	0.10029556700286853	1.0	0.507750235284379	-3.5236149415231517	-5.430859020324638	1.9072440788014862	O14497|ARI1A_HUMAN	ARID1A	0.29434986667710183
O14498|ISLR_HUMAN Immunoglobulin superfamily containing leucine-rich repeat protein OS=Homo sapiens OX=9606 GN=ISLR PE=2 SV=1 GN= ISLR	0.48990173603426324	-1.257119557407442	-7.3437420720653686	-7.332348945240561	0.5124348492592647	-7.310730899299816	-0.3252270013549174	-1.2672543384398482	-7.446331110657075	0.8373961015600812	0.6082595282465662	0.509550684133355	0.6945946188342146	-7.294496279544923	-7.108456918396321	-0.6333575128597319	-7.259731111346835	-7.414485463295838	-7.300808715649286	-7.285501864380035	-7.231140104669592	0.7211223473165268	-7.386540024968521	-0.650302879285828	-1.240602606519296	-0.6693325570409092	-7.3060317888369	-7.412382949736395	-1.2448966463083238	-7.31173296109709	-7.284027951628856	-7.276225267452305	-1.2196787770839568	-7.189896676141296	-7.304280146731444	0.6105608330891126	(2.9053049729554914e-05, 0.0006904641631990671)	0.4078376297735602	1.0	0.677528015338128	-4.41012786045096	-3.382517826246633	-1.0276100342043275	O14498|ISLR_HUMAN	ISLR	0.16907274229088892
O14519|CDKA1_HUMAN Cyclin-dependent kinase 2-associated protein 1 OS=Homo sapiens OX=9606 GN=CDK2AP1 PE=1 SV=1 GN= CDK2AP1	-1.2601625471784401	-7.370288857079612	-7.3437420720653686	-7.332348945240561	-1.2300852136247822	-0.6748117923459878	-7.024122857167612	-7.3339189353454355	-7.446331110657075	-1.2268216916255699	-7.451743990809684	-7.360899984026937	-7.361429107183352	-7.294496279544923	-7.108456918396321	-7.055886685635209	-0.6578104847090358	-7.414485463295838	-7.300808715649286	-7.285501864380035	-7.231140104669592	-1.2301619518898927	-7.386540024968521	-6.981323859195017	-1.240602606519296	-7.020270875233369	-7.3060317888369	-7.412382949736395	-1.2448966463083238	-0.6856351287960921	-7.284027951628856	-1.2669963497509096	-6.895244463427317	-0.6414487247520825	-7.304280146731444	-7.389813487803219	(2.5357089725730475e-06, 4.266795076546259e-05)	0.537425266991789	1.0	0.7691808042158328	-5.636236277313584	-5.020639064371038	-0.6155972129425455	O14519|CDKA1_HUMAN	CDK2AP1	0.11397156261239774
O14521|DHSD_HUMAN Succinate dehydrogenase [ubiquinone] cytochrome b small subunit, mitochondrial OS=Homo sapiens OX=9606 GN=SDHD PE=1 SV=1 GN= SDHD	-1.2601625471784401	-7.370288857079612	-7.3437420720653686	-7.332348945240561	-1.2300852136247822	-7.310730899299816	-7.024122857167612	-7.3339189353454355	-7.446331110657075	-1.2268216916255699	-1.2560825202739077	-7.360899984026937	-7.361429107183352	-7.294496279544923	-7.108456918396321	-7.055886685635209	-7.259731111346835	-1.2406587001869125	-1.2707386381706942	-0.31141085708666283	-7.231140104669592	-7.366553438660585	-7.386540024968521	-6.981323859195017	-7.084883333415967	-7.020270875233369	-0.30909092957441375	-7.412382949736395	-7.033369862537686	-7.31173296109709	-7.284027951628856	-0.664010298071069	-6.895244463427317	-7.189896676141296	-7.304280146731444	-7.389813487803219	(1.2515917191535664e-08, 0.0002442548575345427)	0.0009896132392036281	1.0	0.05668764848492206	-6.954983789360765	-4.072701844175787	-2.8822819451849773	O14521|DHSD_HUMAN	SDHD	1.2465115580240924
O14523|C2C2L_HUMAN Phospholipid transfer protein C2CD2L OS=Homo sapiens OX=9606 GN=C2CD2L PE=1 SV=3 GN= C2CD2L	-7.46677563943127	-7.370288857079612	-7.3437420720653686	-7.332348945240561	-7.424700823867598	-7.310730899299816	-7.024122857167612	-7.3339189353454355	-1.2648484404034839	-7.419475071182525	-7.451743990809684	-7.360899984026937	-7.361429107183352	-7.294496279544923	-7.108456918396321	-7.055886685635209	-7.259731111346835	-1.2406587001869125	-1.2707386381706942	-1.2683769241780452	-7.231140104669592	-7.366553438660585	-1.2340040860799344	-6.981323859195017	-7.084883333415967	-7.020270875233369	-1.2682174384229181	-1.2554885499299322	-7.033369862537686	-7.31173296109709	-7.284027951628856	-1.2669963497509096	-6.895244463427317	-7.189896676141296	-7.304280146731444	-7.389813487803219	(7.861788731133856e-07, 1.285550752072595e-05)	0.7722105264236837	1.0	0.9090769233305661	-6.030438138913333	-5.779490730438794	-0.25094740847453867	O14523|C2C2L_HUMAN	C2CD2L	0.04139936654201589
O14530|TXND9_HUMAN Thioredoxin domain-containing protein 9 OS=Homo sapiens OX=9606 GN=TXNDC9 PE=1 SV=2 GN= TXNDC9	-7.46677563943127	-1.257119557407442	-0.6598240602719304	-0.6552059619361276	-0.24586200383175835	-0.6748117923459878	-1.2436288738182402	-7.3339189353454355	-0.28269331465197894	-0.6068962503404999	-0.6343892050702812	-1.2194342140536394	-7.361429107183352	-1.2355954431089016	-7.108456918396321	-7.055886685635209	-1.259857766987965	-0.6197521839363873	-1.2707386381706942	-0.6645985592918324	-1.2271467781319099	-0.6144159843382019	-0.6152254880807502	-1.2276460784188283	-7.084883333415967	-7.020270875233369	-0.664058593537805	-0.6391056532738206	-7.033369862537686	-1.2898871968920298	-7.284027951628856	-1.2669963497509096	-6.895244463427317	-1.238619686846291	-1.2631816778504894	-1.2395950441119095	(3.5184007174393628e-06, 0.00017402177036274225)	0.28684795865032053	1.0	0.6444621218958341	-2.192179692920293	-3.226059766892846	1.0338800739725529	O14530|TXND9_HUMAN	TXNDC9	0.19080260311281946
O14531|DPYL4_HUMAN Dihydropyrimidinase-related protein 4 OS=Homo sapiens OX=9606 GN=DPYSL4 PE=1 SV=2 GN= DPYSL4	-7.46677563943127	-7.370288857079612	-7.3437420720653686	-7.332348945240561	-7.424700823867598	-7.310730899299816	-7.024122857167612	-7.3339189353454355	-7.446331110657075	-7.419475071182525	-7.451743990809684	-7.360899984026937	-7.361429107183352	-7.294496279544923	-7.108456918396321	-7.055886685635209	-7.259731111346835	-1.2406587001869125	-7.300808715649286	-1.2683769241780452	-7.231140104669592	-7.366553438660585	-7.386540024968521	-6.981323859195017	-7.084883333415967	-7.020270875233369	-7.3060317888369	-1.2554885499299322	-7.033369862537686	-1.2898871968920298	-7.284027951628856	-1.2669963497509096	-6.895244463427317	-7.189896676141296	-7.304280146731444	-7.389813487803219	(2.735525299613073e-07, 9.911501592796412e-07)	0.7950661353871016	1.0	0.9204177946471849	-6.346046781160188	-6.533733507182079	0.18768672602189085	O14531|DPYL4_HUMAN	DPYSL4	0.03601499360794158
O14545|TRAD1_HUMAN TRAF-type zinc finger domain-containing protein 1 OS=Homo sapiens OX=9606 GN=TRAFD1 PE=1 SV=1 GN= TRAFD1	-7.46677563943127	-7.370288857079612	-7.3437420720653686	-7.332348945240561	-7.424700823867598	-7.310730899299816	-1.2436288738182402	-7.3339189353454355	-7.446331110657075	-7.419475071182525	-7.451743990809684	-7.360899984026937	-7.361429107183352	-7.294496279544923	-7.108456918396321	-7.055886685635209	-7.259731111346835	-7.414485463295838	-7.300808715649286	-7.285501864380035	-7.231140104669592	-7.366553438660585	-7.386540024968521	-6.981323859195017	-7.084883333415967	-7.020270875233369	-7.3060317888369	-7.412382949736395	-7.033369862537686	-7.31173296109709	-7.284027951628856	-7.276225267452305	-6.895244463427317	-7.189896676141296	-7.304280146731444	-7.389813487803219	(1.1181033876539459e-08, 0.05774977430701256)	0.36964922056347616	1.0	0.6517071717189087	-6.974650428348743	-7.285380623301041	0.31073019495229826	O14545|TRAD1_HUMAN	TRAFD1	0.1859474997795882
O14548|COX7R_HUMAN Cytochrome c oxidase subunit 7A-related protein, mitochondrial OS=Homo sapiens OX=9606 GN=COX7A2L PE=1 SV=2 GN= COX7A2L	-0.27306020513338874	-0.6437037814829434	-1.2708381389811143	-7.332348945240561	-0.24586200383175835	-1.2799594894637882	-7.024122857167612	-7.3339189353454355	-0.6460039473031585	-0.6068962503404999	0.18744465470105692	-1.2194342140536394	-0.6357021105846735	-7.294496279544923	-7.108456918396321	-1.217901790856199	-7.259731111346835	-1.2406587001869125	-0.6656613150783999	-0.31141085708666283	-7.231140104669592	-0.6144159843382019	-1.2340040860799344	-6.981323859195017	-7.084883333415967	-7.020270875233369	-0.30909092957441375	-0.2772401723068692	-7.033369862537686	-1.2898871968920298	-7.284027951628856	-1.2669963497509096	-1.2196787770839568	-1.238619686846291	-0.656997729219517	-0.6224616336329322	(4.0365401218878105e-05, 7.297124102478847e-05)	0.24718312528215222	1.0	0.6444621218958341	-3.447276399139958	-2.240100234145635	-1.2071761649943231	O14548|COX7R_HUMAN	COX7A2L	0.19080260311281946
O14556|G3PT_HUMAN Glyceraldehyde-3-phosphate dehydrogenase, testis-specific OS=Homo sapiens OX=9606 GN=GAPDHS PE=1 SV=2 GN= GAPDHS	-7.46677563943127	-7.370288857079612	-7.3437420720653686	-7.332348945240561	-7.424700823867598	-7.310730899299816	-7.024122857167612	-7.3339189353454355	-7.446331110657075	-7.419475071182525	-7.451743990809684	-7.360899984026937	-7.361429107183352	-7.294496279544923	-7.108456918396321	-7.055886685635209	-7.259731111346835	-7.414485463295838	-7.300808715649286	-7.285501864380035	-1.2271467781319099	-7.366553438660585	-7.386540024968521	-6.981323859195017	-7.084883333415967	-7.020270875233369	-7.3060317888369	-7.412382949736395	-7.033369862537686	-7.31173296109709	-7.284027951628856	-7.276225267452305	-6.895244463427317	-7.189896676141296	-7.304280146731444	-7.389813487803219	(1.2569697283026926e-08, 0.05774977430701256)	0.3537228877143248	1.0	0.6444621218958341	-6.9634754611893275	-7.285380623301041	0.3219051621117135	O14556|G3PT_HUMAN	GAPDHS	0.19080260311281946
O14558|HSPB6_HUMAN Heat shock protein beta-6 OS=Homo sapiens OX=9606 GN=HSPB6 PE=1 SV=2 GN= HSPB6	0.6103994096151973	0.6891484655384397	0.75346317204697	0.6665066268254314	0.37766741130679016	-7.310730899299816	-0.08356082132268637	0.6638588145004016	0.17537521587324156	0.7416396542178998	0.8091379699046835	0.2139389749579049	0.33731365770136545	0.5883154494119259	0.11331001099051866	0.14229031821623248	-7.259731111346835	-0.2578343523372185	-0.6656613150783999	-0.31141085708666283	0.4665587669787951	-0.25773888813422285	-1.2340040860799344	-0.3125787577466357	0.2778381334751159	0.25018291826364075	-0.30909092957441375	-0.02414996697621072	0.2583336072990231	-7.31173296109709	0.6835934612744433	-0.06102424639122855	0.09978332560935176	-7.189896676141296	0.5537370423081605	0.19334435997288263	(3.7357217479438987e-06, 0.14974536001682281)	0.03765121314093945	1.0	0.3858854404151109	-1.378352288180648	0.2902272913305455	-1.6685795795111935	O14558|HSPB6_HUMAN	HSPB6	0.4135416071934695
O14561|ACPM_HUMAN Acyl carrier protein, mitochondrial OS=Homo sapiens OX=9606 GN=NDUFAB1 PE=1 SV=3 GN= NDUFAB1	-0.27306020513338874	0.3285372207081586	0.3054672392035599	-1.2628484901564199	-0.24586200383175835	-0.6748117923459878	-0.664990698124665	0.30953929486866577	0.5952505080780478	-0.2429165963940512	-0.2707219287271419	-0.2402198590021712	-0.02371448482654322	-0.019654848095016567	-0.6613267431903042	-0.6333575128597319	-0.3056354009147777	0.19778120627311166	0.4250231951211808	0.5446512090171106	-0.27134106677923914	-0.25773888813422285	0.5011786435513303	-0.650302879285828	-0.652902416592437	-1.2472459392210151	0.4297222207153723	0.4797152228726174	-0.32429544502881913	-1.2898871968920298	-0.6342693774675987	0.4233593264742851	-1.2196787770839568	-0.2921261054073954	0.3048681565561592	-0.2647838810974135	(0.18018746376037598, 0.017042918130755424)	0.0470877204956889	1.0	0.3970308281746659	-0.37726620520295867	-0.014579686818321239	-0.36268651838463745	O14561|ACPM_HUMAN	NDUFAB1	0.40117577034936913
O14562|UBFD1_HUMAN Ubiquitin domain-containing protein UBFD1 OS=Homo sapiens OX=9606 GN=UBFD1 PE=1 SV=2 GN= UBFD1	-1.2601625471784401	0.17040000927954568	-0.3039081756778159	-0.6552059619361276	-7.424700823867598	-7.310730899299816	-7.024122857167612	-0.6569038327105502	-0.6460039473031585	-7.419475071182525	-7.451743990809684	-1.2194342140536394	-0.6357021105846735	-1.2355954431089016	-7.108456918396321	-7.055886685635209	-7.259731111346835	-1.2406587001869125	-0.6656613150783999	-1.2683769241780452	-0.6232943021006246	-0.6144159843382019	0.0007278252574787273	-6.981323859195017	-7.084883333415967	-7.020270875233369	-7.3060317888369	-0.6391056532738206	-7.033369862537686	-7.31173296109709	-7.284027951628856	-0.664010298071069	-6.895244463427317	-7.189896676141296	-1.2631816778504894	-1.2395950441119095	(5.193517790758051e-05, 0.0003618882910814136)	0.7638652406891534	1.0	0.9047002376436791	-3.6512682595138855	-3.987272077259197	0.33600381774531174	O14562|UBFD1_HUMAN	UBFD1	0.04349529560424315
O14569|C56D2_HUMAN Cytochrome b561 domain-containing protein 2 OS=Homo sapiens OX=9606 GN=CYB561D2 PE=1 SV=1 GN= CYB561D2	-7.46677563943127	-0.6437037814829434	-0.6598240602719304	-7.332348945240561	-7.424700823867598	-7.310730899299816	-7.024122857167612	-1.2672543384398482	-7.446331110657075	-1.2268216916255699	-7.451743990809684	-7.360899984026937	-7.361429107183352	-1.2355954431089016	-7.108456918396321	-7.055886685635209	-1.259857766987965	-1.2406587001869125	-1.2707386381706942	-1.2683769241780452	-7.231140104669592	-7.366553438660585	-7.386540024968521	-1.2276460784188283	-7.084883333415967	-7.020270875233369	-1.2682174384229181	-1.2554885499299322	-7.033369862537686	-7.31173296109709	-7.284027951628856	-1.2669963497509096	-6.895244463427317	-7.189896676141296	-0.656997729219517	-7.389813487803219	(2.026383299380541e-06, 0.00017753845895640552)	0.048296635554041255	1.0	0.3970308281746659	-5.756516471291888	-3.759671762853507	-1.9968447084383807	O14569|C56D2_HUMAN	CYB561D2	0.40117577034936913
O14576|DC1I1_HUMAN Cytoplasmic dynein 1 intermediate chain 1 OS=Homo sapiens OX=9606 GN=DYNC1I1 PE=1 SV=2 GN= DYNC1I1	-7.46677563943127	-7.370288857079612	-7.3437420720653686	-7.332348945240561	-7.424700823867598	-7.310730899299816	-7.024122857167612	-7.3339189353454355	-7.446331110657075	-7.419475071182525	-7.451743990809684	-7.360899984026937	-7.361429107183352	-7.294496279544923	-7.108456918396321	-7.055886685635209	-7.259731111346835	-7.414485463295838	-1.2707386381706942	-7.285501864380035	-7.231140104669592	-7.366553438660585	-7.386540024968521	-6.981323859195017	-7.084883333415967	-7.020270875233369	-7.3060317888369	-7.412382949736395	-7.033369862537686	-7.31173296109709	-7.284027951628856	-7.276225267452305	-6.895244463427317	-7.189896676141296	-7.304280146731444	-7.389813487803219	(0.006056803744286299, 1.6056175411449658e-07)	0.30188312775992004	1.0	0.6444621218958341	-7.263675127516211	-6.9085012434586295	-0.35517388405758155	O14576|DC1I1_HUMAN	DYNC1I1	0.19080260311281946
O14578|CTRO_HUMAN Citron Rho-interacting kinase OS=Homo sapiens OX=9606 GN=CIT PE=1 SV=2 GN= CIT	-7.46677563943127	-7.370288857079612	-7.3437420720653686	-7.332348945240561	-7.424700823867598	-7.310730899299816	-7.024122857167612	-7.3339189353454355	-0.6460039473031585	-7.419475071182525	-7.451743990809684	-7.360899984026937	-7.361429107183352	-7.294496279544923	-7.108456918396321	-7.055886685635209	-7.259731111346835	-7.414485463295838	-7.300808715649286	-7.285501864380035	-7.231140104669592	-7.366553438660585	-7.386540024968521	-6.981323859195017	-7.084883333415967	-7.020270875233369	-7.3060317888369	-7.412382949736395	-7.033369862537686	-0.6856351287960921	-7.284027951628856	-7.276225267452305	-6.895244463427317	-7.189896676141296	-7.304280146731444	-7.389813487803219	(5.93094320322507e-08, 0.05774977430701256)	0.18366100465370352	1.0	0.6152345859401113	-6.592353877733466	-7.285380623301041	0.6930267455675754	O14578|CTRO_HUMAN	CIT	0.21095925828344722
O14579|COPE_HUMAN Coatomer subunit epsilon OS=Homo sapiens OX=9606 GN=COPE PE=1 SV=3 GN= COPE	0.8087084835725039	1.014025401757748	0.9148426540849357	0.6665066268254314	0.99682881792256	0.5354836018896131	0.25573733317457387	0.8404189556517091	0.5952505080780478	0.9212401921258818	1.0440020971387227	0.9902300030948864	1.0857685345650072	0.7840381690364395	0.7844176244988219	0.6379306845508322	0.8990179096440305	0.7256120570253185	0.9672718236618332	0.8950153494215335	0.5816270879355158	1.047559835624113	0.8168412268829285	0.3939702562644708	0.6194761574364359	0.5875189947363599	0.825227097099397	0.4797152228726174	0.7642162583589936	0.7173947245096567	0.9345478959452634	0.7360799561495552	0.4888367368666253	0.6539977975939141	1.0443094664024075	1.0433043888009605	(0.730340838432312, 0.499972403049469)	0.02973361864326865	1.0	0.3514321893836656	0.7141479455682888	0.8633756887396169	-0.14922774317132814	O14579|COPE_HUMAN	COPE	0.45415846187473286
O14613|BORG1_HUMAN Cdc42 effector protein 2 OS=Homo sapiens OX=9606 GN=CDC42EP2 PE=1 SV=1 GN= CDC42EP2	-7.46677563943127	-7.370288857079612	-7.3437420720653686	-7.332348945240561	-1.2300852136247822	-7.310730899299816	-1.2436288738182402	-7.3339189353454355	-7.446331110657075	-7.419475071182525	-7.451743990809684	-1.2194342140536394	-7.361429107183352	-7.294496279544923	-7.108456918396321	-7.055886685635209	-7.259731111346835	-7.414485463295838	-7.300808715649286	-7.285501864380035	-7.231140104669592	-7.366553438660585	-7.386540024968521	-1.2276460784188283	-7.084883333415967	-7.020270875233369	-7.3060317888369	-7.412382949736395	-7.033369862537686	-7.31173296109709	-7.284027951628856	-7.276225267452305	-6.895244463427317	-7.189896676141296	-7.304280146731444	-7.389813487803219	(2.1620165568947414e-07, 1.5322477509016608e-07)	0.4321430268130758	1.0	0.6966001100937571	-6.379893250811269	-6.898217147660865	0.518323896849596	O14613|BORG1_HUMAN	CDC42EP2	0.15701646123995963
O14617|AP3D1_HUMAN AP-3 complex subunit delta-1 OS=Homo sapiens OX=9606 GN=AP3D1 PE=1 SV=1 GN= AP3D1	1.1730185882012625	1.3494726524434788	1.2713044206519373	1.1722437829369272	1.2548113006284902	0.6383133251951673	0.9006036468673854	1.3653176995913134	0.47728506951586364	1.1381987538784877	1.2299528434501927	1.2990486242079433	1.1472029737683973	1.2502791433726097	0.4023717032364046	0.425935782053312	0.13469268687963237	0.9029781719462076	0.8967474855745674	0.42712730148705524	1.4201124358039203	1.2331503833432922	0.5011786435513303	0.3939702562644708	0.5212304836093516	0.4906077322348392	0.9020523352485101	0.5972114267444353	0.2583336072990231	0.7173947245096567	1.18569728289396	1.0876662841069873	0.7491739710859716	0.5520611997718899	1.4406472979708898	1.1714776735242183	(0.2044675201177597, 0.030706467106938362)	0.44543773856416435	1.0	0.7038587967665713	0.8467341577209059	0.9465117837144539	-0.099777625993548	O14617|AP3D1_HUMAN	AP3D1	0.1525144572440644
O14618|CCS_HUMAN Copper chaperone for superoxide dismutase OS=Homo sapiens OX=9606 GN=CCS PE=1 SV=1 GN= CCS	-1.2601625471784401	-1.257119557407442	-1.2708381389811143	-7.332348945240561	-7.424700823867598	-7.310730899299816	-7.024122857167612	-0.6569038327105502	-7.446331110657075	-0.6068962503404999	-0.2707219287271419	-7.360899984026937	-1.249039635927571	-7.294496279544923	-7.108456918396321	-7.055886685635209	-7.259731111346835	-7.414485463295838	-7.300808715649286	-7.285501864380035	-7.231140104669592	-7.366553438660585	-7.386540024968521	-6.981323859195017	-7.084883333415967	-7.020270875233369	-7.3060317888369	-7.412382949736395	-7.033369862537686	-7.31173296109709	-7.284027951628856	-7.276225267452305	-6.895244463427317	-7.189896676141296	-0.656997729219517	-1.2395950441119095	(6.959162135444785e-08, 0.0001684125600149855)	0.014642025317763468	1.0	0.2786928870871966	-6.650544731768858	-4.428469077796	-2.2220756539728583	O14618|CCS_HUMAN	CCS	0.5548741153850131
O14639|ABLM1_HUMAN Actin-binding LIM protein 1 OS=Homo sapiens OX=9606 GN=ABLIM1 PE=1 SV=3 GN= ABLIM1	-1.2601625471784401	-7.370288857079612	-7.3437420720653686	-7.332348945240561	-7.424700823867598	-7.310730899299816	-7.024122857167612	-7.3339189353454355	-7.446331110657075	-7.419475071182525	-7.451743990809684	-7.360899984026937	-7.361429107183352	-7.294496279544923	-7.108456918396321	-7.055886685635209	-7.259731111346835	-7.414485463295838	-7.300808715649286	-7.285501864380035	-7.231140104669592	-7.366553438660585	-7.386540024968521	-6.981323859195017	-7.084883333415967	-7.020270875233369	-7.3060317888369	-7.412382949736395	-7.033369862537686	-7.31173296109709	-7.284027951628856	-7.276225267452305	-6.895244463427317	-7.189896676141296	-7.304280146731444	-7.389813487803219	(0.006056803744286299, 1.4721761942837475e-07)	0.28707564883642783	1.0	0.6444621218958341	-7.263675127516211	-6.897467305035239	-0.3662078224809724	O14639|ABLM1_HUMAN	ABLIM1	0.19080260311281946
O14641|DVL2_HUMAN Segment polarity protein dishevelled homolog DVL-2 OS=Homo sapiens OX=9606 GN=DVL2 PE=1 SV=1 GN= DVL2	-7.46677563943127	-7.370288857079612	-7.3437420720653686	-7.332348945240561	-7.424700823867598	-7.310730899299816	-7.024122857167612	-7.3339189353454355	-7.446331110657075	-7.419475071182525	-7.451743990809684	-7.360899984026937	-7.361429107183352	-7.294496279544923	-7.108456918396321	-7.055886685635209	-7.259731111346835	-7.414485463295838	-7.300808715649286	-7.285501864380035	-7.231140104669592	-7.366553438660585	-7.386540024968521	-6.981323859195017	-7.084883333415967	-7.020270875233369	-7.3060317888369	-7.412382949736395	-7.033369862537686	-7.31173296109709	-7.284027951628856	-7.276225267452305	-6.895244463427317	-1.238619686846291	-7.304280146731444	-7.389813487803219	(1.2338763788477536e-08, 0.05774977430701256)	0.3568814534188448	1.0	0.6444621218958341	-6.96611127805146	-7.285380623301041	0.31926934524958117	O14641|DVL2_HUMAN	DVL2	0.19080260311281946
O14646|CHD1_HUMAN Chromodomain-helicase-DNA-binding protein 1 OS=Homo sapiens OX=9606 GN=CHD1 PE=1 SV=2 GN= CHD1	-7.46677563943127	-7.370288857079612	-7.3437420720653686	-7.332348945240561	-7.424700823867598	-1.2799594894637882	-7.024122857167612	-7.3339189353454355	-7.446331110657075	-7.419475071182525	-7.451743990809684	-7.360899984026937	-7.361429107183352	-7.294496279544923	-7.108456918396321	-7.055886685635209	-7.259731111346835	-7.414485463295838	-7.300808715649286	-1.2683769241780452	-7.231140104669592	-7.366553438660585	-7.386540024968521	-6.981323859195017	-7.084883333415967	-7.020270875233369	-0.664058593537805	-7.412382949736395	-7.033369862537686	-7.31173296109709	-7.284027951628856	-7.276225267452305	-6.895244463427317	-0.6414487247520825	-7.304280146731444	-7.389813487803219	(7.179301064752508e-08, 1.086967131413985e-06)	0.839095941039705	1.0	0.9389200744191908	-6.634714159454949	-6.494186989832222	-0.14052716962272616	O14646|CHD1_HUMAN	CHD1	0.027371375482625717
O14653|GOSR2_HUMAN Golgi SNAP receptor complex member 2 OS=Homo sapiens OX=9606 GN=GOSR2 PE=1 SV=2 GN= GOSR2	-0.6373703097621473	0.4672518886359097	-0.05372903311111863	0.3086963518352332	-1.2300852136247822	0.28432461498348993	-0.3252270013549174	0.1462178547615762	0.3366257784269265	-0.6068962503404999	-7.451743990809684	-1.2194342140536394	-1.249039635927571	-0.019654848095016567	-1.2492582588798529	-0.6333575128597319	0.13469268687963237	-0.003060382258422056	0.2944906562231523	0.42712730148705524	0.1717236356959148	-1.2301619518898927	0.5011786435513303	-0.3125787577466357	-1.240602606519296	-0.0886768249171122	0.29902204203949917	0.33961543649714315	-1.2448966463083238	0.270950329886267	-0.02914145849846082	0.4233593264742851	-0.0806684344502354	-0.04095777556066331	0.14433386314552266	-1.2395950441119095	(0.0009045081096701324, 1.107548814616166e-05)	0.20167393243805345	1.0	0.6218283256462204	-0.17451944255542698	-0.7591335555905272	0.5846141130351002	O14653|GOSR2_HUMAN	GOSR2	0.206329498774555
O14656|TOR1A_HUMAN Torsin-1A OS=Homo sapiens OX=9606 GN=TOR1A PE=1 SV=1 GN= TOR1A	-7.46677563943127	0.3285372207081586	0.3054672392035599	0.15128442964612315	-0.6099538096629349	0.6383133251951673	-0.3252270013549174	0.44263642476125975	-0.6460039473031585	-0.2429165963940512	-1.2560825202739077	-7.360899984026937	-1.249039635927571	0.4731796370138102	-0.6613267431903042	-7.055886685635209	0.6482142680368256	-0.2578343523372185	-0.3128423323448417	-1.2683769241780452	0.1717236356959148	-7.366553438660585	-0.6152254880807502	-0.650302879285828	-0.3128161581427567	-7.020270875233369	-0.058204184296123715	-0.2772401723068692	-0.32429544502881913	0.5245633742306227	0.16612021334383295	-0.3112860693804533	-1.2196787770839568	0.8275547673886919	-0.05244690632281191	-7.389813487803219	(1.6877094822120853e-05, 1.1889122106367722e-05)	0.6999523961816843	1.0	0.8706844664696095	-1.5388568194426695	-1.1785355706005345	-0.360321248842135	O14656|TOR1A_HUMAN	TOR1A	0.06013920354406231
O14657|TOR1B_HUMAN Torsin-1B OS=Homo sapiens OX=9606 GN=TOR1B PE=1 SV=2 GN= TOR1B	-7.46677563943127	-1.257119557407442	-0.6598240602719304	-1.2628484901564199	-7.424700823867598	-0.06966409522818731	-0.664990698124665	-0.6569038327105502	-1.2648484404034839	-1.2268216916255699	-0.6343892050702812	-1.2194342140536394	-1.249039635927571	-0.6262340021965843	-1.2492582588798529	-1.217901790856199	-0.05241610530725419	-0.6197521839363873	-0.3128423323448417	-0.05912715586910213	-0.6232943021006246	-1.2301619518898927	0.0007278252574787273	-0.07013139162790835	-7.084883333415967	-1.2472459392210151	0.13853293580672696	-1.2554885499299322	-1.2448966463083238	0.270950329886267	-0.02914145849846082	0.2916999822993872	-6.895244463427317	-0.2921261054073954	-0.05244690632281191	-7.389813487803219	(2.3221045921673067e-06, 6.328069139271975e-05)	0.4656637366742269	1.0	0.7154635699316975	-1.2895098680048105	-1.8823536447672264	0.592843776762416	O14657|TOR1B_HUMAN	TOR1B	0.1454124748048754
O14662-3|STX16_HUMAN Isoform C of Syntaxin-16 OS=Homo sapiens OX=9606 GN=STX16 GN= STX16	-7.46677563943127	-7.370288857079612	-1.2708381389811143	-7.332348945240561	-7.424700823867598	-7.310730899299816	-7.024122857167612	-1.2672543384398482	-7.446331110657075	-7.419475071182525	-7.451743990809684	-7.360899984026937	-7.361429107183352	-7.294496279544923	-7.108456918396321	-7.055886685635209	-7.259731111346835	-7.414485463295838	-7.300808715649286	-7.285501864380035	-7.231140104669592	-7.366553438660585	-7.386540024968521	-6.981323859195017	-7.084883333415967	-7.020270875233369	-7.3060317888369	-7.412382949736395	-7.033369862537686	-7.31173296109709	-7.284027951628856	-7.276225267452305	-6.895244463427317	-7.189896676141296	-7.304280146731444	-7.389813487803219	(0.006056803744286299, 1.0038846767201903e-06)	0.11839830406906528	1.0	0.507750235284379	-7.263675127516211	-6.526657590176676	-0.7370175373395353	O14662-3|STX16_HUMAN	STX16	0.29434986667710183
O14662|STX16_HUMAN Syntaxin-16 OS=Homo sapiens OX=9606 GN=STX16 PE=1 SV=3 GN= STX16	-1.2601625471784401	0.17040000927954568	0.3054672392035599	-0.2984799346465226	-0.6099538096629349	-0.3208230821343105	-7.024122857167612	-0.3013416949206671	-0.028592364291101176	-0.6068962503404999	-0.6343892050702812	-7.360899984026937	-0.6357021105846735	-0.6262340021965843	-7.108456918396321	-7.055886685635209	-0.05241610530725419	-7.414485463295838	-0.3128423323448417	0.42712730148705524	-0.27134106677923914	-7.366553438660585	0.20229831891093067	-1.2276460784188283	-1.240602606519296	-7.020270875233369	0.29902204203949917	-0.2772401723068692	-7.033369862537686	-0.0796886938653149	-1.239399565517874	0.2916999822993872	-6.895244463427317	-0.6414487247520825	0.3048681565561592	-7.389813487803219	(3.5656397812999785e-05, 4.3888827349292114e-05)	0.23054915131248221	1.0	0.6444621218958341	-2.7984052075752297	-1.5228323238588106	-1.275572883716419	O14662|STX16_HUMAN	STX16	0.19080260311281946
O14672|ADA10_HUMAN Disintegrin and metalloproteinase domain-containing protein 10 OS=Homo sapiens OX=9606 GN=ADAM10 PE=1 SV=1 GN= ADAM10	-0.016037860274476807	-7.370288857079612	0.3054672392035599	-1.2628484901564199	0.2131982863590155	1.193559235973436	-7.024122857167612	-0.3013416949206671	-0.6460039473031585	0.013026789580603377	0.18744465470105692	0.01554913240569014	-0.27692265797396565	-0.6262340021965843	-7.108456918396321	-1.217901790856199	1.3421472967439207	-0.6197521839363873	-0.06227738156345822	-0.31141085708666283	-7.231140104669592	-0.25773888813422285	-7.386540024968521	0.1129033160402339	-7.084883333415967	-0.6693325570409092	-0.30909092957441375	-0.2772401723068692	-7.033369862537686	1.2781805882438866	-0.6342693774675987	-0.06102424639122855	-0.3179959607229503	1.2979441821976225	0.14433386314552266	-0.2647838810974135	(2.105428575305268e-05, 3.2765827199909836e-05)	0.4430948418090591	1.0	0.7029657936299599	-1.1127320676768708	-1.8757883061941834	0.7630562385173125	O14672|ADA10_HUMAN	ADAM10	0.1530658072692041
O14678|ABCD4_HUMAN ATP-binding cassette sub-family D member 4 OS=Homo sapiens OX=9606 GN=ABCD4 PE=1 SV=1 GN= ABCD4	-7.46677563943127	-7.370288857079612	-7.3437420720653686	-7.332348945240561	-7.424700823867598	-7.310730899299816	-7.024122857167612	-7.3339189353454355	-7.446331110657075	-7.419475071182525	-7.451743990809684	-7.360899984026937	-7.361429107183352	-7.294496279544923	-7.108456918396321	-7.055886685635209	-1.259857766987965	-7.414485463295838	-7.300808715649286	-7.285501864380035	-7.231140104669592	-7.366553438660585	-7.386540024968521	-6.981323859195017	-7.084883333415967	-7.020270875233369	-7.3060317888369	-7.412382949736395	-7.033369862537686	-1.2898871968920298	-7.284027951628856	-7.276225267452305	-6.895244463427317	-7.189896676141296	-7.304280146731444	-7.389813487803219	(7.074365981907249e-08, 0.05774977430701256)	0.18915907291197454	1.0	0.6152345859401113	-6.662589172088015	-7.285380623301041	0.6227914512130264	O14678|ABCD4_HUMAN	ABCD4	0.21095925828344722
O14681|EI24_HUMAN Etoposide-induced protein 2.4 homolog OS=Homo sapiens OX=9606 GN=EI24 PE=1 SV=4 GN= EI24	-7.46677563943127	-7.370288857079612	-1.2708381389811143	-7.332348945240561	-7.424700823867598	-7.310730899299816	-7.024122857167612	-0.6569038327105502	-1.2648484404034839	-7.419475071182525	-1.2560825202739077	-7.360899984026937	-7.361429107183352	-7.294496279544923	-7.108456918396321	-7.055886685635209	-7.259731111346835	-7.414485463295838	-7.300808715649286	-7.285501864380035	-7.231140104669592	-7.366553438660585	-7.386540024968521	-6.981323859195017	-7.084883333415967	-7.020270875233369	-1.2682174384229181	-7.412382949736395	-7.033369862537686	-7.31173296109709	-7.284027951628856	-7.276225267452305	-6.895244463427317	-1.238619686846291	-7.304280146731444	-7.389813487803219	(6.399245222610261e-08, 1.7018533981172368e-05)	0.23407320446648794	1.0	0.6444621218958341	-6.657037144538781	-5.723918444759235	-0.9331186997795458	O14681|EI24_HUMAN	EI24	0.19080260311281946
O14683|P5I11_HUMAN Tumor protein p53-inducible protein 11 OS=Homo sapiens OX=9606 GN=TP53I11 PE=1 SV=2 GN= TP53I11	-7.46677563943127	-7.370288857079612	-7.3437420720653686	-7.332348945240561	-1.2300852136247822	-0.06966409522818731	0.4964732049250905	-7.3339189353454355	-0.28269331465197894	-7.419475071182525	-7.451743990809684	-7.360899984026937	-7.361429107183352	-7.294496279544923	0.4023717032364046	0.425935782053312	-0.6578104847090358	-0.2578343523372185	-0.3128423323448417	0.13015704322090388	-7.231140104669592	-7.366553438660585	-0.2545601866676467	0.503674943718146	0.2778381334751159	0.25018291826364075	-0.30909092957441375	-0.2772401723068692	0.2583336072990231	-0.0796886938653149	-7.284027951628856	-0.06102424639122855	0.25247073473690584	-0.2921261054073954	-7.304280146731444	-7.389813487803219	(2.506072814867366e-05, 0.00016636020154692233)	0.8159778450228065	1.0	0.9292871321043585	-2.964476245114395	-3.2567894478309904	0.29231320271659555	O14683|P5I11_HUMAN	TP53I11	0.031850076510593864
O14684|PTGES_HUMAN Prostaglandin E synthase OS=Homo sapiens OX=9606 GN=PTGES PE=1 SV=2 GN= PTGES	-0.6373703097621473	-7.370288857079612	-7.3437420720653686	-7.332348945240561	-7.424700823867598	-7.310730899299816	-7.024122857167612	-7.3339189353454355	-7.446331110657075	-7.419475071182525	-7.451743990809684	-7.360899984026937	-7.361429107183352	-7.294496279544923	-7.108456918396321	-7.055886685635209	-7.259731111346835	-7.414485463295838	-7.300808715649286	-7.285501864380035	-7.231140104669592	-7.366553438660585	-7.386540024968521	-6.981323859195017	-7.084883333415967	-7.020270875233369	-7.3060317888369	-7.412382949736395	-7.033369862537686	-7.31173296109709	-7.284027951628856	-7.276225267452305	-6.895244463427317	-7.189896676141296	-7.304280146731444	-7.389813487803219	(0.006056803744286299, 1.3110050645082083e-07)	0.2849877179226408	1.0	0.6444621218958341	-7.263675127516211	-6.85854279019672	-0.4051323373194906	O14684|PTGES_HUMAN	PTGES	0.19080260311281946
O14686|KMT2D_HUMAN Histone-lysine N-methyltransferase 2D OS=Homo sapiens OX=9606 GN=KMT2D PE=1 SV=2 GN= KMT2D	-7.46677563943127	-1.257119557407442	-7.3437420720653686	-7.332348945240561	-1.2300852136247822	-7.310730899299816	-7.024122857167612	-7.3339189353454355	-7.446331110657075	-7.419475071182525	-7.451743990809684	-7.360899984026937	-7.361429107183352	-7.294496279544923	-7.108456918396321	-7.055886685635209	-7.259731111346835	-7.414485463295838	-7.300808715649286	-7.285501864380035	-7.231140104669592	-7.366553438660585	-7.386540024968521	-6.981323859195017	-7.084883333415967	-7.020270875233369	-7.3060317888369	-7.412382949736395	-7.033369862537686	-7.31173296109709	-7.284027951628856	-7.276225267452305	-6.895244463427317	-7.189896676141296	-7.304280146731444	-7.389813487803219	(0.006056803744286299, 9.667318181527662e-07)	0.11433388263411919	1.0	0.507750235284379	-7.263675127516211	-6.516144066431354	-0.7475310610848567	O14686|KMT2D_HUMAN	KMT2D	0.29434986667710183
O14730|RIOK3_HUMAN Serine/threonine-protein kinase RIO3 OS=Homo sapiens OX=9606 GN=RIOK3 PE=1 SV=2 GN= RIOK3	-7.46677563943127	-7.370288857079612	-7.3437420720653686	-7.332348945240561	-7.424700823867598	-7.310730899299816	-7.024122857167612	-7.3339189353454355	-7.446331110657075	-7.419475071182525	-7.451743990809684	-1.2194342140536394	-7.361429107183352	-7.294496279544923	-7.108456918396321	-7.055886685635209	-7.259731111346835	-7.414485463295838	-7.300808715649286	-7.285501864380035	-7.231140104669592	-7.366553438660585	-7.386540024968521	-6.981323859195017	-7.084883333415967	-7.020270875233369	-7.3060317888369	-7.412382949736395	-7.033369862537686	-7.31173296109709	-7.284027951628856	-7.276225267452305	-6.895244463427317	-7.189896676141296	-7.304280146731444	-7.389813487803219	(1.2823232253822425e-08, 0.05774977430701256)	0.3436803489381267	1.0	0.6444621218958341	-6.956601839017546	-7.285380623301041	0.32877878428349483	O14730|RIOK3_HUMAN	RIOK3	0.19080260311281946
O14734|ACOT8_HUMAN Acyl-coenzyme A thioesterase 8 OS=Homo sapiens OX=9606 GN=ACOT8 PE=1 SV=1 GN= ACOT8	-7.46677563943127	-7.370288857079612	-7.3437420720653686	-7.332348945240561	-7.424700823867598	0.12514995003042037	-7.024122857167612	-7.3339189353454355	-0.6460039473031585	-7.419475071182525	-7.451743990809684	-7.360899984026937	-1.249039635927571	-7.294496279544923	-0.6613267431903042	-7.055886685635209	-0.3056354009147777	-0.2578343523372185	-0.6656613150783999	-0.31141085708666283	-7.231140104669592	-1.2301619518898927	-0.6152254880807502	-6.981323859195017	-7.084883333415967	-1.2472459392210151	-0.664058593537805	-0.6391056532738206	-1.2448966463083238	-0.6856351287960921	-7.284027951628856	-0.3112860693804533	-1.2196787770839568	-0.04095777556066331	-7.304280146731444	-7.389813487803219	(6.555404252139851e-05, 7.329378422582522e-05)	0.18198919164405875	1.0	0.6152345859401113	-3.295477378481761	-4.819645986259129	1.524168607777368	O14734|ACOT8_HUMAN	ACOT8	0.21095925828344722
O14735|CDIPT_HUMAN CDP-diacylglycerol--inositol 3-phosphatidyltransferase OS=Homo sapiens OX=9606 GN=CDIPT PE=1 SV=1 GN= CDIPT	-0.27306020513338874	0.17040000927954568	-0.3039081756778159	-0.2984799346465226	-0.6099538096629349	-0.6748117923459878	-0.3252270013549174	-0.04655624084387815	-0.6460039473031585	-7.419475071182525	-1.2560825202739077	-7.360899984026937	-7.361429107183352	-0.6262340021965843	-7.108456918396321	-1.217901790856199	-0.3056354009147777	-0.6197521839363873	-0.06227738156345822	-0.05912715586910213	-1.2271467781319099	-1.2301619518898927	-0.6152254880807502	-1.2276460784188283	-0.652902416592437	-1.2472459392210151	-0.058204184296123715	-0.6391056532738206	-1.2448966463083238	-0.6856351287960921	-0.6342693774675987	-0.3112860693804533	-1.2196787770839568	-0.6414487247520825	-0.3024028507313186	-1.2395950441119095	(2.6479227699383046e-07, 8.003654329513665e-06)	0.8463382404463008	1.0	0.9407304631008513	-1.441281614756824	-1.29725571421804	-0.14402590053878384	O14735|CDIPT_HUMAN	CDIPT	0.026534792254016885
O14737|PDCD5_HUMAN Programmed cell death protein 5 OS=Homo sapiens OX=9606 GN=PDCD5 PE=1 SV=3 GN= PDCD5	-0.016037860274476807	-0.03028800555844454	0.14408775716559422	0.3086963518352332	0.011634560434206805	0.12514995003042037	-0.664990698124665	-0.04655624084387815	-1.2648484404034839	0.37651749974780446	0.349002310245883	0.2139389749579049	-0.02371448482654322	0.3359849774988298	-0.07596166177965682	-0.28775103795087814	0.13469268687963237	-1.2406587001869125	0.2944906562231523	-0.05912715586910213	0.32926243296590313	1.4907245954736834e-05	-1.2340040860799344	-1.2276460784188283	0.1210563684873293	-0.33001550552706715	0.13853293580672696	-1.2554885499299322	0.1064498427912126	0.11652810323975403	0.3256606158462036	-0.06102424639122855	-0.6516163142789956	0.15128833458837823	0.14433386314552266	0.19334435997288263	(0.0006695746560581028, 0.4316388964653015)	0.03924555496013077	1.0	0.3961314418014301	-0.2829210581357633	0.06933497408623544	-0.35225603222199875	O14737|PDCD5_HUMAN	PDCD5	0.4021606853439158
O14744|ANM5_HUMAN Protein arginine N-methyltransferase 5 OS=Homo sapiens OX=9606 GN=PRMT5 PE=1 SV=4 GN= PRMT5	0.7133936350629229	0.17040000927954568	0.4417674408908613	0.4461310237073516	0.37766741130679016	-0.6748117923459878	-1.2436288738182402	0.1462178547615762	-7.446331110657075	0.8373961015600812	0.18744465470105692	0.6287118560828965	0.47435670966920895	0.1788479554202345	-1.2492582588798529	-1.217901790856199	-0.6578104847090358	-7.414485463295838	-0.06227738156345822	-0.6645985592918324	-0.020833607082554422	0.815301877033671	-7.386540024968521	-0.650302879285828	-1.240602606519296	-1.2472459392210151	-0.30909092957441375	-7.412382949736395	-1.2448966463083238	-0.3310403842513705	-0.2789977299512605	-0.3112860693804533	-0.3179959607229503	-0.6414487247520825	0.440454516688673	0.3565002842693826	(1.4969728908909019e-05, 0.06023123860359192)	0.06864262024132488	1.0	0.4451443549809104	-1.641200310930771	-0.18657316363264514	-1.4546271472981258	O14744|ANM5_HUMAN	PRMT5	0.351499129681269
O14745|NHRF1_HUMAN Na(+)/H(+) exchange regulatory cofactor NHE-RF1 OS=Homo sapiens OX=9606 GN=SLC9A3R1 PE=1 SV=4 GN= SLC9A3R1	1.1730185882012625	-0.6437037814829434	-0.6598240602719304	-7.332348945240561	0.9181372408658618	0.8135075878910766	0.4964732049250905	-0.3013416949206671	0.47728506951586364	1.2008868117272822	1.0440020971387227	0.509550684133355	0.8732499545836557	-1.2355954431089016	0.4023717032364046	0.5369877439163312	1.0911565267865277	0.5001088492947602	0.6465588840352188	0.2912369845353208	-0.6232943021006246	0.3623939211909088	0.6180937809261853	0.503674943718146	0.2778381334751159	0.8294674754155922	0.4297222207153723	0.7010071987420741	0.38686643716431457	1.1288154423265604	-1.239399565517874	0.4233593264742851	0.6721764516971629	1.095570013437257	-0.656997729219517	0.8957878506209983	(4.478871176161192e-07, 0.08344002068042755)	0.5638229717213155	1.0	0.7869894736712	0.05688403496186265	0.3418199315994021	-0.28493589663753943	O14745|NHRF1_HUMAN	SLC9A3R1	0.10403107648094241
O14763|TR10B_HUMAN Tumor necrosis factor receptor superfamily member 10B OS=Homo sapiens OX=9606 GN=TNFRSF10B PE=1 SV=2 GN= TNFRSF10B	-7.46677563943127	-1.257119557407442	-0.6598240602719304	-7.332348945240561	-7.424700823867598	-7.310730899299816	-7.024122857167612	-1.2672543384398482	-1.2648484404034839	-7.419475071182525	-7.451743990809684	-7.360899984026937	-7.361429107183352	-1.2355954431089016	-7.108456918396321	-7.055886685635209	-7.259731111346835	-0.6197521839363873	-0.06227738156345822	-0.05912715586910213	-1.2271467781319099	-7.366553438660585	0.0007278252574787273	-6.981323859195017	-7.084883333415967	-7.020270875233369	-0.058204184296123715	-0.6391056532738206	-7.033369862537686	-7.31173296109709	-7.284027951628856	-0.3112860693804533	-6.895244463427317	-7.189896676141296	-0.656997729219517	-7.389813487803219	(9.238640814146493e-06, 0.00027307422715239227)	0.20388219693562618	1.0	0.6261729837151169	-5.303692364552445	-3.8985864251077578	-1.4051059394446872	O14763|TR10B_HUMAN	TNFRSF10B	0.20330567398603702
O14770|MEIS2_HUMAN Homeobox protein Meis2 OS=Homo sapiens OX=9606 GN=MEIS2 PE=1 SV=2 GN= MEIS2	-7.46677563943127	-7.370288857079612	-7.3437420720653686	-7.332348945240561	-7.424700823867598	-7.310730899299816	-7.024122857167612	-7.3339189353454355	-7.446331110657075	-7.419475071182525	-7.451743990809684	-7.360899984026937	-7.361429107183352	-7.294496279544923	-7.108456918396321	-7.055886685635209	-7.259731111346835	-7.414485463295838	-7.300808715649286	-1.2683769241780452	-7.231140104669592	-7.366553438660585	-7.386540024968521	-6.981323859195017	-7.084883333415967	-7.020270875233369	-7.3060317888369	-7.412382949736395	-7.033369862537686	-7.31173296109709	-7.284027951628856	-7.276225267452305	-6.895244463427317	-7.189896676141296	-7.304280146731444	-7.389813487803219	(0.006056803744286299, 1.5968178956882184e-07)	0.30323172814270827	1.0	0.6444621218958341	-7.263675127516211	-6.909310314538416	-0.35436481297779476	O14770|MEIS2_HUMAN	MEIS2	0.19080260311281946
O14773|TPP1_HUMAN Tripeptidyl-peptidase 1 OS=Homo sapiens OX=9606 GN=TPP1 PE=1 SV=2 GN= TPP1	1.1106117030575944	1.1405008123672684	1.3191245823171787	0.9891319688304873	0.99682881792256	0.5354836018896131	0.6832024539648843	1.1689441665229712	1.1565788675625142	1.1381987538784877	0.973156296026645	0.8277210426041258	1.0857685345650072	0.9439552750057723	0.4023717032364046	0.6379306845508322	0.6482142680368256	0.8172835541827285	0.8967474855745674	0.8950153494215335	1.0030794506664018	1.1138259510274116	1.0516082636565731	0.9083416516767983	0.7895083422006298	0.677095706116436	1.1535046341872388	1.0302185070032923	0.7642162583589936	0.7173947245096567	1.1293402464652778	1.3806971564055157	0.6721764516971629	0.6539977975939141	1.0443094664024075	0.9715607361614709	(0.1337067186832428, 0.669766902923584)	0.15730850179286274	1.0	0.5729407063310628	0.8807989526608179	0.9882291382769268	-0.10743018561610895	O14773|TPP1_HUMAN	TPP1	0.2418903208697253
O14776|TCRG1_HUMAN Transcription elongation regulator 1 OS=Homo sapiens OX=9606 GN=TCERG1 PE=1 SV=2 GN= TCERG1	0.3507039082807722	-0.03028800555844454	-0.3039081756778159	0.15128442964612315	-0.6099538096629349	0.7302976471482208	-7.024122857167612	-0.3013416949206671	0.3366257784269265	-0.2429165963940512	-0.6343892050702812	-1.2194342140536394	-1.249039635927571	-0.019654848095016567	-7.108456918396321	-0.6333575128597319	0.8231884523459215	0.3616679955723983	0.7392847209888356	0.6444246867404905	-0.6232943021006246	-0.6144159843382019	0.7245691562091694	-6.981323859195017	-7.084883333415967	-7.020270875233369	0.5476502249455576	-0.2772401723068692	-0.6640619572474582	0.8014061214254383	-0.02914145849846082	0.6425268820230952	-6.895244463427317	0.7451393095853766	-0.656997729219517	-0.6224616336329322	(2.0753535864059813e-05, 1.3539301107812207e-05)	0.6371527420411427	1.0	0.8377853814866282	-1.395073270680853	-0.9591227822152775	-0.4359504884655756	O14776|TCRG1_HUMAN	TCERG1	0.07686722191115675
O14786|NRP1_HUMAN Neuropilin-1 OS=Homo sapiens OX=9606 GN=NRP1 PE=1 SV=3 GN= NRP1	-0.6373703097621473	1.1965435462905532	1.220732742124785	0.7603183282049601	-0.24586200383175835	1.3354453442660212	-7.024122857167612	1.2726081536008407	-0.6460039473031585	-0.6068962503404999	-0.2707219287271419	-0.6031790760184559	-0.02371448482654322	0.9439552750057723	-0.6613267431903042	-0.6333575128597319	1.384684678697629	-0.6197521839363873	0.2944906562231523	0.13015704322090388	1.12845645866399	-1.2301619518898927	-0.2545601866676467	-6.981323859195017	-1.240602606519296	-1.2472459392210151	-0.058204184296123715	-0.6391056532738206	-0.08592603807320262	1.4448107764740339	1.0044087556169803	-0.3112860693804533	-6.895244463427317	1.3423102716795854	1.1619619220324127	-0.6224616336329322	(6.107812077971175e-05, 0.05908433720469475)	0.21672149488665673	1.0	0.637037751516013	-0.8721243173975413	0.03280877603199929	-0.9049330934295405	O14786|NRP1_HUMAN	NRP1	0.19583483016185854
O14787|TNPO2_HUMAN Transportin-2 OS=Homo sapiens OX=9606 GN=TNPO2 PE=1 SV=3 GN= TNPO2	0.48990173603426324	0.5831277703660542	0.9148426540849357	0.15128442964612315	0.011634560434206805	0.28432461498348993	-1.2436288738182402	0.7549671938620154	0.6994608005055363	0.7416396542178998	0.349002310245883	0.371909664986919	-0.6357021105846735	0.3359849774988298	-0.6613267431903042	-1.217901790856199	-0.05241610530725419	0.3616679955723983	0.542799941528836	-0.05912715586910213	0.1717236356959148	-0.6144159843382019	0.3618637585455517	-1.2276460784188283	-1.240602606519296	-0.6693325570409092	0.6515424225484703	0.17900628517977876	-1.2448966463083238	-0.6856351287960921	0.5773966937886614	0.6425268820230952	-1.2196787770839568	0.4364243754505439	0.8344633493399173	-0.2647838810974135	(0.01935991644859314, 0.0031599048525094986)	0.270089344069839	1.0	0.6444621218958341	-0.13410961323159115	0.13078709574639694	-0.2648967089779881	O14787|TNPO2_HUMAN	TNPO2	0.19080260311281946
O14791|APOL1_HUMAN Apolipoprotein L1 OS=Homo sapiens OX=9606 GN=APOL1 PE=1 SV=5 GN= APOL1	-7.46677563943127	-7.370288857079612	-7.3437420720653686	-7.332348945240561	-7.424700823867598	-7.310730899299816	-1.2436288738182402	-7.3339189353454355	-7.446331110657075	-7.419475071182525	-7.451743990809684	-7.360899984026937	-7.361429107183352	-7.294496279544923	-7.108456918396321	-7.055886685635209	-7.259731111346835	-7.414485463295838	-7.300808715649286	-7.285501864380035	-7.231140104669592	-7.366553438660585	-7.386540024968521	-6.981323859195017	-7.084883333415967	-7.020270875233369	-7.3060317888369	-7.412382949736395	-7.033369862537686	-7.31173296109709	-7.284027951628856	-7.276225267452305	-6.895244463427317	-7.189896676141296	-7.304280146731444	-7.389813487803219	(1.1181033876539459e-08, 0.05774977430701256)	0.36964922056347616	1.0	0.6517071717189087	-6.974650428348743	-7.285380623301041	0.31073019495229826	O14791|APOL1_HUMAN	APOL1	0.1859474997795882
O14802|RPC1_HUMAN DNA-directed RNA polymerase III subunit RPC1 OS=Homo sapiens OX=9606 GN=POLR3A PE=1 SV=2 GN= POLR3A	-7.46677563943127	-7.370288857079612	-7.3437420720653686	-7.332348945240561	-7.424700823867598	-7.310730899299816	-7.024122857167612	-7.3339189353454355	-7.446331110657075	-7.419475071182525	-7.451743990809684	-7.360899984026937	-7.361429107183352	-7.294496279544923	-7.108456918396321	-7.055886685635209	-7.259731111346835	-7.414485463295838	-7.300808715649286	-1.2683769241780452	-7.231140104669592	-7.366553438660585	-7.386540024968521	-6.981323859195017	-7.084883333415967	-7.020270875233369	-7.3060317888369	-7.412382949736395	-7.033369862537686	-7.31173296109709	-7.284027951628856	-1.2669963497509096	-6.895244463427317	-7.189896676141296	-7.304280146731444	-7.389813487803219	(0.006056803744286299, 9.911501592796412e-07)	0.12243683959798303	1.0	0.507750235284379	-7.263675127516211	-6.533733507182079	-0.7299416203341318	O14802|RPC1_HUMAN	POLR3A	0.29434986667710183
O14807|RASM_HUMAN Ras-related protein M-Ras OS=Homo sapiens OX=9606 GN=MRAS PE=1 SV=2 GN= MRAS	-7.46677563943127	-7.370288857079612	-7.3437420720653686	-7.332348945240561	-1.2300852136247822	-7.310730899299816	-1.2436288738182402	-7.3339189353454355	-7.446331110657075	-7.419475071182525	-1.2560825202739077	-7.360899984026937	-1.249039635927571	-7.294496279544923	-7.108456918396321	-7.055886685635209	-7.259731111346835	-7.414485463295838	-7.300808715649286	-7.285501864380035	-7.231140104669592	-7.366553438660585	-7.386540024968521	-6.981323859195017	-7.084883333415967	-7.020270875233369	-1.2682174384229181	-7.412382949736395	-7.033369862537686	-1.2898871968920298	-7.284027951628856	-7.276225267452305	-1.2196787770839568	-7.189896676141296	-7.304280146731444	-7.389813487803219	(6.817146527282603e-07, 3.951730377593776e-06)	0.9524998062854939	1.0	0.9800503482813956	-6.084160382258532	-6.133624908851505	0.04946452659297318	O14807|RASM_HUMAN	MRAS	0.008751612655350493
O14817|TSN4_HUMAN Tetraspanin-4 OS=Homo sapiens OX=9606 GN=TSPAN4 PE=1 SV=1 GN= TSPAN4	-7.46677563943127	-7.370288857079612	-7.3437420720653686	-1.2628484901564199	-1.2300852136247822	-7.310730899299816	-1.2436288738182402	-7.3339189353454355	-7.446331110657075	-1.2268216916255699	-1.2560825202739077	-7.360899984026937	-7.361429107183352	-1.2355954431089016	-7.108456918396321	-7.055886685635209	-7.259731111346835	-7.414485463295838	-7.300808715649286	-7.285501864380035	-7.231140104669592	-1.2301619518898927	-7.386540024968521	-1.2276460784188283	-7.084883333415967	-1.2472459392210151	-1.2682174384229181	-7.412382949736395	-7.033369862537686	-7.31173296109709	-7.284027951628856	-7.276225267452305	-6.895244463427317	-7.189896676141296	-1.2631816778504894	-7.389813487803219	(3.6377209653437603e-06, 2.8710766855510883e-05)	0.9044465865370638	1.0	0.9633848628811001	-5.485075653594772	-5.369015418324135	-0.1160602352706368	O14817|TSN4_HUMAN	TSPAN4	0.01620018179037899
O14818|PSA7_HUMAN Proteasome subunit alpha type-7 OS=Homo sapiens OX=9606 GN=PSMA7 PE=1 SV=1 GN= PSMA7	0.3507039082807722	0.17040000927954568	0.6637472957446653	0.6665066268254314	0.5124348492592647	0.28432461498348993	0.38473250472934667	0.562193098256561	0.17537521587324156	0.5168072805462982	0.6082595282465662	0.2139389749579049	0.6945946188342146	0.3359849774988298	0.11331001099051866	0.29385759155232166	0.13469268687963237	-0.003060382258422056	0.2944906562231523	0.2912369845353208	0.4665587669787951	0.4999560848147219	0.0007278252574787273	0.3939702562644708	0.40645088169948557	0.37705190280773876	0.13853293580672696	0.17900628517977876	0.2583336072990231	0.270950329886267	0.4605501041662718	0.4233593264742851	0.09978332560935176	0.30282440291753987	0.3048681565561592	0.19334435997288263	(0.7519087195396423, 0.6209036111831665)	0.3111742225377802	1.0	0.6444621218958341	0.30659067410894825	0.3693116325469166	-0.06272095843796838	O14818|PSA7_HUMAN	PSMA7	0.19080260311281946
O14828-2|SCAM3_HUMAN Isoform 2 of Secretory carrier-associated membrane protein 3 OS=Homo sapiens OX=9606 GN=SCAMP3 GN= SCAMP3	-7.46677563943127	-1.257119557407442	-1.2708381389811143	-7.332348945240561	-7.424700823867598	-7.310730899299816	-7.024122857167612	-7.3339189353454355	-7.446331110657075	-7.419475071182525	-7.451743990809684	-7.360899984026937	-7.361429107183352	-7.294496279544923	-7.108456918396321	-7.055886685635209	-0.6578104847090358	-7.414485463295838	-1.2707386381706942	-1.2683769241780452	-7.231140104669592	-7.366553438660585	-7.386540024968521	-6.981323859195017	-7.084883333415967	-7.020270875233369	-1.2682174384229181	-7.412382949736395	-7.033369862537686	-1.2898871968920298	-7.284027951628856	-1.2669963497509096	-6.895244463427317	-0.6414487247520825	-1.2631816778504894	-7.389813487803219	(2.904980362927745e-07, 7.513091986766085e-05)	0.07440669589168619	1.0	0.46443975084691347	-6.305064410404607	-4.640292499086455	-1.6647719113181516	O14828-2|SCAM3_HUMAN	SCAMP3	0.33307061659354115
O14828|SCAM3_HUMAN Secretory carrier-associated membrane protein 3 OS=Homo sapiens OX=9606 GN=SCAMP3 PE=1 SV=3 GN= SCAMP3	0.18591624615621116	0.5831277703660542	0.4417674408908613	0.4461310237073516	0.37766741130679016	0.6383133251951673	-0.08356082132268637	0.44263642476125975	0.6994608005055363	0.013026789580603377	0.349002310245883	0.371909664986919	0.33731365770136545	0.7840381690364395	-0.6613267431903042	-0.28775103795087814	0.5454452863229623	1.053068627178699	0.8967474855745674	0.7373313892226178	0.4665587669787951	0.3623939211909088	0.9792297142142582	-0.3125787577466357	-0.3128161581427567	0.09506654565088783	0.5476502249455576	1.0954905298166524	-0.32429544502881913	0.40694726158780736	0.5773966937886614	0.7360799561495552	-0.3179959607229503	0.5520611997718899	0.440454516688673	0.7161187513611622	(0.29363101720809937, 0.2004731148481369)	0.14575989056733193	1.0	0.54860219726626	0.4706404199601596	0.26032616134849224	0.21031425861166736	O14828|SCAM3_HUMAN	SCAMP3	0.260742457287995
O14841|OPLA_HUMAN 5-oxoprolinase OS=Homo sapiens OX=9606 GN=OPLAH PE=1 SV=3 GN= OPLAH	-0.6373703097621473	-7.370288857079612	-7.3437420720653686	-7.332348945240561	-0.6099538096629349	-7.310730899299816	-7.024122857167612	-7.3339189353454355	-7.446331110657075	-1.2268216916255699	-7.451743990809684	-7.360899984026937	-7.361429107183352	-7.294496279544923	-7.108456918396321	-7.055886685635209	-7.259731111346835	-7.414485463295838	-7.300808715649286	-7.285501864380035	-1.2271467781319099	-1.2301619518898927	-7.386540024968521	-6.981323859195017	-7.084883333415967	-7.020270875233369	-7.3060317888369	-7.412382949736395	-7.033369862537686	-7.31173296109709	-7.284027951628856	-7.276225267452305	-6.895244463427317	-7.189896676141296	-7.304280146731444	-7.389813487803219	(6.870730828723026e-08, 4.062290372530697e-06)	0.41684234456770664	1.0	0.6847390049298709	-6.656655886850793	-6.0455802655866195	-0.611075621264173	O14841|OPLA_HUMAN	OPLAH	0.1644749326214601
O14874|BCKD_HUMAN [3-methyl-2-oxobutanoate dehydrogenase [lipoamide]] kinase, mitochondrial OS=Homo sapiens OX=9606 GN=BCKDK PE=1 SV=2 GN= BCKDK	-0.6373703097621473	-0.6437037814829434	-7.3437420720653686	-1.2628484901564199	-0.6099538096629349	-1.2799594894637882	-7.024122857167612	-7.3339189353454355	-1.2648484404034839	-1.2268216916255699	-1.2560825202739077	-7.360899984026937	-1.249039635927571	-0.6262340021965843	-7.108456918396321	-7.055886685635209	-7.259731111346835	-7.414485463295838	-0.3128423323448417	-0.31141085708666283	-7.231140104669592	-7.366553438660585	-0.6152254880807502	-6.981323859195017	-7.084883333415967	-7.020270875233369	-1.2682174384229181	-7.412382949736395	-7.033369862537686	-0.6856351287960921	-7.284027951628856	-0.664010298071069	-6.895244463427317	-0.6414487247520825	-1.2631816778504894	-7.389813487803219	(2.520976158848498e-05, 0.00016941604553721845)	0.16316969478495572	1.0	0.5867063412091047	-4.713261797298417	-3.1971157827487167	-1.5161460145497	O14874|BCKD_HUMAN	BCKDK	0.2315792178391649
O14879|IFIT3_HUMAN Interferon-induced protein with tetratricopeptide repeats 3 OS=Homo sapiens OX=9606 GN=IFIT3 PE=1 SV=1 GN= IFIT3	-7.46677563943127	-7.370288857079612	-1.2708381389811143	1.781277681495764	-7.424700823867598	2.079957115428632	1.2188442441031857	-7.3339189353454355	1.0955195464242689	-7.419475071182525	-7.451743990809684	1.8627696838609116	1.898482341411572	1.5882879083276327	-7.108456918396321	-7.055886685635209	2.0645664499730962	1.119611197204377	-7.300808715649286	-7.285501864380035	1.7299900420666545	1.9259177729207861	1.4356198248821126	1.179516914135595	-7.084883333415967	1.2127914786180374	-7.3060317888369	1.1582013455838196	-7.033369862537686	2.0461127522043583	1.5027215661896989	-7.276225267452305	1.2810820211348086	2.148200801562514	-7.304280146731444	1.972235388154918	(0.0314246267080307, 1.601411980800549e-07)	3.954221722135402e-23	2.8976536779808223e-19	3.6220670974760284e-20	1.6150853037841373	-6.905824127483275	8.520909431267413	O14879|IFIT3_HUMAN	IFIT3	19.44104350880007
O14880|MGST3_HUMAN Microsomal glutathione S-transferase 3 OS=Homo sapiens OX=9606 GN=MGST3 PE=1 SV=1 GN= MGST3	0.18591624615621116	0.3285372207081586	0.3054672392035599	0.7603183282049601	0.37766741130679016	0.41890487661169284	-0.3252270013549174	0.44263642476125975	0.3366257784269265	0.37651749974780446	-0.6343892050702812	0.509550684133355	0.47435670966920895	1.0152322993274352	-0.6613267431903042	-1.217901790856199	0.42886420614135534	0.3616679955723983	0.542799941528836	0.6444246867404905	0.774184330713985	0.3623939211909088	0.20229831891093067	-0.3125787577466357	-0.652902416592437	-0.0886768249171122	0.6515424225484703	0.17900628517977876	-0.6640619572474582	0.5245633742306227	1.0044087556169803	0.2916999822993872	-0.6516163142789956	0.4364243754505439	0.6576505192109912	0.3565002842693826	(0.18010875582695007, 0.004971812479197979)	0.11607899120044103	1.0	0.507750235284379	0.3383600812676403	0.06089234257845498	0.2774677386891853	O14880|MGST3_HUMAN	MGST3	0.29434986667710183
O14893|GEMI2_HUMAN Gem-associated protein 2 OS=Homo sapiens OX=9606 GN=GEMIN2 PE=1 SV=1 GN= GEMIN2	-1.2601625471784401	-7.370288857079612	-7.3437420720653686	-7.332348945240561	-7.424700823867598	-1.2799594894637882	-7.024122857167612	-7.3339189353454355	-7.446331110657075	-7.419475071182525	-7.451743990809684	-7.360899984026937	-7.361429107183352	-7.294496279544923	-7.108456918396321	-7.055886685635209	-0.6578104847090358	-7.414485463295838	-7.300808715649286	-7.285501864380035	-7.231140104669592	-7.366553438660585	-7.386540024968521	-6.981323859195017	-7.084883333415967	-7.020270875233369	-7.3060317888369	-7.412382949736395	-7.033369862537686	-1.2898871968920298	-7.284027951628856	-7.276225267452305	-6.895244463427317	-1.238619686846291	-7.304280146731444	-7.389813487803219	(1.106770810110902e-06, 1.4721761942837475e-07)	0.2371045901732875	1.0	0.6444621218958341	-6.033384388017516	-6.897467305035239	0.8640829170177229	O14893|GEMI2_HUMAN	GEMIN2	0.19080260311281946
O14896|IRF6_HUMAN Interferon regulatory factor 6 OS=Homo sapiens OX=9606 GN=IRF6 PE=1 SV=1 GN= IRF6	-7.46677563943127	-7.370288857079612	-7.3437420720653686	-7.332348945240561	-7.424700823867598	-7.310730899299816	-7.024122857167612	-7.3339189353454355	-7.446331110657075	-7.419475071182525	-7.451743990809684	-7.360899984026937	-7.361429107183352	-7.294496279544923	-7.108456918396321	-1.217901790856199	-7.259731111346835	-7.414485463295838	-7.300808715649286	-7.285501864380035	-7.231140104669592	-7.366553438660585	-7.386540024968521	-6.981323859195017	-7.084883333415967	-7.020270875233369	-7.3060317888369	-7.412382949736395	-7.033369862537686	-7.31173296109709	-7.284027951628856	-7.276225267452305	-6.895244463427317	-7.189896676141296	-7.304280146731444	-7.389813487803219	(0.006056803744286299, 1.374453546532095e-07)	0.3232206764439185	1.0	0.6444621218958341	-7.263675127516211	-6.920506567377353	-0.3431685601388583	O14896|IRF6_HUMAN	IRF6	0.19080260311281946
O14907|TX1B3_HUMAN Tax1-binding protein 3 OS=Homo sapiens OX=9606 GN=TAX1BP3 PE=1 SV=2 GN= TAX1BP3	-1.2601625471784401	-1.257119557407442	-0.6598240602719304	-0.6552059619361276	-0.6099538096629349	-1.2799594894637882	-0.664990698124665	-1.2672543384398482	-1.2648484404034839	-1.2268216916255699	-1.2560825202739077	-1.2194342140536394	-1.249039635927571	-1.2355954431089016	-0.6613267431903042	-0.6333575128597319	-1.259857766987965	-1.2406587001869125	-0.3128423323448417	-0.6645985592918324	-1.2271467781319099	-1.2301619518898927	-1.2340040860799344	-1.2276460784188283	-0.652902416592437	-1.2472459392210151	-1.2682174384229181	-1.2554885499299322	-0.6640619572474582	-1.2898871968920298	-0.6342693774675987	-1.2669963497509096	-0.6516163142789956	-0.6414487247520825	-1.2631816778504894	-1.2395950441119095	(3.755860916498932e-06, 0.0008910897304303944)	0.11563067207854694	1.0	0.507750235284379	-1.0974050195683591	-0.9327939695256872	-0.16461105004267196	O14907|TX1B3_HUMAN	TAX1BP3	0.29434986667710183
O14908|GIPC1_HUMAN PDZ domain-containing protein GIPC1 OS=Homo sapiens OX=9606 GN=GIPC1 PE=1 SV=2 GN= GIPC1	0.3507039082807722	0.5831277703660542	0.75346317204697	0.3086963518352332	0.011634560434206805	-0.06966409522818731	-0.3252270013549174	0.44263642476125975	0.3366257784269265	0.013026789580603377	-0.009750357292235922	-0.6031790760184559	0.175085995814793	0.3359849774988298	-0.31740885351976605	-0.28775103795087814	-0.3056354009147777	0.3616679955723983	0.13420739789654135	0.42712730148705524	0.1717236356959148	-0.6144159843382019	-0.2545601866676467	-0.3125787577466357	-0.3128161581427567	-0.33001550552706715	0.29902204203949917	-0.02414996697621072	-0.6640619572474582	0.270950329886267	0.16612021334383295	0.7360799561495552	-0.3179959607229503	0.15128833458837823	0.440454516688673	-0.2647838810974135	(0.04170013591647148, 0.5647487044334412)	0.08107767743268263	1.0	0.4904094237181839	-0.057203110196494523	0.16248096722363098	-0.2196840774201255	O14908|GIPC1_HUMAN	GIPC1	0.3094411929972196
O14917|PCD17_HUMAN Protocadherin-17 OS=Homo sapiens OX=9606 GN=PCDH17 PE=2 SV=2 GN= PCDH17	-7.46677563943127	-7.370288857079612	-7.3437420720653686	-7.332348945240561	-7.424700823867598	-7.310730899299816	-7.024122857167612	-7.3339189353454355	-7.446331110657075	-7.419475071182525	-1.2560825202739077	-7.360899984026937	-7.361429107183352	-7.294496279544923	-7.108456918396321	-7.055886685635209	-7.259731111346835	-7.414485463295838	-7.300808715649286	-7.285501864380035	-7.231140104669592	-1.2301619518898927	-7.386540024968521	-6.981323859195017	-7.084883333415967	-7.020270875233369	-7.3060317888369	-7.412382949736395	-7.033369862537686	-7.31173296109709	-7.284027951628856	-7.276225267452305	-6.895244463427317	-7.189896676141296	-7.304280146731444	-7.389813487803219	(1.283941752916462e-08, 1.5037089440284035e-07)	0.9030985151729939	1.0	0.9633848628811001	-6.956855553177677	-6.898151781392555	-0.05870377178512243	O14917|PCD17_HUMAN	PCDH17	0.01620018179037899
O14920|IKKB_HUMAN Inhibitor of nuclear factor kappa-B kinase subunit beta OS=Homo sapiens OX=9606 GN=IKBKB PE=1 SV=1 GN= IKBKB	-0.27306020513338874	-1.257119557407442	-7.3437420720653686	-7.332348945240561	0.011634560434206805	-1.2799594894637882	-7.024122857167612	-7.3339189353454355	-7.446331110657075	-0.6068962503404999	-0.6343892050702812	-7.360899984026937	-7.361429107183352	-7.294496279544923	-7.108456918396321	-7.055886685635209	-7.259731111346835	-7.414485463295838	-7.300808715649286	-7.285501864380035	-7.231140104669592	-7.366553438660585	-7.386540024968521	-6.981323859195017	-7.084883333415967	-7.020270875233369	-7.3060317888369	-7.412382949736395	-7.033369862537686	-7.31173296109709	-7.284027951628856	-7.276225267452305	-6.895244463427317	-1.238619686846291	-7.304280146731444	-7.389813487803219	(6.865771240427421e-08, 4.089362846571021e-05)	0.08187720068727479	1.0	0.4921806241603648	-6.6645727075596595	-5.13705851549771	-1.5275141920619495	O14920|IKKB_HUMAN	IKBKB	0.3078754873131597
O14924|RGS12_HUMAN Regulator of G-protein signaling 12 OS=Homo sapiens OX=9606 GN=RGS12 PE=1 SV=1 GN= RGS12	-7.46677563943127	-7.370288857079612	-7.3437420720653686	-7.332348945240561	-7.424700823867598	-7.310730899299816	-7.024122857167612	-7.3339189353454355	-0.6460039473031585	-7.419475071182525	-7.451743990809684	-7.360899984026937	-7.361429107183352	-7.294496279544923	-7.108456918396321	-7.055886685635209	-7.259731111346835	-7.414485463295838	-1.2707386381706942	-7.285501864380035	-7.231140104669592	-7.366553438660585	-7.386540024968521	-6.981323859195017	-7.084883333415967	-7.020270875233369	-7.3060317888369	-7.412382949736395	-7.033369862537686	-7.31173296109709	-7.284027951628856	-1.2669963497509096	-6.895244463427317	-7.189896676141296	-7.304280146731444	-7.389813487803219	(1.0366207447987108e-08, 9.97832216853567e-07)	0.5130027516007497	1.0	0.7492626766836789	-6.923658769348515	-6.5329244361022925	-0.39073433324622275	O14924|RGS12_HUMAN	RGS12	0.12536590054488342
O14925|TIM23_HUMAN Mitochondrial import inner membrane translocase subunit Tim23 OS=Homo sapiens OX=9606 GN=TIMM23 PE=1 SV=1 GN= TIMM23	-7.46677563943127	-7.370288857079612	-1.2708381389811143	-7.332348945240561	-7.424700823867598	-7.310730899299816	-7.024122857167612	-1.2672543384398482	-1.2648484404034839	-1.2268216916255699	-1.2560825202739077	-1.2194342140536394	-1.249039635927571	-7.294496279544923	-7.108456918396321	-7.055886685635209	-1.259857766987965	-1.2406587001869125	-0.6656613150783999	-1.2683769241780452	-7.231140104669592	-1.2301619518898927	-0.6152254880807502	-6.981323859195017	-7.084883333415967	-7.020270875233369	-1.2682174384229181	-1.2554885499299322	-7.033369862537686	-7.31173296109709	-7.284027951628856	-7.276225267452305	-6.895244463427317	-1.238619686846291	-0.656997729219517	-1.2395950441119095	(2.5236147848772816e-05, 0.00017340376507490873)	0.9953663260457412	1.0	0.9987216527238335	-4.174918433746124	-4.168802342752205	-0.006116090993919521	O14925|TIM23_HUMAN	TIMM23	0.000555534326593372
O14929|HAT1_HUMAN Histone acetyltransferase type B catalytic subunit OS=Homo sapiens OX=9606 GN=HAT1 PE=1 SV=1 GN= HAT1	-0.016037860274476807	-0.03028800555844454	-0.3039081756778159	-0.2984799346465226	-0.24586200383175835	0.5354836018896131	-0.664990698124665	0.30953929486866577	-0.28269331465197894	-0.6068962503404999	-0.2707219287271419	-7.360899984026937	-0.02371448482654322	0.4731796370138102	-7.108456918396321	-7.055886685635209	0.5454452863229623	-0.2578343523372185	0.4250231951211808	0.2912369845353208	0.1717236356959148	-0.6144159843382019	-1.2340040860799344	-6.981323859195017	-0.652902416592437	-1.2472459392210151	0.5476502249455576	-0.02414996697621072	-7.033369862537686	0.624415130705597	-0.2789977299512605	0.2916999822993872	-6.895244463427317	0.6539977975939141	-0.3024028507313186	-1.2395950441119095	(9.284140105592087e-06, 1.5390261978609487e-05)	0.8784983444731025	1.0	0.9555504107006595	-1.2199672376346462	-1.3600989547833124	0.14013171714866623	O14929|HAT1_HUMAN	HAT1	0.01974639650889207
O14933|UB2L6_HUMAN Ubiquitin/ISG15-conjugating enzyme E2 L6 OS=Homo sapiens OX=9606 GN=UBE2L6 PE=1 SV=4 GN= UBE2L6	-1.2601625471784401	-0.2848785552163402	-1.2708381389811143	0.3086963518352332	-7.424700823867598	-0.6748117923459878	-0.664990698124665	-0.6569038327105502	-1.2648484404034839	-7.419475071182525	-7.451743990809684	-0.6031790760184559	-0.6357021105846735	0.1788479554202345	-7.108456918396321	-7.055886685635209	0.13469268687963237	-0.6197521839363873	-1.2707386381706942	-1.2683769241780452	0.32926243296590313	-0.6144159843382019	-1.2340040860799344	-1.2276460784188283	-7.084883333415967	-7.020270875233369	-7.3060317888369	-1.2554885499299322	-7.033369862537686	-0.6856351287960921	-0.02914145849846082	-1.2669963497509096	-6.895244463427317	-0.04095777556066331	-0.656997729219517	-0.6224616336329322	(2.05978358280845e-06, 0.0002572363882791251)	0.002051317339728359	1.0	0.08412341520020171	-1.1568525454114191	-4.113777574380468	2.9569250289690494	O14933|UB2L6_HUMAN	UBE2L6	1.075083104358343
O14936|CSKP_HUMAN Peripheral plasma membrane protein CASK OS=Homo sapiens OX=9606 GN=CASK PE=1 SV=3 GN= CASK	-0.27306020513338874	1.014025401757748	0.75346317204697	0.6665066268254314	0.011634560434206805	0.28432461498348993	-1.2436288738182402	0.7549671938620154	0.6994608005055363	-0.2429165963940512	-0.2707219287271419	0.01554913240569014	-0.6357021105846735	0.6931703818771313	-0.6613267431903042	-7.055886685635209	0.29417329603085074	0.9029781719462076	0.7392847209888356	0.5446512090171106	0.774184330713985	-0.6144159843382019	0.8168412268829285	-6.981323859195017	-7.084883333415967	-1.2472459392210151	0.6515424225484703	0.8807269190875053	-0.6640619572474582	-0.0796886938653149	0.8586218713619587	0.4233593264742851	-1.2196787770839568	0.30282440291753987	0.750517811776495	-0.006572577389864807	(3.253077238696278e-06, 1.2233820598339662e-05)	0.5621516131863472	1.0	0.7860040109577471	-0.24194475199790144	-0.6630882269273366	0.42114347492943516	O14936|CSKP_HUMAN	CASK	0.10457523776164532
O14949|QCR8_HUMAN Cytochrome b-c1 complex subunit 8 OS=Homo sapiens OX=9606 GN=UQCRQ PE=1 SV=4 GN= UQCRQ	-7.46677563943127	-7.370288857079612	-7.3437420720653686	-0.6552059619361276	-7.424700823867598	0.12514995003042037	-7.024122857167612	-7.3339189353454355	-7.446331110657075	-0.6068962503404999	-0.2707219287271419	-7.360899984026937	-7.361429107183352	-0.6262340021965843	-7.108456918396321	-7.055886685635209	0.29417329603085074	-7.414485463295838	-7.300808715649286	-7.285501864380035	-1.2271467781319099	-1.2301619518898927	-7.386540024968521	-6.981323859195017	-7.084883333415967	-7.020270875233369	-1.2682174384229181	-7.412382949736395	-7.033369862537686	0.11652810323975403	-7.284027951628856	-1.2669963497509096	-6.895244463427317	-0.04095777556066331	-7.304280146731444	-7.389813487803219	(4.0540351619711146e-05, 1.8993678168044426e-05)	0.2954052638317303	1.0	0.6444621218958341	-4.511036362736883	-5.657840363861045	1.1468040011241616	O14949|QCR8_HUMAN	UQCRQ	0.19080260311281946
O14950|ML12B_HUMAN Myosin regulatory light chain 12B OS=Homo sapiens OX=9606 GN=MYL12B PE=1 SV=2 GN= MYL12B	0.7133936350629229	0.5831277703660542	0.5597449574410709	0.4461310237073516	0.9181372408658618	0.6383133251951673	1.1255962361277285	0.7549671938620154	0.47728506951586364	0.7416396542178998	0.8091379699046835	0.8277210426041258	0.8732499545836557	0.8689009942366901	0.9257553081149869	0.7280931740701367	0.8231884523459215	0.3616679955723983	0.542799941528836	0.42712730148705524	0.32926243296590313	0.7211223473165268	0.6180937809261853	1.1325560334062061	0.9928854823250836	1.068177968872097	0.4297222207153723	0.4797152228726174	0.9677011262251801	0.8014061214254383	0.8586218713619587	0.6425268820230952	1.0043540967413087	0.8275547673886919	0.6576505192109912	0.81047777045186	(0.2750155031681061, 0.572050154209137)	0.5625818624707741	1.0	0.7861555850850177	0.7546698253808849	0.7121506485888278	0.04251917679205708	O14950|ML12B_HUMAN	MYL12B	0.10449149587253612
O14957|QCR10_HUMAN Cytochrome b-c1 complex subunit 10 OS=Homo sapiens OX=9606 GN=UQCR11 PE=1 SV=1 GN= UQCR11	-1.2601625471784401	-7.370288857079612	-7.3437420720653686	-7.332348945240561	-1.2300852136247822	-7.310730899299816	-7.024122857167612	-7.3339189353454355	-1.2648484404034839	-1.2268216916255699	-7.451743990809684	-1.2194342140536394	-7.361429107183352	-7.294496279544923	-7.108456918396321	-7.055886685635209	-7.259731111346835	-1.2406587001869125	-1.2707386381706942	-1.2683769241780452	-1.2271467781319099	-7.366553438660585	-7.386540024968521	-6.981323859195017	-7.084883333415967	-7.020270875233369	-1.2682174384229181	-1.2554885499299322	-7.033369862537686	-7.31173296109709	-7.284027951628856	-7.276225267452305	-6.895244463427317	-7.189896676141296	-7.304280146731444	-1.2395950441119095	(4.486694251681911e-06, 5.20808607689105e-05)	0.6602872252609724	1.0	0.852926534291627	-5.423281058847648	-4.992949907666842	-0.43033115118080545	O14957|QCR10_HUMAN	UQCR11	0.06908837460714999
O14964|HGS_HUMAN Hepatocyte growth factor-regulated tyrosine kinase substrate OS=Homo sapiens OX=9606 GN=HGS PE=1 SV=1 GN= HGS	0.3507039082807722	0.3285372207081586	0.75346317204697	0.7603183282049601	0.5124348492592647	-0.3208230821343105	-0.664990698124665	0.44263642476125975	0.47728506951586364	0.21600462822789168	0.18744465470105692	0.01554913240569014	-0.27692265797396565	0.5883154494119259	0.27222931441973625	0.29385759155232166	-0.05241610530725419	0.5001088492947602	0.13420739789654135	-0.05912715586910213	0.6832272858875563	-0.25773888813422285	0.6180937809261853	-0.650302879285828	-0.06520411701624633	-0.6693325570409092	0.13853293580672696	0.5972114267444353	0.38686643716431457	0.40694726158780736	0.8586218713619587	-0.06102424639122855	-0.3179959607229503	0.5520611997718899	0.750517811776495	0.19334435997288263	(0.04084889963269234, 0.34683457016944885)	0.347151057940399	1.0	0.6444621218958341	0.1520280593180905	0.2863800517078083	-0.1343519923897178	O14964|HGS_HUMAN	HGS	0.19080260311281946
O14966|RAB7L_HUMAN Ras-related protein Rab-7L1 OS=Homo sapiens OX=9606 GN=RAB29 PE=1 SV=1 GN= RAB29	-7.46677563943127	-7.370288857079612	-7.3437420720653686	-7.332348945240561	-7.424700823867598	-7.310730899299816	-7.024122857167612	-7.3339189353454355	-7.446331110657075	-7.419475071182525	-7.451743990809684	-7.360899984026937	-7.361429107183352	-7.294496279544923	-7.108456918396321	-7.055886685635209	-7.259731111346835	-7.414485463295838	-1.2707386381706942	-1.2683769241780452	-7.231140104669592	-7.366553438660585	-7.386540024968521	-6.981323859195017	-7.084883333415967	-7.020270875233369	-7.3060317888369	-7.412382949736395	-7.033369862537686	-7.31173296109709	-7.284027951628856	-7.276225267452305	-6.895244463427317	-7.189896676141296	-7.304280146731444	-7.389813487803219	(0.006056803744286299, 1.0011150379796163e-06)	0.12157954916799295	1.0	0.507750235284379	-7.263675127516211	-6.532430934696005	-0.7312441928202063	O14966|RAB7L_HUMAN	RAB29	0.29434986667710183
O14967|CLGN_HUMAN Calmegin OS=Homo sapiens OX=9606 GN=CLGN PE=1 SV=1 GN= CLGN	-7.46677563943127	-1.257119557407442	-7.3437420720653686	-7.332348945240561	-7.424700823867598	0.7302976471482208	-7.024122857167612	-0.6569038327105502	0.17537521587324156	-7.419475071182525	-7.451743990809684	-7.360899984026937	-7.361429107183352	-7.294496279544923	-7.108456918396321	-7.055886685635209	0.8990179096440305	-0.2578343523372185	0.4250231951211808	0.5446512090171106	-7.231140104669592	-7.366553438660585	-0.2545601866676467	-6.981323859195017	-7.084883333415967	-7.020270875233369	0.6515424225484703	0.17900628517977876	-7.033369862537686	0.8014061214254383	-1.239399565517874	0.12967572723698093	-6.895244463427317	0.4364243754505439	-7.304280146731444	-7.389813487803219	(5.6307082559214905e-05, 0.00013690974446944892)	0.598833155232501	1.0	0.811707249130901	-3.889395497597699	-4.553527836266707	0.6641323386690083	O14967|CLGN_HUMAN	CLGN	0.09060057545276541
O14972|DSCR3_HUMAN Down syndrome critical region protein 3 OS=Homo sapiens OX=9606 GN=DSCR3 PE=2 SV=1 GN= DSCR3	-0.6373703097621473	-1.257119557407442	-0.3039081756778159	-0.6552059619361276	0.011634560434206805	-1.2799594894637882	-0.664990698124665	-1.2672543384398482	-1.2648484404034839	0.21600462822789168	-0.2707219287271419	-1.2194342140536394	-0.6357021105846735	-0.6262340021965843	-1.2492582588798529	-1.217901790856199	-1.259857766987965	-1.2406587001869125	-1.2707386381706942	-1.2683769241780452	-0.6232943021006246	-0.6144159843382019	-1.2340040860799344	-1.2276460784188283	-7.084883333415967	-1.2472459392210151	-1.2682174384229181	-1.2554885499299322	-1.2448966463083238	-1.2898871968920298	-7.284027951628856	-1.2669963497509096	-1.2196787770839568	-1.238619686846291	-1.2631816778504894	-1.2395950441119095	(3.514502466828162e-08, 4.669262580137001e-06)	0.8825077352089774	1.0	0.9562863542116669	-1.366039749029471	-1.2901991361991059	-0.07584061283036503	O14972|DSCR3_HUMAN	DSCR3	0.019412041372014587
O14974|MYPT1_HUMAN Protein phosphatase 1 regulatory subunit 12A OS=Homo sapiens OX=9606 GN=PPP1R12A PE=1 SV=1 GN= PPP1R12A	1.1106117030575944	1.3494726524434788	1.2713044206519373	0.9891319688304873	1.0691687650407857	0.9593530842925354	1.4817125765554646	1.2213629725672044	1.1565788675625142	1.257644902488766	1.2299528434501927	0.6287118560828965	0.6945946188342146	0.9439552750057723	1.4804984834121115	1.431138387661384	0.8990179096440305	1.1815409314610863	0.8230999495423341	0.8950153494215335	1.12845645866399	0.815301877033671	0.9792297142142582	1.3837552601698104	1.548953008553396	1.4423200370923703	0.9726672460348853	0.957418734656253	1.6325855056189178	0.9458501912918834	1.0044087556169803	1.0876662841069873	1.5171044638673337	0.9719427470059752	1.3567017604074676	0.8957878506209983	(0.09418544918298721, 0.9835809469223022)	0.028411586585491696	1.0	0.35016243846356476	1.048808658925126	1.233615264653686	-0.18480660572856	O14974|MYPT1_HUMAN	PPP1R12A	0.4557304420415521
O14976|GAK_HUMAN Cyclin-G-associated kinase OS=Homo sapiens OX=9606 GN=GAK PE=1 SV=2 GN= GAK	-0.6373703097621473	-0.2848785552163402	0.3054672392035599	-0.6552059619361276	-1.2300852136247822	-1.2799594894637882	-7.024122857167612	-1.2672543384398482	-7.446331110657075	-0.6068962503404999	-0.2707219287271419	-1.2194342140536394	-1.249039635927571	-0.27105764595736337	-7.108456918396321	-7.055886685635209	-7.259731111346835	-7.414485463295838	-7.300808715649286	-7.285501864380035	-0.020833607082554422	-0.6144159843382019	-7.386540024968521	-1.2276460784188283	-7.084883333415967	-7.020270875233369	-7.3060317888369	-1.2554885499299322	-7.033369862537686	-1.2898871968920298	-0.02914145849846082	-7.276225267452305	-6.895244463427317	-7.189896676141296	-0.3024028507313186	-1.2395950441119095	(9.098026202991605e-05, 0.00026989448815584183)	0.6824137554983265	1.0	0.8618933985277981	-3.3994163724424133	-3.859081665246389	0.4596652928039755	O14976|GAK_HUMAN	GAK	0.06454644565331547
O14979-2|HNRDL_HUMAN Isoform 2 of Heterogeneous nuclear ribonucleoprotein D-like OS=Homo sapiens OX=9606 GN=HNRNPDL GN= HNRNPDL	-7.46677563943127	-7.370288857079612	-7.3437420720653686	-1.2628484901564199	-7.424700823867598	-7.310730899299816	-7.024122857167612	-7.3339189353454355	-7.446331110657075	-7.419475071182525	-7.451743990809684	-7.360899984026937	-7.361429107183352	-1.2355954431089016	-7.108456918396321	-7.055886685635209	-7.259731111346835	-7.414485463295838	-7.300808715649286	-7.285501864380035	-7.231140104669592	-7.366553438660585	-7.386540024968521	-6.981323859195017	-7.084883333415967	-7.020270875233369	-7.3060317888369	-7.412382949736395	-7.033369862537686	-7.31173296109709	-7.284027951628856	-7.276225267452305	-6.895244463427317	-7.189896676141296	-7.304280146731444	-7.389813487803219	(7.095745502283535e-08, 0.05774977430701256)	0.18707603371577458	1.0	0.6152345859401113	-6.657255062940203	-7.285380623301041	0.6281255603608376	O14979-2|HNRDL_HUMAN	HNRNPDL	0.21095925828344722
O14979|HNRDL_HUMAN Heterogeneous nuclear ribonucleoprotein D-like OS=Homo sapiens OX=9606 GN=HNRNPDL PE=1 SV=3 GN= HNRNPDL	0.9734961456970649	0.6891484655384397	0.9148426540849357	0.9891319688304873	1.1361062922071403	1.418655285008877	0.7604195319907808	1.2726081536008407	1.1565788675625142	1.2008868117272822	1.1728052462478227	0.91268340467394	0.8732499545836557	0.8689009942366901	0.4023717032364046	0.6379306845508322	1.4996676523961505	1.237701940410742	1.2992297401700188	1.423514939690254	1.0030794506664018	0.6157608747976456	1.1789191706265096	0.6902465151732342	0.7895083422006298	0.7555029442803468	1.5079067444901915	1.2150147249035452	0.5966050837500224	1.5514063007111527	0.7754765631857866	1.2474102626698436	0.6721764516971629	1.5691137091001839	1.3115002331510146	0.8957878506209983	(0.1159244105219841, 0.3471655547618866)	0.9699550103938607	1.0	0.9864935798962245	1.0319737077728401	1.0359919689382961	-0.004018261165456005	O14979|HNRDL_HUMAN	HNRNPDL	0.005905736792647345
O14980|XPO1_HUMAN Exportin-1 OS=Homo sapiens OX=9606 GN=XPO1 PE=1 SV=1 GN= XPO1	1.51766709269366	1.6262043194824087	1.6593484196638417	1.5279256166503665	1.3612444231647338	1.718060998836333	1.1255962361277285	1.4875751766865184	1.7468404578703085	1.3630311275500893	1.5165844824125956	1.06155209467617	1.3560896947038783	1.719351782318349	0.7844176244988219	0.9482770786816225	1.7763943517980991	1.9100439673114729	1.9306289183186671	1.9878717334646503	1.4986058524312798	1.3852055886057368	1.7349024384227054	1.0810181428511463	0.9928854823250836	0.7555029442803468	1.8874033004267754	1.7132938279757624	0.9038250847223732	1.759122990340706	1.5755865581751574	1.9420520595092363	1.0583419081834862	1.7740483488275889	1.6516586897914682	1.4712876097136498	(0.03346298635005951, 0.17070239782333374)	0.9005230353377768	1.0	0.9633848628811001	1.4874385705050135	1.4725421883370342	0.014896382167979283	O14980|XPO1_HUMAN	XPO1	0.01620018179037899
O14981|BTAF1_HUMAN TATA-binding protein-associated factor 172 OS=Homo sapiens OX=9606 GN=BTAF1 PE=1 SV=2 GN= BTAF1	-7.46677563943127	-7.370288857079612	-1.2708381389811143	-7.332348945240561	-7.424700823867598	-1.2799594894637882	-7.024122857167612	-7.3339189353454355	-7.446331110657075	-7.419475071182525	-7.451743990809684	-7.360899984026937	-1.249039635927571	-7.294496279544923	-7.108456918396321	-7.055886685635209	-0.05241610530725419	-7.414485463295838	-7.300808715649286	-7.285501864380035	-7.231140104669592	-7.366553438660585	-7.386540024968521	-0.650302879285828	-7.084883333415967	-7.020270875233369	-1.2682174384229181	-7.412382949736395	-7.033369862537686	-7.31173296109709	-7.284027951628856	-7.276225267452305	-6.895244463427317	-0.6414487247520825	-7.304280146731444	-7.389813487803219	(3.3240746688534273e-06, 1.0065975857287413e-06)	0.3154439898043217	1.0	0.6444621218958341	-5.652177886594721	-6.528460730582401	0.8762828439876795	O14981|BTAF1_HUMAN	BTAF1	0.19080260311281946
O14983|AT2A1_HUMAN Sarcoplasmic/endoplasmic reticulum calcium ATPase 1 OS=Homo sapiens OX=9606 GN=ATP2A1 PE=1 SV=1 GN= ATP2A1	0.3507039082807722	0.8664119290993916	0.75346317204697	1.114724670029855	0.6332229305313485	1.0240525737294932	0.9627717452572729	0.9873561467903031	1.0955195464242689	0.37651749974780446	0.8091379699046835	0.2139389749579049	0.47435670966920895	1.1980243316966699	0.9884732163130378	0.7280931740701367	1.0911565267865277	1.053068627178699	1.0325219956424063	0.9656077584169208	0.8590484719580683	0.6157608747976456	1.2354597365948918	0.8425796893675229	1.052220251649074	0.9563364599596902	1.2069934191293157	1.0302185070032923	0.9677011262251801	0.9458501912918834	0.6835934612744433	1.2935464704415582	0.8866312276844389	1.1513106564461915	0.9110521051871315	0.3565002842693826	(0.028832975775003433, 0.3635226786136627)	0.833899899654484	1.0	0.9379227185812385	0.8895451633188678	0.8701889420922521	0.019356221226615733	O14983|AT2A1_HUMAN	ATP2A1	0.027832944431611367
O15013|ARHGA_HUMAN Rho guanine nucleotide exchange factor 10 OS=Homo sapiens OX=9606 GN=ARHGEF10 PE=1 SV=4 GN= ARHGEF10	-0.016037860274476807	-7.370288857079612	-7.3437420720653686	-7.332348945240561	0.5124348492592647	-1.2799594894637882	-1.2436288738182402	-7.3339189353454355	-7.446331110657075	-0.6068962503404999	-0.2707219287271419	-1.2194342140536394	-7.361429107183352	-7.294496279544923	-7.108456918396321	-7.055886685635209	-0.3056354009147777	-7.414485463295838	-7.300808715649286	-7.285501864380035	-7.231140104669592	-1.2301619518898927	-7.386540024968521	-6.981323859195017	-7.084883333415967	-7.020270875233369	-7.3060317888369	-7.412382949736395	-7.033369862537686	-7.31173296109709	-7.284027951628856	-7.276225267452305	-6.895244463427317	-1.238619686846291	-7.304280146731444	-7.389813487803219	(7.670701961615123e-06, 1.4152400581224356e-05)	0.9728000010499238	1.0	0.9878988924187696	-5.413950360033388	-5.449038477350526	0.035088117317138234	O15013|ARHGA_HUMAN	ARHGEF10	0.005287501476706191
O15014|ZN609_HUMAN Zinc finger protein 609 OS=Homo sapiens OX=9606 GN=ZNF609 PE=1 SV=2 GN= ZNF609	-7.46677563943127	-7.370288857079612	-7.3437420720653686	-7.332348945240561	-7.424700823867598	-1.2799594894637882	-7.024122857167612	-7.3339189353454355	-7.446331110657075	-7.419475071182525	-7.451743990809684	-7.360899984026937	-7.361429107183352	-7.294496279544923	-7.108456918396321	-7.055886685635209	-7.259731111346835	-7.414485463295838	-7.300808715649286	-7.285501864380035	-7.231140104669592	-7.366553438660585	-7.386540024968521	-6.981323859195017	-7.084883333415967	-7.020270875233369	-7.3060317888369	-7.412382949736395	-7.033369862537686	-7.31173296109709	-7.284027951628856	-7.276225267452305	-6.895244463427317	-7.189896676141296	-7.304280146731444	-7.389813487803219	(1.3090923900449525e-08, 0.05774977430701256)	0.3473311315292208	1.0	0.6444621218958341	-6.96213655702441	-7.285380623301041	0.32324406627663116	O15014|ZN609_HUMAN	ZNF609	0.19080260311281946
O15018|PDZD2_HUMAN PDZ domain-containing protein 2 OS=Homo sapiens OX=9606 GN=PDZD2 PE=1 SV=4 GN= PDZD2	-7.46677563943127	-7.370288857079612	-7.3437420720653686	-7.332348945240561	-7.424700823867598	-7.310730899299816	-7.024122857167612	-7.3339189353454355	-7.446331110657075	-7.419475071182525	-7.451743990809684	-7.360899984026937	-7.361429107183352	-7.294496279544923	-7.108456918396321	-7.055886685635209	-7.259731111346835	-7.414485463295838	-7.300808715649286	-7.285501864380035	-7.231140104669592	-7.366553438660585	-7.386540024968521	-6.981323859195017	-7.084883333415967	-7.020270875233369	-7.3060317888369	-7.412382949736395	-7.033369862537686	-7.31173296109709	-0.6342693774675987	-7.276225267452305	-6.895244463427317	-7.189896676141296	-7.304280146731444	-7.389813487803219	(1.1051888293422962e-08, 0.05774977430701256)	0.35171228475319205	1.0	0.6444621218958341	-6.931187198808148	-7.285380623301041	0.3541934244928928	O15018|PDZD2_HUMAN	PDZD2	0.19080260311281946
O15020|SPTN2_HUMAN Spectrin beta chain, non-erythrocytic 2 OS=Homo sapiens OX=9606 GN=SPTBN2 PE=1 SV=3 GN= SPTBN2	0.6103994096151973	0.5831277703660542	0.75346317204697	0.4461310237073516	0.5124348492592647	-0.6748117923459878	0.10316842771710745	0.7549671938620154	0.47728506951586364	0.37651749974780446	0.49007383644832103	0.8277210426041258	0.8732499545836557	0.1788479554202345	-0.07596166177965682	0.29385759155232166	-0.05241610530725419	0.619953769639613	0.8230999495423341	0.8212769254314632	0.5816270879355158	0.4999560848147219	0.6180937809261853	0.26287356618092944	0.1210563684873293	-0.0886768249171122	0.9726672460348853	0.5972114267444353	-0.32429544502881913	-0.3310403842513705	0.3256606158462036	0.9630040908017169	0.25247073473690584	-0.2921261054073954	0.8344633493399173	0.3565002842693826	(0.38192132115364075, 0.1338425725698471)	0.06233035378170137	1.0	0.4231934909656566	0.27908398062065565	0.5318845091079448	-0.2528005284872892	O15020|SPTN2_HUMAN	SPTBN2	0.37346102069743864
O15027|SC16A_HUMAN Protein transport protein Sec16A OS=Homo sapiens OX=9606 GN=SEC16A PE=1 SV=3 GN= SEC16A	0.6103994096151973	-0.03028800555844454	0.5597449574410709	-0.04756564048969896	0.5124348492592647	-0.06966409522818731	-1.2436288738182402	0.30953929486866577	-1.2648484404034839	0.7416396542178998	0.8935494857878046	-0.6031790760184559	0.175085995814793	-0.6262340021965843	-1.2492582588798529	-0.28775103795087814	0.29417329603085074	-0.6197521839363873	-0.3128423323448417	-0.6645985592918324	-0.6232943021006246	0.1995559094819801	-1.2340040860799344	-0.3125787577466357	-0.652902416592437	-1.2472459392210151	-7.3060317888369	-1.2554885499299322	-1.2448966463083238	-0.3310403842513705	-0.2789977299512605	-7.276225267452305	-0.6516163142789956	0.15128833458837823	0.14433386314552266	-7.389813487803219	(6.752609920113173e-07, 3.5486376873450354e-05)	0.8826146492130474	1.0	0.9562863542116669	-0.8489424163769013	-0.9533220499300243	0.10437963355312307	O15027|SC16A_HUMAN	SEC16A	0.019412041372014587
O15031|PLXB2_HUMAN Plexin-B2 OS=Homo sapiens OX=9606 GN=PLXNB2 PE=1 SV=3 GN= PLXNB2	1.3851066065601907	0.17040000927954568	0.14408775716559422	-0.6552059619361276	1.4990183594793987	1.2906640628199417	0.8334436466190505	0.1462178547615762	0.9568963455680644	1.457321542845152	1.3360040987058357	0.8277210426041258	1.0857685345650072	-0.27105764595736337	0.614725232454528	0.425935782053312	1.0911565267865277	0.619953769639613	1.093232265034567	1.0893885681635584	0.32926243296590313	1.1138259510274116	0.5011786435513303	1.0810181428511463	0.6194761574364359	0.8953070939253526	0.9020523352485101	0.33961543649714315	0.9038250847223732	0.8780281750499527	-0.2789977299512605	1.0287855620444117	1.0583419081834862	1.251168759688123	-0.05244690632281191	0.7161187513611622	(0.007207578979432583, 0.2367449253797531)	0.5248677669580297	1.0	0.7597141738387949	0.6832103942929294	0.7976956443520111	-0.11448525005908172	O15031|PLXB2_HUMAN	PLXNB2	0.11934977097289873
O15042|SR140_HUMAN U2 snRNP-associated SURP motif-containing protein OS=Homo sapiens OX=9606 GN=U2SURP PE=1 SV=2 GN= U2SURP	-0.27306020513338874	0.4672518886359097	0.14408775716559422	0.15128442964612315	-0.24586200383175835	0.8135075878910766	-0.3252270013549174	-0.3013416949206671	-0.028592364291101176	-0.6068962503404999	-7.451743990809684	-1.2194342140536394	-0.6357021105846735	0.1788479554202345	-7.108456918396321	-1.217901790856199	0.9687554611929073	0.19778120627311166	0.6465588840352188	0.6444246867404905	-0.020833607082554422	-7.366553438660585	0.3618637585455517	-0.3125787577466357	-0.652902416592437	0.09506654565088783	0.7443873450484083	0.5972114267444353	-0.08592603807320262	0.9458501912918834	-0.6342693774675987	0.5419618052886119	-0.0806684344502354	0.9027700391832647	-0.3024028507313186	-7.389813487803219	(1.6820582686705166e-06, 1.6576585039729252e-05)	0.7159590712398368	1.0	0.8811803953721069	-0.6400367095827841	-0.9411138620482025	0.30107715246541833	O15042|SR140_HUMAN	U2SURP	0.054935173659746386
O15047|SET1A_HUMAN Histone-lysine N-methyltransferase SETD1A OS=Homo sapiens OX=9606 GN=SETD1A PE=1 SV=3 GN= SETD1A	-7.46677563943127	-7.370288857079612	-7.3437420720653686	-7.332348945240561	-7.424700823867598	-7.310730899299816	-7.024122857167612	-7.3339189353454355	-7.446331110657075	-7.419475071182525	-7.451743990809684	-7.360899984026937	-7.361429107183352	-7.294496279544923	-7.108456918396321	-7.055886685635209	-7.259731111346835	-7.414485463295838	-7.300808715649286	-1.2683769241780452	-7.231140104669592	-7.366553438660585	-7.386540024968521	-6.981323859195017	-7.084883333415967	-7.020270875233369	-7.3060317888369	-7.412382949736395	-7.033369862537686	-7.31173296109709	-7.284027951628856	-7.276225267452305	-6.895244463427317	-7.189896676141296	-7.304280146731444	-7.389813487803219	(0.006056803744286299, 1.5968178956882184e-07)	0.30323172814270827	1.0	0.6444621218958341	-7.263675127516211	-6.909310314538416	-0.35436481297779476	O15047|SET1A_HUMAN	SETD1A	0.19080260311281946
O15049|N4BP3_HUMAN NEDD4-binding protein 3 OS=Homo sapiens OX=9606 GN=N4BP3 PE=1 SV=3 GN= N4BP3	-7.46677563943127	-7.370288857079612	-7.3437420720653686	-7.332348945240561	-7.424700823867598	-7.310730899299816	-7.024122857167612	-7.3339189353454355	-7.446331110657075	-7.419475071182525	-7.451743990809684	-7.360899984026937	-7.361429107183352	-7.294496279544923	-7.108456918396321	-7.055886685635209	-7.259731111346835	-7.414485463295838	-7.300808715649286	-7.285501864380035	-7.231140104669592	-7.366553438660585	-7.386540024968521	-6.981323859195017	-7.084883333415967	-7.020270875233369	-7.3060317888369	-7.412382949736395	-7.033369862537686	-7.31173296109709	-7.284027951628856	-0.664010298071069	-6.895244463427317	-7.189896676141296	-7.304280146731444	-7.389813487803219	(0.006056803744286299, 1.4096315226197476e-07)	0.30038488760899323	1.0	0.6444621218958341	-7.263675127516211	-6.872117187714713	-0.39155793980149767	O15049|N4BP3_HUMAN	N4BP3	0.19080260311281946
O15056|SYNJ2_HUMAN Synaptojanin-2 OS=Homo sapiens OX=9606 GN=SYNJ2 PE=1 SV=3 GN= SYNJ2	-1.2601625471784401	-0.2848785552163402	0.3054672392035599	-1.2628484901564199	-0.6099538096629349	-0.06966409522818731	-7.024122857167612	0.30953929486866577	-0.028592364291101176	-1.2268216916255699	-1.2560825202739077	-7.360899984026937	-1.249039635927571	-0.6262340021965843	-0.6613267431903042	-7.055886685635209	0.13469268687963237	-0.6197521839363873	-0.06227738156345822	-7.285501864380035	-0.6232943021006246	-1.2301619518898927	-1.2340040860799344	-6.981323859195017	-7.084883333415967	-7.020270875233369	-1.2682174384229181	-0.2772401723068692	-7.033369862537686	-0.0796886938653149	-7.284027951628856	-7.276225267452305	-6.895244463427317	-0.6414487247520825	-0.05244690632281191	-7.389813487803219	(6.275327905314043e-05, 0.00030926772160455585)	0.7999135726805238	1.0	0.922947521559322	-2.888148974716683	-2.6126892545503537	-0.27545972016632936	O15056|SYNJ2_HUMAN	SYNJ2	0.034822992089082044
O15061-2|SYNEM_HUMAN Isoform 2 of Synemin OS=Homo sapiens OX=9606 GN=SYNM GN= SYNM	-7.46677563943127	-7.370288857079612	-7.3437420720653686	-7.332348945240561	-7.424700823867598	-7.310730899299816	-7.024122857167612	-7.3339189353454355	-7.446331110657075	-7.419475071182525	-7.451743990809684	-7.360899984026937	-7.361429107183352	-7.294496279544923	-7.108456918396321	-7.055886685635209	-7.259731111346835	-7.414485463295838	-1.2707386381706942	-1.2683769241780452	-7.231140104669592	-7.366553438660585	-7.386540024968521	-6.981323859195017	-7.084883333415967	-7.020270875233369	-7.3060317888369	-1.2554885499299322	-7.033369862537686	-7.31173296109709	-7.284027951628856	-1.2669963497509096	-6.895244463427317	-7.189896676141296	-7.304280146731444	-7.389813487803219	(1.2591707232445515e-08, 4.1543303268554155e-06)	0.219321086317245	1.0	0.638859450713023	-6.955830407525887	-6.156854127339668	-0.7989762801862197	O15061-2|SYNEM_HUMAN	SYNM	0.19459467626047766
O15061|SYNEM_HUMAN Synemin OS=Homo sapiens OX=9606 GN=SYNM PE=1 SV=2 GN= SYNM	-0.27306020513338874	1.86361040884519	1.8301081570061608	1.3679608564252537	0.2131982863590155	-7.310730899299816	1.3027353568180027	1.7776935056234102	2.537779292933727	-0.2429165963940512	-0.6343892050702812	-0.6031790760184559	-1.249039635927571	1.1980243316966699	1.4459584933977856	1.4665138128734245	-7.259731111346835	2.4652197865190693	2.343072929397232	2.296945297935984	1.4602449237611932	-0.25773888813422285	2.5233562146180217	1.2239708392120685	1.4837279663438994	1.4423200370923703	2.382022877489038	2.3331251173499474	1.605195627047636	-7.31173296109709	1.2885676281864842	2.277549487916881	1.3902789962689754	-7.189896676141296	1.8461073550069966	-0.6224616336329322	(7.961894880281761e-05, 0.0062199910171329975)	0.04673884426811809	1.0	0.3970308281746659	-0.5635463750358218	1.3550836374153084	-1.9186300124511302	O15061|SYNEM_HUMAN	SYNM	0.40117577034936913
O15066|KIF3B_HUMAN Kinesin-like protein KIF3B OS=Homo sapiens OX=9606 GN=KIF3B PE=1 SV=1 GN= KIF3B	-7.46677563943127	-0.6437037814829434	-7.3437420720653686	-7.332348945240561	-1.2300852136247822	-7.310730899299816	-7.024122857167612	-7.3339189353454355	-7.446331110657075	-7.419475071182525	-7.451743990809684	-7.360899984026937	-7.361429107183352	-7.294496279544923	-7.108456918396321	-7.055886685635209	-7.259731111346835	-7.414485463295838	-7.300808715649286	-7.285501864380035	-7.231140104669592	-7.366553438660585	-7.386540024968521	-6.981323859195017	-7.084883333415967	-7.020270875233369	-7.3060317888369	-7.412382949736395	-7.033369862537686	-7.31173296109709	-7.284027951628856	-7.276225267452305	-6.895244463427317	-7.189896676141296	-1.2631816778504894	-7.389813487803219	(0.006056803744286299, 4.99986845170497e-06)	0.045968560112896795	1.0	0.3970308281746659	-7.263675127516211	-6.1002369261310125	-1.1634382013851985	O15066|KIF3B_HUMAN	KIF3B	0.40117577034936913
O15067|PUR4_HUMAN Phosphoribosylformylglycinamidine synthase OS=Homo sapiens OX=9606 GN=PFAS PE=1 SV=4 GN= PFAS	0.3507039082807722	0.6891484655384397	0.4417674408908613	-0.04756564048969896	-0.24586200383175835	-0.3208230821343105	-7.024122857167612	0.6638588145004016	-0.28269331465197894	-0.2429165963940512	0.18744465470105692	-1.2194342140536394	-0.02371448482654322	-0.019654848095016567	-7.108456918396321	-7.055886685635209	-1.259857766987965	-0.2578343523372185	-0.06227738156345822	0.42712730148705524	-0.020833607082554422	-0.6144159843382019	-0.2545601866676467	-6.981323859195017	-7.084883333415967	-7.020270875233369	0.13853293580672696	-0.02414996697621072	-7.033369862537686	-1.2898871968920298	-0.2789977299512605	-0.3112860693804533	-6.895244463427317	-0.2921261054073954	0.440454516688673	-0.6224616336329322	(3.7437416722241323e-06, 2.963398401334416e-05)	0.9013120372908769	1.0	0.9633848628811001	-1.7374986084773958	-1.6128688008288077	-0.12462980764858811	O15067|PUR4_HUMAN	PFAS	0.01620018179037899
O15069|NACAD_HUMAN NAC-alpha domain-containing protein 1 OS=Homo sapiens OX=9606 GN=NACAD PE=1 SV=3 GN= NACAD	-7.46677563943127	-7.370288857079612	-7.3437420720653686	-7.332348945240561	-7.424700823867598	-7.310730899299816	-7.024122857167612	-7.3339189353454355	-0.6460039473031585	-7.419475071182525	-7.451743990809684	-7.360899984026937	-7.361429107183352	-7.294496279544923	-7.108456918396321	-7.055886685635209	-7.259731111346835	-1.2406587001869125	-1.2707386381706942	-7.285501864380035	-7.231140104669592	-7.366553438660585	-1.2340040860799344	-6.981323859195017	-7.084883333415967	-7.020270875233369	-1.2682174384229181	-1.2554885499299322	-7.033369862537686	-7.31173296109709	-7.284027951628856	-7.276225267452305	-6.895244463427317	-0.6414487247520825	-7.304280146731444	-7.389813487803219	(2.7714540919987485e-06, 1.0063221225209418e-06)	0.309657435757918	1.0	0.6444621218958341	-5.672073516688855	-6.531137846557756	0.8590643298689002	O15069|NACAD_HUMAN	NACAD	0.19080260311281946
O15075|DCLK1_HUMAN Serine/threonine-protein kinase DCLK1 OS=Homo sapiens OX=9606 GN=DCLK1 PE=1 SV=2 GN= DCLK1	0.8948748552773672	-7.370288857079612	-7.3437420720653686	-7.332348945240561	0.9181372408658618	-0.06966409522818731	-7.024122857167612	-7.3339189353454355	0.6994608005055363	0.8373961015600812	0.8091379699046835	0.01554913240569014	0.33731365770136545	-7.294496279544923	-7.108456918396321	-7.055886685635209	-0.3056354009147777	0.5001088492947602	0.13420739789654135	0.2912369845353208	-7.231140104669592	0.1995559094819801	0.3618637585455517	-6.981323859195017	-7.084883333415967	-7.020270875233369	0.6515424225484703	0.33961543649714315	-7.033369862537686	-0.6856351287960921	-7.284027951628856	0.4233593264742851	-6.895244463427317	-0.6414487247520825	-7.304280146731444	-0.006572577389864807	(4.270849240128882e-05, 0.00012130970571888611)	0.7124911654338586	1.0	0.8786831471388953	-2.8159231859378115	-3.292183407009027	0.47626022107121546	O15075|DCLK1_HUMAN	DCLK1	0.05616770314781213
O15083|ERC2_HUMAN ERC protein 2 OS=Homo sapiens OX=9606 GN=ERC2 PE=1 SV=3 GN= ERC2	-1.2601625471784401	-7.370288857079612	-7.3437420720653686	-7.332348945240561	-1.2300852136247822	-7.310730899299816	-7.024122857167612	-1.2672543384398482	-7.446331110657075	-1.2268216916255699	-0.6343892050702812	-7.360899984026937	-7.361429107183352	-7.294496279544923	-7.108456918396321	-7.055886685635209	-7.259731111346835	-7.414485463295838	-7.300808715649286	-7.285501864380035	-7.231140104669592	-7.366553438660585	-7.386540024968521	-6.981323859195017	-7.084883333415967	-7.020270875233369	-7.3060317888369	-7.412382949736395	-7.033369862537686	-7.31173296109709	-7.284027951628856	-7.276225267452305	-6.895244463427317	-7.189896676141296	-7.304280146731444	-7.389813487803219	(0.006056803744286299, 3.57108328898903e-05)	0.0053004116452007675	1.0	0.15947328542696199	-7.263675127516211	-5.31801178175744	-1.9456633457587706	O15083|ERC2_HUMAN	ERC2	0.7973120584586566
O15084|ANR28_HUMAN Serine/threonine-protein phosphatase 6 regulatory ankyrin repeat subunit A OS=Homo sapiens OX=9606 GN=ANKRD28 PE=1 SV=5 GN= ANKRD28	-1.2601625471784401	-7.370288857079612	-7.3437420720653686	-7.332348945240561	-7.424700823867598	-7.310730899299816	-7.024122857167612	-7.3339189353454355	-7.446331110657075	-7.419475071182525	-7.451743990809684	-7.360899984026937	-7.361429107183352	-1.2355954431089016	-7.108456918396321	-7.055886685635209	-7.259731111346835	-7.414485463295838	-7.300808715649286	-7.285501864380035	-7.231140104669592	-7.366553438660585	-7.386540024968521	-6.981323859195017	-7.084883333415967	-7.020270875233369	-1.2682174384229181	-7.412382949736395	-7.033369862537686	-7.31173296109709	-1.239399565517874	-1.2669963497509096	-6.895244463427317	-7.189896676141296	-1.2631816778504894	-7.389813487803219	(6.995096413220381e-08, 1.2377860912238248e-05)	0.2483871015266325	1.0	0.6444621218958341	-6.658498666388861	-5.766958446472968	-0.8915402199158935	O15084|ANR28_HUMAN	ANKRD28	0.19080260311281946
O15085|ARHGB_HUMAN Rho guanine nucleotide exchange factor 11 OS=Homo sapiens OX=9606 GN=ARHGEF11 PE=1 SV=1 GN= ARHGEF11	-1.2601625471784401	-1.257119557407442	-1.2708381389811143	-7.332348945240561	-7.424700823867598	-7.310730899299816	-7.024122857167612	-1.2672543384398482	-7.446331110657075	-1.2268216916255699	-0.6343892050702812	-7.360899984026937	-1.249039635927571	-1.2355954431089016	-7.108456918396321	-7.055886685635209	-7.259731111346835	-7.414485463295838	-7.300808715649286	-7.285501864380035	-7.231140104669592	-7.366553438660585	-7.386540024968521	-6.981323859195017	-7.084883333415967	-7.020270875233369	-7.3060317888369	-7.412382949736395	-7.033369862537686	-7.31173296109709	-7.284027951628856	-1.2669963497509096	-6.895244463427317	-7.189896676141296	-0.3024028507313186	-7.389813487803219	(7.051676220726222e-08, 0.00021784010459668934)	0.005343282775283866	1.0	0.15947328542696199	-6.655110612131621	-4.130351541993995	-2.524759070137626	O15085|ARHGB_HUMAN	ARHGEF11	0.7973120584586566
O15091|MRPP3_HUMAN Mitochondrial ribonuclease P catalytic subunit OS=Homo sapiens OX=9606 GN=KIAA0391 PE=1 SV=2 GN= KIAA0391	-0.6373703097621473	-1.257119557407442	-0.6598240602719304	-7.332348945240561	-0.6099538096629349	-1.2799594894637882	-1.2436288738182402	-0.6569038327105502	-1.2648484404034839	-1.2268216916255699	-0.2707219287271419	-7.360899984026937	-1.249039635927571	-7.294496279544923	-1.2492582588798529	-1.217901790856199	-1.259857766987965	-1.2406587001869125	-0.6656613150783999	-1.2683769241780452	-7.231140104669592	-7.366553438660585	-1.2340040860799344	-1.2276460784188283	-1.240602606519296	-7.020270875233369	-7.3060317888369	-7.412382949736395	-7.033369862537686	-1.2898871968920298	-7.284027951628856	-0.664010298071069	-1.2196787770839568	-1.238619686846291	-7.304280146731444	-7.389813487803219	(1.0821852811204735e-05, 1.4418175851460546e-05)	0.05752829134070391	1.0	0.40229311224873093	-3.9719881374326724	-2.0792630113660384	-1.892725126066634	O15091|MRPP3_HUMAN	KIAA0391	0.3954574030190349
O15111|IKKA_HUMAN Inhibitor of nuclear factor kappa-B kinase subunit alpha OS=Homo sapiens OX=9606 GN=CHUK PE=1 SV=2 GN= CHUK	-7.46677563943127	-7.370288857079612	-1.2708381389811143	-7.332348945240561	-7.424700823867598	-7.310730899299816	-7.024122857167612	-7.3339189353454355	-7.446331110657075	-1.2268216916255699	-1.2560825202739077	-7.360899984026937	-7.361429107183352	-7.294496279544923	-7.108456918396321	-7.055886685635209	-1.259857766987965	-7.414485463295838	-7.300808715649286	-7.285501864380035	-7.231140104669592	-7.366553438660585	-7.386540024968521	-6.981323859195017	-7.084883333415967	-7.020270875233369	-7.3060317888369	-7.412382949736395	-7.033369862537686	-7.31173296109709	-7.284027951628856	-7.276225267452305	-1.2196787770839568	-7.189896676141296	-7.304280146731444	-1.2395950441119095	(2.2895078188867046e-07, 3.945473508792929e-06)	0.7578650734973374	1.0	0.9033392520993435	-6.3723922537965345	-6.131554449352479	-0.24083780444405534	O15111|IKKA_HUMAN	CHUK	0.044149118296551715
O15116|LSM1_HUMAN U6 snRNA-associated Sm-like protein LSm1 OS=Homo sapiens OX=9606 GN=LSM1 PE=1 SV=1 GN= LSM1	-0.6373703097621473	-7.370288857079612	-1.2708381389811143	-7.332348945240561	-0.6099538096629349	-7.310730899299816	-7.024122857167612	-7.3339189353454355	-7.446331110657075	-0.6068962503404999	-0.6343892050702812	-7.360899984026937	-0.6357021105846735	-7.294496279544923	-7.108456918396321	-7.055886685635209	-0.6578104847090358	-7.414485463295838	-1.2707386381706942	-7.285501864380035	-7.231140104669592	-7.366553438660585	-7.386540024968521	-6.981323859195017	-7.084883333415967	-7.020270875233369	-7.3060317888369	-7.412382949736395	-7.033369862537686	-1.2898871968920298	-7.284027951628856	-7.276225267452305	-6.895244463427317	-1.238619686846291	-7.304280146731444	-7.389813487803219	(1.07937489701726e-06, 6.925627531018108e-05)	0.23186785134370763	1.0	0.6444621218958341	-5.998636608679384	-4.824314375737411	-1.1743222329419725	O15116|LSM1_HUMAN	LSM1	0.19080260311281946
O15118|NPC1_HUMAN NPC intracellular cholesterol transporter 1 OS=Homo sapiens OX=9606 GN=NPC1 PE=1 SV=2 GN= NPC1	-0.6373703097621473	-0.2848785552163402	-0.3039081756778159	-0.2984799346465226	-1.2300852136247822	0.6383133251951673	-7.024122857167612	0.1462178547615762	-0.028592364291101176	-1.2268216916255699	-1.2560825202739077	-7.360899984026937	-1.249039635927571	-1.2355954431089016	-0.6613267431903042	-1.217901790856199	0.5454452863229623	0.5001088492947602	0.13420739789654135	0.42712730148705524	-1.2271467781319099	-0.6144159843382019	0.20229831891093067	-1.2276460784188283	-1.240602606519296	-1.2472459392210151	0.7443873450484083	0.33961543649714315	-1.2448966463083238	0.7173947245096567	-0.2789977299512605	0.2916999822993872	-1.2196787770839568	0.4364243754505439	0.14433386314552266	-1.2395950441119095	(1.1609230568865314e-05, 0.028262458741664886)	0.3260297355807227	1.0	0.6444621218958341	-1.0435928117122282	-0.46349378177601214	-0.5800990299362161	O15118|NPC1_HUMAN	NPC1	0.19080260311281946
O15120|PLCB_HUMAN 1-acyl-sn-glycerol-3-phosphate acyltransferase beta OS=Homo sapiens OX=9606 GN=AGPAT2 PE=1 SV=1 GN= AGPAT2	-7.46677563943127	-7.370288857079612	-7.3437420720653686	-7.332348945240561	-7.424700823867598	-0.6748117923459878	-7.024122857167612	-7.3339189353454355	-7.446331110657075	-7.419475071182525	-7.451743990809684	-7.360899984026937	-7.361429107183352	-7.294496279544923	-7.108456918396321	-7.055886685635209	-7.259731111346835	-7.414485463295838	-7.300808715649286	-7.285501864380035	-7.231140104669592	-7.366553438660585	-7.386540024968521	-6.981323859195017	-7.084883333415967	-7.020270875233369	-7.3060317888369	-7.412382949736395	-7.033369862537686	-7.31173296109709	-7.284027951628856	-7.276225267452305	-6.895244463427317	-7.189896676141296	-7.304280146731444	-7.389813487803219	(1.120664983034203e-08, 0.05774977430701256)	0.3496686766932515	1.0	0.6444621218958341	-6.93187917216852	-7.285380623301041	0.3535014511325212	O15120|PLCB_HUMAN	AGPAT2	0.19080260311281946
O15121|DEGS1_HUMAN Sphingolipid delta(4)-desaturase DES1 OS=Homo sapiens OX=9606 GN=DEGS1 PE=1 SV=1 GN= DEGS1	-7.46677563943127	-0.2848785552163402	-0.6598240602719304	-0.2984799346465226	-1.2300852136247822	0.28432461498348993	-0.08356082132268637	-1.2672543384398482	-0.6460039473031585	-7.419475071182525	-0.2707219287271419	-1.2194342140536394	-1.249039635927571	-0.6262340021965843	-0.07596166177965682	0.14229031821623248	-0.3056354009147777	-0.2578343523372185	0.4250231951211808	-0.05912715586910213	-0.6232943021006246	-7.366553438660585	-0.2545601866676467	0.1129033160402339	-0.06520411701624633	0.09506654565088783	-0.30909092957441375	-0.6391056532738206	0.2583336072990231	0.11652810323975403	-1.239399565517874	0.12967572723698093	0.5840067379784926	0.30282440291753987	-1.2631816778504894	-0.6224616336329322	(6.108772936386231e-07, 1.2297473404032644e-05)	0.4607075462904251	1.0	0.7134541207134901	-0.6967971683872622	-1.2135160938193956	0.5167189254321334	O15121|DEGS1_HUMAN	DEGS1	0.14663394933504167
O15126|SCAM1_HUMAN Secretory carrier-associated membrane protein 1 OS=Homo sapiens OX=9606 GN=SCAMP1 PE=1 SV=2 GN= SCAMP1	-7.46677563943127	0.3285372207081586	0.14408775716559422	-0.04756564048969896	-7.424700823867598	0.41890487661169284	-0.08356082132268637	-0.04655624084387815	0.3366257784269265	-7.419475071182525	-7.451743990809684	-7.360899984026937	-1.249039635927571	-0.27105764595736337	-0.6613267431903042	-0.28775103795087814	-0.05241610530725419	0.5001088492947602	-0.3128423323448417	-1.2683769241780452	-0.27134106677923914	-1.2301619518898927	0.5011786435513303	-0.07013139162790835	-7.084883333415967	-0.0886768249171122	0.13853293580672696	0.4797152228726174	-0.32429544502881913	0.270950329886267	-0.02914145849846082	-0.664010298071069	-0.3179959607229503	0.15128833458837823	-0.05244690632281191	-1.2395950441119095	(3.5850658264280355e-07, 0.00010287944314768538)	0.027845585074203177	1.0	0.34821236761733937	-0.4826405748173507	-2.490876679559826	2.0082361047424753	O15126|SCAM1_HUMAN	SCAMP1	0.4581558079097324
O15127|SCAM2_HUMAN Secretory carrier-associated membrane protein 2 OS=Homo sapiens OX=9606 GN=SCAMP2 PE=1 SV=2 GN= SCAMP2	-0.27306020513338874	-0.6437037814829434	-0.3039081756778159	-0.2984799346465226	-0.24586200383175835	-1.2799594894637882	-1.2436288738182402	-0.6569038327105502	-1.2648484404034839	-0.2429165963940512	-1.2560825202739077	-1.2194342140536394	-0.6357021105846735	-0.27105764595736337	-0.6613267431903042	-7.055886685635209	-7.259731111346835	-1.2406587001869125	-0.06227738156345822	-0.6645985592918324	-0.27134106677923914	-0.6144159843382019	-0.6152254880807502	-1.2276460784188283	-1.240602606519296	-0.6693325570409092	-0.058204184296123715	-0.6391056532738206	-0.6640619572474582	-0.6856351287960921	-0.6342693774675987	-0.664010298071069	-1.2196787770839568	-0.6414487247520825	-0.656997729219517	-0.6224616336329322	(9.58980521659214e-08, 9.597916914572124e-07)	0.7507911913781404	1.0	0.8994865796422364	-1.1277030495062934	-0.9594002037836676	-0.16830284572262577	O15127|SCAM2_HUMAN	SCAMP2	0.04600531195245038
O15131|IMA6_HUMAN Importin subunit alpha-6 OS=Homo sapiens OX=9606 GN=KPNA5 PE=1 SV=2 GN= KPNA5	-0.27306020513338874	-7.370288857079612	-7.3437420720653686	-7.332348945240561	-0.6099538096629349	-1.2799594894637882	-7.024122857167612	-7.3339189353454355	-7.446331110657075	-0.2429165963940512	-0.6343892050702812	-0.2402198590021712	-0.6357021105846735	-7.294496279544923	-1.2492582588798529	-1.217901790856199	-0.6578104847090358	-7.414485463295838	-1.2707386381706942	-1.2683769241780452	-1.2271467781319099	-1.2301619518898927	-1.2340040860799344	-6.981323859195017	-7.084883333415967	-7.020270875233369	-1.2682174384229181	-1.2554885499299322	-1.2448966463083238	-1.2898871968920298	-1.239399565517874	-1.2669963497509096	-6.895244463427317	-1.238619686846291	-1.2631816778504894	-1.2395950441119095	(4.570640157908201e-05, 5.2949340897612274e-05)	0.34867392458038493	1.0	0.6444621218958341	-3.5088309328460574	-2.55892004616153	-0.9499108866845276	O15131|IMA6_HUMAN	KPNA5	0.19080260311281946
O15143|ARC1B_HUMAN Actin-related protein 2/3 complex subunit 1B OS=Homo sapiens OX=9606 GN=ARPC1B PE=1 SV=3 GN= ARPC1B	0.8948748552773672	0.6891484655384397	0.8378506700922075	0.9200516524978524	1.0691687650407857	-0.3208230821343105	0.4964732049250905	0.562193098256561	0.17537521587324156	1.0707953089363627	1.1117671516519476	0.91268340467394	0.950651183044263	0.6931703818771313	0.614725232454528	0.5369877439163312	-0.05241610530725419	0.3616679955723983	0.542799941528836	0.9656077584169208	0.774184330713985	0.9781398887425997	0.20229831891093067	0.26287356618092944	0.40645088169948557	0.25018291826364075	0.825227097099397	-0.02414996697621072	0.5966050837500224	-0.3310403842513705	0.7754765631857866	0.8946860339792277	0.09978332560935176	-0.2921261054073954	0.750517811776495	0.8957878506209983	(0.06881377846002579, 0.4878535866737366)	0.003684735685307969	1.0	0.12329563060245112	0.38641220783077984	0.7730878687134323	-0.3866756608826524	O15143|ARC1B_HUMAN	ARPC1B	0.9090523138249362
O15144|ARPC2_HUMAN Actin-related protein 2/3 complex subunit 2 OS=Homo sapiens OX=9606 GN=ARPC2 PE=1 SV=1 GN= ARPC2	1.3851066065601907	1.4379631205274546	1.4076046223392387	1.3236977925302107	1.2548113006284902	1.3354453442660212	1.2188442441031857	1.4491682947521483	1.319731367646674	1.3630311275500893	1.3360040987058357	1.3982425897525952	1.3094306356549696	1.3477507667970023	1.5773202268373534	1.5350485706015378	1.0309114884202843	1.4381900704332538	1.34436204408113	1.4627045407381503	1.536504697697562	1.3368683148682177	1.2354597365948918	1.3837552601698104	1.4837279663438994	1.3347875014322983	1.5079067444901915	1.367998245920821	1.5475742921449944	1.1288154423265604	1.3357967351858362	1.2935464704415582	1.2810820211348086	1.095570013437257	1.5158770192376039	1.4276111809308374	(0.1778460443019867, 0.848791778087616)	0.002214320692005735	1.0	0.08900744281955175	1.3093246724651548	1.4313598153737417	-0.12203514290858686	O15144|ARPC2_HUMAN	ARPC2	1.0505736760482172
O15145|ARPC3_HUMAN Actin-related protein 2/3 complex subunit 3 OS=Homo sapiens OX=9606 GN=ARPC3 PE=1 SV=3 GN= ARPC3	0.18591624615621116	0.3285372207081586	-0.05372903311111863	0.15128442964612315	0.011634560434206805	0.12514995003042037	0.25573733317457387	0.562193098256561	0.17537521587324156	-0.6068962503404999	0.349002310245883	-0.2402198590021712	-0.6357021105846735	0.1788479554202345	0.4023717032364046	0.425935782053312	0.13469268687963237	0.3616679955723983	0.542799941528836	0.2912369845353208	0.6832272858875563	-0.25773888813422285	0.20229831891093067	0.6005976877201228	0.2778381334751159	0.4906077322348392	0.4297222207153723	0.17900628517977876	0.5966050837500224	0.11652810323975403	0.4605501041662718	0.2916999822993872	0.25247073473690584	0.15128833458837823	0.14433386314552266	-0.6224616336329322	(0.025578340515494347, 0.012144072912633419)	0.2681198010331192	1.0	0.6444621218958341	0.13816038309535808	0.2612001154430435	-0.12303973234768542	O15145|ARPC3_HUMAN	ARPC3	0.19080260311281946
O15155|BET1_HUMAN BET1 homolog OS=Homo sapiens OX=9606 GN=BET1 PE=1 SV=1 GN= BET1	-7.46677563943127	-1.257119557407442	-7.3437420720653686	-7.332348945240561	-7.424700823867598	-1.2799594894637882	-1.2436288738182402	-1.2672543384398482	-7.446331110657075	-7.419475071182525	-7.451743990809684	-7.360899984026937	-7.361429107183352	-7.294496279544923	-7.108456918396321	-7.055886685635209	-7.259731111346835	-1.2406587001869125	-1.2707386381706942	-1.2683769241780452	-7.231140104669592	-7.366553438660585	-1.2340040860799344	-6.981323859195017	-1.240602606519296	-1.2472459392210151	-1.2682174384229181	-1.2554885499299322	-1.2448966463083238	-1.2898871968920298	-7.284027951628856	-0.664010298071069	-6.895244463427317	-7.189896676141296	-1.2631816778504894	-7.389813487803219	(7.589731467305683e-06, 0.00010207884770352393)	0.21581135883847047	1.0	0.6361536918799583	-5.159205467755871	-3.8759487079222557	-1.2832567598336158	O15155|BET1_HUMAN	BET1	0.19643794807520693
O15156|ZBT7B_HUMAN Zinc finger and BTB domain-containing protein 7B OS=Homo sapiens OX=9606 GN=ZBTB7B PE=1 SV=2 GN= ZBTB7B	-7.46677563943127	-7.370288857079612	-7.3437420720653686	-7.332348945240561	-7.424700823867598	-7.310730899299816	-7.024122857167612	-7.3339189353454355	-1.2648484404034839	-7.419475071182525	-7.451743990809684	-7.360899984026937	-7.361429107183352	-7.294496279544923	-7.108456918396321	-7.055886685635209	-7.259731111346835	-7.414485463295838	-7.300808715649286	-7.285501864380035	-7.231140104669592	-7.366553438660585	-7.386540024968521	-6.981323859195017	-7.084883333415967	-7.020270875233369	-7.3060317888369	-7.412382949736395	-7.033369862537686	-7.31173296109709	-7.284027951628856	-7.276225267452305	-6.895244463427317	-7.189896676141296	-7.304280146731444	-7.389813487803219	(1.2037181917889939e-08, 0.05774977430701256)	0.3367517330327807	1.0	0.6444621218958341	-6.954600994003532	-7.285380623301041	0.3307796292975089	O15156|ZBT7B_HUMAN	ZBTB7B	0.19080260311281946
O15160|RPAC1_HUMAN DNA-directed RNA polymerases I and III subunit RPAC1 OS=Homo sapiens OX=9606 GN=POLR1C PE=1 SV=1 GN= POLR1C	0.18591624615621116	-0.03028800555844454	-0.05372903311111863	-0.2984799346465226	0.011634560434206805	-0.06966409522818731	-1.2436288738182402	-0.3013416949206671	-1.2648484404034839	0.21600462822789168	-0.009750357292235922	-0.2402198590021712	-0.6357021105846735	-0.019654848095016567	-1.2492582588798529	-1.217901790856199	0.13469268687963237	-1.2406587001869125	-0.3128423323448417	-0.05912715586910213	-0.6232943021006246	-1.2301619518898927	-0.2545601866676467	-1.2276460784188283	-1.240602606519296	-0.6693325570409092	-0.664058593537805	-7.412382949736395	-0.32429544502881913	-0.0796886938653149	-0.2789977299512605	-1.2669963497509096	-6.895244463427317	-0.04095777556066331	-0.05244690632281191	-1.2395950441119095	(1.4504782939184224e-06, 0.004380878526717424)	0.12509396499499276	1.0	0.5087062017110471	-1.2415012953928168	-0.3980676934483622	-0.8434336019444546	O15160|RPAC1_HUMAN	POLR1C	0.29353296778938753
O15162|PLS1_HUMAN Phospholipid scramblase 1 OS=Homo sapiens OX=9606 GN=PLSCR1 PE=1 SV=1 GN= PLSCR1	-7.46677563943127	-1.257119557407442	-7.3437420720653686	-1.2628484901564199	-7.424700823867598	0.41890487661169284	-7.024122857167612	-7.3339189353454355	-0.28269331465197894	-7.419475071182525	-7.451743990809684	-0.2402198590021712	-0.27692265797396565	-0.6262340021965843	-7.108456918396321	-7.055886685635209	0.5454452863229623	-0.6197521839363873	-7.300808715649286	-7.285501864380035	-1.2271467781319099	-0.25773888813422285	-0.2545601866676467	-6.981323859195017	-7.084883333415967	-1.2472459392210151	-7.3060317888369	-0.6391056532738206	-7.033369862537686	0.270950329886267	-0.2789977299512605	-7.276225267452305	-0.6516163142789956	0.6539977975939141	-7.304280146731444	-0.6224616336329322	(2.586896471257205e-06, 1.582803861310822e-07)	6.305684745905494e-11	4.620805781799546e-07	3.850671484832955e-08	-1.030184602857855	-6.90330754207153	5.873122939213674	O15162|PLS1_HUMAN	PLSCR1	7.414463531081254
O15164|TIF1A_HUMAN Transcription intermediary factor 1-alpha OS=Homo sapiens OX=9606 GN=TRIM24 PE=1 SV=3 GN= TRIM24	-7.46677563943127	-7.370288857079612	-7.3437420720653686	-7.332348945240561	-7.424700823867598	-7.310730899299816	-7.024122857167612	-7.3339189353454355	-7.446331110657075	-7.419475071182525	-7.451743990809684	-7.360899984026937	-7.361429107183352	-7.294496279544923	-7.108456918396321	-7.055886685635209	-7.259731111346835	-7.414485463295838	-7.300808715649286	-7.285501864380035	-7.231140104669592	-7.366553438660585	-7.386540024968521	-6.981323859195017	-7.084883333415967	-7.020270875233369	-1.2682174384229181	-7.412382949736395	-7.033369862537686	-7.31173296109709	-7.284027951628856	-7.276225267452305	-6.895244463427317	-7.189896676141296	-7.304280146731444	-7.389813487803219	(0.006056803744286299, 1.6060147345342557e-07)	0.301401760441337	1.0	0.6444621218958341	-7.263675127516211	-6.908017226400167	-0.3556579011160439	O15164|TIF1A_HUMAN	TRIM24	0.19080260311281946
O15169|AXIN1_HUMAN Axin-1 OS=Homo sapiens OX=9606 GN=AXIN1 PE=1 SV=2 GN= AXIN1	-7.46677563943127	-7.370288857079612	-7.3437420720653686	-7.332348945240561	-7.424700823867598	-7.310730899299816	-7.024122857167612	-7.3339189353454355	-7.446331110657075	-7.419475071182525	-7.451743990809684	-7.360899984026937	-7.361429107183352	-7.294496279544923	-7.108456918396321	-1.217901790856199	-7.259731111346835	-7.414485463295838	-7.300808715649286	-7.285501864380035	-7.231140104669592	-7.366553438660585	-7.386540024968521	-6.981323859195017	-7.084883333415967	-1.2472459392210151	-7.3060317888369	-7.412382949736395	-7.033369862537686	-7.31173296109709	-7.284027951628856	-7.276225267452305	-1.2196787770839568	-7.189896676141296	-7.304280146731444	-7.389813487803219	(4.872350700679817e-08, 1.374453546532095e-07)	0.6947236286305631	1.0	0.8678654464839043	-6.691245596398426	-6.920506567377353	0.22926097097892661	O15169|AXIN1_HUMAN	AXIN1	0.06154760244938653
O15173|PGRC2_HUMAN Membrane-associated progesterone receptor component 2 OS=Homo sapiens OX=9606 GN=PGRMC2 PE=1 SV=1 GN= PGRMC2	0.48990173603426324	0.6891484655384397	0.8378506700922075	0.7603183282049601	0.5124348492592647	0.7302976471482208	0.5950354876718341	0.6638588145004016	0.5952505080780478	0.6380848463349442	0.49007383644832103	0.371909664986919	0.59299393604523	0.5883154494119259	0.7844176244988219	0.5369877439163312	0.8990179096440305	0.3616679955723983	0.7392847209888356	0.6444246867404905	0.8590484719580683	0.1995559094819801	0.20229831891093067	0.7686023851643624	0.7074909691129273	0.677095706116436	1.0987894553513609	0.17900628517977876	0.6845944257681305	0.8014061214254383	0.5773966937886614	0.7360799561495552	0.5840067379784926	0.8275547673886919	0.5537370423081605	0.3565002842693826	(0.09242966771125793, 0.06813661754131317)	0.14566400688443953	1.0	0.5485230433962862	0.5763639304212895	0.6754474901901535	-0.09908355976886396	O15173|PGRC2_HUMAN	PGRMC2	0.2608051230397916
O15212|PFD6_HUMAN Prefoldin subunit 6 OS=Homo sapiens OX=9606 GN=PFDN6 PE=1 SV=1 GN= PFDN6	0.3507039082807722	-0.2848785552163402	0.14408775716559422	-0.04756564048969896	0.37766741130679016	0.12514995003042037	-0.3252270013549174	0.30953929486866577	0.47728506951586364	0.5168072805462982	0.349002310245883	-0.2402198590021712	-0.27692265797396565	-0.019654848095016567	-7.108456918396321	-0.28775103795087814	0.29417329603085074	-0.003060382258422056	-0.3128423323448417	-0.31141085708666283	-0.020833607082554422	-0.6144159843382019	-0.2545601866676467	-0.650302879285828	-1.240602606519296	-0.6693325570409092	-0.30909092957441375	-0.2772401723068692	-0.32429544502881913	0.270950329886267	0.4605501041662718	-0.3112860693804533	-0.6516163142789956	0.15128833458837823	0.3048681565561592	-0.2647838810974135	(0.27443766593933105, 1.4192272601576406e-06)	0.3633431489982111	1.0	0.650043602504612	-0.12681694435272794	-0.5086211645329913	0.3818042201802634	O15212|PFD6_HUMAN	PFDN6	0.18705751152322625
O15213|WDR46_HUMAN WD repeat-containing protein 46 OS=Homo sapiens OX=9606 GN=WDR46 PE=1 SV=3 GN= WDR46	-7.46677563943127	-7.370288857079612	-7.3437420720653686	-7.332348945240561	-7.424700823867598	-1.2799594894637882	-7.024122857167612	-7.3339189353454355	-1.2648484404034839	-7.419475071182525	-7.451743990809684	-1.2194342140536394	-7.361429107183352	-7.294496279544923	-7.108456918396321	-7.055886685635209	-7.259731111346835	-7.414485463295838	-7.300808715649286	-7.285501864380035	-7.231140104669592	-7.366553438660585	-7.386540024968521	-6.981323859195017	-7.084883333415967	-7.020270875233369	-7.3060317888369	-7.412382949736395	-7.033369862537686	-7.31173296109709	-7.284027951628856	-1.2669963497509096	-6.895244463427317	-1.238619686846291	-7.304280146731444	-1.2395950441119095	(2.228635366918752e-06, 1.5895892602202366e-07)	0.12752789180404267	1.0	0.5113736147598646	-5.740914363363749	-6.909803815944704	1.168889452580955	O15213|WDR46_HUMAN	WDR46	0.29126168393544066
O15226|NKRF_HUMAN NF-kappa-B-repressing factor OS=Homo sapiens OX=9606 GN=NKRF PE=1 SV=2 GN= NKRF	-7.46677563943127	-1.257119557407442	-7.3437420720653686	-7.332348945240561	-7.424700823867598	-0.6748117923459878	-7.024122857167612	-7.3339189353454355	-7.446331110657075	-1.2268216916255699	-7.451743990809684	-7.360899984026937	-7.361429107183352	-7.294496279544923	-7.108456918396321	-7.055886685635209	0.13469268687963237	-7.414485463295838	-7.300808715649286	-7.285501864380035	-0.6232943021006246	-7.366553438660585	-7.386540024968521	-6.981323859195017	-7.084883333415967	-7.020270875233369	-7.3060317888369	-7.412382949736395	-7.033369862537686	-0.6856351287960921	-7.284027951628856	-7.276225267452305	-6.895244463427317	-1.238619686846291	-7.304280146731444	-7.389813487803219	(3.445861011641682e-06, 9.700171403892455e-07)	0.3035036672990642	1.0	0.6444621218958341	-5.6028969510489475	-6.51626670584922	0.9133697548002724	O15226|NKRF_HUMAN	NKRF	0.19080260311281946
O15228|GNPAT_HUMAN Dihydroxyacetone phosphate acyltransferase OS=Homo sapiens OX=9606 GN=GNPAT PE=1 SV=1 GN= GNPAT	-7.46677563943127	-0.2848785552163402	-7.3437420720653686	-7.332348945240561	-7.424700823867598	-0.06966409522818731	-0.664990698124665	-0.04655624084387815	-7.446331110657075	-7.419475071182525	-7.451743990809684	-7.360899984026937	-7.361429107183352	-7.294496279544923	-7.108456918396321	-7.055886685635209	0.29417329603085074	-1.2406587001869125	-7.300808715649286	-7.285501864380035	-7.231140104669592	-7.366553438660585	-1.2340040860799344	-1.2276460784188283	-7.084883333415967	-7.020270875233369	-7.3060317888369	-1.2554885499299322	-7.033369862537686	-0.0796886938653149	-1.239399565517874	-1.2669963497509096	-1.2196787770839568	-0.04095777556066331	-0.656997729219517	-7.389813487803219	(9.502327156951651e-05, 1.8938024368253537e-05)	0.08746811493212216	1.0	0.5069125233522748	-3.6890643528492517	-5.596050352577406	1.9069859997281546	O15228|GNPAT_HUMAN	GNPAT	0.29506697933172976
O15230|LAMA5_HUMAN Laminin subunit alpha-5 OS=Homo sapiens OX=9606 GN=LAMA5 PE=1 SV=8 GN= LAMA5	0.3507039082807722	-1.257119557407442	-0.3039081756778159	-7.332348945240561	0.011634560434206805	-0.3208230821343105	2.31156383251247	-0.3013416949206671	-7.446331110657075	0.013026789580603377	-0.009750357292235922	-0.2402198590021712	-0.02371448482654322	-7.294496279544923	1.962607696794475	2.122785374381921	0.13469268687963237	-1.2406587001869125	-7.300808715649286	-7.285501864380035	-7.231140104669592	-0.6144159843382019	-7.386540024968521	2.1664460906633756	2.000585329048904	2.146664285159012	-7.3060317888369	-7.412382949736395	1.963028224004953	-0.3310403842513705	-7.284027951628856	-7.276225267452305	2.2812116386900376	0.30282440291753987	-1.2631816778504894	-0.2647838810974135	(0.00044381810585036874, 0.0012260808143764734)	0.5556234866769634	1.0	0.781348860174398	-2.253976040273039	-1.4924685760588339	-0.761507464214205	O15230|LAMA5_HUMAN	LAMA5	0.10715501705655067
O15235|RT12_HUMAN 28S ribosomal protein S12, mitochondrial OS=Homo sapiens OX=9606 GN=MRPS12 PE=1 SV=1 GN= MRPS12	-0.6373703097621473	-7.370288857079612	-1.2708381389811143	-7.332348945240561	-0.6099538096629349	-7.310730899299816	-7.024122857167612	-1.2672543384398482	-0.6460039473031585	-0.6068962503404999	-7.451743990809684	-1.2194342140536394	-1.249039635927571	-7.294496279544923	-7.108456918396321	-7.055886685635209	-7.259731111346835	-1.2406587001869125	-1.2707386381706942	-0.31141085708666283	-7.231140104669592	-1.2301619518898927	-1.2340040860799344	-6.981323859195017	-7.084883333415967	-7.020270875233369	-0.664058593537805	-1.2554885499299322	-7.033369862537686	-7.31173296109709	-7.284027951628856	-1.2669963497509096	-6.895244463427317	-7.189896676141296	-7.304280146731444	-7.389813487803219	(1.163357501354767e-05, 0.00022892792185302824)	0.175601341021706	1.0	0.6118909305787263	-5.079983577858328	-3.6446516925211583	-1.4353318853371695	O15235|RT12_HUMAN	MRPS12	0.21332598384993307
O15239|NDUA1_HUMAN NADH dehydrogenase [ubiquinone] 1 alpha subcomplex subunit 1 OS=Homo sapiens OX=9606 GN=NDUFA1 PE=1 SV=1 GN= NDUFA1	-7.46677563943127	-7.370288857079612	-7.3437420720653686	-7.332348945240561	-7.424700823867598	-7.310730899299816	-7.024122857167612	-7.3339189353454355	-7.446331110657075	-7.419475071182525	-7.451743990809684	-7.360899984026937	-7.361429107183352	-7.294496279544923	-7.108456918396321	-7.055886685635209	-7.259731111346835	-7.414485463295838	-1.2707386381706942	-7.285501864380035	-7.231140104669592	-7.366553438660585	-7.386540024968521	-6.981323859195017	-7.084883333415967	-7.020270875233369	-7.3060317888369	-7.412382949736395	-7.033369862537686	-7.31173296109709	-7.284027951628856	-1.2669963497509096	-6.895244463427317	-7.189896676141296	-7.304280146731444	-7.389813487803219	(0.006056803744286299, 9.97832216853567e-07)	0.12190227380374818	1.0	0.507750235284379	-7.263675127516211	-6.5329244361022925	-0.7307506914139186	O15239|NDUA1_HUMAN	NDUFA1	0.29434986667710183
O15243|OBRG_HUMAN Leptin receptor gene-related protein OS=Homo sapiens OX=9606 GN=LEPROT PE=1 SV=1 GN= LEPROT	-7.46677563943127	-7.370288857079612	-7.3437420720653686	-7.332348945240561	-7.424700823867598	-7.310730899299816	-7.024122857167612	-7.3339189353454355	-7.446331110657075	-7.419475071182525	-7.451743990809684	-7.360899984026937	-7.361429107183352	-7.294496279544923	-1.2492582588798529	-7.055886685635209	-7.259731111346835	-7.414485463295838	-7.300808715649286	-7.285501864380035	-7.231140104669592	-7.366553438660585	-7.386540024968521	-6.981323859195017	-7.084883333415967	-7.020270875233369	-7.3060317888369	-7.412382949736395	-7.033369862537686	-7.31173296109709	-7.284027951628856	-7.276225267452305	-6.895244463427317	-7.189896676141296	-7.304280146731444	-7.389813487803219	(0.006056803744286299, 1.4406070647510205e-07)	0.3188528344627711	1.0	0.6444621218958341	-7.263675127516211	-6.919180707081262	-0.34449442043494916	O15243|OBRG_HUMAN	LEPROT	0.19080260311281946
O15247|CLIC2_HUMAN Chloride intracellular channel protein 2 OS=Homo sapiens OX=9606 GN=CLIC2 PE=1 SV=3 GN= CLIC2	-7.46677563943127	-7.370288857079612	-7.3437420720653686	-7.332348945240561	-7.424700823867598	-7.310730899299816	-7.024122857167612	-7.3339189353454355	-7.446331110657075	-7.419475071182525	-7.451743990809684	-1.2194342140536394	-7.361429107183352	-7.294496279544923	-7.108456918396321	-7.055886685635209	-7.259731111346835	-7.414485463295838	-7.300808715649286	-7.285501864380035	-7.231140104669592	-7.366553438660585	-7.386540024968521	-6.981323859195017	-7.084883333415967	-7.020270875233369	-7.3060317888369	-7.412382949736395	-7.033369862537686	-7.31173296109709	-7.284027951628856	-7.276225267452305	-6.895244463427317	-7.189896676141296	-7.304280146731444	-7.389813487803219	(1.2823232253822425e-08, 0.05774977430701256)	0.3436803489381267	1.0	0.6444621218958341	-6.956601839017546	-7.285380623301041	0.32877878428349483	O15247|CLIC2_HUMAN	CLIC2	0.19080260311281946
O15254|ACOX3_HUMAN Peroxisomal acyl-coenzyme A oxidase 3 OS=Homo sapiens OX=9606 GN=ACOX3 PE=1 SV=2 GN= ACOX3	-7.46677563943127	-7.370288857079612	-1.2708381389811143	-7.332348945240561	-7.424700823867598	-7.310730899299816	0.38473250472934667	-7.3339189353454355	-0.6460039473031585	-7.419475071182525	-7.451743990809684	-7.360899984026937	-7.361429107183352	-7.294496279544923	0.5151766852611667	0.29385759155232166	-1.259857766987965	-7.414485463295838	-7.300808715649286	-0.6645985592918324	-7.231140104669592	-7.366553438660585	-7.386540024968521	0.503674943718146	0.2778381334751159	0.5875189947363599	-0.30909092957441375	-1.2554885499299322	0.8369247412700492	-1.2898871968920298	-7.284027951628856	-0.06102424639122855	0.37706258024887446	-1.238619686846291	-7.304280146731444	-7.389813487803219	(6.158071482786909e-05, 0.0002743031654972583)	0.6807804367612047	1.0	0.8610215810469638	-4.228466690542443	-3.715859181423549	-0.5126075091188937	O15254|ACOX3_HUMAN	ACOX3	0.06498596305023564
O15258|RER1_HUMAN Protein RER1 OS=Homo sapiens OX=9606 GN=RER1 PE=1 SV=1 GN= RER1	0.3507039082807722	-0.2848785552163402	-0.05372903311111863	-0.6552059619361276	0.011634560434206805	-0.6748117923459878	-0.664990698124665	0.1462178547615762	-0.28269331465197894	-0.2429165963940512	-0.2707219287271419	0.01554913240569014	-0.27692265797396565	-0.27105764595736337	-1.2492582588798529	-1.217901790856199	-0.3056354009147777	-0.6197521839363873	-0.06227738156345822	-0.05912715586910213	-0.6232943021006246	1.4907245954736834e-05	0.0007278252574787273	-0.650302879285828	-1.240602606519296	-1.2472459392210151	0.13853293580672696	-1.2554885499299322	-1.2448966463083238	-0.0796886938653149	-0.2789977299512605	-0.06102424639122855	-0.6516163142789956	-0.6414487247520825	-0.05244690632281191	-0.006572577389864807	(0.020904438570141792, 0.0015801650006324053)	0.44321269206976655	1.0	0.7030005643911795	-0.45847167508535247	-0.33704324042972766	-0.1214284346556248	O15258|RER1_HUMAN	RER1	0.15304432631463333
O15259-3|NPHP1_HUMAN Isoform 3 of Nephrocystin-1 OS=Homo sapiens OX=9606 GN=NPHP1 GN= NPHP1	-7.46677563943127	-7.370288857079612	-7.3437420720653686	-7.332348945240561	-7.424700823867598	-7.310730899299816	-7.024122857167612	-7.3339189353454355	-1.2648484404034839	-7.419475071182525	-7.451743990809684	-7.360899984026937	-7.361429107183352	-7.294496279544923	-7.108456918396321	-7.055886685635209	-7.259731111346835	-0.6197521839363873	-0.6656613150783999	-7.285501864380035	-7.231140104669592	-7.366553438660585	-7.386540024968521	-6.981323859195017	-7.084883333415967	-7.020270875233369	-7.3060317888369	-7.412382949736395	-7.033369862537686	-7.31173296109709	-7.284027951628856	-7.276225267452305	-6.895244463427317	-7.189896676141296	-7.304280146731444	-7.389813487803219	(6.72906566023812e-08, 1.4216540478173556e-07)	0.6789895291100454	1.0	0.8605387874988607	-6.614864330035559	-6.870683910765361	0.2558195807298018	O15259-3|NPHP1_HUMAN	NPHP1	0.0652295497209877
O15260|SURF4_HUMAN Surfeit locus protein 4 OS=Homo sapiens OX=9606 GN=SURF4 PE=1 SV=3 GN= SURF4	0.8087084835725039	0.9419529966326574	0.75346317204697	0.9200516524978524	0.9181372408658618	1.0240525737294932	0.6832024539648843	1.051385763861699	1.0955195464242689	0.6380848463349442	0.7159489827937964	0.509550684133355	0.59299393604523	0.8689009942366901	1.0468712350589038	0.9482770786816225	1.0911565267865277	1.3435559861178534	1.2516362071275131	1.146312761068583	0.9340440026794918	0.815301877033671	1.0516082636565731	0.8425796893675229	1.052220251649074	0.8953070939253526	1.2573968317901516	1.0954905298166524	0.9038250847223732	1.0719894690543783	0.8586218713619587	1.2474102626698436	0.8866312276844389	1.1513106564461915	0.9110521051871315	-0.006572577389864807	(0.01350898202508688, 0.5282029509544373)	0.2988474364003646	1.0	0.6444621218958341	0.8862648228786261	0.9745427065039767	-0.0882778836253506	O15260|SURF4_HUMAN	SURF4	0.19080260311281946
O15269|SPTC1_HUMAN Serine palmitoyltransferase 1 OS=Homo sapiens OX=9606 GN=SPTLC1 PE=1 SV=1 GN= SPTLC1	-0.6373703097621473	-0.6437037814829434	-0.6598240602719304	-0.2984799346465226	-0.6099538096629349	-0.3208230821343105	-0.3252270013549174	-0.6569038327105502	-1.2648484404034839	-1.2268216916255699	-0.009750357292235922	-1.2194342140536394	-1.249039635927571	-1.2355954431089016	-7.108456918396321	-0.6333575128597319	-0.3056354009147777	-1.2406587001869125	-0.06227738156345822	-0.31141085708666283	-1.2271467781319099	-1.2301619518898927	-1.2340040860799344	-0.650302879285828	-1.240602606519296	-1.2472459392210151	-0.30909092957441375	-1.2554885499299322	-7.033369862537686	-1.2898871968920298	-1.239399565517874	-0.06102424639122855	-0.6516163142789956	-0.6414487247520825	-0.656997729219517	-1.2395950441119095	(3.652254235930741e-05, 4.625082056008978e-06)	0.4425020412878704	1.0	0.702786076843848	-0.9683019441411218	-1.3663072429347891	0.3980052987936673	O15269|SPTC1_HUMAN	SPTLC1	0.15317685106089787
O15270|SPTC2_HUMAN Serine palmitoyltransferase 2 OS=Homo sapiens OX=9606 GN=SPTLC2 PE=1 SV=1 GN= SPTLC2	-0.016037860274476807	-7.370288857079612	-7.3437420720653686	-1.2628484901564199	-0.6099538096629349	0.41890487661169284	-0.664990698124665	-7.3339189353454355	-7.446331110657075	0.013026789580603377	-1.2560825202739077	0.01554913240569014	-0.02371448482654322	-1.2355954431089016	-1.2492582588798529	-7.055886685635209	0.8231884523459215	-7.414485463295838	-1.2707386381706942	-7.285501864380035	-0.6232943021006246	0.3623939211909088	-1.2340040860799344	-0.650302879285828	-7.084883333415967	-0.6693325570409092	-1.2682174384229181	-7.412382949736395	-7.033369862537686	0.40694726158780736	-0.6342693774675987	-1.2669963497509096	-0.3179959607229503	0.7451393095853766	-0.656997729219517	0.19334435997288263	(9.837705874815583e-06, 0.00037534351577050984)	0.02745127100605971	1.0	0.3462356522072385	-1.3312040244451704	-3.63055296409587	2.2993489396506996	O15270|SPTC2_HUMAN	SPTLC2	0.46062821445119145
O15294|OGT1_HUMAN UDP-N-acetylglucosamine--peptide N-acetylglucosaminyltransferase 110 kDa subunit OS=Homo sapiens OX=9606 GN=OGT PE=1 SV=3 GN= OGT	-0.6373703097621473	-0.2848785552163402	-0.05372903311111863	-0.6552059619361276	-0.6099538096629349	-0.06966409522818731	-7.024122857167612	-0.04655624084387815	-0.6460039473031585	-0.6068962503404999	0.18744465470105692	-7.360899984026937	-0.27692265797396565	-1.2355954431089016	-7.108456918396321	-7.055886685635209	0.13469268687963237	-0.2578343523372185	0.13420739789654135	0.2912369845353208	-0.27134106677923914	-1.2301619518898927	0.3618637585455517	-6.981323859195017	-7.084883333415967	-7.020270875233369	0.29902204203949917	-0.6391056532738206	-7.033369862537686	-0.3310403842513705	-7.284027951628856	0.12967572723698093	-1.2196787770839568	-0.2921261054073954	-0.3024028507313186	-7.389813487803219	(3.369948171894066e-05, 3.0847182642901316e-05)	0.5598096461547856	1.0	0.7846193020107692	-2.4844291483101535	-1.8614248152027513	-0.6230043331074022	O15294|OGT1_HUMAN	OGT	0.10534101222272561
O15305|PMM2_HUMAN Phosphomannomutase 2 OS=Homo sapiens OX=9606 GN=PMM2 PE=1 SV=1 GN= PMM2	0.3507039082807722	0.3285372207081586	-0.05372903311111863	-0.6552059619361276	0.2131982863590155	-7.310730899299816	-1.2436288738182402	-0.04655624084387815	-1.2648484404034839	-0.2429165963940512	-0.009750357292235922	-0.6031790760184559	-0.27692265797396565	-1.2355954431089016	-1.2492582588798529	-7.055886685635209	-0.6578104847090358	-7.414485463295838	-0.3128423323448417	-0.6645985592918324	-1.2271467781319099	-0.25773888813422285	-1.2340040860799344	-1.2276460784188283	-1.240602606519296	-1.2472459392210151	-0.664058593537805	-0.6391056532738206	-1.2448966463083238	-7.31173296109709	-0.6342693774675987	-0.664010298071069	-1.2196787770839568	-7.189896676141296	0.14433386314552266	-0.006572577389864807	(5.59598902327707e-06, 6.54047562420601e-06)	0.08774493420142254	1.0	0.5074939840789459	-2.14287225465017	-0.7757708081085027	-1.367101446541667	O15305|PMM2_HUMAN	PMM2	0.29456910158578964
O15321|TM9S1_HUMAN Transmembrane 9 superfamily member 1 OS=Homo sapiens OX=9606 GN=TM9SF1 PE=2 SV=2 GN= TM9SF1	-7.46677563943127	-1.257119557407442	-7.3437420720653686	-1.2628484901564199	-0.6099538096629349	-0.06966409522818731	-7.024122857167612	-1.2672543384398482	-7.446331110657075	-0.6068962503404999	-1.2560825202739077	-1.2194342140536394	-0.6357021105846735	-7.294496279544923	-7.108456918396321	-7.055886685635209	-0.3056354009147777	-7.414485463295838	-7.300808715649286	-7.285501864380035	-0.6232943021006246	-0.6144159843382019	-7.386540024968521	-6.981323859195017	-7.084883333415967	-7.020270875233369	-1.2682174384229181	-7.412382949736395	-7.033369862537686	-0.3310403842513705	-1.239399565517874	-7.276225267452305	-6.895244463427317	-0.04095777556066331	-7.304280146731444	-1.2395950441119095	(8.164538303390145e-05, 9.060870070243254e-05)	0.2453790895655507	1.0	0.6444621218958341	-3.62285926250222	-4.9078409012651525	1.2849816387629325	O15321|TM9S1_HUMAN	TM9SF1	0.19080260311281946
O15344|TRI18_HUMAN E3 ubiquitin-protein ligase Midline-1 OS=Homo sapiens OX=9606 GN=MID1 PE=1 SV=1 GN= MID1	-0.016037860274476807	-7.370288857079612	-7.3437420720653686	-7.332348945240561	-0.24586200383175835	-1.2799594894637882	-7.024122857167612	-7.3339189353454355	-1.2648484404034839	-0.6068962503404999	-0.2707219287271419	0.01554913240569014	0.175085995814793	-7.294496279544923	-7.108456918396321	-7.055886685635209	-1.259857766987965	-1.2406587001869125	0.13420739789654135	-0.05912715586910213	-7.231140104669592	-1.2301619518898927	-0.2545601866676467	-6.981323859195017	-7.084883333415967	-7.020270875233369	0.13853293580672696	-0.6391056532738206	-7.033369862537686	-0.3310403842513705	-7.284027951628856	0.12967572723698093	-6.895244463427317	-1.238619686846291	-7.304280146731444	-0.006572577389864807	(0.00010969948198180646, 0.00011921057739527896)	0.7503797896131053	1.0	0.8994349806445757	-3.28088625226239	-3.651940996831861	0.37105474456947096	O15344|TRI18_HUMAN	MID1	0.04603022594587471
O15347|HMGB3_HUMAN High mobility group protein B3 OS=Homo sapiens OX=9606 GN=HMGB3 PE=1 SV=4 GN= HMGB3	-1.2601625471784401	-0.6437037814829434	-1.2708381389811143	-1.2628484901564199	-1.2300852136247822	-0.6748117923459878	-1.2436288738182402	-0.6569038327105502	-1.2648484404034839	-7.419475071182525	-1.2560825202739077	-1.2194342140536394	-1.249039635927571	-0.27105764595736337	-7.108456918396321	-7.055886685635209	-0.6578104847090358	-1.2406587001869125	-1.2707386381706942	-1.2683769241780452	-0.6232943021006246	-7.366553438660585	-1.2340040860799344	-6.981323859195017	-7.084883333415967	-7.020270875233369	-0.664058593537805	-1.2554885499299322	-7.033369862537686	-0.3310403842513705	-1.239399565517874	-0.664010298071069	-6.895244463427317	-0.6414487247520825	-1.2631816778504894	-1.2395950441119095	(4.317777893447783e-06, 6.844798917882144e-05)	0.4142714411930878	1.0	0.683272815904332	-2.1955900785409335	-2.9468883773267214	0.7512982987857879	O15347|HMGB3_HUMAN	HMGB3	0.16540585739467079
O15355|PPM1G_HUMAN Protein phosphatase 1G OS=Homo sapiens OX=9606 GN=PPM1G PE=1 SV=1 GN= PPM1G	0.7133936350629229	1.1405008123672684	0.9148426540849357	0.7603183282049601	0.6332229305313485	0.5354836018896131	0.25573733317457387	0.9156232612020021	0.17537521587324156	0.6380848463349442	0.6082595282465662	-0.2402198590021712	0.175085995814793	0.7840381690364395	0.11331001099051866	-0.28775103795087814	0.42886420614135534	0.5001088492947602	0.9672718236618332	0.5446512090171106	0.774184330713985	0.3623939211909088	0.3618637585455517	0.26287356618092944	0.2778381334751159	-0.33001550552706715	1.038001217230792	-0.6391056532738206	0.1064498427912126	0.624415130705597	0.5773966937886614	0.9630040908017169	0.09978332560935176	0.5520611997718899	1.0443094664024075	-0.2647838810974135	(0.11094124615192413, 0.10361898690462112)	0.012053843746451418	1.0	0.2547673235128216	0.2877929363518069	0.6456882765156133	-0.3578953401638064	O15355|PPM1G_HUMAN	PPM1G	0.5938562754266177
O15357|SHIP2_HUMAN Phosphatidylinositol 3,4,5-trisphosphate 5-phosphatase 2 OS=Homo sapiens OX=9606 GN=INPPL1 PE=1 SV=2 GN= INPPL1	-7.46677563943127	-0.2848785552163402	-0.6598240602719304	-0.6552059619361276	-1.2300852136247822	-7.310730899299816	-0.664990698124665	-0.6569038327105502	-1.2648484404034839	-1.2268216916255699	-1.2560825202739077	-7.360899984026937	-7.361429107183352	-7.294496279544923	-0.6613267431903042	-1.217901790856199	-7.259731111346835	-7.414485463295838	-0.6656613150783999	-7.285501864380035	-7.231140104669592	-7.366553438660585	-0.6152254880807502	-6.981323859195017	-7.084883333415967	-0.6693325570409092	-7.3060317888369	-1.2554885499299322	-7.033369862537686	-7.31173296109709	-1.239399565517874	-1.2669963497509096	-6.895244463427317	-7.189896676141296	-0.656997729219517	-7.389813487803219	(1.1532548342074733e-05, 9.243589011020958e-05)	0.04421355399548001	1.0	0.3970308281746659	-5.0365984548362785	-2.872502643151267	-2.1640958116850117	O15357|SHIP2_HUMAN	INPPL1	0.40117577034936913
O15371|EIF3D_HUMAN Eukaryotic translation initiation factor 3 subunit D OS=Homo sapiens OX=9606 GN=EIF3D PE=1 SV=1 GN= EIF3D	0.8087084835725039	0.3285372207081586	0.8378506700922075	0.6665066268254314	0.6332229305313485	0.7302976471482208	0.10316842771710745	0.30953929486866577	0.6994608005055363	0.6380848463349442	0.6082595282465662	0.509550684133355	1.0857685345650072	0.6931703818771313	0.27222931441973625	-0.04881511193757308	0.29417329603085074	0.7256120570253185	0.9672718236618332	0.8950153494215335	0.6832272858875563	0.7211223473165268	0.8168412268829285	-0.07013139162790835	0.2778381334751159	0.25018291826364075	0.9020523352485101	0.7010071987420741	0.1064498427912126	0.40694726158780736	0.6835934612744433	0.8946860339792277	0.4888367368666253	1.0359719889431886	0.750517811776495	0.7161187513611622	(0.08447179943323135, 0.10652028769254684)	0.8199184874290606	1.0	0.930438476212228	0.5970713120663003	0.5738405316994053	0.023230780366894965	O15371|EIF3D_HUMAN	EIF3D	0.03131233862661163
O15372|EIF3H_HUMAN Eukaryotic translation initiation factor 3 subunit H OS=Homo sapiens OX=9606 GN=EIF3H PE=1 SV=1 GN= EIF3H	0.6103994096151973	0.4672518886359097	0.4417674408908613	0.7603183282049601	0.2131982863590155	0.7302976471482208	0.38473250472934667	0.562193098256561	0.3366257784269265	0.6380848463349442	0.7159489827937964	0.509550684133355	0.7884235211576904	0.6931703818771313	0.7844176244988219	0.425935782053312	0.7401000144649916	0.5001088492947602	1.0325219956424063	0.9656077584169208	0.6832272858875563	0.4999560848147219	0.3618637585455517	0.6005976877201228	0.5212304836093516	0.37705190280773876	0.9726672460348853	-0.2772401723068692	0.5966050837500224	0.5245633742306227	0.16612021334383295	0.9630040908017169	0.6721764516971629	0.4364243754505439	0.750517811776495	0.7161187513611622	(0.005672113969922066, 0.5886579155921936)	0.06554107948915144	1.0	0.43229975742259386	0.5102093711494764	0.6663344893418885	-0.15612511819241215	O15372|EIF3H_HUMAN	EIF3H	0.36421500816299057
O15374|MOT5_HUMAN Monocarboxylate transporter 5 OS=Homo sapiens OX=9606 GN=SLC16A4 PE=2 SV=1 GN= SLC16A4	-7.46677563943127	-7.370288857079612	-7.3437420720653686	-7.332348945240561	-7.424700823867598	-7.310730899299816	-7.024122857167612	-7.3339189353454355	-7.446331110657075	-7.419475071182525	-7.451743990809684	-7.360899984026937	-7.361429107183352	-7.294496279544923	-7.108456918396321	-7.055886685635209	-7.259731111346835	-7.414485463295838	-7.300808715649286	-7.285501864380035	-7.231140104669592	-7.366553438660585	-7.386540024968521	-6.981323859195017	-7.084883333415967	-7.020270875233369	-7.3060317888369	-7.412382949736395	-7.033369862537686	-7.31173296109709	-7.284027951628856	-1.2669963497509096	-6.895244463427317	-7.189896676141296	-7.304280146731444	-7.389813487803219	(0.006056803744286299, 1.5895892602202366e-07)	0.30404902009410517	1.0	0.6444621218958341	-7.263675127516211	-6.909803815944704	-0.3538713115715071	O15374|MOT5_HUMAN	SLC16A4	0.19080260311281946
O15381|NVL_HUMAN Nuclear valosin-containing protein-like OS=Homo sapiens OX=9606 GN=NVL PE=1 SV=1 GN= NVL	-7.46677563943127	-7.370288857079612	-7.3437420720653686	-7.332348945240561	-1.2300852136247822	-1.2799594894637882	-7.024122857167612	-7.3339189353454355	-7.446331110657075	-7.419475071182525	-1.2560825202739077	-1.2194342140536394	-1.249039635927571	-7.294496279544923	-7.108456918396321	-7.055886685635209	-1.259857766987965	-7.414485463295838	-1.2707386381706942	-7.285501864380035	-7.231140104669592	-1.2301619518898927	-7.386540024968521	-6.981323859195017	-7.084883333415967	-7.020270875233369	-1.2682174384229181	-7.412382949736395	-7.033369862537686	-1.2898871968920298	-7.284027951628856	-7.276225267452305	-6.895244463427317	-0.6414487247520825	-7.304280146731444	-7.389813487803219	(1.3922563084634021e-05, 1.2518567018560134e-05)	0.5064476566379137	1.0	0.744632509599244	-5.114115867626763	-5.756745529009093	0.6426296613823297	O15381|NVL_HUMAN	NVL	0.1280580070226037
O15382|BCAT2_HUMAN Branched-chain-amino-acid aminotransferase, mitochondrial OS=Homo sapiens OX=9606 GN=BCAT2 PE=1 SV=2 GN= BCAT2	0.18591624615621116	0.3285372207081586	-0.05372903311111863	-7.332348945240561	-0.6099538096629349	-0.3208230821343105	0.5950354876718341	-0.04655624084387815	-1.2648484404034839	-0.6068962503404999	-0.6343892050702812	-0.6031790760184559	-0.6357021105846735	-0.6262340021965843	0.5151766852611667	0.425935782053312	-0.05241610530725419	-1.2406587001869125	-1.2707386381706942	0.42712730148705524	-1.2271467781319099	-0.6144159843382019	-0.2545601866676467	0.6005976877201228	0.40645088169948557	0.5875189947363599	0.13853293580672696	-0.6391056532738206	0.38686643716431457	-0.6856351287960921	-1.239399565517874	-0.06102424639122855	0.4888367368666253	-0.04095777556066331	0.3048681565561592	-0.6224616336329322	(1.800823952180508e-06, 0.013321161270141602)	0.09414698031218173	1.0	0.507750235284379	-0.7563952130498217	-0.010242236043627836	-0.7461529770061939	O15382|BCAT2_HUMAN	BCAT2	0.29434986667710183
O15394|NCAM2_HUMAN Neural cell adhesion molecule 2 OS=Homo sapiens OX=9606 GN=NCAM2 PE=1 SV=2 GN= NCAM2	-7.46677563943127	-7.370288857079612	-7.3437420720653686	-7.332348945240561	-7.424700823867598	-7.310730899299816	-7.024122857167612	-7.3339189353454355	-7.446331110657075	-7.419475071182525	-1.2560825202739077	-7.360899984026937	-7.361429107183352	-7.294496279544923	-7.108456918396321	-7.055886685635209	-7.259731111346835	-7.414485463295838	-7.300808715649286	-7.285501864380035	-7.231140104669592	-7.366553438660585	-7.386540024968521	-6.981323859195017	-7.084883333415967	-7.020270875233369	-7.3060317888369	-7.412382949736395	-7.033369862537686	-0.6856351287960921	-7.284027951628856	-7.276225267452305	-6.895244463427317	-7.189896676141296	-7.304280146731444	-7.389813487803219	(1.123550141812757e-08, 1.5037089440284035e-07)	0.9459211729793194	1.0	0.9767099275176064	-6.9323702359011605	-6.898151781392555	-0.034218454508605944	O15394|NCAM2_HUMAN	NCAM2	0.010234397983889977
O15397|IPO8_HUMAN Importin-8 OS=Homo sapiens OX=9606 GN=IPO8 PE=1 SV=2 GN= IPO8	-1.2601625471784401	0.4672518886359097	0.5597449574410709	-0.04756564048969896	-0.6099538096629349	-7.310730899299816	-7.024122857167612	0.562193098256561	-0.6460039473031585	0.21600462822789168	-0.009750357292235922	-7.360899984026937	-0.27692265797396565	-0.019654848095016567	-7.108456918396321	-7.055886685635209	-7.259731111346835	-0.6197521839363873	-1.2707386381706942	-7.285501864380035	0.32926243296590313	1.4907245954736834e-05	-0.6152254880807502	-1.2276460784188283	-7.084883333415967	-7.020270875233369	-0.664058593537805	-0.6391056532738206	-7.033369862537686	-7.31173296109709	-0.2789977299512605	-0.3112860693804533	-6.895244463427317	-7.189896676141296	0.3048681565561592	-0.6224616336329322	(4.650609116652049e-05, 0.00027797502116300166)	0.5135024530064841	1.0	0.7492626766836789	-3.1018344174342114	-2.3489991219043866	-0.7528352955298248	O15397|IPO8_HUMAN	IPO8	0.12536590054488342
O15400|STX7_HUMAN Syntaxin-7 OS=Homo sapiens OX=9606 GN=STX7 PE=1 SV=4 GN= STX7	0.3507039082807722	0.3285372207081586	-0.05372903311111863	0.4461310237073516	0.2131982863590155	0.5354836018896131	0.4964732049250905	0.1462178547615762	0.17537521587324156	0.21600462822789168	0.18744465470105692	0.509550684133355	0.47435670966920895	0.3359849774988298	0.614725232454528	0.6379306845508322	0.5454452863229623	0.19778120627311166	0.542799941528836	0.7373313892226178	0.32926243296590313	0.3623939211909088	0.20229831891093067	0.503674943718146	0.5212304836093516	0.5875189947363599	0.5476502249455576	-0.6391056532738206	0.49828075745167155	0.5245633742306227	0.16612021334383295	0.2916999822993872	0.6721764516971629	0.6539977975939141	0.14433386314552266	0.7161187513611622	(0.00033829486346803606, 0.6540403366088867)	0.8273033292371343	1.0	0.9332979895505333	0.38978007283839433	0.3702725049459786	0.019507567892415756	O15400|STX7_HUMAN	STX7	0.029979669699385078
O15427|MOT4_HUMAN Monocarboxylate transporter 4 OS=Homo sapiens OX=9606 GN=SLC16A3 PE=1 SV=1 GN= SLC16A3	-7.46677563943127	-1.257119557407442	-1.2708381389811143	-1.2628484901564199	-7.424700823867598	-1.2799594894637882	0.7604195319907808	-1.2672543384398482	-7.446331110657075	-7.419475071182525	-7.451743990809684	-1.2194342140536394	-1.249039635927571	-7.294496279544923	0.4023717032364046	0.5369877439163312	-1.259857766987965	-1.2406587001869125	-7.300808715649286	-7.285501864380035	-1.2271467781319099	-1.2301619518898927	-1.2340040860799344	0.6902465151732342	0.40645088169948557	0.7555029442803468	-7.3060317888369	-1.2554885499299322	0.5966050837500224	-1.2898871968920298	-1.239399565517874	-7.276225267452305	0.7491739710859716	-1.238619686846291	-1.2631816778504894	-1.2395950441119095	(4.030673153465614e-06, 0.00042406035936437547)	0.01902121638411259	1.0	0.28328308500103366	-1.4625792791923866	-3.877952591355391	2.4153733121630045	O15427|MOT4_HUMAN	SLC16A3	0.5477793566833319
O15431|COPT1_HUMAN High affinity copper uptake protein 1 OS=Homo sapiens OX=9606 GN=SLC31A1 PE=1 SV=1 GN= SLC31A1	-7.46677563943127	-7.370288857079612	-1.2708381389811143	-1.2628484901564199	-7.424700823867598	-7.310730899299816	-7.024122857167612	-7.3339189353454355	-1.2648484404034839	-7.419475071182525	-7.451743990809684	-7.360899984026937	-7.361429107183352	-7.294496279544923	-7.108456918396321	-7.055886685635209	-1.259857766987965	-7.414485463295838	-7.300808715649286	-7.285501864380035	-1.2271467781319099	-7.366553438660585	-1.2340040860799344	-6.981323859195017	-7.084883333415967	-7.020270875233369	-1.2682174384229181	-7.412382949736395	-7.033369862537686	-1.2898871968920298	-7.284027951628856	-7.276225267452305	-6.895244463427317	-1.238619686846291	-1.2631816778504894	-7.389813487803219	(8.629182957520243e-06, 4.230664217175217e-06)	0.2780285964682849	1.0	0.6444621218958341	-5.144649703085063	-6.150892076277341	1.0062423731922774	O15431|COPT1_HUMAN	SLC31A1	0.19080260311281946
O15432|COPT2_HUMAN Probable low affinity copper uptake protein 2 OS=Homo sapiens OX=9606 GN=SLC31A2 PE=1 SV=1 GN= SLC31A2	-7.46677563943127	-7.370288857079612	-1.2708381389811143	-7.332348945240561	-1.2300852136247822	-7.310730899299816	-7.024122857167612	-7.3339189353454355	-7.446331110657075	-7.419475071182525	-7.451743990809684	-7.360899984026937	-7.361429107183352	-7.294496279544923	-7.108456918396321	-7.055886685635209	-7.259731111346835	-7.414485463295838	-1.2707386381706942	-0.6645985592918324	-7.231140104669592	-7.366553438660585	-7.386540024968521	-6.981323859195017	-7.084883333415967	-7.020270875233369	-7.3060317888369	-7.412382949736395	-7.033369862537686	-7.31173296109709	-7.284027951628856	-0.664010298071069	-6.895244463427317	-7.189896676141296	-0.656997729219517	-7.389813487803219	(0.006056803744286299, 9.159593173535541e-05)	0.001973630460639639	1.0	0.08376583255622033	-7.263675127516211	-4.89925622875185	-2.3644188987643613	O15432|COPT2_HUMAN	SLC31A2	1.0769330906559489
O15438|MRP3_HUMAN Canalicular multispecific organic anion transporter 2 OS=Homo sapiens OX=9606 GN=ABCC3 PE=1 SV=3 GN= ABCC3	-7.46677563943127	-1.257119557407442	-7.3437420720653686	-7.332348945240561	-7.424700823867598	-7.310730899299816	-7.024122857167612	-7.3339189353454355	-0.28269331465197894	-7.419475071182525	-7.451743990809684	-7.360899984026937	-7.361429107183352	-7.294496279544923	-7.108456918396321	-7.055886685635209	-1.259857766987965	-1.2406587001869125	-0.6656613150783999	-0.6645985592918324	-7.231140104669592	-7.366553438660585	-1.2340040860799344	-6.981323859195017	-7.084883333415967	-7.020270875233369	-0.664058593537805	-0.6391056532738206	-7.033369862537686	-7.31173296109709	-7.284027951628856	-0.664010298071069	-6.895244463427317	-0.2921261054073954	-7.304280146731444	-7.389813487803219	(8.085897206910886e-06, 3.54384355887305e-05)	0.9543827683655814	1.0	0.9807484120856795	-5.305629042038312	-5.246417612675315	-0.05921142936299706	O15438|MRP3_HUMAN	ABCC3	0.008442386357218619
O15439|MRP4_HUMAN Multidrug resistance-associated protein 4 OS=Homo sapiens OX=9606 GN=ABCC4 PE=1 SV=3 GN= ABCC4	-7.46677563943127	-1.257119557407442	-0.3039081756778159	-7.332348945240561	-0.24586200383175835	-7.310730899299816	-7.024122857167612	-7.3339189353454355	-0.6460039473031585	-7.419475071182525	-7.451743990809684	-7.360899984026937	-7.361429107183352	-7.294496279544923	-7.108456918396321	-7.055886685635209	-7.259731111346835	-1.2406587001869125	-1.2707386381706942	-0.6645985592918324	-7.231140104669592	-7.366553438660585	-0.2545601866676467	-6.981323859195017	-7.084883333415967	-7.020270875233369	0.13853293580672696	-1.2554885499299322	-7.033369862537686	-7.31173296109709	-7.284027951628856	-0.664010298071069	-6.895244463427317	-1.238619686846291	-0.656997729219517	-7.389813487803219	(3.2738084883021656e-06, 0.00031301312264986336)	0.10722732199734691	1.0	0.507750235284379	-5.6529598698229515	-3.929950778913593	-1.7230090909093585	O15439|MRP4_HUMAN	ABCC4	0.29434986667710183
O15446|RPA34_HUMAN DNA-directed RNA polymerase I subunit RPA34 OS=Homo sapiens OX=9606 GN=CD3EAP PE=1 SV=1 GN= CD3EAP	-1.2601625471784401	-7.370288857079612	-1.2708381389811143	-7.332348945240561	-7.424700823867598	0.28432461498348993	-7.024122857167612	-7.3339189353454355	-7.446331110657075	-1.2268216916255699	-7.451743990809684	-7.360899984026937	-7.361429107183352	-1.2355954431089016	-7.108456918396321	-7.055886685635209	0.29417329603085074	-1.2406587001869125	-0.06227738156345822	-0.31141085708666283	-1.2271467781319099	-1.2301619518898927	-1.2340040860799344	-6.981323859195017	-7.084883333415967	-7.020270875233369	-0.30909092957441375	-7.412382949736395	-7.033369862537686	0.40694726158780736	-1.239399565517874	-0.3112860693804533	-6.895244463427317	0.4364243754505439	-7.304280146731444	-7.389813487803219	(0.00014766900858376175, 0.00021460081916302443)	0.6911471401675013	1.0	0.8664777982909206	-3.91046323082668	-4.369963573075568	0.4595003422488877	O15446|RPA34_HUMAN	CD3EAP	0.06224256070917573
O15455|TLR3_HUMAN Toll-like receptor 3 OS=Homo sapiens OX=9606 GN=TLR3 PE=1 SV=1 GN= TLR3	-7.46677563943127	-7.370288857079612	-7.3437420720653686	-0.2984799346465226	-7.424700823867598	-0.6748117923459878	-7.024122857167612	-7.3339189353454355	-7.446331110657075	-7.419475071182525	-7.451743990809684	-1.2194342140536394	-1.249039635927571	-0.6262340021965843	-7.108456918396321	-7.055886685635209	-0.6578104847090358	-7.414485463295838	-7.300808715649286	-7.285501864380035	-1.2271467781319099	-7.366553438660585	-7.386540024968521	-6.981323859195017	-7.084883333415967	-7.020270875233369	-7.3060317888369	-7.412382949736395	-7.033369862537686	-0.6856351287960921	-1.239399565517874	-7.276225267452305	-6.895244463427317	-0.6414487247520825	-7.304280146731444	-7.389813487803219	(4.8473302740603685e-05, 0.05774977430701256)	0.0003925807716690523	1.0	0.03156329307093264	-4.0428254395611125	-7.285380623301041	3.2425551837399285	O15455|TLR3_HUMAN	TLR3	1.5008176921569805
O15460-2|P4HA2_HUMAN Isoform IIa of Prolyl 4-hydroxylase subunit alpha-2 OS=Homo sapiens OX=9606 GN=P4HA2 GN= P4HA2	-7.46677563943127	-7.370288857079612	-7.3437420720653686	-7.332348945240561	-7.424700823867598	-0.6748117923459878	-1.2436288738182402	-7.3339189353454355	-7.446331110657075	-7.419475071182525	-7.451743990809684	-1.2194342140536394	-7.361429107183352	-7.294496279544923	-1.2492582588798529	-7.055886685635209	-0.6578104847090358	-7.414485463295838	-7.300808715649286	-7.285501864380035	-7.231140104669592	-7.366553438660585	-7.386540024968521	-1.2276460784188283	-7.084883333415967	-1.2472459392210151	-7.3060317888369	-7.412382949736395	-7.033369862537686	-0.6856351287960921	-7.284027951628856	-7.276225267452305	-0.6516163142789956	-0.6414487247520825	-7.304280146731444	-7.389813487803219	(1.9250384866609238e-05, 1.4406070647510205e-07)	0.009293837780620892	1.0	0.21898792043855272	-4.458441320689142	-6.919180707081262	2.4607393863921203	O15460-2|P4HA2_HUMAN	P4HA2	0.6595798405551648
O15460|P4HA2_HUMAN Prolyl 4-hydroxylase subunit alpha-2 OS=Homo sapiens OX=9606 GN=P4HA2 PE=1 SV=1 GN= P4HA2	1.4756164341395241	0.8664119290993916	0.75346317204697	1.2245900107114707	1.3096059507941837	1.6598365223797018	1.448849235139909	0.8404189556517091	0.879898252356753	1.457321542845152	1.2854128400161813	1.2990486242079433	1.4451903530886465	1.435465811586666	0.8580269777082369	0.7280931740701367	1.5695131060730334	1.053068627178699	0.9672718236618332	1.199744058529119	1.0670327935729873	1.629273770853854	0.9792297142142582	1.3472339529537436	1.052220251649074	1.3347875014322983	1.0987894553513609	0.4797152228726174	0.8369247412700492	1.7320089171386943	1.2885676281864842	1.0876662841069873	1.1987789047257276	1.7474429980582804	0.9789608426769676	1.3816811249020502	(0.30727264285087585, 0.2925262749195099)	0.009501812121696694	1.0	0.22174929690380055	1.310060653581691	1.0497467771010547	0.2603138764806363	O15460|P4HA2_HUMAN	P4HA2	0.6541377485031525
O15484|CAN5_HUMAN Calpain-5 OS=Homo sapiens OX=9606 GN=CAPN5 PE=1 SV=2 GN= CAPN5	-7.46677563943127	0.17040000927954568	-0.3039081756778159	-0.6552059619361276	-7.424700823867598	-0.3208230821343105	-1.2436288738182402	-0.3013416949206671	0.879898252356753	-7.419475071182525	-1.2560825202739077	-0.6031790760184559	-1.249039635927571	0.1788479554202345	-7.108456918396321	-7.055886685635209	-0.6578104847090358	0.3616679955723983	0.9672718236618332	0.8212769254314632	-0.27134106677923914	-0.6144159843382019	0.5011786435513303	-6.981323859195017	-7.084883333415967	-1.2472459392210151	0.4297222207153723	0.7968095833388887	-1.2448966463083238	-0.6856351287960921	-0.6342693774675987	0.7360799561495552	-6.895244463427317	-0.6414487247520825	-0.656997729219517	-0.2647838810974135	(6.24255653747241e-06, 0.0007054487359710038)	0.08082589916683523	1.0	0.4904094237181839	-1.0123496554689058	-2.76241589394321	1.7500662384743042	O15484|CAN5_HUMAN	CAPN5	0.3094411929972196
O15498|YKT6_HUMAN Synaptobrevin homolog YKT6 OS=Homo sapiens OX=9606 GN=YKT6 PE=1 SV=1 GN= YKT6	-0.6373703097621473	-0.03028800555844454	0.14408775716559422	0.15128442964612315	0.2131982863590155	0.28432461498348993	-1.2436288738182402	-0.04655624084387815	-0.28269331465197894	-0.2429165963940512	-0.6343892050702812	-0.2402198590021712	-0.27692265797396565	-0.6262340021965843	-0.6613267431903042	-0.04881511193757308	-0.3056354009147777	-0.2578343523372185	-0.06227738156345822	-0.05912715586910213	-0.27134106677923914	-1.2301619518898927	0.0007278252574787273	-0.650302879285828	-0.3128161581427567	-0.0886768249171122	-0.058204184296123715	-0.2772401723068692	-0.6640619572474582	-0.0796886938653149	-0.2789977299512605	-0.06102424639122855	-0.6516163142789956	0.15128833458837823	0.14433386314552266	-0.6224616336329322	(0.051703937351703644, 0.01175487320870161)	0.22392326231358012	1.0	0.6444621218958341	-0.3398015261663455	-0.18859708684979218	-0.15120443931655334	O15498|YKT6_HUMAN	YKT6	0.19080260311281946
O15504|NUPL2_HUMAN Nucleoporin-like protein 2 OS=Homo sapiens OX=9606 GN=NUPL2 PE=1 SV=1 GN= NUPL2	-7.46677563943127	-7.370288857079612	-7.3437420720653686	-7.332348945240561	-7.424700823867598	-7.310730899299816	-7.024122857167612	-7.3339189353454355	-7.446331110657075	-7.419475071182525	-7.451743990809684	-7.360899984026937	-7.361429107183352	-7.294496279544923	-7.108456918396321	-7.055886685635209	-7.259731111346835	-7.414485463295838	-1.2707386381706942	-7.285501864380035	-7.231140104669592	-7.366553438660585	-7.386540024968521	-6.981323859195017	-7.084883333415967	-7.020270875233369	-1.2682174384229181	-7.412382949736395	-7.033369862537686	-7.31173296109709	-7.284027951628856	-7.276225267452305	-6.895244463427317	-7.189896676141296	-7.304280146731444	-7.389813487803219	(0.006056803744286299, 1.0063221225209418e-06)	0.12086181627741986	1.0	0.507750235284379	-7.263675127516211	-6.531137846557756	-0.7325372809584554	O15504|NUPL2_HUMAN	NUPL2	0.29434986667710183
O15511|ARPC5_HUMAN Actin-related protein 2/3 complex subunit 5 OS=Homo sapiens OX=9606 GN=ARPC5 PE=1 SV=3 GN= ARPC5	0.48990173603426324	0.9419529966326574	0.6637472957446653	0.4461310237073516	0.8347866564561572	0.12514995003042037	0.7604195319907808	0.562193098256561	0.5952505080780478	0.5168072805462982	0.8091379699046835	0.6287118560828965	0.33731365770136545	0.3359849774988298	0.7844176244988219	0.5369877439163312	0.29417329603085074	0.7256120570253185	0.542799941528836	0.6444246867404905	0.32926243296590313	0.3623939211909088	0.0007278252574787273	0.7686023851643624	0.40645088169948557	0.8294674754155922	0.4297222207153723	0.33961543649714315	0.5966050837500224	0.40694726158780736	0.5773966937886614	0.6425268820230952	0.5840067379784926	0.15128833458837823	0.9110521051871315	0.3565002842693826	(0.48119622468948364, 0.37198811769485474)	0.00686157324952405	1.0	0.18076198958930373	0.44774778234249857	0.6445946377271795	-0.19684685538468094	O15511|ARPC5_HUMAN	ARPC5	0.7428928871743133
O15514|RPB4_HUMAN DNA-directed RNA polymerase II subunit RPB4 OS=Homo sapiens OX=9606 GN=POLR2D PE=1 SV=1 GN= POLR2D	-0.6373703097621473	-7.370288857079612	-0.6598240602719304	-7.332348945240561	-7.424700823867598	-0.6748117923459878	-7.024122857167612	-7.3339189353454355	-1.2648484404034839	-7.419475071182525	-7.451743990809684	-7.360899984026937	-7.361429107183352	-7.294496279544923	-7.108456918396321	-7.055886685635209	-0.3056354009147777	-1.2406587001869125	-1.2707386381706942	-0.6645985592918324	-1.2271467781319099	-7.366553438660585	-0.6152254880807502	-1.2276460784188283	-7.084883333415967	-7.020270875233369	-0.30909092957441375	-1.2554885499299322	-7.033369862537686	0.270950329886267	-7.284027951628856	-7.276225267452305	-6.895244463427317	-0.2921261054073954	-1.2631816778504894	-7.389813487803219	(8.788523700786754e-05, 0.00010092995216837153)	0.4587918612308777	1.0	0.7113382141830108	-4.008092219692522	-4.83523462004024	0.8271424003477179	O15514|RPB4_HUMAN	POLR2D	0.14792385970786132
O15519|CFLAR_HUMAN CASP8 and FADD-like apoptosis regulator OS=Homo sapiens OX=9606 GN=CFLAR PE=1 SV=1 GN= CFLAR	-7.46677563943127	-7.370288857079612	-7.3437420720653686	-7.332348945240561	-7.424700823867598	-1.2799594894637882	-7.024122857167612	-7.3339189353454355	-7.446331110657075	-7.419475071182525	-7.451743990809684	-7.360899984026937	-7.361429107183352	-7.294496279544923	-7.108456918396321	-7.055886685635209	-7.259731111346835	-7.414485463295838	-1.2707386381706942	-7.285501864380035	-7.231140104669592	-7.366553438660585	-1.2340040860799344	-6.981323859195017	-7.084883333415967	-7.020270875233369	-7.3060317888369	-7.412382949736395	-7.033369862537686	-7.31173296109709	-7.284027951628856	-0.664010298071069	-6.895244463427317	-7.189896676141296	-7.304280146731444	-7.389813487803219	(7.085498054948403e-08, 1.0827977803273825e-06)	0.8134391683765774	1.0	0.9286786301627501	-6.65450976007998	-6.495237807872302	-0.15927195220767842	O15519|CFLAR_HUMAN	CFLAR	0.03213454789352638
O15523|DDX3Y_HUMAN ATP-dependent RNA helicase DDX3Y OS=Homo sapiens OX=9606 GN=DDX3Y PE=1 SV=2 GN= DDX3Y	-0.6373703097621473	-7.370288857079612	-7.3437420720653686	-7.332348945240561	-0.24586200383175835	-7.310730899299816	0.10316842771710745	-7.3339189353454355	-7.446331110657075	-0.2429165963940512	-0.2707219287271419	-1.2194342140536394	-1.249039635927571	-7.294496279544923	-0.07596166177965682	0.14229031821623248	-7.259731111346835	-7.414485463295838	-7.300808715649286	-7.285501864380035	-7.231140104669592	-0.6144159843382019	-7.386540024968521	-0.07013139162790835	0.2778381334751159	0.09506654565088783	-1.2682174384229181	-7.412382949736395	0.2583336072990231	-7.31173296109709	-7.284027951628856	-1.2669963497509096	0.25247073473690584	-7.189896676141296	-7.304280146731444	-1.2395950441119095	(2.8361437216517515e-05, 0.00019205015269108117)	0.17069203934641403	1.0	0.6031008989057483	-4.5907877519790565	-2.954257801308087	-1.6365299506709694	O15523|DDX3Y_HUMAN	DDX3Y	0.2196100242242631
O15530|PDPK1_HUMAN 3-phosphoinositide-dependent protein kinase 1 OS=Homo sapiens OX=9606 GN=PDPK1 PE=1 SV=1 GN= PDPK1	-7.46677563943127	-7.370288857079612	-7.3437420720653686	-1.2628484901564199	-1.2300852136247822	-7.310730899299816	-7.024122857167612	-7.3339189353454355	-7.446331110657075	-7.419475071182525	-1.2560825202739077	-7.360899984026937	-7.361429107183352	-7.294496279544923	-7.108456918396321	-7.055886685635209	-7.259731111346835	-7.414485463295838	-7.300808715649286	-7.285501864380035	-7.231140104669592	-7.366553438660585	-7.386540024968521	-6.981323859195017	-7.084883333415967	-7.020270875233369	-7.3060317888369	-7.412382949736395	-7.033369862537686	-7.31173296109709	-7.284027951628856	-7.276225267452305	-6.895244463427317	-7.189896676141296	-7.304280146731444	-7.389813487803219	(1.3022116718275356e-08, 9.178145887744904e-07)	0.43641866906310656	1.0	0.6994916900469039	-6.960200104762005	-6.510988305752379	-0.4492117990096256	O15530|PDPK1_HUMAN	PDPK1	0.15521744055487216
O15533|TPSN_HUMAN Tapasin OS=Homo sapiens OX=9606 GN=TAPBP PE=1 SV=1 GN= TAPBP	-0.27306020513338874	-0.03028800555844454	-0.05372903311111863	-0.04756564048969896	-0.6099538096629349	1.2906640628199417	0.8334436466190505	-0.04655624084387815	0.17537521587324156	-0.2429165963940512	-0.009750357292235922	0.7337731445489862	0.33731365770136545	-0.019654848095016567	0.5151766852611667	0.5369877439163312	1.1474925686018913	0.19778120627311166	0.13420739789654135	0.42712730148705524	0.4665587669787951	0.815301877033671	0.0007278252574787273	1.0810181428511463	0.6194761574364359	1.0150415826584336	-0.30909092957441375	0.33961543649714315	0.5966050837500224	1.4448107764740339	0.16612021334383295	-0.3112860693804533	1.1073041033393258	1.2979441821976225	-0.05244690632281191	0.49433746618476104	(0.14588426053524017, 0.15508051216602325)	0.0003820780150915657	1.0	0.03110964105101104	0.6438701693334559	0.055656388529613854	0.588213780803842	O15533|TPSN_HUMAN	TAPBP	1.5071049998351902
O15540|FABP7_HUMAN Fatty acid-binding protein, brain OS=Homo sapiens OX=9606 GN=FABP7 PE=1 SV=3 GN= FABP7	-7.46677563943127	-7.370288857079612	-7.3437420720653686	-7.332348945240561	-7.424700823867598	-7.310730899299816	-7.024122857167612	-7.3339189353454355	-0.28269331465197894	-7.419475071182525	-7.451743990809684	-7.360899984026937	-7.361429107183352	-7.294496279544923	-7.108456918396321	-7.055886685635209	-7.259731111346835	-0.6197521839363873	-0.3128423323448417	-0.6645985592918324	-7.231140104669592	-7.366553438660585	0.0007278252574787273	-6.981323859195017	-7.084883333415967	-7.020270875233369	-0.664058593537805	-0.6391056532738206	-7.033369862537686	-7.31173296109709	-7.284027951628856	-0.06102424639122855	-6.895244463427317	-7.189896676141296	-7.304280146731444	-7.389813487803219	(8.77198772286647e-07, 1.5456020264537074e-05)	0.7705625588344844	1.0	0.9082648272702432	-5.857729316413554	-5.5687528792539895	-0.28897643715956445	O15540|FABP7_HUMAN	FABP7	0.041787503623148134
O15554|KCNN4_HUMAN Intermediate conductance calcium-activated potassium channel protein 4 OS=Homo sapiens OX=9606 GN=KCNN4 PE=1 SV=1 GN= KCNN4	-7.46677563943127	-1.257119557407442	-0.6598240602719304	-1.2628484901564199	-7.424700823867598	-7.310730899299816	-7.024122857167612	-1.2672543384398482	-0.6460039473031585	-7.419475071182525	-7.451743990809684	-7.360899984026937	-7.361429107183352	-1.2355954431089016	-7.108456918396321	-7.055886685635209	-7.259731111346835	-1.2406587001869125	-0.6656613150783999	-1.2683769241780452	-0.6232943021006246	-7.366553438660585	-1.2340040860799344	-6.981323859195017	-7.084883333415967	-7.020270875233369	-1.2682174384229181	-1.2554885499299322	-7.033369862537686	-7.31173296109709	-1.239399565517874	-0.3112860693804533	-6.895244463427317	-7.189896676141296	-0.656997729219517	-7.389813487803219	(2.299338302691467e-05, 0.00024566418142057955)	0.5313709307727112	1.0	0.7636568308888857	-4.760452140248311	-4.087501859854675	-0.6729502803936356	O15554|KCNN4_HUMAN	KCNN4	0.11710175913767343
O43143|DHX15_HUMAN Pre-mRNA-splicing factor ATP-dependent RNA helicase DHX15 OS=Homo sapiens OX=9606 GN=DHX15 PE=1 SV=2 GN= DHX15	1.1106117030575944	1.6601991892744792	1.5603248286322866	1.114724670029855	1.1361062922071403	1.745778996125214	0.9006036468673854	1.407481299574243	1.2691423299142874	1.0003550275225632	0.8935494857878046	0.7337731445489862	0.6945946188342146	1.5152009811931006	0.614725232454528	0.7280931740701367	1.5695131060730334	1.119611197204377	1.6055837511732456	1.777216394816726	1.4201124358039203	0.9004468444782554	1.4356198248821126	0.8425796893675229	0.7895083422006298	0.8294674754155922	1.7035138538969137	1.268422688713193	0.9038250847223732	1.6154513977796825	1.4232334616594777	1.7197645114240376	0.7491739710859716	1.8249142551200948	1.6516586897914682	0.49433746618476104	(0.45027101039886475, 0.057043928653001785)	0.4903790882012041	1.0	0.7324833201877307	1.1733351100640521	1.2664073037878858	-0.09307219372383368	O43143|DHX15_HUMAN	DHX15	0.13520226043857003
O43147|SGSM2_HUMAN Small G protein signaling modulator 2 OS=Homo sapiens OX=9606 GN=SGSM2 PE=1 SV=4 GN= SGSM2	-7.46677563943127	-7.370288857079612	-7.3437420720653686	-7.332348945240561	-7.424700823867598	-7.310730899299816	-7.024122857167612	-7.3339189353454355	-7.446331110657075	-7.419475071182525	-7.451743990809684	-7.360899984026937	-7.361429107183352	-7.294496279544923	-7.108456918396321	-7.055886685635209	-7.259731111346835	-7.414485463295838	-7.300808715649286	-1.2683769241780452	-7.231140104669592	-7.366553438660585	-7.386540024968521	-6.981323859195017	-7.084883333415967	-7.020270875233369	-7.3060317888369	-7.412382949736395	-7.033369862537686	-7.31173296109709	-7.284027951628856	-1.2669963497509096	-6.895244463427317	-7.189896676141296	-7.304280146731444	-7.389813487803219	(0.006056803744286299, 9.911501592796412e-07)	0.12243683959798303	1.0	0.507750235284379	-7.263675127516211	-6.533733507182079	-0.7299416203341318	O43147|SGSM2_HUMAN	SGSM2	0.29434986667710183
O43148|MCES_HUMAN mRNA cap guanine-N7 methyltransferase OS=Homo sapiens OX=9606 GN=RNMT PE=1 SV=1 GN= RNMT	-1.2601625471784401	-0.6437037814829434	0.14408775716559422	-0.6552059619361276	-0.6099538096629349	0.12514995003042037	-7.024122857167612	-7.3339189353454355	-0.28269331465197894	-1.2268216916255699	-0.6343892050702812	-7.360899984026937	-1.249039635927571	-0.6262340021965843	-1.2492582588798529	-7.055886685635209	-0.6578104847090358	-0.6197521839363873	0.2944906562231523	-0.05912715586910213	-0.27134106677923914	-1.2301619518898927	-0.6152254880807502	-1.2276460784188283	-7.084883333415967	-1.2472459392210151	-0.058204184296123715	-1.2554885499299322	-7.033369862537686	-0.3310403842513705	-1.239399565517874	0.12967572723698093	-0.3179959607229503	-0.04095777556066331	-0.3024028507313186	-7.389813487803219	(2.9151974558772054e-06, 0.0001208698668051511)	0.625870479179224	1.0	0.8310244919160349	-1.6758462361348774	-2.123989260069071	0.4481430239341937	O43148|MCES_HUMAN	RNMT	0.08038617652005095
O43149|ZZEF1_HUMAN Zinc finger ZZ-type and EF-hand domain-containing protein 1 OS=Homo sapiens OX=9606 GN=ZZEF1 PE=1 SV=6 GN= ZZEF1	-0.6373703097621473	-7.370288857079612	-7.3437420720653686	-7.332348945240561	-0.6099538096629349	-7.310730899299816	-7.024122857167612	-1.2672543384398482	-7.446331110657075	-0.6068962503404999	-7.451743990809684	-7.360899984026937	-7.361429107183352	-7.294496279544923	-7.108456918396321	-7.055886685635209	-7.259731111346835	-7.414485463295838	-7.300808715649286	-7.285501864380035	-7.231140104669592	-1.2301619518898927	-7.386540024968521	-6.981323859195017	-7.084883333415967	-7.020270875233369	-7.3060317888369	-7.412382949736395	-7.033369862537686	-7.31173296109709	-7.284027951628856	-7.276225267452305	-6.895244463427317	-7.189896676141296	-7.304280146731444	-7.389813487803219	(1.283941752916462e-08, 1.333924137725262e-05)	0.07725414159696148	1.0	0.47612981465309817	-6.956855553177677	-5.6276683881997025	-1.3291871649779745	O43149|ZZEF1_HUMAN	ZZEF1	0.32227462269707613
O43150|ASAP2_HUMAN Arf-GAP with SH3 domain, ANK repeat and PH domain-containing protein 2 OS=Homo sapiens OX=9606 GN=ASAP2 PE=1 SV=3 GN= ASAP2	-7.46677563943127	-0.03028800555844454	0.14408775716559422	-0.6552059619361276	-7.424700823867598	-7.310730899299816	-7.024122857167612	0.30953929486866577	-7.446331110657075	-7.419475071182525	-1.2560825202739077	-7.360899984026937	-7.361429107183352	-0.27105764595736337	-7.108456918396321	-7.055886685635209	-7.259731111346835	-7.414485463295838	-7.300808715649286	-7.285501864380035	-0.27134106677923914	-7.366553438660585	-7.386540024968521	-6.981323859195017	-7.084883333415967	-7.020270875233369	-7.3060317888369	-7.412382949736395	-7.033369862537686	-7.31173296109709	-0.02914145849846082	-7.276225267452305	-6.895244463427317	-7.189896676141296	0.14433386314552266	-7.389813487803219	(9.175038826469972e-07, 4.486717079998925e-05)	0.4279702154278071	1.0	0.6923953954635504	-5.867911770120574	-5.028157848839855	-0.8397539212807192	O43150|ASAP2_HUMAN	ASAP2	0.15964582891250306
O43155|FLRT2_HUMAN Leucine-rich repeat transmembrane protein FLRT2 OS=Homo sapiens OX=9606 GN=FLRT2 PE=1 SV=1 GN= FLRT2	-7.46677563943127	-7.370288857079612	-7.3437420720653686	-7.332348945240561	-1.2300852136247822	-7.310730899299816	-7.024122857167612	-7.3339189353454355	-7.446331110657075	-7.419475071182525	-7.451743990809684	-7.360899984026937	-7.361429107183352	-7.294496279544923	-7.108456918396321	-7.055886685635209	-7.259731111346835	-7.414485463295838	-7.300808715649286	-7.285501864380035	-7.231140104669592	-7.366553438660585	-7.386540024968521	-6.981323859195017	-7.084883333415967	-7.020270875233369	-7.3060317888369	-7.412382949736395	-7.033369862537686	-7.31173296109709	-7.284027951628856	-7.276225267452305	-6.895244463427317	-1.238619686846291	-7.304280146731444	-7.389813487803219	(1.2338763788477536e-08, 1.5322477509016608e-07)	0.8882962102831756	1.0	0.9599219838173392	-6.96611127805146	-6.898217147660865	-0.06789413039059511	O43155|FLRT2_HUMAN	FLRT2	0.017764062142145202
O43156|TTI1_HUMAN TELO2-interacting protein 1 homolog OS=Homo sapiens OX=9606 GN=TTI1 PE=1 SV=3 GN= TTI1	-1.2601625471784401	-1.257119557407442	-7.3437420720653686	-7.332348945240561	-1.2300852136247822	-7.310730899299816	-7.024122857167612	-7.3339189353454355	-7.446331110657075	-1.2268216916255699	-1.2560825202739077	-7.360899984026937	-7.361429107183352	-7.294496279544923	-7.108456918396321	-7.055886685635209	-7.259731111346835	-7.414485463295838	-7.300808715649286	-0.6645985592918324	-7.231140104669592	-7.366553438660585	-7.386540024968521	-6.981323859195017	-7.084883333415967	-7.020270875233369	-7.3060317888369	-7.412382949736395	-7.033369862537686	-7.31173296109709	-7.284027951628856	-7.276225267452305	-6.895244463427317	-7.189896676141296	-7.304280146731444	-7.389813487803219	(0.006056803744286299, 6.710307934554294e-05)	0.0016109442208607789	1.0	0.07519107802845724	-7.263675127516211	-4.940154613466743	-2.323520514049468	O43156|TTI1_HUMAN	TTI1	1.1238336885690505
O43157|PLXB1_HUMAN Plexin-B1 OS=Homo sapiens OX=9606 GN=PLXNB1 PE=1 SV=3 GN= PLXNB1	-0.6373703097621473	-7.370288857079612	-7.3437420720653686	-7.332348945240561	-0.6099538096629349	-7.310730899299816	-7.024122857167612	-7.3339189353454355	-7.446331110657075	-0.2429165963940512	-0.2707219287271419	-1.2194342140536394	-1.249039635927571	-7.294496279544923	-7.108456918396321	-7.055886685635209	-7.259731111346835	-7.414485463295838	-0.6656613150783999	-1.2683769241780452	-7.231140104669592	-0.6144159843382019	-7.386540024968521	-6.981323859195017	-7.084883333415967	-1.2472459392210151	-7.3060317888369	-1.2554885499299322	-7.033369862537686	-7.31173296109709	-7.284027951628856	-7.276225267452305	-6.895244463427317	-7.189896676141296	-7.304280146731444	-7.389813487803219	(2.8688884867733577e-06, 7.8091565228533e-05)	0.3408714044333795	1.0	0.6444621218958341	-5.716879525947697	-4.744505296956185	-0.9723742289915123	O43157|PLXB1_HUMAN	PLXNB1	0.19080260311281946
O43159|RRP8_HUMAN Ribosomal RNA-processing protein 8 OS=Homo sapiens OX=9606 GN=RRP8 PE=1 SV=2 GN= RRP8	-7.46677563943127	-0.6437037814829434	-7.3437420720653686	-7.332348945240561	-7.424700823867598	-7.310730899299816	-7.024122857167612	-7.3339189353454355	-1.2648484404034839	-7.419475071182525	-7.451743990809684	-7.360899984026937	-1.249039635927571	-7.294496279544923	-7.108456918396321	-7.055886685635209	-7.259731111346835	-7.414485463295838	-7.300808715649286	-7.285501864380035	-7.231140104669592	-7.366553438660585	-7.386540024968521	-6.981323859195017	-7.084883333415967	-7.020270875233369	-7.3060317888369	-7.412382949736395	-7.033369862537686	-7.31173296109709	-7.284027951628856	-1.2669963497509096	-6.895244463427317	-7.189896676141296	-7.304280146731444	-7.389813487803219	(6.614230585455516e-08, 1.0782682693388779e-06)	0.8130733602827156	1.0	0.9286786301627501	-6.648981520440742	-6.489392248719912	-0.15958927172083026	O43159|RRP8_HUMAN	RRP8	0.03213454789352638
O43164|PJA2_HUMAN E3 ubiquitin-protein ligase Praja-2 OS=Homo sapiens OX=9606 GN=PJA2 PE=1 SV=4 GN= PJA2	-1.2601625471784401	-7.370288857079612	-7.3437420720653686	-7.332348945240561	-7.424700823867598	-7.310730899299816	-7.024122857167612	-7.3339189353454355	-7.446331110657075	-7.419475071182525	-7.451743990809684	-7.360899984026937	-7.361429107183352	-7.294496279544923	-7.108456918396321	-7.055886685635209	-7.259731111346835	-7.414485463295838	-7.300808715649286	-7.285501864380035	-7.231140104669592	-7.366553438660585	-7.386540024968521	-6.981323859195017	-7.084883333415967	-7.020270875233369	-1.2682174384229181	-7.412382949736395	-7.033369862537686	-7.31173296109709	-7.284027951628856	-7.276225267452305	-6.895244463427317	-7.189896676141296	-7.304280146731444	-7.389813487803219	(0.006056803744286299, 9.410273378307465e-07)	0.11508214072156303	1.0	0.507750235284379	-7.263675127516211	-6.520103908134365	-0.7435712193818462	O43164|PJA2_HUMAN	PJA2	0.29434986667710183
O43166|SI1L1_HUMAN Signal-induced proliferation-associated 1-like protein 1 OS=Homo sapiens OX=9606 GN=SIPA1L1 PE=1 SV=4 GN= SIPA1L1	-1.2601625471784401	-7.370288857079612	-7.3437420720653686	-7.332348945240561	-0.24586200383175835	-0.6748117923459878	-7.024122857167612	-7.3339189353454355	-1.2648484404034839	0.013026789580603377	-0.6343892050702812	-1.2194342140536394	-1.249039635927571	-7.294496279544923	-7.108456918396321	-7.055886685635209	0.13469268687963237	-1.2406587001869125	-0.6656613150783999	-1.2683769241780452	-7.231140104669592	-1.2301619518898927	-7.386540024968521	-6.981323859195017	-7.084883333415967	-7.020270875233369	-0.664058593537805	-7.412382949736395	-7.033369862537686	-0.0796886938653149	-7.284027951628856	-1.2669963497509096	-6.895244463427317	0.4364243754505439	-7.304280146731444	-0.6224616336329322	(0.00013489362027030438, 0.00028844637563452125)	0.9767045793476965	1.0	0.9896696843832854	-3.9435943155393867	-3.9767066850157544	0.03311236947636775	O43166|SI1L1_HUMAN	SIPA1L1	0.004509732863923616
O43169|CYB5B_HUMAN Cytochrome b5 type B OS=Homo sapiens OX=9606 GN=CYB5B PE=1 SV=2 GN= CYB5B	1.0457879790264648	0.9419529966326574	0.8378506700922075	1.0551649222661885	0.99682881792256	0.6383133251951673	0.4964732049250905	1.051385763861699	0.879898252356753	0.9212401921258818	0.7159489827937964	0.9902300030948864	1.0218231394542217	0.7840381690364395	0.4023717032364046	0.14229031821623248	0.7401000144649916	1.2921951868765886	1.2012974433216876	1.3411097541088306	0.8590484719580683	1.1138259510274116	1.1789191706265096	0.6005976877201228	0.40645088169948557	0.09506654565088783	1.2573968317901516	1.1582013455838196	0.38686643716431457	0.270950329886267	0.9345478959452634	1.1966827775036575	0.25247073473690584	0.30282440291753987	0.9110521051871315	0.9715607361614709	(0.2350793182849884, 0.1754826009273529)	0.5126688975941052	1.0	0.7492471492993571	0.7818124744942297	0.8597821034176977	-0.07796962892346793	O43169|CYB5B_HUMAN	CYB5B	0.12537490076258323
O43172|PRP4_HUMAN U4/U6 small nuclear ribonucleoprotein Prp4 OS=Homo sapiens OX=9606 GN=PRPF4 PE=1 SV=2 GN= PRPF4	-0.016037860274476807	-0.03028800555844454	-0.05372903311111863	-0.2984799346465226	-0.24586200383175835	0.28432461498348993	-1.2436288738182402	0.1462178547615762	0.17537521587324156	0.013026789580603377	-0.2707219287271419	-1.2194342140536394	-1.249039635927571	0.1788479554202345	-7.108456918396321	-0.6333575128597319	0.5454452863229623	0.5001088492947602	0.13420739789654135	0.6444246867404905	-0.6232943021006246	-0.25773888813422285	0.5011786435513303	-1.2276460784188283	-0.652902416592437	-1.2472459392210151	0.4297222207153723	0.7010071987420741	-7.033369862537686	0.270950329886267	-1.239399565517874	0.12967572723698093	-1.2196787770839568	0.30282440291753987	0.3048681565561592	-0.6224616336329322	(0.0038307574577629566, 3.816783191723516e-06)	0.35333588532312266	1.0	0.6444621218958341	-0.3493992672781764	-0.8901614192750871	0.5407621519969107	O43172|PRP4_HUMAN	PRPF4	0.19080260311281946
O43175|SERA_HUMAN D-3-phosphoglycerate dehydrogenase OS=Homo sapiens OX=9606 GN=PHGDH PE=1 SV=4 GN= PHGDH	1.4756164341395241	0.7806035424832809	0.8378506700922075	0.15128442964612315	1.1361062922071403	1.3780412839411706	0.5950354876718341	0.9873561467903031	-0.028592364291101176	1.257644902488766	1.5559291177080485	1.2990486242079433	1.2046476188130075	-0.019654848095016567	0.4023717032364046	0.6379306845508322	1.3421472967439207	-0.003060382258422056	0.2944906562231523	0.13015704322090388	0.32926243296590313	1.3368683148682177	-0.2545601866676467	0.3939702562644708	0.5212304836093516	0.09506654565088783	0.29902204203949917	-0.2772401723068692	0.38686643716431457	1.2781805882438866	0.4605501041662718	0.4233593264742851	0.37706258024887446	1.251168759688123	0.8344633493399173	1.1096955314875252	(0.011692455969750881, 0.35526883602142334)	0.42248510672435546	1.0	0.6885009078138118	0.6009460950494553	0.7475624269854957	-0.1466163319360404	O43175|SERA_HUMAN	PHGDH	0.16209548277340588
O43181|NDUS4_HUMAN NADH dehydrogenase [ubiquinone] iron-sulfur protein 4, mitochondrial OS=Homo sapiens OX=9606 GN=NDUFS4 PE=1 SV=1 GN= NDUFS4	-0.6373703097621473	-0.2848785552163402	-0.6598240602719304	-0.2984799346465226	0.011634560434206805	-0.6748117923459878	-1.2436288738182402	-1.2672543384398482	-0.6460039473031585	-0.6068962503404999	0.18744465470105692	-0.6031790760184559	-0.6357021105846735	-0.6262340021965843	-0.6613267431903042	-0.6333575128597319	-0.6578104847090358	-0.6197521839363873	-0.6656613150783999	-0.6645985592918324	-0.6232943021006246	-0.25773888813422285	-0.6152254880807502	-0.650302879285828	-0.652902416592437	-0.6693325570409092	-0.664058593537805	-0.6391056532738206	-1.2448966463083238	-1.2898871968920298	-0.6342693774675987	-0.3112860693804533	-1.2196787770839568	-0.6414487247520825	-1.2631816778504894	-0.6224616336329322	(6.961600593058392e-05, 0.035166602581739426)	0.5539181373348805	1.0	0.779809678890156	-0.6934173941651901	-0.6261508645615799	-0.06726652960361024	O43181|NDUS4_HUMAN	NDUFS4	0.1080113787113839
O43237|DC1L2_HUMAN Cytoplasmic dynein 1 light intermediate chain 2 OS=Homo sapiens OX=9606 GN=DYNC1LI2 PE=1 SV=1 GN= DYNC1LI2	0.8948748552773672	0.9419529966326574	1.051142855772237	0.561468258069138	0.99682881792256	-0.06966409522818731	0.4964732049250905	0.7549671938620154	0.47728506951586364	0.7416396542178998	0.7159489827937964	0.509550684133355	0.47435670966920895	-0.019654848095016567	-0.07596166177965682	0.14229031821623248	0.13469268687963237	-0.2578343523372185	0.4250231951211808	0.5446512090171106	0.774184330713985	0.6157608747976456	0.0007278252574787273	-0.07013139162790835	0.6194761574364359	-0.33001550552706715	0.4297222207153723	-0.2772401723068692	0.2583336072990231	0.11652810323975403	1.0044087556169803	0.4233593264742851	-0.0806684344502354	0.30282440291753987	1.0443094664024075	0.7161187513611622	(0.34330642223358154, 0.4918581247329712)	0.00540892183775803	1.0	0.15982491623826953	0.2539585428762166	0.6192849497113078	-0.36532640683509116	O43237|DC1L2_HUMAN	DYNC1LI2	0.7963555145009609
O43242|PSMD3_HUMAN 26S proteasome non-ATPase regulatory subunit 3 OS=Homo sapiens OX=9606 GN=PSMD3 PE=1 SV=2 GN= PSMD3	1.3851066065601907	1.5184040159686276	1.5603248286322866	1.4911864068002114	1.3612444231647338	1.193559235973436	0.9627717452572729	1.407481299574243	0.7956457830143794	1.3127481323966603	1.43083128510831	1.189032310619272	1.1472029737683973	1.5530850118530206	0.7844176244988219	0.881760162461637	1.384684678697629	0.9811703434820152	1.34436204408113	1.2958944759193833	1.4602449237611932	1.175490178021677	0.9792297142142582	1.0810181428511463	1.052220251649074	0.9563364599596902	1.3485461899335214	0.957418734656253	0.9677011262251801	1.480868499578914	1.2885676281864842	1.1966827775036575	0.8219759060537666	1.095570013437257	1.4797798270226856	1.3332521618401396	(0.3774564564228058, 0.06607643514871597)	0.1865511047088968	1.0	0.6152345859401113	1.1664155426013205	1.2704690669187588	-0.1040535243174383	O43242|PSMD3_HUMAN	PSMD3	0.21095925828344722
O43251-6|RFOX2_HUMAN Isoform 6 of RNA binding protein fox-1 homolog 2 OS=Homo sapiens OX=9606 GN=RBFOX2 GN= RBFOX2	-7.46677563943127	-1.257119557407442	-7.3437420720653686	-7.332348945240561	-1.2300852136247822	-1.2799594894637882	-7.024122857167612	-1.2672543384398482	-7.446331110657075	-1.2268216916255699	-1.2560825202739077	-1.2194342140536394	-7.361429107183352	-7.294496279544923	-7.108456918396321	-7.055886685635209	-1.259857766987965	-7.414485463295838	-7.300808715649286	-7.285501864380035	-7.231140104669592	-1.2301619518898927	-7.386540024968521	-6.981323859195017	-7.084883333415967	-7.020270875233369	-7.3060317888369	-7.412382949736395	-7.033369862537686	-1.2898871968920298	-7.284027951628856	-7.276225267452305	-6.895244463427317	-1.238619686846291	-0.656997729219517	-7.389813487803219	(5.175230853637913e-06, 7.809747330611572e-05)	0.6116320815790544	1.0	0.8202854856902105	-5.449593889294262	-4.947252699899463	-0.5023411893947998	O43251-6|RFOX2_HUMAN	RBFOX2	0.08603497288206254
O43252|PAPS1_HUMAN Bifunctional 3'-phosphoadenosine 5'-phosphosulfate synthase 1 OS=Homo sapiens OX=9606 GN=PAPSS1 PE=1 SV=2 GN= PAPSS1	-0.016037860274476807	0.5831277703660542	0.4417674408908613	0.3086963518352332	-0.24586200383175835	0.8894723121012904	-0.08356082132268637	0.6638588145004016	-0.6460039473031585	-0.2429165963940512	-0.009750357292235922	-1.2194342140536394	-1.249039635927571	0.4731796370138102	-0.6613267431903042	-0.6333575128597319	0.8231884523459215	-0.6197521839363873	0.13420739789654135	-0.05912715586910213	0.5816270879355158	-7.366553438660585	-1.2340040860799344	-0.3125787577466357	-1.240602606519296	-0.6693325570409092	-0.058204184296123715	-1.2554885499299322	-0.08592603807320262	0.8780281750499527	-0.02914145849846082	-0.06102424639122855	-0.6516163142789956	0.6539977975939141	0.440454516688673	-0.6224616336329322	(6.858620508864988e-06, 0.27007076144218445)	0.27975804970827467	1.0	0.6444621218958341	-0.5675388892268096	-0.06566996029056123	-0.5018689289362483	O43252|PAPS1_HUMAN	PAPSS1	0.19080260311281946
O43264|ZW10_HUMAN Centromere/kinetochore protein zw10 homolog OS=Homo sapiens OX=9606 GN=ZW10 PE=1 SV=3 GN= ZW10	-0.016037860274476807	0.5831277703660542	0.4417674408908613	-0.2984799346465226	-0.24586200383175835	0.41890487661169284	-0.08356082132268637	0.30953929486866577	0.3366257784269265	-1.2268216916255699	-0.2707219287271419	0.01554913240569014	-0.6357021105846735	-0.019654848095016567	-1.2492582588798529	-1.217901790856199	0.29417329603085074	0.5001088492947602	0.8967474855745674	0.5446512090171106	-1.2271467781319099	-0.6144159843382019	0.5011786435513303	-0.650302879285828	-0.06520411701624633	-0.0886768249171122	0.825227097099397	0.33961543649714315	-7.033369862537686	0.11652810323975403	-0.2789977299512605	0.5419618052886119	-0.6516163142789956	0.5520611997718899	0.3048681565561592	-1.2395950441119095	(0.09008980542421341, 1.718885323498398e-05)	0.5128616654074442	1.0	0.7492524489844001	-0.13567019769170394	-0.429830453380469	0.294160255688765	O43264|ZW10_HUMAN	ZW10	0.12537182885789583
O43290|SNUT1_HUMAN U4/U6.U5 tri-snRNP-associated protein 1 OS=Homo sapiens OX=9606 GN=SART1 PE=1 SV=1 GN= SART1	-0.016037860274476807	0.7806035424832809	0.5597449574410709	-0.2984799346465226	0.2131982863590155	0.5354836018896131	-0.3252270013549174	0.8404189556517091	0.879898252356753	0.5168072805462982	-0.2707219287271419	0.01554913240569014	-0.27692265797396565	0.4731796370138102	-0.6613267431903042	-0.04881511193757308	0.7401000144649916	0.9029781719462076	0.7392847209888356	0.5446512090171106	-1.2271467781319099	1.4907245954736834e-05	0.8168412268829285	0.1129033160402339	-0.3128161581427567	-0.0886768249171122	0.7443873450484083	0.4797152228726174	-0.6640619572474582	0.7173947245096567	0.16612021334383295	0.4233593264742851	-0.3179959607229503	0.4364243754505439	0.6576505192109912	-0.2647838810974135	(0.13495369255542755, 0.05066376551985741)	0.6606488347759698	1.0	0.8529307014161922	0.1738684878789021	0.2528953989813309	-0.07902691110242879	O43290|SNUT1_HUMAN	SART1	0.06908625278925552
O43292|GPAA1_HUMAN Glycosylphosphatidylinositol anchor attachment 1 protein OS=Homo sapiens OX=9606 GN=GPAA1 PE=1 SV=3 GN= GPAA1	-1.2601625471784401	-7.370288857079612	-1.2708381389811143	-0.6552059619361276	-7.424700823867598	-0.3208230821343105	-1.2436288738182402	-1.2672543384398482	-0.028592364291101176	-1.2268216916255699	-1.2560825202739077	-1.2194342140536394	-7.361429107183352	-0.6262340021965843	-7.108456918396321	-7.055886685635209	-0.3056354009147777	-1.2406587001869125	-0.06227738156345822	-0.31141085708666283	-7.231140104669592	-7.366553438660585	-0.6152254880807502	-1.2276460784188283	-7.084883333415967	-7.020270875233369	-0.664058593537805	-0.2772401723068692	-7.033369862537686	-0.3310403842513705	-7.284027951628856	0.12967572723698093	-6.895244463427317	-0.6414487247520825	-0.3024028507313186	-7.389813487803219	(3.671743252198212e-05, 0.0003943722404073924)	0.8573434340277891	1.0	0.9453224021299486	-2.964064643797394	-3.160576229569596	0.19651158577220196	O43292|GPAA1_HUMAN	GPAA1	0.024420050129040877
O43293|DAPK3_HUMAN Death-associated protein kinase 3 OS=Homo sapiens OX=9606 GN=DAPK3 PE=1 SV=1 GN= DAPK3	-7.46677563943127	-7.370288857079612	-7.3437420720653686	-1.2628484901564199	-7.424700823867598	-7.310730899299816	-1.2436288738182402	-7.3339189353454355	-7.446331110657075	-1.2268216916255699	-7.451743990809684	-7.360899984026937	-1.249039635927571	-7.294496279544923	-0.6613267431903042	-0.6333575128597319	-7.259731111346835	-7.414485463295838	-1.2707386381706942	-1.2683769241780452	-7.231140104669592	-1.2301619518898927	-7.386540024968521	-0.650302879285828	-0.652902416592437	-0.6693325570409092	-7.3060317888369	-1.2554885499299322	-1.2448966463083238	-7.31173296109709	-7.284027951628856	-1.2669963497509096	-1.2196787770839568	-7.189896676141296	-7.304280146731444	-7.389813487803219	(1.4895919775881339e-05, 0.00012699438957497478)	0.5604603970071714	1.0	0.7849873450436835	-4.8330153884806375	-4.201681198552707	-0.6313341899279301	O43293|DAPK3_HUMAN	DAPK3	0.10513734455665533
O43294|TGFI1_HUMAN Transforming growth factor beta-1-induced transcript 1 protein OS=Homo sapiens OX=9606 GN=TGFB1I1 PE=1 SV=2 GN= TGFB1I1	0.3507039082807722	-0.6437037814829434	0.3054672392035599	-0.6552059619361276	-0.6099538096629349	-0.3208230821343105	1.2618406296584586	0.30953929486866577	-7.446331110657075	0.21600462822789168	0.349002310245883	-0.2402198590021712	0.175085995814793	-0.27105764595736337	1.2026567481440769	1.431138387661384	-1.259857766987965	-7.414485463295838	-7.300808715649286	-7.285501864380035	-0.27134106677923914	-0.25773888813422285	-7.386540024968521	1.3837552601698104	1.2059107580620338	1.3725877586166673	-1.2682174384229181	-7.412382949736395	1.3833646984128336	-0.3310403842513705	0.16612021334383295	-1.2669963497509096	1.1535119092953532	-0.2921261054073954	0.3048681565561592	-1.2395950441119095	(4.07740481023211e-05, 9.361100819660351e-05)	0.4509237214535896	1.0	0.7079912622222515	-1.4642921793230494	-0.7072828643553604	-0.7570093149676891	O43294|TGFI1_HUMAN	TGFB1I1	0.14997210218604598
O43301|HS12A_HUMAN Heat shock 70 kDa protein 12A OS=Homo sapiens OX=9606 GN=HSPA12A PE=1 SV=2 GN= HSPA12A	-0.6373703097621473	-7.370288857079612	-7.3437420720653686	-7.332348945240561	-0.6099538096629349	-7.310730899299816	-7.024122857167612	-7.3339189353454355	-7.446331110657075	-0.2429165963940512	-0.009750357292235922	-0.2402198590021712	-0.02371448482654322	-7.294496279544923	-7.108456918396321	-7.055886685635209	-7.259731111346835	-7.414485463295838	-7.300808715649286	-7.285501864380035	-7.231140104669592	-0.6144159843382019	-7.386540024968521	-6.981323859195017	-7.084883333415967	-7.020270875233369	-7.3060317888369	-7.412382949736395	-7.033369862537686	-7.31173296109709	-7.284027951628856	-7.276225267452305	-6.895244463427317	-7.189896676141296	-7.304280146731444	-7.389813487803219	(2.731367487740499e-07, 1.2493229405663442e-05)	0.4703986847651165	1.0	0.7192225680985618	-6.203148517431013	-5.5189615950398085	-0.6841869223912047	O43301|HS12A_HUMAN	HSPA12A	0.14313669356779551
O43306|ADCY6_HUMAN Adenylate cyclase type 6 OS=Homo sapiens OX=9606 GN=ADCY6 PE=1 SV=2 GN= ADCY6	-7.46677563943127	-7.370288857079612	-7.3437420720653686	-7.332348945240561	-7.424700823867598	-7.310730899299816	-7.024122857167612	-7.3339189353454355	-7.446331110657075	-7.419475071182525	-7.451743990809684	-7.360899984026937	-7.361429107183352	-7.294496279544923	-7.108456918396321	-7.055886685635209	-7.259731111346835	-7.414485463295838	-7.300808715649286	-7.285501864380035	-7.231140104669592	-7.366553438660585	-7.386540024968521	-6.981323859195017	-7.084883333415967	-7.020270875233369	-1.2682174384229181	-7.412382949736395	-7.033369862537686	-0.6856351287960921	-7.284027951628856	-7.276225267452305	-6.895244463427317	-7.189896676141296	-7.304280146731444	-7.389813487803219	(1.123550141812757e-08, 1.6060147345342557e-07)	0.9614977521433037	1.0	0.9827606243472391	-6.9323702359011605	-6.908017226400167	-0.024353009500993394	O43306|ADCY6_HUMAN	ADCY6	0.007552252447645442
O43310|CTIF_HUMAN CBP80/20-dependent translation initiation factor OS=Homo sapiens OX=9606 GN=CTIF PE=1 SV=1 GN= CTIF	-7.46677563943127	-7.370288857079612	-7.3437420720653686	-7.332348945240561	-0.6099538096629349	-7.310730899299816	-0.664990698124665	-7.3339189353454355	-7.446331110657075	-1.2268216916255699	-7.451743990809684	-7.360899984026937	-7.361429107183352	-7.294496279544923	-0.6613267431903042	-0.6333575128597319	-7.259731111346835	-7.414485463295838	-7.300808715649286	-7.285501864380035	-7.231140104669592	-7.366553438660585	-7.386540024968521	-0.07013139162790835	-0.652902416592437	-0.6693325570409092	-7.3060317888369	-7.412382949736395	-1.2448966463083238	-7.31173296109709	-7.284027951628856	-7.276225267452305	-0.3179959607229503	-7.189896676141296	-7.304280146731444	-7.389813487803219	(5.537039555747469e-07, 5.317231989465654e-05)	0.3090152287112459	1.0	0.6444621218958341	-5.953749555140869	-4.9042860061262905	-1.049463549014578	O43310|CTIF_HUMAN	CTIF	0.19080260311281946
O43314|VIP2_HUMAN Inositol hexakisphosphate and diphosphoinositol-pentakisphosphate kinase 2 OS=Homo sapiens OX=9606 GN=PPIP5K2 PE=1 SV=3 GN= PPIP5K2	-7.46677563943127	-7.370288857079612	-1.2708381389811143	-7.332348945240561	-7.424700823867598	-7.310730899299816	-7.024122857167612	-7.3339189353454355	-0.6460039473031585	-1.2268216916255699	-7.451743990809684	-7.360899984026937	-7.361429107183352	-7.294496279544923	-7.108456918396321	-7.055886685635209	-7.259731111346835	-7.414485463295838	-7.300808715649286	-7.285501864380035	-7.231140104669592	-7.366553438660585	-7.386540024968521	-6.981323859195017	-7.084883333415967	-7.020270875233369	-7.3060317888369	-7.412382949736395	-7.033369862537686	-7.31173296109709	-7.284027951628856	-7.276225267452305	-6.895244463427317	-7.189896676141296	-1.2631816778504894	-7.389813487803219	(1.0366207447987108e-08, 4.196610007056734e-06)	0.24186013893576006	1.0	0.6444621218958341	-6.923658769348515	-6.141214636955905	-0.7824441323926106	O43314|VIP2_HUMAN	PPIP5K2	0.19080260311281946
O43316|PAX4_HUMAN Paired box protein Pax-4 OS=Homo sapiens OX=9606 GN=PAX4 PE=1 SV=1 GN= PAX4	-7.46677563943127	-7.370288857079612	-7.3437420720653686	-0.6552059619361276	-7.424700823867598	-7.310730899299816	-7.024122857167612	-7.3339189353454355	-7.446331110657075	-7.419475071182525	-7.451743990809684	-7.360899984026937	-7.361429107183352	-7.294496279544923	-7.108456918396321	-7.055886685635209	-7.259731111346835	-7.414485463295838	-7.300808715649286	-7.285501864380035	-7.231140104669592	-7.366553438660585	-7.386540024968521	-6.981323859195017	-7.084883333415967	-7.020270875233369	-7.3060317888369	-7.412382949736395	-7.033369862537686	-7.31173296109709	-7.284027951628856	-7.276225267452305	-6.895244463427317	-7.189896676141296	-7.304280146731444	-7.389813487803219	(1.1151092493832948e-08, 0.05774977430701256)	0.34819526539413215	1.0	0.6444621218958341	-6.9298179783509894	-7.285380623301041	0.3555626449500515	O43316|PAX4_HUMAN	PAX4	0.19080260311281946
O43324|MCA3_HUMAN Eukaryotic translation elongation factor 1 epsilon-1 OS=Homo sapiens OX=9606 GN=EEF1E1 PE=1 SV=1 GN= EEF1E1	0.3507039082807722	-0.2848785552163402	0.14408775716559422	-0.04756564048969896	0.6332229305313485	0.28432461498348993	-0.3252270013549174	-0.3013416949206671	-0.6460039473031585	0.21600462822789168	0.6082595282465662	0.509550684133355	0.6945946188342146	0.1788479554202345	-0.31740885351976605	-0.28775103795087814	0.13469268687963237	-1.2406587001869125	0.2944906562231523	0.13015704322090388	-0.020833607082554422	0.7211223473165268	-0.2545601866676467	-0.650302879285828	-0.652902416592437	0.09506654565088783	0.13853293580672696	-0.02414996697621072	-0.08592603807320262	0.11652810323975403	-0.02914145849846082	-0.3112860693804533	-0.3179959607229503	0.15128833458837823	0.14433386314552266	0.6105608330891126	(0.30870553851127625, 0.4003216326236725)	0.8430619734480751	1.0	0.9398672065833523	-0.0029931312216376236	0.02614366157467089	-0.029136792796308514	O43324|MCA3_HUMAN	EEF1E1	0.02693350333868201
O43353|RIPK2_HUMAN Receptor-interacting serine/threonine-protein kinase 2 OS=Homo sapiens OX=9606 GN=RIPK2 PE=1 SV=2 GN= RIPK2	-7.46677563943127	-7.370288857079612	-7.3437420720653686	-7.332348945240561	-7.424700823867598	-7.310730899299816	-7.024122857167612	-7.3339189353454355	-7.446331110657075	-7.419475071182525	-7.451743990809684	-7.360899984026937	-1.249039635927571	-7.294496279544923	-7.108456918396321	-7.055886685635209	-7.259731111346835	-7.414485463295838	-7.300808715649286	-7.285501864380035	-7.231140104669592	-7.366553438660585	-7.386540024968521	-6.981323859195017	-7.084883333415967	-7.020270875233369	-7.3060317888369	-7.412382949736395	-7.033369862537686	-7.31173296109709	-7.284027951628856	-7.276225267452305	-6.895244463427317	-7.189896676141296	-7.304280146731444	-1.2395950441119095	(6.959162135444785e-08, 0.05774977430701256)	0.1823161434284343	1.0	0.6152345859401113	-6.650544731768858	-7.285380623301041	0.634835891532183	O43353|RIPK2_HUMAN	RIPK2	0.21095925828344722
O43374|RASL2_HUMAN Ras GTPase-activating protein 4 OS=Homo sapiens OX=9606 GN=RASA4 PE=2 SV=2 GN= RASA4	-7.46677563943127	-7.370288857079612	-7.3437420720653686	-7.332348945240561	-7.424700823867598	-7.310730899299816	-7.024122857167612	-1.2672543384398482	-7.446331110657075	-7.419475071182525	-7.451743990809684	-7.360899984026937	-7.361429107183352	-7.294496279544923	-7.108456918396321	-7.055886685635209	-7.259731111346835	-7.414485463295838	-7.300808715649286	-7.285501864380035	-7.231140104669592	-7.366553438660585	-7.386540024968521	-6.981323859195017	-7.084883333415967	-7.020270875233369	-7.3060317888369	-7.412382949736395	-7.033369862537686	-7.31173296109709	-7.284027951628856	-7.276225267452305	-6.895244463427317	-7.189896676141296	-7.304280146731444	-7.389813487803219	(0.006056803744286299, 1.6030864458116412e-07)	0.29891288292414353	1.0	0.6444621218958341	-7.263675127516211	-6.906214085994441	-0.35746104152176983	O43374|RASL2_HUMAN	RASA4	0.19080260311281946
O43390-2|HNRPR_HUMAN Isoform 2 of Heterogeneous nuclear ribonucleoprotein R OS=Homo sapiens OX=9606 GN=HNRNPR GN= HNRNPR	-1.2601625471784401	-1.257119557407442	-7.3437420720653686	-1.2628484901564199	-1.2300852136247822	-1.2799594894637882	-1.2436288738182402	-1.2672543384398482	-1.2648484404034839	-1.2268216916255699	-1.2560825202739077	-1.2194342140536394	-1.249039635927571	-1.2355954431089016	-1.2492582588798529	-1.217901790856199	-1.259857766987965	-1.2406587001869125	-1.2707386381706942	-1.2683769241780452	-1.2271467781319099	-1.2301619518898927	-1.2340040860799344	-1.2276460784188283	-7.084883333415967	-1.2472459392210151	-1.2682174384229181	-1.2554885499299322	-1.2448966463083238	-1.2898871968920298	-1.239399565517874	-1.2669963497509096	-1.2196787770839568	-1.238619686846291	-1.2631816778504894	-1.2395950441119095	(0.24306876957416534, 4.102802506622538e-07)	0.10610911435129183	1.0	0.507750235284379	-1.2452372354115246	-1.9984824374030474	0.7532452019915228	O43390-2|HNRPR_HUMAN	HNRNPR	0.29434986667710183
O43390|HNRPR_HUMAN Heterogeneous nuclear ribonucleoprotein R OS=Homo sapiens OX=9606 GN=HNRNPR PE=1 SV=1 GN= HNRNPR	1.3851066065601907	1.5184040159686276	1.48656464083629	1.4911864068002114	1.4990183594793987	1.6598365223797018	1.1255962361277285	1.5257062978293119	1.649160103146405	1.4121872600932026	1.3360040987058357	1.4439761806393092	0.8732499545836557	1.3477507667970023	0.9257553081149869	1.1243658749235683	1.5695131060730334	1.7381110178466246	1.8567135302198075	1.899672840805596	1.4201124358039203	1.3368683148682177	1.8806614202714695	1.2239708392120685	1.1567249884447384	1.068177968872097	1.8874033004267754	1.7452006534204092	0.7642162583589936	1.7854191117095124	1.5399122726245773	1.9836832080853561	1.1073041033393258	1.662310787032986	1.4406472979708898	1.0433043888009605	(0.5097090005874634, 0.4728141725063324)	0.8912240678416397	1.0	0.9606501066490388	1.4355811295174608	1.450135867926473	-0.014554738409012336	O43390|HNRPR_HUMAN	HNRNPR	0.017434764695124352
O43395|PRPF3_HUMAN U4/U6 small nuclear ribonucleoprotein Prp3 OS=Homo sapiens OX=9606 GN=PRPF3 PE=1 SV=2 GN= PRPF3	-1.2601625471784401	-0.03028800555844454	-0.6598240602719304	0.15128442964612315	-0.24586200383175835	0.6383133251951673	-1.2436288738182402	-0.04655624084387815	-0.28269331465197894	-0.2429165963940512	-7.451743990809684	-7.360899984026937	-1.249039635927571	-0.27105764595736337	-0.6613267431903042	-1.217901790856199	0.8231884523459215	-0.003060382258422056	-0.06227738156345822	0.2912369845353208	-0.020833607082554422	-0.25773888813422285	0.0007278252574787273	-0.650302879285828	-7.084883333415967	-1.2472459392210151	-0.30909092957441375	-0.02414996697621072	-1.2448966463083238	0.8014061214254383	0.16612021334383295	-0.06102424639122855	-1.2196787770839568	0.8275547673886919	-7.304280146731444	-1.2395950441119095	(4.169487056060461e-06, 3.346514859003946e-05)	0.14337084618099163	1.0	0.5446097987606042	-0.5830664901966778	-1.7244873548990127	1.141420864702335	O43395|PRPF3_HUMAN	PRPF3	0.2639145489869168
O43396|TXNL1_HUMAN Thioredoxin-like protein 1 OS=Homo sapiens OX=9606 GN=TXNL1 PE=1 SV=3 GN= TXNL1	0.7133936350629229	0.7806035424832809	0.9148426540849357	0.6665066268254314	0.8347866564561572	0.9593530842925354	0.38473250472934667	0.6638588145004016	0.7956457830143794	0.6380848463349442	0.8935494857878046	0.509550684133355	0.6945946188342146	0.6931703818771313	0.4023717032364046	0.5369877439163312	0.8231884523459215	1.053068627178699	0.8230999495423341	0.7373313892226178	0.5816270879355158	0.1995559094819801	0.9030155340741459	0.3939702562644708	0.2778381334751159	0.37705190280773876	0.7443873450484083	1.0302185070032923	0.2583336072990231	1.011199329683745	0.5773966937886614	0.9630040908017169	0.09978332560935176	0.9027700391832647	0.750517811776495	0.3565002842693826	(0.4251837730407715, 0.09104534983634949)	0.7064762144492336	1.0	0.873912508353137	0.6506449816666281	0.683311963064306	-0.032666981397677874	O43396|TXNL1_HUMAN	TXNL1	0.058532044529694544
O43399-2|TPD54_HUMAN Isoform 2 of Tumor protein D54 OS=Homo sapiens OX=9606 GN=TPD52L2 GN= TPD52L2	-1.2601625471784401	-7.370288857079612	-7.3437420720653686	-7.332348945240561	-1.2300852136247822	-7.310730899299816	-7.024122857167612	-7.3339189353454355	-7.446331110657075	-7.419475071182525	-7.451743990809684	-7.360899984026937	-7.361429107183352	-7.294496279544923	-7.108456918396321	-7.055886685635209	-7.259731111346835	-7.414485463295838	-7.300808715649286	-7.285501864380035	-7.231140104669592	-7.366553438660585	-7.386540024968521	-6.981323859195017	-7.084883333415967	-7.020270875233369	-7.3060317888369	-7.412382949736395	-7.033369862537686	-7.31173296109709	-7.284027951628856	-7.276225267452305	-6.895244463427317	-7.189896676141296	-1.2631816778504894	-7.389813487803219	(0.006056803744286299, 3.8738176044716965e-06)	0.04441858998399023	1.0	0.3970308281746659	-7.263675127516211	-6.132735175090003	-1.1309399524262078	O43399-2|TPD54_HUMAN	TPD52L2	0.40117577034936913
O43399|TPD54_HUMAN Tumor protein D54 OS=Homo sapiens OX=9606 GN=TPD52L2 PE=1 SV=2 GN= TPD52L2	1.1106117030575944	1.1965435462905532	1.220732742124785	0.9200516524978524	1.1983925438473686	0.5354836018896131	1.0206389564969638	1.2213629725672044	0.879898252356753	0.8373961015600812	0.8935494857878046	0.91268340467394	1.0218231394542217	0.9439552750057723	0.7038079609589689	0.8072700439525428	0.7401000144649916	0.5001088492947602	0.8967474855745674	0.8950153494215335	0.8590484719580683	0.9781398887425997	0.8168412268829285	0.7686023851643624	0.6194761574364359	0.8953070939253526	0.825227097099397	0.7968095833388887	1.079115446512537	0.8014061214254383	1.1293402464652778	1.0876662841069873	0.7491739710859716	0.4364243754505439	1.1619619220324127	0.8957878506209983	(0.16280554234981537, 0.11434032022953033)	0.01848360244209234	1.0	0.2824793485731249	0.830081218059765	0.9846798026456733	-0.15459858458590836	O43399|TPD54_HUMAN	TPD52L2	0.5490132969722299
O43402|EMC8_HUMAN ER membrane protein complex subunit 8 OS=Homo sapiens OX=9606 GN=EMC8 PE=1 SV=1 GN= EMC8	-7.46677563943127	-0.03028800555844454	-0.6598240602719304	-1.2628484901564199	-7.424700823867598	-0.6748117923459878	-7.024122857167612	-1.2672543384398482	-0.28269331465197894	-0.6068962503404999	-7.451743990809684	-1.2194342140536394	-7.361429107183352	-0.6262340021965843	-7.108456918396321	-7.055886685635209	-0.3056354009147777	-0.003060382258422056	0.13420739789654135	0.5446512090171106	-0.6232943021006246	-1.2301619518898927	-0.2545601866676467	-1.2276460784188283	-7.084883333415967	-7.020270875233369	-0.664058593537805	-0.6391056532738206	-7.033369862537686	-0.0796886938653149	-1.239399565517874	-0.06102424639122855	-6.895244463427317	0.15128833458837823	-0.3024028507313186	-1.2395950441119095	(1.1233045370317996e-05, 0.0003746416186913848)	0.18843058106312027	1.0	0.6152345859401113	-1.9528974020423493	-3.3461691870281975	1.3932717849858482	O43402|EMC8_HUMAN	EMC8	0.21095925828344722
O43414|ERI3_HUMAN ERI1 exoribonuclease 3 OS=Homo sapiens OX=9606 GN=ERI3 PE=1 SV=2 GN= ERI3	-7.46677563943127	-7.370288857079612	-7.3437420720653686	-7.332348945240561	-7.424700823867598	-7.310730899299816	-7.024122857167612	-1.2672543384398482	-7.446331110657075	-1.2268216916255699	-7.451743990809684	-7.360899984026937	-7.361429107183352	-7.294496279544923	-7.108456918396321	-7.055886685635209	-7.259731111346835	-7.414485463295838	-7.300808715649286	-7.285501864380035	-7.231140104669592	-7.366553438660585	-7.386540024968521	-6.981323859195017	-7.084883333415967	-7.020270875233369	-7.3060317888369	-7.412382949736395	-7.033369862537686	-7.31173296109709	-7.284027951628856	-7.276225267452305	-6.895244463427317	-7.189896676141296	-1.2631816778504894	-7.389813487803219	(0.006056803744286299, 4.1972912185883615e-06)	0.04637592068435338	1.0	0.3970308281746659	-7.263675127516211	-6.141604595467071	-1.1220705320491398	O43414|ERI3_HUMAN	ERI3	0.40117577034936913
O43426|SYNJ1_HUMAN Synaptojanin-1 OS=Homo sapiens OX=9606 GN=SYNJ1 PE=1 SV=2 GN= SYNJ1	0.48990173603426324	-7.370288857079612	-7.3437420720653686	-7.332348945240561	0.9181372408658618	-7.310730899299816	-7.024122857167612	-7.3339189353454355	-7.446331110657075	0.6380848463349442	0.7159489827937964	-0.6031790760184559	-0.27692265797396565	-7.294496279544923	-7.108456918396321	-7.055886685635209	-7.259731111346835	-7.414485463295838	-7.300808715649286	-7.285501864380035	-7.231140104669592	-0.6144159843382019	-7.386540024968521	-6.981323859195017	-7.084883333415967	-7.020270875233369	-7.3060317888369	-7.412382949736395	-7.033369862537686	-7.31173296109709	-7.284027951628856	-7.276225267452305	-6.895244463427317	-7.189896676141296	-7.304280146731444	-0.6224616336329322	(9.020062634590431e-07, 1.0084573659696616e-05)	0.5443229765652042	1.0	0.7731728575828294	-5.8955892942306845	-5.252582602593543	-0.6430066916371411	O43426|SYNJ1_HUMAN	SYNJ1	0.11172340038702712
O43427|FIBP_HUMAN Acidic fibroblast growth factor intracellular-binding protein OS=Homo sapiens OX=9606 GN=FIBP PE=1 SV=3 GN= FIBP	-7.46677563943127	-0.6437037814829434	-0.3039081756778159	-0.6552059619361276	-7.424700823867598	-7.310730899299816	-7.024122857167612	-0.3013416949206671	-7.446331110657075	-7.419475071182525	-7.451743990809684	-7.360899984026937	-7.361429107183352	-0.27105764595736337	-7.108456918396321	-7.055886685635209	-7.259731111346835	-7.414485463295838	-7.300808715649286	-7.285501864380035	-0.6232943021006246	-7.366553438660585	-7.386540024968521	-6.981323859195017	-7.084883333415967	-7.020270875233369	-1.2682174384229181	-7.412382949736395	-7.033369862537686	-7.31173296109709	-0.6342693774675987	-7.276225267452305	-6.895244463427317	-7.189896676141296	-0.05244690632281191	-7.389813487803219	(9.148639605882636e-07, 4.8918962420430034e-05)	0.4522017989333965	1.0	0.7079912622222515	-5.9157658278351	-5.154840385599066	-0.7609254422360348	O43427|FIBP_HUMAN	FIBP	0.14997210218604598
O43432|IF4G3_HUMAN Eukaryotic translation initiation factor 4 gamma 3 OS=Homo sapiens OX=9606 GN=EIF4G3 PE=1 SV=2 GN= EIF4G3	-0.016037860274476807	0.7806035424832809	0.75346317204697	0.3086963518352332	0.6332229305313485	-0.06966409522818731	-0.3252270013549174	0.44263642476125975	0.3366257784269265	0.013026789580603377	0.8091379699046835	0.01554913240569014	0.175085995814793	0.4731796370138102	-0.31740885351976605	-0.6333575128597319	0.13469268687963237	0.5001088492947602	0.2944906562231523	-0.05912715586910213	0.32926243296590313	0.1995559094819801	0.3618637585455517	0.1129033160402339	-0.652902416592437	-0.33001550552706715	0.29902204203949917	0.33961543649714315	-0.6640619572474582	0.270950329886267	0.4605501041662718	0.5419618052886119	-0.0806684344502354	-0.04095777556066331	0.6576505192109912	0.19334435997288263	(0.1757560521364212, 0.07063537836074829)	0.9291428407357293	1.0	0.9693958139624196	0.1682725633553004	0.1801450059817143	-0.011872442626413904	O43432|IF4G3_HUMAN	EIF4G3	0.013498859976316476
O43447|PPIH_HUMAN Peptidyl-prolyl cis-trans isomerase H OS=Homo sapiens OX=9606 GN=PPIH PE=1 SV=1 GN= PPIH	-7.46677563943127	-0.6437037814829434	-0.6598240602719304	-0.6552059619361276	-1.2300852136247822	0.12514995003042037	-0.3252270013549174	-0.6569038327105502	0.17537521587324156	-1.2268216916255699	-0.6343892050702812	-1.2194342140536394	-1.249039635927571	-1.2355954431089016	-1.2492582588798529	-0.28775103795087814	0.29417329603085074	-0.003060382258422056	-0.06227738156345822	-0.05912715586910213	-0.6232943021006246	-7.366553438660585	0.0007278252574787273	-0.650302879285828	-0.3128161581427567	-1.2472459392210151	0.29902204203949917	0.17900628517977876	-0.6640619572474582	0.270950329886267	-1.239399565517874	-0.06102424639122855	-0.6516163142789956	-0.2921261054073954	-0.3024028507313186	-1.2395950441119095	(1.057303165907797e-06, 2.4034422949625878e-06)	0.8579283727240297	1.0	0.9455659085406574	-0.8476156662482885	-0.9511375268096177	0.10352186056132917	O43447|PPIH_HUMAN	PPIH	0.024308194245785668
O43464|HTRA2_HUMAN Serine protease HTRA2, mitochondrial OS=Homo sapiens OX=9606 GN=HTRA2 PE=1 SV=2 GN= HTRA2	-1.2601625471784401	-0.03028800555844454	-0.3039081756778159	-1.2628484901564199	-0.6099538096629349	-0.6748117923459878	-7.024122857167612	-0.3013416949206671	-0.6460039473031585	-1.2268216916255699	-0.6343892050702812	-1.2194342140536394	-0.6357021105846735	-1.2355954431089016	-1.2492582588798529	-1.217901790856199	-0.3056354009147777	-0.2578343523372185	-0.6656613150783999	-0.31141085708666283	-0.6232943021006246	-1.2301619518898927	-0.2545601866676467	-6.981323859195017	-7.084883333415967	-7.020270875233369	-0.664058593537805	-0.6391056532738206	-1.2448966463083238	-0.6856351287960921	-0.6342693774675987	-0.06102424639122855	-6.895244463427317	-0.2921261054073954	-0.05244690632281191	-1.2395950441119095	(3.559297510946635e-06, 3.1895242500468157e-06)	0.2215313391865429	1.0	0.6419619934392028	-1.9878787777771536	-1.0574004423482126	-0.930478335428941	O43464|HTRA2_HUMAN	HTRA2	0.19249068303430944
O43474|KLF4_HUMAN Krueppel-like factor 4 OS=Homo sapiens OX=9606 GN=KLF4 PE=1 SV=3 GN= KLF4	-7.46677563943127	-7.370288857079612	-7.3437420720653686	-7.332348945240561	-1.2300852136247822	-7.310730899299816	-7.024122857167612	-7.3339189353454355	-7.446331110657075	-7.419475071182525	-1.2560825202739077	-7.360899984026937	-7.361429107183352	-7.294496279544923	-7.108456918396321	-7.055886685635209	-7.259731111346835	-7.414485463295838	-7.300808715649286	-7.285501864380035	-7.231140104669592	-7.366553438660585	-7.386540024968521	-6.981323859195017	-7.084883333415967	-7.020270875233369	-7.3060317888369	-7.412382949736395	-7.033369862537686	-7.31173296109709	-7.284027951628856	-7.276225267452305	-6.895244463427317	-7.189896676141296	-7.304280146731444	-7.389813487803219	(0.006056803744286299, 9.178145887744904e-07)	0.1115836529892439	1.0	0.507750235284379	-7.263675127516211	-6.510988305752379	-0.7526868217638318	O43474|KLF4_HUMAN	KLF4	0.29434986667710183
O43488|ARK72_HUMAN Aflatoxin B1 aldehyde reductase member 2 OS=Homo sapiens OX=9606 GN=AKR7A2 PE=1 SV=3 GN= AKR7A2	0.48990173603426324	0.5831277703660542	0.3054672392035599	0.3086963518352332	0.5124348492592647	0.12514995003042037	-0.08356082132268637	0.562193098256561	-0.28269331465197894	0.5168072805462982	0.6082595282465662	0.01554913240569014	-0.02371448482654322	0.1788479554202345	-0.07596166177965682	-0.04881511193757308	0.13469268687963237	-0.2578343523372185	-0.06227738156345822	0.2912369845353208	0.32926243296590313	0.3623939211909088	0.0007278252574787273	-0.07013139162790835	-0.652902416592437	-0.0886768249171122	-0.058204184296123715	-0.02414996697621072	-0.32429544502881913	-0.3310403842513705	0.4605501041662718	0.4233593264742851	0.09978332560935176	0.4364243754505439	0.9110521051871315	-0.006572577389864807	(0.49766984581947327, 0.2653401494026184)	0.09743982525565383	1.0	0.507750235284379	0.06418519714553875	0.24883648230695235	-0.1846512851614136	O43488|ARK72_HUMAN	AKR7A2	0.29434986667710183
O43491-4|E41L2_HUMAN Isoform 4 of Band 4.1-like protein 2 OS=Homo sapiens OX=9606 GN=EPB41L2 GN= EPB41L2	-0.6373703097621473	-1.257119557407442	-1.2708381389811143	-7.332348945240561	-1.2300852136247822	-7.310730899299816	-7.024122857167612	-1.2672543384398482	-1.2648484404034839	-1.2268216916255699	-1.2560825202739077	-1.2194342140536394	-1.249039635927571	-7.294496279544923	-7.108456918396321	-7.055886685635209	-7.259731111346835	-1.2406587001869125	-0.6656613150783999	-1.2683769241780452	-7.231140104669592	-7.366553438660585	-7.386540024968521	-6.981323859195017	-7.084883333415967	-7.020270875233369	-1.2682174384229181	-7.412382949736395	-7.033369862537686	-7.31173296109709	-7.284027951628856	-1.2669963497509096	-6.895244463427317	-7.189896676141296	-1.2631816778504894	-1.2395950441119095	(2.1555201783485245e-06, 1.7452101019443944e-05)	0.0014383901301327998	1.0	0.0693455452211392	-5.725705971602066	-2.6350376422112975	-3.0906683293907684	O43491-4|E41L2_HUMAN	EPB41L2	1.1589814329038672
[truncated: 6,933 more rows]

## Sheet: NSAF_IFNb_to_Ctrl_intact
	LUM2_00793_VG_6138K_4	LUM2_00788_VG_4466K_3	LUM2_00861_VG_6062B_2	LUM2_00786_VG_4466K_1	LUM2_00792_VG_6138K_3	LUM2_00787_VG_4466K_2	LUM2_00791_VG_6138K_2	LUM2_00790_VG_6138K_1	LUM2_00863_VG_6062B_4	LUM2_00739_VG_5410K_4	LUM2_00737_VG_5410K_2	LUM2_00707_VG_5410B_3	LUM2_00826_VG_6062K_3	LUM2_00825_VG_6062K_2	LUM2_00800_VG_6138B_3	LUM2_00860_VG_6062B_1	LUM2_00799_VG_6138B_2	LUM2_00798_VG_6138B_1	LUM2_00805_VG_4466B_4	LUM2_00862_VG_6062B_3	LUM2_00736_VG_5410K_1	LUM2_00824_VG_6062K_1	LUM2_00803_VG_4466B_2	LUM2_00708_VG_5410B_4	LUM2_00801_VG_6138B_4	LUM2_00738_VG_5410K_3	LUM2_00706_VG_5410B_2	LUM2_00802_VG_4466B_1	LUM2_00804_VG_4466B_3	LUM2_00705_VG_5410B_1	LUM2_00827_VG_6062K_4	LUM2_00789_VG_4466K_4	p_value, Shapiro-Wilk	p_value	p-val, Bonferroni corrected	Benjamini Hochberg FDR	B_mean(log2LFQ)	K_mean(log2LFQ)	log2(fold_change)	protein	Gene	-log10(fdr_BH)
[truncated: 7,126 more rows]

[truncated: 10 more sheets: NSAF_IFNa_to_CTRL_defect, NSAF_IFNb_to_Ctrl_defect, NSAF_IFNa_to_IFNb_intact, NSAF_3821_IFNa_Ctrl, NSAF_6067_IFNa_Ctrl, NSAF_4114_IFNa_Ctrl, NSAF_5522_IFNa_Ctrl, NSAF_AN_IFNa_Ctrl, Diffacto_shIFIT3_WT_DBTRG05MG, Diffacto_shPLSCR1_WT_DBTRG05MG]
