# Supplementary material for: Multi-Omics Analysis of Glioblastoma Cells’ Sensitivity to Oncolytic Viruses
Source: Cancers (Basel). 2021 Oct 20;13(21):5268. doi: 10.3390/cancers13215268 (PMC8582528; doi:10.3390/cancers13215268)
Supplement: Supplementary file 1 [file cancers-13-05268-s001.zip › Table_S5.xlsx]

## Sheet: GBM3821-UP
category	term	number_of_genes	number_of_genes_in_background	ncbiTaxonId	inputGenes	preferredNames	p_value	fdr	description
Component	GO.0005634	28	6892	9606	LAP3,OAS3,OASL,SAMHD1,IFIH1,MCAM,HERC6,OGFR,CKB,ISG20,PARP10,MX2,OAS2,WARS,STAT1,GBP4,GBP2,TAP2,ISG15,PSME1,CNP,LGALS9,IRF9,MX1,OAS1,PNPT1,HELZ2,RNF213	LAP3,OAS3,OASL,SAMHD1,IFIH1,MCAM,HERC6,OGFR,CKB,ISG20,PARP10,MX2,OAS2,WARS,STAT1,GBP4,GBP2,TAP2,ISG15,PSME1,CNP,LGALS9,IRF9,MX1,OAS1,PNPT1,HELZ2,RNF213	0.0046	0.0395	nucleus
Component	GO.0005737	47	11238	9606	LAP3,OAS3,BST2,CMPK2,OASL,GMPR,HLA-F,IFIH1,HERC6,OGFR,COL1A2,CKB,MRPL16,ISG20,PARP10,SAMD9L,MX2,PLAUR,OAS2,TAP1,TDRD7,WARS,STAT1,GBP5,GBP4,GBP2,GBP1,IFI44,IFIT1,IFIT3,IFIT2,TAP2,HLA-E,AGRN,ISG15,DDX58,SAMD9,PSME1,CNP,LGALS9,TYMP,IRF9,MX1,OAS1,PNPT1,IDO1,RNF213	LAP3,OAS3,BST2,CMPK2,OASL,GMPR,HLA-F,IFIH1,HERC6,OGFR,COL1A2,CKB,MRPL16,ISG20,PARP10,SAMD9L,MX2,PLAUR,OAS2,TAP1,TDRD7,WARS,STAT1,GBP5,GBP4,GBP2,GBP1,IFI44,IFIT1,IFIT3,IFIT2,TAP2,HLA-E,AGRN,ISG15,DDX58,SAMD9,PSME1,CNP,LGALS9,TYMP,IRF9,MX1,OAS1,PNPT1,IDO1,RNF213	2.08e-07	1.67e-05	cytoplasm
Component	GO.0005829	33	4958	9606	LAP3,OAS3,BST2,OASL,GMPR,IFIH1,HERC6,CKB,PARP10,MX2,OAS2,WARS,STAT1,GBP4,GBP2,GBP1,IFIT1,IFIT3,IFIT2,AGRN,ISG15,DDX58,SAMD9,PSME1,CNP,LGALS9,TYMP,IRF9,MX1,OAS1,PNPT1,IDO1,RNF213	LAP3,OAS3,BST2,OASL,GMPR,IFIH1,HERC6,CKB,PARP10,MX2,OAS2,WARS,STAT1,GBP4,GBP2,GBP1,IFIT1,IFIT3,IFIT2,AGRN,ISG15,DDX58,SAMD9,PSME1,CNP,LGALS9,TYMP,IRF9,MX1,OAS1,PNPT1,IDO1,RNF213	8.14e-09	1.95e-06	cytosol
Component	GO.0012505	20	4347	9606	LAP3,BST2,HLA-F,COL1A2,SAMD9L,MX2,PLAUR,TAP1,GBP5,GBP4,GBP2,GBP1,IFIT2,TAP2,HLA-E,AGRN,SAMD9,MX1,OAS1,PNPT1	LAP3,BST2,HLA-F,COL1A2,SAMD9L,MX2,PLAUR,TAP1,GBP5,GBP4,GBP2,GBP1,IFIT2,TAP2,HLA-E,AGRN,SAMD9,MX1,OAS1,PNPT1	0.006	0.0482	endomembrane system
Component	GO.0012506	7	743	9606	BST2,HLA-F,PLAUR,TAP1,GBP1,TAP2,HLA-E	BST2,HLA-F,PLAUR,TAP1,GBP1,TAP2,HLA-E	0.0035	0.0309	vesicle membrane
Component	GO.0030176	4	147	9606	HLA-F,TAP1,TAP2,HLA-E	HLA-F,TAP1,TAP2,HLA-E	0.00069	0.011	integral component of endoplasmic reticulum membrane
Component	GO.0030670	4	71	9606	HLA-F,TAP1,TAP2,HLA-E	HLA-F,TAP1,TAP2,HLA-E	4.64e-05	0.0011	phagocytic vesicle membrane
Component	GO.0031984	12	1616	9606	LAP3,HLA-F,PLAUR,TAP1,GBP5,GBP4,GBP2,GBP1,TAP2,HLA-E,MX1,PNPT1	LAP3,HLA-F,PLAUR,TAP1,GBP5,GBP4,GBP2,GBP1,TAP2,HLA-E,MX1,PNPT1	0.00092	0.0111	organelle subcompartment
Component	GO.0042612	2	8	9606	HLA-F,HLA-E	HLA-F,HLA-E	0.00031	0.0056	MHC class I protein complex
Component	GO.0042825	2	2	9606	TAP1,TAP2	TAP1,TAP2	4.12e-05	0.0011	TAP complex
Component	GO.0043227	44	11244	9606	LAP3,OAS3,BST2,CMPK2,OASL,HLA-F,SAMHD1,IFIH1,MCAM,HERC6,OGFR,COL1A2,CKB,MRPL16,ISG20,PARP10,SAMD9L,MX2,PLAUR,OAS2,TAP1,TDRD7,WARS,STAT1,GBP5,GBP4,GBP2,GBP1,IFIT3,IFIT2,TAP2,HLA-E,AGRN,ISG15,SAMD9,PSME1,CNP,LGALS9,IRF9,MX1,OAS1,PNPT1,HELZ2,RNF213	LAP3,OAS3,BST2,CMPK2,OASL,HLA-F,SAMHD1,IFIH1,MCAM,HERC6,OGFR,COL1A2,CKB,MRPL16,ISG20,PARP10,SAMD9L,MX2,PLAUR,OAS2,TAP1,TDRD7,WARS,STAT1,GBP5,GBP4,GBP2,GBP1,IFIT3,IFIT2,TAP2,HLA-E,AGRN,ISG15,SAMD9,PSME1,CNP,LGALS9,IRF9,MX1,OAS1,PNPT1,HELZ2,RNF213	2.78e-05	0.00091	membrane-bounded organelle
Component	GO.0043229	46	12193	9606	LAP3,OAS3,BST2,CMPK2,OASL,HLA-F,SAMHD1,IFIH1,MCAM,HERC6,OGFR,COL1A2,CKB,MRPL16,ISG20,PARP10,SAMD9L,MX2,PLAUR,OAS2,TAP1,TDRD7,WARS,STAT1,GBP5,GBP4,GBP2,GBP1,IFIT3,IFIT2,TAP2,HLA-E,AGRN,ISG15,DDX58,SAMD9,PSME1,CNP,LGALS9,IRF9,MX1,OAS1,PNPT1,HELZ2,IDO1,RNF213	LAP3,OAS3,BST2,CMPK2,OASL,HLA-F,SAMHD1,IFIH1,MCAM,HERC6,OGFR,COL1A2,CKB,MRPL16,ISG20,PARP10,SAMD9L,MX2,PLAUR,OAS2,TAP1,TDRD7,WARS,STAT1,GBP5,GBP4,GBP2,GBP1,IFIT3,IFIT2,TAP2,HLA-E,AGRN,ISG15,DDX58,SAMD9,PSME1,CNP,LGALS9,IRF9,MX1,OAS1,PNPT1,HELZ2,IDO1,RNF213	2.66e-05	0.00091	intracellular organelle
Component	GO.0043231	43	10365	9606	LAP3,OAS3,BST2,CMPK2,OASL,HLA-F,SAMHD1,IFIH1,MCAM,HERC6,OGFR,COL1A2,CKB,MRPL16,ISG20,PARP10,MX2,PLAUR,OAS2,TAP1,TDRD7,WARS,STAT1,GBP5,GBP4,GBP2,GBP1,IFIT3,IFIT2,TAP2,HLA-E,AGRN,ISG15,SAMD9,PSME1,CNP,LGALS9,IRF9,MX1,OAS1,PNPT1,HELZ2,RNF213	LAP3,OAS3,BST2,CMPK2,OASL,HLA-F,SAMHD1,IFIH1,MCAM,HERC6,OGFR,COL1A2,CKB,MRPL16,ISG20,PARP10,MX2,PLAUR,OAS2,TAP1,TDRD7,WARS,STAT1,GBP5,GBP4,GBP2,GBP1,IFIT3,IFIT2,TAP2,HLA-E,AGRN,ISG15,SAMD9,PSME1,CNP,LGALS9,IRF9,MX1,OAS1,PNPT1,HELZ2,RNF213	7.45e-06	0.00039	intracellular membrane-bounded organelle
Component	GO.0044424	50	13996	9606	LAP3,OAS3,BST2,CMPK2,OASL,GMPR,HLA-F,SAMHD1,IFIH1,MCAM,HERC6,OGFR,COL1A2,CKB,MRPL16,ISG20,PARP10,SAMD9L,MX2,PLAUR,OAS2,TAP1,TDRD7,WARS,STAT1,GBP5,GBP4,GBP2,GBP1,IFI44,IFIT1,IFIT3,IFIT2,TAP2,HLA-E,AGRN,ISG15,DDX58,SAMD9,PSME1,CNP,LGALS9,TYMP,IRF9,MX1,OAS1,PNPT1,HELZ2,IDO1,RNF213	LAP3,OAS3,BST2,CMPK2,OASL,GMPR,HLA-F,SAMHD1,IFIH1,MCAM,HERC6,OGFR,COL1A2,CKB,MRPL16,ISG20,PARP10,SAMD9L,MX2,PLAUR,OAS2,TAP1,TDRD7,WARS,STAT1,GBP5,GBP4,GBP2,GBP1,IFI44,IFIT1,IFIT3,IFIT2,TAP2,HLA-E,AGRN,ISG15,DDX58,SAMD9,PSME1,CNP,LGALS9,TYMP,IRF9,MX1,OAS1,PNPT1,HELZ2,IDO1,RNF213	6.43e-06	0.00039	intracellular part
Component	GO.0044431	8	916	9606	LAP3,HLA-F,GBP5,GBP4,GBP2,GBP1,HLA-E,AGRN	LAP3,HLA-F,GBP5,GBP4,GBP2,GBP1,HLA-E,AGRN	0.0028	0.0269	Golgi apparatus part
Component	GO.0044444	44	9377	9606	LAP3,OAS3,BST2,CMPK2,OASL,GMPR,HLA-F,IFIH1,HERC6,COL1A2,CKB,MRPL16,PARP10,SAMD9L,MX2,PLAUR,OAS2,TAP1,TDRD7,WARS,STAT1,GBP5,GBP4,GBP2,GBP1,IFIT1,IFIT3,IFIT2,TAP2,HLA-E,AGRN,ISG15,DDX58,SAMD9,PSME1,CNP,LGALS9,TYMP,IRF9,MX1,OAS1,PNPT1,IDO1,RNF213	LAP3,OAS3,BST2,CMPK2,OASL,GMPR,HLA-F,IFIH1,HERC6,COL1A2,CKB,MRPL16,PARP10,SAMD9L,MX2,PLAUR,OAS2,TAP1,TDRD7,WARS,STAT1,GBP5,GBP4,GBP2,GBP1,IFIT1,IFIT3,IFIT2,TAP2,HLA-E,AGRN,ISG15,DDX58,SAMD9,PSME1,CNP,LGALS9,TYMP,IRF9,MX1,OAS1,PNPT1,IDO1,RNF213	4.43e-08	5.32e-06	cytoplasmic part
Component	GO.0044464	51	16244	9606	LAP3,OAS3,BST2,CMPK2,OASL,GMPR,HLA-F,SAMHD1,IFIH1,MCAM,HERC6,OGFR,COL1A2,CKB,MRPL16,ISG20,PARP10,SAMD9L,MX2,PLAUR,OAS2,TAP1,TDRD7,WARS,STAT1,GBP5,GBP4,GBP2,GBP1,IFI44,IFIT1,IFIT3,IFIT2,TAP2,HLA-E,AGRN,ISG15,DDX58,SAMD9,PSME1,CNP,LGALS9,TYMP,IRF9,MX1,IFITM1,OAS1,PNPT1,HELZ2,IDO1,RNF213	LAP3,OAS3,BST2,CMPK2,OASL,GMPR,HLA-F,SAMHD1,IFIH1,MCAM,HERC6,OGFR,COL1A2,CKB,MRPL16,ISG20,PARP10,SAMD9L,MX2,PLAUR,OAS2,TAP1,TDRD7,WARS,STAT1,GBP5,GBP4,GBP2,GBP1,IFI44,IFIT1,IFIT3,IFIT2,TAP2,HLA-E,AGRN,ISG15,DDX58,SAMD9,PSME1,CNP,LGALS9,TYMP,IRF9,MX1,IFITM1,OAS1,PNPT1,HELZ2,IDO1,RNF213	0.00074	0.0111	cell part
Component	GO.0048471	7	670	9606	OAS2,STAT1,GBP5,GBP4,GBP2,CNP,MX1	OAS2,STAT1,GBP5,GBP4,GBP2,CNP,MX1	0.002	0.0214	perinuclear region of cytoplasm
Component	GO.0071556	2	26	9606	HLA-F,HLA-E	HLA-F,HLA-E	0.0025	0.026	integral component of lumenal side of endoplasmic reticulum membrane
Component	GO.0098791	7	801	9606	LAP3,HLA-F,GBP5,GBP4,GBP2,GBP1,HLA-E	LAP3,HLA-F,GBP5,GBP4,GBP2,GBP1,HLA-E	0.0052	0.0432	Golgi subcompartment
Function	GO.0000166	20	2097	9606	OAS3,CMPK2,OASL,SAMHD1,IFIH1,CKB,MX2,OAS2,TAP1,WARS,GBP5,GBP4,GBP2,GBP1,TAP2,DDX58,CNP,MX1,OAS1,HELZ2	OAS3,CMPK2,OASL,SAMHD1,IFIH1,CKB,MX2,OAS2,TAP1,WARS,GBP5,GBP4,GBP2,GBP1,TAP2,DDX58,CNP,MX1,OAS1,HELZ2	1.73e-07	1.34e-05	nucleotide binding
Function	GO.0000175	2	27	9606	ISG20,PNPT1	ISG20,PNPT1	0.0027	0.0146	3'-5'-exoribonuclease activity
Function	GO.0001730	3	3	9606	OAS3,OAS2,OAS1	OAS3,OAS2,OAS1	3.49e-07	1.34e-05	2'-5'-oligoadenylate synthetase activity
Function	GO.0003676	16	3332	9606	OAS3,OASL,SAMHD1,IFIH1,MRPL16,ISG20,OAS2,TDRD7,STAT1,IFIT1,DDX58,CNP,IRF9,OAS1,PNPT1,HELZ2	OAS3,OASL,SAMHD1,IFIH1,MRPL16,ISG20,OAS2,TDRD7,STAT1,IFIT1,DDX58,CNP,IRF9,OAS1,PNPT1,HELZ2	0.0108	0.0476	nucleic acid binding
Function	GO.0003723	13	850	9606	OAS3,OASL,SAMHD1,IFIH1,MRPL16,ISG20,OAS2,TDRD7,IFIT1,DDX58,CNP,OAS1,PNPT1	OAS3,OASL,SAMHD1,IFIH1,MRPL16,ISG20,OAS2,TDRD7,IFIT1,DDX58,CNP,OAS1,PNPT1	2.72e-07	1.34e-05	RNA binding
Function	GO.0003725	6	70	9606	OAS3,OASL,IFIH1,OAS2,DDX58,OAS1	OAS3,OASL,IFIH1,OAS2,DDX58,OAS1	4.89e-08	1.34e-05	double-stranded RNA binding
Function	GO.0003727	3	80	9606	IFIH1,DDX58,PNPT1	IFIH1,DDX58,PNPT1	0.0014	0.0083	single-stranded RNA binding
Function	GO.0003824	29	5592	9606	LAP3,OAS3,CMPK2,OASL,GMPR,SAMHD1,IFIH1,HERC6,CKB,ISG20,PARP10,MX2,OAS2,TAP1,WARS,GBP5,GBP4,GBP2,GBP1,TAP2,DDX58,CNP,TYMP,MX1,OAS1,PNPT1,HELZ2,IDO1,RNF213	LAP3,OAS3,CMPK2,OASL,GMPR,SAMHD1,IFIH1,HERC6,CKB,ISG20,PARP10,MX2,OAS2,TAP1,WARS,GBP5,GBP4,GBP2,GBP1,TAP2,DDX58,CNP,TYMP,MX1,OAS1,PNPT1,HELZ2,IDO1,RNF213	3.77e-05	0.00052	catalytic activity
Function	GO.0003924	6	283	9606	MX2,GBP5,GBP4,GBP2,GBP1,MX1	MX2,GBP5,GBP4,GBP2,GBP1,MX1	0.00011	0.00099	GTPase activity
Function	GO.0004386	3	147	9606	IFIH1,DDX58,HELZ2	IFIH1,DDX58,HELZ2	0.0074	0.0348	helicase activity
Function	GO.0004540	3	94	9606	SAMHD1,ISG20,PNPT1	SAMHD1,ISG20,PNPT1	0.0022	0.0121	ribonuclease activity
Function	GO.0005488	41	11878	9606	LAP3,OAS3,BST2,CMPK2,OASL,GMPR,HLA-F,SAMHD1,IFIH1,COL1A2,CKB,MRPL16,ISG20,PARP10,MX2,PLAUR,OAS2,TAP1,TDRD7,WARS,STAT1,GBP5,GBP4,GBP2,GBP1,IFIT1,IFIT3,TAP2,HLA-E,AGRN,DDX58,CNP,LGALS9,TYMP,IRF9,MX1,OAS1,PNPT1,HELZ2,IDO1,RNF213	LAP3,OAS3,BST2,CMPK2,OASL,GMPR,HLA-F,SAMHD1,IFIH1,COL1A2,CKB,MRPL16,ISG20,PARP10,MX2,PLAUR,OAS2,TAP1,TDRD7,WARS,STAT1,GBP5,GBP4,GBP2,GBP1,IFIT1,IFIT3,TAP2,HLA-E,AGRN,DDX58,CNP,LGALS9,TYMP,IRF9,MX1,OAS1,PNPT1,HELZ2,IDO1,RNF213	0.0044	0.0219	binding
Function	GO.0005515	26	6605	9606	BST2,OASL,HLA-F,SAMHD1,IFIH1,COL1A2,CKB,PARP10,MX2,PLAUR,TAP1,TDRD7,WARS,STAT1,GBP5,GBP4,GBP2,GBP1,IFIT3,TAP2,HLA-E,AGRN,DDX58,LGALS9,TYMP,MX1	BST2,OASL,HLA-F,SAMHD1,IFIH1,COL1A2,CKB,PARP10,MX2,PLAUR,TAP1,TDRD7,WARS,STAT1,GBP5,GBP4,GBP2,GBP1,IFIT3,TAP2,HLA-E,AGRN,DDX58,LGALS9,TYMP,MX1	0.0114	0.0496	protein binding
Function	GO.0005524	12	1462	9606	OAS3,CMPK2,OASL,IFIH1,CKB,OAS2,TAP1,WARS,TAP2,DDX58,OAS1,HELZ2	OAS3,CMPK2,OASL,IFIH1,CKB,OAS2,TAP1,WARS,TAP2,DDX58,OAS1,HELZ2	0.00038	0.003	ATP binding
Function	GO.0005525	6	366	9606	MX2,GBP5,GBP4,GBP2,GBP1,MX1	MX2,GBP5,GBP4,GBP2,GBP1,MX1	0.00044	0.0032	GTP binding
Function	GO.0015433	2	3	9606	TAP1,TAP2	TAP1,TAP2	6.86e-05	0.00075	peptide antigen-transporting ATPase activity
Function	GO.0016763	2	47	9606	PARP10,TYMP	PARP10,TYMP	0.0075	0.0348	transferase activity, transferring pentosyl groups
Function	GO.0016779	4	128	9606	OAS3,OAS2,OAS1,PNPT1	OAS3,OAS2,OAS1,PNPT1	0.00041	0.0031	nucleotidyltransferase activity
Function	GO.0016787	17	2448	9606	LAP3,SAMHD1,IFIH1,ISG20,MX2,TAP1,GBP5,GBP4,GBP2,GBP1,TAP2,DDX58,CNP,MX1,PNPT1,HELZ2,RNF213	LAP3,SAMHD1,IFIH1,ISG20,MX2,TAP1,GBP5,GBP4,GBP2,GBP1,TAP2,DDX58,CNP,MX1,PNPT1,HELZ2,RNF213	0.00013	0.0011	hydrolase activity
Function	GO.0017076	19	1865	9606	OAS3,CMPK2,OASL,SAMHD1,IFIH1,CKB,MX2,OAS2,TAP1,WARS,GBP5,GBP4,GBP2,GBP1,TAP2,DDX58,MX1,OAS1,HELZ2	OAS3,CMPK2,OASL,SAMHD1,IFIH1,CKB,MX2,OAS2,TAP1,WARS,GBP5,GBP4,GBP2,GBP1,TAP2,DDX58,MX1,OAS1,HELZ2	1.45e-07	1.34e-05	purine nucleotide binding
Function	GO.0017111	12	778	9606	IFIH1,MX2,TAP1,GBP5,GBP4,GBP2,GBP1,TAP2,DDX58,MX1,HELZ2,RNF213	IFIH1,MX2,TAP1,GBP5,GBP4,GBP2,GBP1,TAP2,DDX58,MX1,HELZ2,RNF213	7.83e-07	1.79e-05	nucleoside-triphosphatase activity
Function	GO.0019001	7	385	9606	SAMHD1,MX2,GBP5,GBP4,GBP2,GBP1,MX1	SAMHD1,MX2,GBP5,GBP4,GBP2,GBP1,MX1	7.43e-05	0.00075	guanyl nucleotide binding
Function	GO.0023029	2	5	9606	TAP1,TAP2	TAP1,TAP2	0.00014	0.0012	MHC class Ib protein binding
Function	GO.0032555	18	1853	9606	OAS3,CMPK2,OASL,IFIH1,CKB,MX2,OAS2,TAP1,WARS,GBP5,GBP4,GBP2,GBP1,TAP2,DDX58,MX1,OAS1,HELZ2	OAS3,CMPK2,OASL,IFIH1,CKB,MX2,OAS2,TAP1,WARS,GBP5,GBP4,GBP2,GBP1,TAP2,DDX58,MX1,OAS1,HELZ2	7.05e-07	1.76e-05	purine ribonucleotide binding
Function	GO.0035639	18	1794	9606	OAS3,CMPK2,OASL,IFIH1,CKB,MX2,OAS2,TAP1,WARS,GBP5,GBP4,GBP2,GBP1,TAP2,DDX58,MX1,OAS1,HELZ2	OAS3,CMPK2,OASL,IFIH1,CKB,MX2,OAS2,TAP1,WARS,GBP5,GBP4,GBP2,GBP1,TAP2,DDX58,MX1,OAS1,HELZ2	4.39e-07	1.34e-05	purine ribonucleoside triphosphate binding
Function	GO.0036094	22	2460	9606	OAS3,CMPK2,OASL,SAMHD1,IFIH1,CKB,MX2,OAS2,TAP1,WARS,GBP5,GBP4,GBP2,GBP1,TAP2,AGRN,DDX58,CNP,LGALS9,MX1,OAS1,HELZ2	OAS3,CMPK2,OASL,SAMHD1,IFIH1,CKB,MX2,OAS2,TAP1,WARS,GBP5,GBP4,GBP2,GBP1,TAP2,AGRN,DDX58,CNP,LGALS9,MX1,OAS1,HELZ2	9.63e-08	1.34e-05	small molecule binding
Function	GO.0042287	3	31	9606	TAP1,TAP2,HLA-E	TAP1,TAP2,HLA-E	9.92e-05	0.00097	MHC protein binding
Function	GO.0042288	2	20	9606	TAP1,HLA-E	TAP1,HLA-E	0.0015	0.0088	MHC class I protein binding
Function	GO.0042605	3	22	9606	HLA-F,TAP1,HLA-E	HLA-F,TAP1,HLA-E	3.88e-05	0.00052	peptide antigen binding
Function	GO.0042802	15	1754	9606	BST2,SAMHD1,IFIH1,COL1A2,TAP1,WARS,STAT1,GBP5,GBP4,GBP2,GBP1,IFIT3,DDX58,TYMP,MX1	BST2,SAMHD1,IFIH1,COL1A2,TAP1,WARS,STAT1,GBP5,GBP4,GBP2,GBP1,IFIT3,DDX58,TYMP,MX1	3.59e-05	0.00052	identical protein binding
Function	GO.0042803	9	830	9606	BST2,TAP1,WARS,STAT1,GBP5,GBP4,GBP2,GBP1,TYMP	BST2,TAP1,WARS,STAT1,GBP5,GBP4,GBP2,GBP1,TYMP	0.00032	0.0026	protein homodimerization activity
Function	GO.0043167	26	6066	9606	LAP3,OAS3,CMPK2,OASL,GMPR,SAMHD1,IFIH1,COL1A2,CKB,ISG20,MX2,OAS2,TAP1,WARS,GBP5,GBP4,GBP2,GBP1,TAP2,AGRN,DDX58,MX1,OAS1,HELZ2,IDO1,RNF213	LAP3,OAS3,CMPK2,OASL,GMPR,SAMHD1,IFIH1,COL1A2,CKB,ISG20,MX2,OAS2,TAP1,WARS,GBP5,GBP4,GBP2,GBP1,TAP2,AGRN,DDX58,MX1,OAS1,HELZ2,IDO1,RNF213	0.0033	0.0171	ion binding
Function	GO.0043168	20	2696	9606	OAS3,CMPK2,OASL,SAMHD1,IFIH1,CKB,MX2,OAS2,TAP1,WARS,GBP5,GBP4,GBP2,GBP1,TAP2,AGRN,DDX58,MX1,OAS1,HELZ2	OAS3,CMPK2,OASL,SAMHD1,IFIH1,CKB,MX2,OAS2,TAP1,WARS,GBP5,GBP4,GBP2,GBP1,TAP2,AGRN,DDX58,MX1,OAS1,HELZ2	9.1e-06	0.00014	anion binding
Function	GO.0046978	3	4	9606	HLA-F,TAP1,TAP2	HLA-F,TAP1,TAP2	6.1e-07	1.67e-05	TAP1 binding
Function	GO.0046979	2	3	9606	HLA-F,TAP1	HLA-F,TAP1	6.86e-05	0.00075	TAP2 binding
Function	GO.0097159	28	5382	9606	OAS3,CMPK2,OASL,SAMHD1,IFIH1,CKB,MRPL16,ISG20,MX2,OAS2,TAP1,TDRD7,WARS,STAT1,GBP5,GBP4,GBP2,GBP1,IFIT1,TAP2,DDX58,CNP,IRF9,MX1,OAS1,PNPT1,HELZ2,IDO1	OAS3,CMPK2,OASL,SAMHD1,IFIH1,CKB,MRPL16,ISG20,MX2,OAS2,TAP1,TDRD7,WARS,STAT1,GBP5,GBP4,GBP2,GBP1,IFIT1,TAP2,DDX58,CNP,IRF9,MX1,OAS1,PNPT1,HELZ2,IDO1	5.63e-05	0.00067	organic cyclic compound binding
Function	GO.0097367	20	2163	9606	OAS3,CMPK2,OASL,SAMHD1,IFIH1,CKB,MX2,OAS2,TAP1,WARS,GBP5,GBP4,GBP2,GBP1,TAP2,AGRN,DDX58,MX1,OAS1,HELZ2	OAS3,CMPK2,OASL,SAMHD1,IFIH1,CKB,MX2,OAS2,TAP1,WARS,GBP5,GBP4,GBP2,GBP1,TAP2,AGRN,DDX58,MX1,OAS1,HELZ2	2.87e-07	1.34e-05	carbohydrate derivative binding
Function	GO.1901363	28	5305	9606	OAS3,CMPK2,OASL,SAMHD1,IFIH1,CKB,MRPL16,ISG20,MX2,OAS2,TAP1,TDRD7,WARS,STAT1,GBP5,GBP4,GBP2,GBP1,IFIT1,TAP2,DDX58,CNP,IRF9,MX1,OAS1,PNPT1,HELZ2,IDO1	OAS3,CMPK2,OASL,SAMHD1,IFIH1,CKB,MRPL16,ISG20,MX2,OAS2,TAP1,TDRD7,WARS,STAT1,GBP5,GBP4,GBP2,GBP1,IFIT1,TAP2,DDX58,CNP,IRF9,MX1,OAS1,PNPT1,HELZ2,IDO1	4.25e-05	0.00053	heterocyclic compound binding
InterPro	IPR000375	2	6	9606	MX2,MX1	MX2,MX1	0.00019	0.0017	Dynamin central domain
InterPro	IPR000626	2	57	9606	OASL,ISG15	OASL,ISG15	0.0107	0.0405	Ubiquitin domain
InterPro	IPR001039	2	9	9606	HLA-F,HLA-E	HLA-F,HLA-E	0.00037	0.0025	MHC class I alpha chain, alpha1 alpha2 domains
InterPro	IPR001401	2	7	9606	MX2,MX1	MX2,MX1	0.00025	0.0018	Dynamin, GTPase domain
InterPro	IPR001660	3	91	9606	SAMHD1,SAMD9L,SAMD9	SAMHD1,SAMD9L,SAMD9	0.002	0.011	Sterile alpha motif domain
InterPro	IPR002934	3	10	9606	OAS3,OAS2,OAS1	OAS3,OAS2,OAS1	4.93e-06	6.37e-05	Polymerase, nucleotidyl transferase domain
InterPro	IPR003006	2	38	9606	HLA-F,HLA-E	HLA-F,HLA-E	0.005	0.0223	Immunoglobulin/major histocompatibility complex, conserved site
InterPro	IPR003130	2	6	9606	MX2,MX1	MX2,MX1	0.00019	0.0017	Dynamin GTPase effector
InterPro	IPR003191	4	9	9606	GBP5,GBP4,GBP2,GBP1	GBP5,GBP4,GBP2,GBP1	3.08e-08	5.97e-07	Guanylate-binding protein/Atlastin, C-terminal
InterPro	IPR003439	2	49	9606	TAP1,TAP2	TAP1,TAP2	0.0081	0.0313	ABC transporter-like
InterPro	IPR003593	3	134	9606	TAP1,TAP2,RNF213	TAP1,TAP2,RNF213	0.0057	0.024	AAA+ ATPase domain
InterPro	IPR003597	2	43	9606	HLA-F,HLA-E	HLA-F,HLA-E	0.0063	0.0259	Immunoglobulin C1-set
InterPro	IPR006116	4	5	9606	OAS3,OASL,OAS2,OAS1	OAS3,OASL,OAS2,OAS1	5.47e-09	2.36e-07	2-5-oligoadenylate synthetase, N-terminal
InterPro	IPR006117	4	4	9606	OAS3,OASL,OAS2,OAS1	OAS3,OASL,OAS2,OAS1	3.05e-09	2.36e-07	2-5-oligoadenylate synthetase, conserved site
InterPro	IPR011161	2	24	9606	HLA-F,HLA-E	HLA-F,HLA-E	0.0022	0.0115	MHC class I-like antigen recognition-like
InterPro	IPR011162	2	39	9606	HLA-F,HLA-E	HLA-F,HLA-E	0.0053	0.0228	MHC classes I/II-like antigen recognition protein
InterPro	IPR011527	2	28	9606	TAP1,TAP2	TAP1,TAP2	0.0029	0.0141	ABC transporter type 1, transmembrane domain
InterPro	IPR011990	4	218	9606	IFIT1,IFIT1B,IFIT3,IFIT2	IFIT1,IFIT1B,IFIT3,IFIT2	0.0028	0.0141	Tetratricopeptide-like helical domain superfamily
InterPro	IPR013026	4	127	9606	IFIT1,IFIT1B,IFIT3,IFIT2	IFIT1,IFIT1B,IFIT3,IFIT2	0.0004	0.0026	Tetratricopeptide repeat-containing domain
InterPro	IPR013305	2	3	9606	TAP1,TAP2	TAP1,TAP2	6.86e-05	0.00082	ABC transporter Tap-like
InterPro	IPR013761	3	113	9606	SAMHD1,SAMD9L,SAMD9	SAMHD1,SAMD9L,SAMD9	0.0036	0.0164	Sterile alpha motif/pointed domain superfamily
InterPro	IPR015894	4	11	9606	GBP5,GBP4,GBP2,GBP1	GBP5,GBP4,GBP2,GBP1	5.86e-08	9.09e-07	Guanylate-binding protein, N-terminal
InterPro	IPR017871	2	43	9606	TAP1,TAP2	TAP1,TAP2	0.0063	0.0259	ABC transporter, conserved site
InterPro	IPR018952	4	4	9606	OAS3,OASL,OAS2,OAS1	OAS3,OASL,OAS2,OAS1	3.05e-09	2.36e-07	2'-5'-oligoadenylate synthetase 1, domain 2/C-terminal
InterPro	IPR019734	4	133	9606	IFIT1,IFIT1B,IFIT3,IFIT2	IFIT1,IFIT1B,IFIT3,IFIT2	0.00048	0.0029	Tetratricopeptide repeat
InterPro	IPR019762	2	6	9606	MX2,MX1	MX2,MX1	0.00019	0.0017	Dynamin, GTPase region, conserved site
InterPro	IPR020850	2	6	9606	MX2,MX1	MX2,MX1	0.00019	0.0017	GTPase effector domain
InterPro	IPR021673	2	3	9606	IFIH1,DDX58	IFIH1,DDX58	6.86e-05	0.00082	RIG-I-like receptor, C-terminal regulatory domain
InterPro	IPR022812	2	15	9606	MX2,MX1	MX2,MX1	0.00091	0.0052	Dynamin superfamily
InterPro	IPR026774	4	4	9606	OAS3,OASL,OAS2,OAS1	OAS3,OASL,OAS2,OAS1	3.05e-09	2.36e-07	2'-5'-oligoadenylate synthase
InterPro	IPR027417	16	849	9606	CMPK2,IFIH1,MX2,TAP1,GBP5,GBP4,GBP2,GBP1,IFI44,TAP2,DDX58,SAMD9,CNP,MX1,HELZ2,RNF213	CMPK2,IFIH1,MX2,TAP1,GBP5,GBP4,GBP2,GBP1,IFI44,TAP2,DDX58,SAMD9,CNP,MX1,HELZ2,RNF213	4.15e-10	6.43e-08	P-loop containing nucleoside triphosphate hydrolase
InterPro	IPR030381	2	14	9606	MX2,MX1	MX2,MX1	0.00081	0.0048	Dynamin-type guanine nucleotide-binding (G) domain
InterPro	IPR030386	4	11	9606	GBP5,GBP4,GBP2,GBP1	GBP5,GBP4,GBP2,GBP1	5.86e-08	9.09e-07	GB1/RHD3-type guanine nucleotide-binding (G) domain
InterPro	IPR031964	2	3	9606	IFIH1,DDX58	IFIH1,DDX58	6.86e-05	0.00082	Caspase recruitment domain
InterPro	IPR036543	4	10	9606	GBP5,GBP4,GBP2,GBP1	GBP5,GBP4,GBP2,GBP1	4.31e-08	7.42e-07	Guanylate-binding protein, C-terminal domain superfamily
InterPro	IPR036640	2	28	9606	TAP1,TAP2	TAP1,TAP2	0.0029	0.0141	ABC transporter type 1, transmembrane domain superfamily
InterPro	IPR037055	2	24	9606	HLA-F,HLA-E	HLA-F,HLA-E	0.0022	0.0115	MHC class I-like antigen recognition-like superfamily
InterPro	IPR037684	4	7	9606	GBP5,GBP4,GBP2,GBP1	GBP5,GBP4,GBP2,GBP1	1.43e-08	3.16e-07	Guanylate-binding protein, C-terminal
InterPro	IPR038121	4	4	9606	OAS3,OASL,OAS2,OAS1	OAS3,OASL,OAS2,OAS1	3.05e-09	2.36e-07	2'-5'-oligoadenylate synthetase, domain 2 superfamily
InterPro	IPR038557	2	3	9606	IFIH1,DDX58	IFIH1,DDX58	6.86e-05	0.00082	RIG-I-like receptor, C-terminal domain superfamily
InterPro	IPR039421	2	8	9606	TAP1,TAP2	TAP1,TAP2	0.00031	0.0022	Type I protein exporter
KEGG	hsa00240	3	100	9606	CMPK2,TYMP,PNPT1	CMPK2,TYMP,PNPT1	0.0026	0.0155	Pyrimidine metabolism
KEGG	hsa00330	2	48	9606	LAP3,CKB	LAP3,CKB	0.0078	0.0285	Arginine and proline metabolism
KEGG	hsa02010	2	44	9606	TAP1,TAP2	TAP1,TAP2	0.0066	0.0273	ABC transporters
KEGG	hsa04145	4	145	9606	HLA-F,TAP1,TAP2,HLA-E	HLA-F,TAP1,TAP2,HLA-E	0.00065	0.0054	Phagosome
KEGG	hsa04612	5	66	9606	HLA-F,TAP1,TAP2,HLA-E,PSME1	HLA-F,TAP1,TAP2,HLA-E,PSME1	1.23e-06	1.35e-05	Antigen processing and presentation
KEGG	hsa04621	9	166	9606	OAS3,OAS2,STAT1,GBP5,GBP4,GBP2,GBP1,IRF9,OAS1	OAS3,OAS2,STAT1,GBP5,GBP4,GBP2,GBP1,IRF9,OAS1	7.7e-10	2.54e-08	NOD-like receptor signaling pathway
KEGG	hsa04622	3	70	9606	IFIH1,ISG15,DDX58	IFIH1,ISG15,DDX58	0.00096	0.007	RIG-I-like receptor signaling pathway
KEGG	hsa04940	2	40	9606	HLA-F,HLA-E	HLA-F,HLA-E	0.0055	0.0244	Type I diabetes mellitus
KEGG	hsa05160	8	131	9606	OAS3,OAS2,STAT1,IFIT1,IFIT1B,DDX58,IRF9,OAS1	OAS3,OAS2,STAT1,IFIT1,IFIT1B,DDX58,IRF9,OAS1	3e-09	6.6e-08	Hepatitis C
KEGG	hsa05161	3	142	9606	IFIH1,STAT1,DDX58	IFIH1,STAT1,DDX58	0.0067	0.0273	Hepatitis B
KEGG	hsa05162	8	133	9606	OAS3,IFIH1,OAS2,STAT1,DDX58,IRF9,MX1,OAS1	OAS3,IFIH1,OAS2,STAT1,DDX58,IRF9,MX1,OAS1	3.36e-09	6.6e-08	Measles
KEGG	hsa05164	8	168	9606	OAS3,IFIH1,OAS2,STAT1,DDX58,IRF9,MX1,OAS1	OAS3,IFIH1,OAS2,STAT1,DDX58,IRF9,MX1,OAS1	1.92e-08	2.54e-07	Influenza A
KEGG	hsa05165	8	317	9606	OASL,HLA-F,COL1A2,STAT1,HLA-E,ISG15,IRF9,MX1	OASL,HLA-F,COL1A2,STAT1,HLA-E,ISG15,IRF9,MX1	2.08e-06	1.96e-05	Human papillomavirus infection
KEGG	hsa05167	4	183	9606	HLA-F,STAT1,HLA-E,IRF9	HLA-F,STAT1,HLA-E,IRF9	0.0015	0.01	Kaposi's sarcoma-associated herpesvirus infection
KEGG	hsa05168	13	181	9606	OAS3,HLA-F,IFIH1,OAS2,TAP1,STAT1,IFIT1,IFIT1B,TAP2,HLA-E,DDX58,IRF9,OAS1	OAS3,HLA-F,IFIH1,OAS2,TAP1,STAT1,IFIT1,IFIT1B,TAP2,HLA-E,DDX58,IRF9,OAS1	2.61e-15	1.72e-13	Herpes simplex infection
KEGG	hsa05169	3	194	9606	HLA-F,HLA-E,DDX58	HLA-F,HLA-E,DDX58	0.0154	0.0461	Epstein-Barr virus infection
KEGG	hsa05203	3	183	9606	HLA-F,HLA-E,IRF9	HLA-F,HLA-E,IRF9	0.0132	0.0414	Viral carcinogenesis
KEGG	hsa05320	2	49	9606	HLA-F,HLA-E	HLA-F,HLA-E	0.0081	0.0285	Autoimmune thyroid disease
KEGG	hsa05330	2	35	9606	HLA-F,HLA-E	HLA-F,HLA-E	0.0043	0.0238	Allograft rejection
KEGG	hsa05332	2	36	9606	HLA-F,HLA-E	HLA-F,HLA-E	0.0046	0.0238	Graft-versus-host disease
KEGG	hsa05340	2	37	9606	TAP1,TAP2	TAP1,TAP2	0.0048	0.0238	Primary immunodeficiency
KEGG	hsa05416	2	56	9606	HLA-F,HLA-E	HLA-F,HLA-E	0.0104	0.0342	Viral myocarditis
Keyword	KW-0037	3	129	9606	WARS,TYMP,RNF213	WARS,TYMP,RNF213	0.0052	0.0392	Angiogenesis
Keyword	KW-0051	19	125	9606	OAS3,BST2,OASL,SAMHD1,IFIH1,ISG20,MX2,OAS2,STAT1,GBP1,IFIT1,IFIT3,IFIT2,ISG15,DDX58,IRF9,MX1,IFITM1,OAS1	OAS3,BST2,OASL,SAMHD1,IFIH1,ISG20,MX2,OAS2,STAT1,GBP1,IFIT1,IFIT3,IFIT2,ISG15,DDX58,IRF9,MX1,IFITM1,OAS1	5.11e-28	7.36e-26	Antiviral defense
Keyword	KW-0067	11	1367	9606	OAS3,CMPK2,IFIH1,CKB,OAS2,TAP1,WARS,TAP2,DDX58,OAS1,HELZ2	OAS3,CMPK2,IFIH1,CKB,OAS2,TAP1,WARS,TAP2,DDX58,OAS1,HELZ2	0.00082	0.0079	ATP-binding
Keyword	KW-0342	7	338	9606	SAMHD1,MX2,GBP5,GBP4,GBP2,GBP1,MX1	SAMHD1,MX2,GBP5,GBP4,GBP2,GBP1,MX1	3.32e-05	0.00068	GTP-binding
Keyword	KW-0347	3	141	9606	IFIH1,DDX58,HELZ2	IFIH1,DDX58,HELZ2	0.0066	0.0451	Helicase
Keyword	KW-0378	13	1586	9606	LAP3,SAMHD1,IFIH1,ISG20,GBP5,GBP4,GBP2,GBP1,DDX58,CNP,PNPT1,HELZ2,RNF213	LAP3,SAMHD1,IFIH1,ISG20,GBP5,GBP4,GBP2,GBP1,DDX58,CNP,PNPT1,HELZ2,RNF213	0.00021	0.0027	Hydrolase
Keyword	KW-0391	24	507	9606	OAS3,BST2,OASL,HLA-F,SAMHD1,IFIH1,ISG20,MX2,OAS2,TAP1,GBP5,GBP1,IFIT1,IFIT3,IFIT2,TAP2,HLA-E,ISG15,DDX58,LGALS9,MX1,IFITM1,OAS1,IDO1	OAS3,BST2,OASL,HLA-F,SAMHD1,IFIH1,ISG20,MX2,OAS2,TAP1,GBP5,GBP1,IFIT1,IFIT3,IFIT2,TAP2,HLA-E,ISG15,DDX58,LGALS9,MX1,IFITM1,OAS1,IDO1	3.02e-24	2.17e-22	Immunity
Keyword	KW-0399	17	309	9606	OAS3,BST2,OASL,SAMHD1,IFIH1,ISG20,MX2,OAS2,IFIT1,IFIT3,IFIT2,HLA-E,ISG15,DDX58,MX1,IFITM1,OAS1	OAS3,BST2,OASL,SAMHD1,IFIH1,ISG20,MX2,OAS2,IFIT1,IFIT3,IFIT2,HLA-E,ISG15,DDX58,MX1,IFITM1,OAS1	4.8e-18	2.31e-16	Innate immunity
Keyword	KW-0449	8	814	9606	BST2,PLAUR,OAS2,GBP5,GBP2,GBP1,CNP,IFITM1	BST2,PLAUR,OAS2,GBP5,GBP2,GBP1,CNP,IFITM1	0.0013	0.0108	Lipoprotein
Keyword	KW-0490	2	8	9606	HLA-F,HLA-E	HLA-F,HLA-E	0.00031	0.0034	MHC I
Keyword	KW-0547	18	1758	9606	OAS3,CMPK2,SAMHD1,IFIH1,CKB,MX2,OAS2,TAP1,WARS,GBP5,GBP4,GBP2,GBP1,TAP2,DDX58,MX1,OAS1,HELZ2	OAS3,CMPK2,SAMHD1,IFIH1,CKB,MX2,OAS2,TAP1,WARS,GBP5,GBP4,GBP2,GBP1,TAP2,DDX58,MX1,OAS1,HELZ2	3.25e-07	7.81e-06	Nucleotide-binding
Keyword	KW-0548	4	75	9606	OAS3,OAS2,OAS1,PNPT1	OAS3,OAS2,OAS1,PNPT1	5.69e-05	0.001	Nucleotidyltransferase
Keyword	KW-0571	2	8	9606	TAP1,TAP2	TAP1,TAP2	0.00031	0.0034	Peptide transport
Keyword	KW-0621	44	11707	9606	OAS3,BST2,CMPK2,OASL,GMPR,HLA-F,IFIH1,MCAM,HERC6,OGFR,COL1A2,CKB,MRPL16,PARP10,SAMD9L,PLAUR,TAP1,TDRD7,WARS,STAT1,GBP5,GBP4,GBP2,GBP1,IFI44,IFIT1,IFIT1B,IFIT2,TAP2,HLA-E,AGRN,ISG15,DDX58,SAMD9,PSME1,CNP,LGALS9,TYMP,MX1,IFITM1,OAS1,PNPT1,HELZ2,IDO1	OAS3,BST2,CMPK2,OASL,GMPR,HLA-F,IFIH1,MCAM,HERC6,OGFR,COL1A2,CKB,MRPL16,PARP10,SAMD9L,PLAUR,TAP1,TDRD7,WARS,STAT1,GBP5,GBP4,GBP2,GBP1,IFI44,IFIT1,IFIT1B,IFIT2,TAP2,HLA-E,AGRN,ISG15,DDX58,SAMD9,PSME1,CNP,LGALS9,TYMP,MX1,IFITM1,OAS1,PNPT1,HELZ2,IDO1	0.00011	0.0017	Polymorphism
Keyword	KW-0636	4	166	9606	GBP5,GBP2,GBP1,CNP	GBP5,GBP2,GBP1,CNP	0.0011	0.009	Prenylation
Keyword	KW-0694	12	661	9606	OAS3,OASL,IFIH1,ISG20,OAS2,TDRD7,IFIT1,IFIT2,DDX58,CNP,OAS1,PNPT1	OAS3,OASL,IFIH1,ISG20,OAS2,TDRD7,IFIT1,IFIT2,DDX58,CNP,OAS1,PNPT1	1.41e-07	4.07e-06	RNA-binding
Keyword	KW-0802	4	161	9606	IFIT1,IFIT1B,IFIT3,IFIT2	IFIT1,IFIT1B,IFIT3,IFIT2	0.00095	0.0086	TPR repeat
Keyword	KW-0945	7	432	9606	IFIH1,TAP1,STAT1,IFIT1,TAP2,ISG15,DDX58	IFIH1,TAP1,STAT1,IFIT1,TAP2,ISG15,DDX58	0.00015	0.0022	Host-virus interaction
Keyword	KW-0948	2	7	9606	SAMHD1,IFIH1	SAMHD1,IFIH1	0.00025	0.0029	Aicardi-Goutieres syndrome
Keyword	KW-0963	33	4972	9606	LAP3,OAS3,BST2,OASL,IFIH1,HERC6,OGFR,CKB,ISG20,PARP10,MX2,OAS2,TDRD7,WARS,STAT1,GBP5,GBP4,GBP2,GBP1,IFI44,IFIT1,IFIT3,IFIT2,ISG15,DDX58,SAMD9,LGALS9,IRF9,MX1,OAS1,PNPT1,IDO1,RNF213	LAP3,OAS3,BST2,OASL,IFIH1,HERC6,OGFR,CKB,ISG20,PARP10,MX2,OAS2,TDRD7,WARS,STAT1,GBP5,GBP4,GBP2,GBP1,IFI44,IFIT1,IFIT3,IFIT2,ISG15,DDX58,SAMD9,LGALS9,IRF9,MX1,OAS1,PNPT1,IDO1,RNF213	8.78e-09	3.16e-07	Cytoplasm
Keyword	KW-1064	3	138	9606	TAP1,TAP2,HLA-E	TAP1,TAP2,HLA-E	0.0062	0.0447	Adaptive immunity
PMID	PMID.17257431	15	96	9606	OAS3,OASL,IFIH1,ISG20,MX2,OAS2,IFI44,IFIT1,IFIT3,IFIT2,ISG15,DDX58,MX1,IFITM1,OAS1	OAS3,OASL,IFIH1,ISG20,MX2,OAS2,IFI44,IFIT1,IFIT3,IFIT2,ISG15,DDX58,MX1,IFITM1,OAS1	2.75e-22	4.84e-19	(2007) Immune-mediated changes in actinic keratosis following topical treatment with imiquimod 5% cream.
PMID	PMID.17488182	14	61	9606	OAS3,SAMD9L,MX2,STAT1,GBP1,IFI44,IFIT1,IFIT3,IFIT2,ISG15,SAMD9,IRF9,MX1,OAS1	OAS3,SAMD9L,MX2,STAT1,GBP1,IFI44,IFIT1,IFIT3,IFIT2,ISG15,SAMD9,IRF9,MX1,OAS1	6.22e-23	1.26e-19	(2007) Down-regulation of the interferon signaling pathway in T lymphocytes from patients with metastatic melanoma.
PMID	PMID.18353943	9	12	9606	IFIH1,STAT1,IFIT1,IFIT3,IFIT2,ISG15,DDX58,IRF9,MX1	IFIH1,STAT1,IFIT1,IFIT3,IFIT2,ISG15,DDX58,IRF9,MX1	8.92e-19	7.84e-16	(2008) Whole-genome expression profiling reveals that inhibition of host innate immune response pathways by Ebola virus can be reversed by a single amino acid change in the VP35 protein.
PMID	PMID.18575461	14	53	9606	OAS3,OASL,IFIH1,ISG20,MX2,OAS2,STAT1,IFIT1,IFIT2,ISG15,DDX58,IRF9,MX1,OAS1	OAS3,OASL,IFIH1,ISG20,MX2,OAS2,STAT1,IFIT1,IFIT2,ISG15,DDX58,IRF9,MX1,OAS1	1.1e-23	3.11e-20	(2008) Interferon-inducible antiviral effectors.
PMID	PMID.18648529	15	85	9606	OAS3,OASL,HERC6,MX2,OAS2,STAT1,IFI44,IFIT1,IFIT3,IFIT2,ISG15,DDX58,IRF9,MX1,OAS1	OAS3,OASL,HERC6,MX2,OAS2,STAT1,IFI44,IFIT1,IFIT3,IFIT2,ISG15,DDX58,IRF9,MX1,OAS1	5.23e-23	1.1e-19	(2008) Type I interferon: potential therapeutic target for psoriasis?
PMID	PMID.18794103	15	58	9606	OAS3,OASL,IFIH1,ISG20,SAMD9L,MX2,OAS2,STAT1,GBP1,IFI44,IFIT1,IFIT3,IFIT2,MX1,OAS1	OAS3,OASL,IFIH1,ISG20,SAMD9L,MX2,OAS2,STAT1,GBP1,IFI44,IFIT1,IFIT3,IFIT2,MX1,OAS1	3.15e-25	1.46e-21	(2008) Gene expression profiling reveals similarities between the in vitro and in vivo responses of immune effector cells to IFN-alpha.
PMID	PMID.19242562	12	82	9606	OAS3,OASL,HLA-F,STAT1,GBP1,IFI44,IFIT1,IFIT2,ISG15,DDX58,IFITM1,OAS1	OAS3,OASL,HLA-F,STAT1,GBP1,IFI44,IFIT1,IFIT2,ISG15,DDX58,IFITM1,OAS1	1.25e-17	8.82e-15	(2009) HCV induces oxidative and ER stress, and sensitizes infected cells to apoptosis in SCIDAlb-uPA mice.
PMID	PMID.19646728	14	62	9606	ISG20,MX2,OAS2,STAT1,GBP2,GBP1,IFIT1,IFIT2,ISG15,DDX58,MX1,IFITM1,OAS1,IDO1	ISG20,MX2,OAS2,STAT1,GBP2,GBP1,IFIT1,IFIT2,ISG15,DDX58,MX1,IFITM1,OAS1,IDO1	7.61e-23	1.45e-19	(2009) TLR3 and TLR4 are innate antiviral immune receptors in human microglia: role of IRF3 in modulating antiviral and inflammatory response in the CNS.
PMID	PMID.19664281	15	91	9606	OAS3,OASL,IFIH1,ISG20,MX2,OAS2,STAT1,GBP2,GBP1,IFI44,IFIT1,IFIT3,IFIT2,DDX58,IRF9	OAS3,OASL,IFIH1,ISG20,MX2,OAS2,STAT1,GBP2,GBP1,IFI44,IFIT1,IFIT3,IFIT2,DDX58,IRF9	1.32e-22	2.46e-19	(2009) Combined genome-wide expression profiling and targeted RNA interference in primary mouse macrophages reveals perturbation of transcriptional networks associated with interferon signalling.
PMID	PMID.19883335	9	16	9606	OASL,IFIH1,STAT1,IFI44,IFIT1,IFIT3,IFIT2,ISG15,MX1	OASL,IFIH1,STAT1,IFI44,IFIT1,IFIT3,IFIT2,ISG15,MX1	6.15e-18	4.7e-15	(2010) Time course transcriptomics of IFNB1b drug therapy in multiple sclerosis.
PMID	PMID.20709292	16	113	9606	OAS3,CMPK2,MX2,OAS2,STAT1,GBP4,GBP2,GBP1,IFI44,IFIT1,IFIT3,IFIT2,ISG15,LGALS9,MX1,RNF213	OAS3,CMPK2,MX2,OAS2,STAT1,GBP4,GBP2,GBP1,IFI44,IFIT1,IFIT3,IFIT2,ISG15,LGALS9,MX1,RNF213	3.97e-23	9.56e-20	(2010) Peptidoglycan recognition proteins protect mice from experimental colitis by promoting normal gut flora and preventing induction of interferon-gamma.
PMID	PMID.21170333	13	28	9606	OAS3,BST2,OASL,IFIH1,STAT1,IFIT1,IFIT2,ISG15,DDX58,IRF9,MX1,IFITM1,OAS1	OAS3,BST2,OASL,IFIH1,STAT1,IFIT1,IFIT2,ISG15,DDX58,IRF9,MX1,IFITM1,OAS1	1.04e-24	3.58e-21	(2010) Comparative analysis of the lambda-interferons IL-28A and IL-29 regarding their transcriptome and their antiviral properties against hepatitis C virus.
PMID	PMID.21819625	13	57	9606	OASL,IFIH1,ISG20,OAS2,STAT1,GBP4,GBP2,GBP1,IFIT1,ISG15,DDX58,MX1,IFITM1	OASL,IFIH1,ISG20,OAS2,STAT1,GBP4,GBP2,GBP1,IFIT1,ISG15,DDX58,MX1,IFITM1	2.66e-21	4.12e-18	(2011) Transcription analysis on response of swine lung to H1N1 swine influenza virus.
PMID	PMID.21886832	14	43	9606	OASL,IFIH1,ISG20,OAS2,WARS,STAT1,GBP4,GBP1,IFIT1,IFIT3,IFIT2,DDX58,MX1,IFITM1	OASL,IFIH1,ISG20,OAS2,WARS,STAT1,GBP4,GBP1,IFIT1,IFIT3,IFIT2,DDX58,MX1,IFITM1	8.82e-25	3.58e-21	(2011) Hepatitis C virus infection suppresses the interferon response in the liver of the human hepatocyte chimeric mouse.
PMID	PMID.21949811	13	62	9606	OAS3,OASL,ISG20,OAS2,STAT1,IFI44,IFIT1,IFIT3,IFIT2,IRF9,MX1,IFITM1,OAS1	OAS3,OASL,ISG20,OAS2,STAT1,IFI44,IFIT1,IFIT3,IFIT2,IRF9,MX1,IFITM1,OAS1	7.03e-21	1.02e-17	(2011) Plasmodium falciparum-infected erythrocytes and IL-12IL-18 induce diverse transcriptomes in human NK cells: IFN-AlfaBeta pathway versus TREM signaling.
PMID	PMID.22300531	12	69	9606	OAS3,OASL,IFIH1,ISG20,MX2,PLAUR,OAS2,IFI44,IFIT1,IFIT2,MX1,OAS1	OAS3,OASL,IFIH1,ISG20,MX2,PLAUR,OAS2,IFI44,IFIT1,IFIT2,MX1,OAS1	1.9e-18	1.58e-15	(2012) Differences in gene expression and cytokine production by crystalline vs. amorphous silica in human lung epithelial cells.
PMID	PMID.22483866	17	57	9606	OAS3,BST2,OASL,IFIH1,ISG20,OAS2,STAT1,GBP1,IFI44,IFIT1,IFIT3,IFIT2,ISG15,DDX58,IRF9,IFITM1,OAS1	OAS3,BST2,OASL,IFIH1,ISG20,OAS2,STAT1,GBP1,IFI44,IFIT1,IFIT3,IFIT2,ISG15,DDX58,IRF9,IFITM1,OAS1	1.73e-29	2.82e-25	(2012) The conserved Cockayne syndrome B-piggyBac fusion protein (CSB-PGBD3) affects DNA repair and induces both interferon-like and innate antiviral responses in CSB-null cells.
PMID	PMID.22531325	13	62	9606	OAS3,BST2,OASL,SAMHD1,ISG20,MX2,OAS2,GBP1,ISG15,MX1,IFITM1,OAS1,IDO1	OAS3,BST2,OASL,SAMHD1,ISG20,MX2,OAS2,GBP1,ISG15,MX1,IFITM1,OAS1,IDO1	7.03e-21	1.02e-17	(2012) Interferon-inducible effector mechanisms in cell-autonomous immunity.
PMID	PMID.22694362	14	43	9606	OAS3,OASL,SAMHD1,MX2,STAT1,GBP1,IFIT1,IFIT3,IFIT2,ISG15,DDX58,SAMD9,MX1,IFITM1	OAS3,OASL,SAMHD1,MX2,STAT1,GBP1,IFIT1,IFIT3,IFIT2,ISG15,DDX58,SAMD9,MX1,IFITM1	8.82e-25	3.58e-21	(2012) Response of primary human airway epithelial cells to influenza infection: a quantitative proteomic study.
PMID	PMID.22703193	16	79	9606	BST2,SAMHD1,IFIH1,ISG20,OAS2,STAT1,IFI44,IFIT1,IFIT3,IFIT2,ISG15,DDX58,IRF9,MX1,IFITM1,OAS1	BST2,SAMHD1,IFIH1,ISG20,OAS2,STAT1,IFI44,IFIT1,IFIT3,IFIT2,ISG15,DDX58,IRF9,MX1,IFITM1,OAS1	2.18e-25	1.18e-21	(2012) Transcriptome analysis of the interferon-signature defining the autoimmune process of Sjoegren's syndrome.
PMID	PMID.22906315	12	51	9606	OAS3,OASL,IFIH1,MX2,STAT1,IFIT1,IFIT3,IFIT2,DDX58,IRF9,MX1,OAS1	OAS3,OASL,IFIH1,MX2,STAT1,IFIT1,IFIT3,IFIT2,DDX58,IRF9,MX1,OAS1	7.4e-20	7.88e-17	(2012) Chemoattraction of macrophages by secretory molecules derived from cells expressing the signal peptide of eosinophil cationic protein.
PMID	PMID.23052390	9	18	9606	IFIH1,ISG20,STAT1,IFIT1,IFIT3,IFIT2,ISG15,DDX58,MX1	IFIH1,ISG20,STAT1,IFIT1,IFIT3,IFIT2,ISG15,DDX58,MX1	1.41e-17	9.83e-15	(2013) ISG56IFIT1 is primarily responsible for interferon-induced changes to patterns of parainfluenza virus type 5 transcription and protein synthesis.
PMID	PMID.23071754	14	102	9606	BST2,IFIH1,MX2,OAS2,STAT1,GBP1,IFI44,IFIT1,IFIT3,IFIT2,SAMD9,LGALS9,MX1,IFITM1	BST2,IFIH1,MX2,OAS2,STAT1,GBP1,IFI44,IFIT1,IFIT3,IFIT2,SAMD9,LGALS9,MX1,IFITM1	4.17e-20	4.59e-17	(2012) TFPI alpha and beta regulate mRNAs and microRNAs involved in cancer biology and in the immune system in breast cancer cells.
PMID	PMID.23237964	11	50	9606	BST2,IFIH1,IFIT1,IFIT1B,IFIT3,IFIT2,ISG15,DDX58,IRF9,MX1,IFITM1	BST2,IFIH1,IFIT1,IFIT1B,IFIT3,IFIT2,ISG15,DDX58,IRF9,MX1,IFITM1	5.54e-18	4.29e-15	(2013) The broad-spectrum antiviral functions of IFIT and IFITM proteins.
PMID	PMID.23299892	14	60	9606	OAS3,IFIH1,HERC6,SAMD9L,OAS2,STAT1,IFI44,IFIT3,IFIT2,ISG15,IRF9,MX1,OAS1,HELZ2	OAS3,IFIH1,HERC6,SAMD9L,OAS2,STAT1,IFI44,IFIT3,IFIT2,ISG15,IRF9,MX1,OAS1,HELZ2	5.07e-23	1.1e-19	(2013) Functional genomics identifies type I interferon pathway as central for host defense against Candida albicans.
PMID	PMID.23342031	10	32	9606	IFIH1,STAT1,IFI44,IFIT1,IFIT3,ISG15,DDX58,MX1,IFITM1,OAS1	IFIH1,STAT1,IFI44,IFIT1,IFIT3,ISG15,DDX58,MX1,IFITM1,OAS1	9.42e-18	6.86e-15	(2013) The V protein of Tioman virus is incapable of blocking type I interferon signaling in human cells.
PMID	PMID.23369858	17	49	9606	OAS3,BST2,OASL,IFIH1,ISG20,OAS2,STAT1,GBP1,IFI44,IFIT1,IFIT3,IFIT2,ISG15,DDX58,IRF9,IFITM1,OAS1	OAS3,BST2,OASL,IFIH1,ISG20,OAS2,STAT1,GBP1,IFI44,IFIT1,IFIT3,IFIT2,ISG15,DDX58,IRF9,IFITM1,OAS1	1.93e-30	4.18e-26	(2013) What role (if any) does the highly conserved CSB-PGBD3 fusion protein play in Cockayne syndrome?
PMID	PMID.23455712	12	40	9606	BST2,CMPK2,IFIH1,STAT1,IFI44,IFIT1,IFIT3,IFIT2,ISG15,DDX58,IRF9,MX1	BST2,CMPK2,IFIH1,STAT1,IFI44,IFIT1,IFIT3,IFIT2,ISG15,DDX58,IRF9,MX1	5.84e-21	8.63e-18	(2013) Differential innate immune response programs in neuronal subtypes determine susceptibility to infection in the brain by positive-stranded RNA viruses.
PMID	PMID.23544010	11	55	9606	IFIH1,ISG20,STAT1,GBP5,GBP2,IFIT1,IFIT2,ISG15,DDX58,IRF9,MX1	IFIH1,ISG20,STAT1,GBP5,GBP2,IFIT1,IFIT2,ISG15,DDX58,IRF9,MX1	1.41e-17	9.83e-15	(2013) A systems biology approach reveals that tissue tropism to West Nile virus is regulated by antiviral genes and innate immune cellular processes.
PMID	PMID.23671700	11	40	9606	IFIH1,STAT1,GBP2,GBP1,IFIT1,IFIT2,ISG15,DDX58,IRF9,MX1,OAS1	IFIH1,STAT1,GBP2,GBP1,IFIT1,IFIT2,ISG15,DDX58,IRF9,MX1,OAS1	6.44e-19	5.81e-16	(2013) Analysis of antiviral response in human epithelial cells infected with hepatitis E virus.
PMID	PMID.23737750	11	46	9606	BST2,OASL,IFIH1,ISG20,OAS2,STAT1,GBP4,GBP2,IFIT1,DDX58,IRF9	BST2,OASL,IFIH1,ISG20,OAS2,STAT1,GBP4,GBP2,IFIT1,DDX58,IRF9	2.47e-18	2.03e-15	(2013) Type I interferon programs innate myeloid dynamics and gene expression in the virally infected nervous system.
PMID	PMID.23781071	16	57	9606	SAMHD1,IFIH1,ISG20,SAMD9L,OAS2,STAT1,GBP1,IFI44,IFIT1,IFIT3,IFIT2,ISG15,DDX58,IRF9,MX1,OAS1	SAMHD1,IFIH1,ISG20,SAMD9L,OAS2,STAT1,GBP1,IFI44,IFIT1,IFIT3,IFIT2,ISG15,DDX58,IRF9,MX1,OAS1	2.16e-27	2.01e-23	(2013) A short hairpin RNA screen of interferon-stimulated genes identifies a novel negative regulator of the cellular antiviral response.
PMID	PMID.23847613	15	58	9606	BST2,SAMHD1,IFIH1,ISG20,OAS2,STAT1,IFI44,IFIT1,IFIT3,IFIT2,DDX58,IRF9,MX1,IFITM1,OAS1	BST2,SAMHD1,IFIH1,ISG20,OAS2,STAT1,IFI44,IFIT1,IFIT3,IFIT2,DDX58,IRF9,MX1,IFITM1,OAS1	3.15e-25	1.46e-21	(2013) The Interferon-Signature of Sjoegren's Syndrome: How Unique Biomarkers Can Identify Underlying Inflammatory and Immunopathological Mechanisms of Specific Diseases.
PMID	PMID.23894549	13	47	9606	OAS3,OASL,IFIH1,ISG20,OAS2,GBP4,GBP1,IFI44,IFIT1,IFIT3,IFIT2,ISG15,MX1	OAS3,OASL,IFIH1,ISG20,OAS2,GBP4,GBP1,IFI44,IFIT1,IFIT3,IFIT2,ISG15,MX1	2.95e-22	5.05e-19	(2013) Epstein-Barr virus encoded dUTPase containing exosomes modulate innate and adaptive immune responses in human dendritic cells and peripheral blood mononuclear cells.
PMID	PMID.24065129	16	30	9606	OAS3,BST2,OASL,IFIH1,MX2,OAS2,STAT1,IFIT1,IFIT3,IFIT2,ISG15,DDX58,IRF9,MX1,IFITM1,OAS1	OAS3,BST2,OASL,IFIH1,MX2,OAS2,STAT1,IFIT1,IFIT3,IFIT2,ISG15,DDX58,IRF9,MX1,IFITM1,OAS1	4.27e-31	1.39e-26	(2013) IFNBeta-dependent increases in STAT1, STAT2, and IRF9 mediate resistance to viruses and DNA damage.
PMID	PMID.24188121	12	84	9606	OAS3,MX2,WARS,STAT1,GBP2,GBP1,IFI44,IFIT1,IFIT3,IFIT2,ISG15,MX1	OAS3,MX2,WARS,STAT1,GBP2,GBP1,IFI44,IFIT1,IFIT3,IFIT2,ISG15,MX1	1.63e-17	1.09e-14	(2013) Human immune responses to Plasmodium falciparum infection: molecular evidence for a suboptimal THAlfaBeta and TH17 bias over ideal and effective traditional TH1 immune response.
PMID	PMID.24244384	11	52	9606	OASL,IFIH1,MX2,STAT1,IFIT2,ISG15,DDX58,IRF9,MX1,OAS1,IDO1	OASL,IFIH1,MX2,STAT1,IFIT2,ISG15,DDX58,IRF9,MX1,OAS1,IDO1	8.13e-18	6.08e-15	(2013) Early host responses of seasonal and pandemic influenza A viruses in primary well-differentiated human lung epithelial cells.
PMID	PMID.24528865	13	31	9606	BST2,HERC6,OAS2,STAT1,IFI44,IFIT1,IFIT3,IFIT2,ISG15,DDX58,MX1,IFITM1,OAS1	BST2,HERC6,OAS2,STAT1,IFI44,IFIT1,IFIT3,IFIT2,ISG15,DDX58,MX1,IFITM1,OAS1	3.05e-24	9.45e-21	(2014) Interferon lambda alleles predict innate antiviral immune responses and hepatitis C virus permissiveness.
PMID	PMID.24643046	12	68	9606	IFIH1,HERC6,ISG20,OAS2,STAT1,GBP2,GBP1,IFIT1,ISG15,MX1,IFITM1,OAS1	IFIH1,HERC6,ISG20,OAS2,STAT1,GBP2,GBP1,IFIT1,ISG15,MX1,IFITM1,OAS1	1.62e-18	1.4e-15	(2014) RNA-sequence analysis of primary alveolar macrophages after in vitro infection with porcine reproductive and respiratory syndrome virus strains of differing virulence.
PMID	PMID.24678238	12	54	9606	OAS3,BST2,OASL,OAS2,GBP1,IFI44,IFIT1,IFIT3,ISG15,MX1,IFITM1,OAS1	OAS3,BST2,OASL,OAS2,GBP1,IFI44,IFIT1,IFIT3,ISG15,MX1,IFITM1,OAS1	1.36e-19	1.4e-16	(2012) High-Dimensional Longitudinal Genomic Data: An analysis used for monitoring viral infections.
PMID	PMID.24703167	12	24	9606	IFIH1,OAS2,STAT1,GBP5,GBP4,GBP2,GBP1,IFI44,IFIT1,IFIT3,IFIT2,OAS1	IFIH1,OAS2,STAT1,GBP5,GBP4,GBP2,GBP1,IFI44,IFIT1,IFIT3,IFIT2,OAS1	3.65e-23	9.13e-20	(2014) Yoga reduces inflammatory signaling in fatigued breast cancer survivors: a randomized controlled trial.
PMID	PMID.24713352	13	40	9606	OAS3,BST2,SAMHD1,IFIH1,OAS2,STAT1,IFIT1,IFIT3,IFIT2,ISG15,DDX58,MX1,OAS1	OAS3,BST2,SAMHD1,IFIH1,OAS2,STAT1,IFIT1,IFIT3,IFIT2,ISG15,DDX58,MX1,OAS1	4.87e-23	1.09e-19	(2014) Interferon-stimulated genes: roles in viral pathogenesis.
PMID	PMID.24787290	12	87	9606	OAS3,BST2,OASL,IFIH1,STAT1,GBP1,IFIT2,ISG15,DDX58,IRF9,MX1,OAS1	OAS3,BST2,OASL,IFIH1,STAT1,GBP1,IFIT2,ISG15,DDX58,IRF9,MX1,OAS1	2.39e-17	1.57e-14	(2014) Interferons and their stimulated genes in the tumor microenvironment.
PMID	PMID.25068132	10	33	9606	IFIH1,STAT1,IFI44,IFIT1,ISG15,DDX58,IRF9,MX1,IFITM1,OAS1	IFIH1,STAT1,IFI44,IFIT1,ISG15,DDX58,IRF9,MX1,IFITM1,OAS1	1.23e-17	8.75e-15	(2014) Modulating innate immunity improves hepatitis C virus infection and replication in stem cell-derived hepatocytes.
PMID	PMID.25128762	16	134	9606	OAS3,BST2,OASL,SAMHD1,IFIH1,HERC6,OAS2,STAT1,IFIT1,IFIT1B,IFIT3,ISG15,DDX58,MX1,IFITM1,OAS1	OAS3,BST2,OASL,SAMHD1,IFIH1,HERC6,OAS2,STAT1,IFIT1,IFIT1B,IFIT3,ISG15,DDX58,MX1,IFITM1,OAS1	4.92e-22	8e-19	(2014) Virus-host mucosal interactions during early SIV rectal transmission.
PMID	PMID.25140898	13	91	9606	SAMD9L,MX2,OAS2,STAT1,GBP2,GBP1,IFIT1,IFIT3,IFIT2,DDX58,SAMD9,MX1,OAS1	SAMD9L,MX2,OAS2,STAT1,GBP2,GBP1,IFIT1,IFIT3,IFIT2,DDX58,SAMD9,MX1,OAS1	6.44e-19	5.81e-16	(2014) Diversity of biological effects induced by longwave UVA rays (UVA1) in reconstructed skin.
PMID	PMID.25377889	13	36	9606	OASL,IFIH1,HERC6,ISG20,STAT1,IFI44,IFIT1,IFIT3,IFIT2,ISG15,DDX58,MX1,OAS1	OASL,IFIH1,HERC6,ISG20,STAT1,IFI44,IFIT1,IFIT3,IFIT2,ISG15,DDX58,MX1,OAS1	1.53e-23	4.14e-20	(2014) Lassa and Marburg viruses elicit distinct host transcriptional responses early after infection.
PMID	PMID.25564224	11	30	9606	OASL,MX2,OAS2,STAT1,IFI44,IFIT1,IFIT3,IFIT2,ISG15,IRF9,OAS1	OASL,MX2,OAS2,STAT1,IFI44,IFIT1,IFIT3,IFIT2,ISG15,IRF9,OAS1	4.35e-20	4.72e-17	(2015) STAT2IRF9 directs a prolonged ISGF3-like transcriptional response and antiviral activity in the absence of STAT1.
PMID	PMID.25703554	13	48	9606	OAS3,IFIH1,OAS2,STAT1,GBP2,GBP1,IFI44,IFIT3,IFIT2,ISG15,IFITM1,OAS1,IDO1	OAS3,IFIH1,OAS2,STAT1,GBP2,GBP1,IFI44,IFIT3,IFIT2,ISG15,IFITM1,OAS1,IDO1	3.74e-22	6.24e-19	(2015) The human immune response to tuberculosis and its treatment: a view from the blood.
PMID	PMID.25844088	13	69	9606	OASL,IFIH1,MX2,OAS2,STAT1,GBP1,IFI44,IFIT1,IFIT3,ISG15,DDX58,TYMP,IFITM1	OASL,IFIH1,MX2,OAS2,STAT1,GBP1,IFI44,IFIT1,IFIT3,ISG15,DDX58,TYMP,IFITM1	2.44e-20	2.89e-17	(2015) Genomic profiling of host responses to Lassa virus: therapeutic potential from primate to man.
PMID	PMID.25902143	14	37	9606	OAS3,CMPK2,OASL,SAMHD1,HERC6,MX2,OAS2,STAT1,IFI44,IFIT1,IFIT3,IFIT2,ISG15,MX1	OAS3,CMPK2,OASL,SAMHD1,HERC6,MX2,OAS2,STAT1,IFI44,IFIT1,IFIT3,IFIT2,ISG15,MX1	1.5e-25	8.96e-22	(2015) Hepatitis D Virus Infection of Mice Expressing Human Sodium Taurocholate Co-transporting Polypeptide.
PMID	PMID.26008703	13	41	9606	BST2,IFIH1,MX2,OAS2,STAT1,GBP4,GBP1,IFIT1,ISG15,DDX58,MX1,IFITM1,OAS1	BST2,IFIH1,MX2,OAS2,STAT1,GBP4,GBP1,IFIT1,ISG15,DDX58,MX1,IFITM1,OAS1	6.4e-23	1.26e-19	(2015) Insights into Human Astrocyte Response to H5N1 Infection by Microarray Analysis.
PMID	PMID.26159724	13	83	9606	OAS3,ISG20,MX2,OAS2,STAT1,GBP2,GBP1,IFIT1,IFIT2,ISG15,IRF9,MX1,IFITM1	OAS3,ISG20,MX2,OAS2,STAT1,GBP2,GBP1,IFIT1,IFIT2,ISG15,IRF9,MX1,IFITM1	2.16e-19	2.09e-16	(2015) Transcriptome sequencing of microglial cells stimulated with TLR3 and TLR4 ligands.
PMID	PMID.26198243	13	63	9606	BST2,IFIH1,ISG20,MX2,STAT1,GBP1,IFIT1,IFIT3,IFIT2,DDX58,IRF9,MX1,IFITM1	BST2,IFIH1,ISG20,MX2,STAT1,GBP1,IFIT1,IFIT3,IFIT2,DDX58,IRF9,MX1,IFITM1	8.46e-21	1.15e-17	(2015) Resistance to Rhabdoviridae Infection and Subversion of Antiviral Responses.
PMID	PMID.26469538	13	55	9606	OAS3,HLA-F,IFIH1,OAS2,STAT1,GBP5,GBP2,GBP1,IFI44,IFIT3,IFIT2,IRF9,OAS1	OAS3,HLA-F,IFIH1,OAS2,STAT1,GBP5,GBP2,GBP1,IFI44,IFIT3,IFIT2,IRF9,OAS1	1.76e-21	2.8e-18	(2015) Expression profiling of lymph nodes in tuberculosis patients reveal inflammatory milieu at site of infection.
PMID	PMID.26474526	12	57	9606	BST2,CMPK2,IFIH1,ISG20,OAS2,STAT1,GBP1,IFIT1,IFIT2,ISG15,DDX58,IRF9	BST2,CMPK2,IFIH1,ISG20,OAS2,STAT1,GBP1,IFIT1,IFIT2,ISG15,DDX58,IRF9	2.42e-19	2.31e-16	(2016) lncRNA-mediated regulation of the interferon response.
PMID	PMID.26582142	13	82	9606	OAS3,OASL,IFIH1,ISG20,MX2,OAS2,IFI44,IFIT1,IFIT3,IFIT2,ISG15,IRF9,MX1	OAS3,OASL,IFIH1,ISG20,MX2,OAS2,IFI44,IFIT1,IFIT3,IFIT2,ISG15,IRF9,MX1	1.87e-19	1.84e-16	(2015) Dual transcriptome sequencing reveals resistance of TLR4 ligand-activated bone marrow-derived macrophages to inflammation mediated by the BET inhibitor JQ1.
PMID	PMID.26682989	11	28	9606	OAS3,OASL,IFIH1,HERC6,OAS2,STAT1,GBP1,IFI44,IFIT1,MX1,OAS1	OAS3,OASL,IFIH1,HERC6,OAS2,STAT1,GBP1,IFI44,IFIT1,MX1,OAS1	2.32e-20	2.84e-17	(2015) Integrated, Multi-cohort Analysis Identifies Conserved Transcriptional Signatures across Multiple Respiratory Viruses.
PMID	PMID.26695443	12	41	9606	BST2,OAS2,STAT1,IFI44,IFIT1,IFIT3,ISG15,SAMD9,IRF9,MX1,IFITM1,OAS1	BST2,OAS2,STAT1,IFI44,IFIT1,IFIT3,ISG15,SAMD9,IRF9,MX1,IFITM1,OAS1	7.54e-21	1.04e-17	(2016) Activation of IFNSTAT1 signalling predicts response to chemotherapy in oestrogen receptor-negative breast cancer.
PMID	PMID.26849062	12	46	9606	BST2,IFIH1,ISG20,SAMD9L,MX2,OAS2,STAT1,IFIT1,IFIT2,DDX58,MX1,IFITM1	BST2,IFIH1,ISG20,SAMD9L,MX2,OAS2,STAT1,IFIT1,IFIT2,DDX58,MX1,IFITM1	2.5e-20	2.89e-17	(2016) Constitutively Active MAVS Inhibits HIV-1 Replication via Type I Interferon Secretion and Induction of HIV-1 Restriction Factors.
PMID	PMID.26859759	13	23	9606	IFIH1,ISG20,MX2,OAS2,STAT1,IFIT1,IFIT2,ISG15,DDX58,IRF9,MX1,IFITM1,OAS1	IFIH1,ISG20,MX2,OAS2,STAT1,IFIT1,IFIT2,ISG15,DDX58,IRF9,MX1,IFITM1,OAS1	1.38e-25	8.96e-22	(2016) Newcastle Disease Virus V Protein Targets Phosphorylated STAT1 to Block IFN-I Signaling.
PMID	PMID.26943956	10	23	9606	OAS3,OASL,ISG20,OAS2,STAT1,IFIT1,IFIT2,ISG15,MX1,OAS1	OAS3,OASL,ISG20,OAS2,STAT1,IFIT1,IFIT2,ISG15,MX1,OAS1	6.03e-19	5.53e-16	(2016) A gene expression study denies the ability of 25 candidate biomarkers to predict the interferon-beta treatment response in multiple sclerosis patients.
PMID	PMID.27090635	10	36	9606	OASL,IFIH1,MX2,STAT1,IFIT1,IFIT2,DDX58,MX1,OAS1,IDO1	OASL,IFIH1,MX2,STAT1,IFIT1,IFIT2,DDX58,MX1,OAS1,IDO1	2.59e-17	1.68e-14	(2016) Blockage of indoleamine 2,3-dioxygenase regulates Japanese encephalitis via enhancement of type III IFN innate and adaptive T-cell responses.
PMID	PMID.27127234	13	85	9606	OASL,IFIH1,ISG20,MX2,OAS2,GBP1,IFI44,IFIT1,IFIT3,IFIT2,ISG15,DDX58,IFITM1	OASL,IFIH1,ISG20,MX2,OAS2,GBP1,IFI44,IFIT1,IFIT3,IFIT2,ISG15,DDX58,IFITM1	2.86e-19	2.69e-16	(2016) Topoisomerase 1 inhibition suppresses inflammatory genes and protects from death by inflammation.
PMID	PMID.27214236	11	55	9606	OASL,IFIH1,OAS2,STAT1,GBP2,GBP1,IFI44,ISG15,DDX58,IRF9,MX1	OASL,IFIH1,OAS2,STAT1,GBP2,GBP1,IFI44,ISG15,DDX58,IRF9,MX1	1.41e-17	9.83e-15	(2016) Early Transcriptional Signatures of the Immune Response to a Live Attenuated Tetravalent Dengue Vaccine Candidate in Non-human Primates.
PMID	PMID.27230536	11	28	9606	IFIH1,ISG20,MX2,STAT1,IFIT1,IFIT2,ISG15,DDX58,IRF9,MX1,OAS1	IFIH1,ISG20,MX2,STAT1,IFIT1,IFIT2,ISG15,DDX58,IRF9,MX1,OAS1	2.32e-20	2.84e-17	(2016) Innate immune responses in human hepatocyte-derived cell lines alter genotype 1 hepatitis E virus replication efficiencies.
PMID	PMID.27344170	10	28	9606	OAS3,BST2,IFIH1,IFI44,IFIT1,ISG15,DDX58,LGALS9,MX1,IFITM1	OAS3,BST2,IFIH1,IFI44,IFIT1,ISG15,DDX58,LGALS9,MX1,IFITM1	3.05e-18	2.47e-15	(2016) Transcriptome sequencing of neurologic diseases associated genes in HHV-6A infected human astrocyte.
PMID	PMID.27355630	11	48	9606	OASL,IFIH1,MX2,OAS2,TAP1,GBP2,IFIT1,IFIT3,ISG15,DDX58,MX1	OASL,IFIH1,MX2,OAS2,TAP1,GBP2,IFIT1,IFIT3,ISG15,DDX58,MX1	3.73e-18	2.95e-15	(2016) Gene-Expression Profiling Suggests Impaired Signaling via the Interferon Pathway in Cstb-- Microglia.
PMID	PMID.27400875	14	96	9606	OAS3,OASL,IFIH1,ISG20,MX2,STAT1,GBP4,IFI44,IFIT1,IFIT3,IFIT2,ISG15,IRF9,IFITM1	OAS3,OASL,IFIH1,ISG20,MX2,STAT1,GBP4,IFI44,IFIT1,IFIT3,IFIT2,ISG15,IRF9,IFITM1	1.91e-20	2.49e-17	(2016) Transcriptome sequencing reveals that LPS-triggered transcriptional responses in established microglia BV2 cell lines are poorly representative of primary microglia.
PMID	PMID.27434537	16	57	9606	OAS3,MX2,OAS2,STAT1,GBP4,GBP2,GBP1,IFIT1,IFIT3,IFIT2,ISG15,DDX58,IRF9,MX1,OAS1,IDO1	OAS3,MX2,OAS2,STAT1,GBP4,GBP2,GBP1,IFIT1,IFIT3,IFIT2,ISG15,DDX58,IRF9,MX1,OAS1,IDO1	2.16e-27	2.01e-23	(2016) Full Spectrum of LPS Activation in Alveolar Macrophages of Healthy Volunteers by Whole Transcriptomic Profiling.
PMID	PMID.27444640	15	81	9606	OAS3,OASL,IFIH1,ISG20,MX2,OAS2,IFI44,IFIT1,IFIT3,IFIT2,ISG15,MX1,IFITM1,OAS1,IDO1	OAS3,OASL,IFIH1,ISG20,MX2,OAS2,IFI44,IFIT1,IFIT3,IFIT2,ISG15,MX1,IFITM1,OAS1,IDO1	2.72e-23	7.07e-20	(2016) Transcriptome sequencing wide functional analysis of human mesenchymal stem cells in response to TLR4 ligand.
PMID	PMID.27477283	9	19	9606	BST2,OASL,SAMHD1,MX2,IFI44,IFIT1,IFIT2,ISG15,DDX58	BST2,OASL,SAMHD1,MX2,IFI44,IFIT1,IFIT2,ISG15,DDX58	2.07e-17	1.37e-14	(2016) Restriction by SAMHD1 Limits cGASSTING-Dependent Innate and Adaptive Immune Responses to HIV-1.
PMID	PMID.27479908	16	91	9606	OAS3,CMPK2,OASL,HLA-F,IFIH1,MX2,OAS2,STAT1,IFIT1,IFIT3,IFIT2,HLA-E,ISG15,MX1,IFITM1,OAS1	OAS3,CMPK2,OASL,HLA-F,IFIH1,MX2,OAS2,STAT1,IFIT1,IFIT3,IFIT2,HLA-E,ISG15,MX1,IFITM1,OAS1	1.68e-24	5.46e-21	(2016) Tensor decomposition for multiple-tissue gene expression experiments.
PMID	PMID.27533247	15	57	9606	CMPK2,IFIH1,SAMD9L,PLAUR,OAS2,STAT1,GBP1,IFI44,IFIT1,IFIT3,IFIT2,SAMD9,IRF9,MX1,HELZ2	CMPK2,IFIH1,SAMD9L,PLAUR,OAS2,STAT1,GBP1,IFI44,IFIT1,IFIT3,IFIT2,SAMD9,IRF9,MX1,HELZ2	2.51e-25	1.25e-21	(2016) Novel biomarkers of resistance of pancreatic cancer cells to oncolytic vesicular stomatitis virus.
PMID	PMID.27791205	13	58	9606	BST2,OASL,OAS2,STAT1,IFI44,IFIT1,IFIT3,IFIT2,SAMD9,IRF9,MX1,IFITM1,OAS1	BST2,OASL,OAS2,STAT1,IFI44,IFIT1,IFIT3,IFIT2,SAMD9,IRF9,MX1,IFITM1,OAS1	3.25e-21	4.91e-18	(2016) Intracellular STING inactivation sensitizes breast cancer cells to genotoxic agents.
PMID	PMID.27870591	15	84	9606	BST2,CMPK2,IFIH1,SAMD9L,STAT1,GBP4,GBP1,IFIT1,IFIT3,IFIT2,ISG15,DDX58,MX1,IFITM1,OAS1	BST2,CMPK2,IFIH1,SAMD9L,STAT1,GBP4,GBP1,IFIT1,IFIT3,IFIT2,ISG15,DDX58,MX1,IFITM1,OAS1	4.45e-23	1.03e-19	(2017) Human transcriptome response to immunization with live-attenuated Venezuelan equine encephalitis virus vaccine (TC-83): Analysis of whole blood.
PMID	PMID.28099485	14	97	9606	OAS3,IFIH1,OAS2,STAT1,GBP4,GBP1,IFIT1,IFIT3,IFIT2,ISG15,DDX58,PSME1,IRF9,RNF213	OAS3,IFIH1,OAS2,STAT1,GBP4,GBP1,IFIT1,IFIT3,IFIT2,ISG15,DDX58,PSME1,IRF9,RNF213	2.18e-20	2.73e-17	(2017) Cell-Based Systems Biology Analysis of Human AS03-Adjuvanted H5N1 Avian Influenza Vaccine Responses: A Phase I Randomized Controlled Trial.
PMID	PMID.28106799	12	28	9606	OAS3,SAMHD1,IFIH1,ISG20,MX2,OAS2,STAT1,ISG15,DDX58,IRF9,MX1,OAS1	OAS3,SAMHD1,IFIH1,ISG20,MX2,OAS2,STAT1,ISG15,DDX58,IRF9,MX1,OAS1	1.62e-22	2.92e-19	(2017) RNA Editing, ADAR1, and the Innate Immune Response.
PMID	PMID.28210256	13	113	9606	OASL,IFIH1,ISG20,MX2,OAS2,STAT1,IFIT1,DDX58,LGALS9,IRF9,MX1,IFITM1,OAS1	OASL,IFIH1,ISG20,MX2,OAS2,STAT1,IFIT1,DDX58,LGALS9,IRF9,MX1,IFITM1,OAS1	8.62e-18	6.37e-15	(2017) Transcriptomic Analysis of the Innate Antiviral Immune Response in Porcine Intestinal Epithelial Cells: Influence of Immunobiotic Lactobacilli.
PMID	PMID.28592649	12	62	9606	OAS3,OASL,IFIH1,MX2,OAS2,STAT1,IFIT1,IFIT1B,DDX58,IRF9,MX1,OAS1	OAS3,OASL,IFIH1,MX2,OAS2,STAT1,IFIT1,IFIT1B,DDX58,IRF9,MX1,OAS1	5.96e-19	5.53e-16	(2017) Oas1b-dependent Immune Transcriptional Profiles of West Nile Virus Infection in the Collaborative Cross.
PMID	PMID.28605413	10	16	9606	BST2,IFIH1,MX2,GBP4,IFIT1,IFIT3,ISG15,DDX58,SAMD9,MX1	BST2,IFIH1,MX2,GBP4,IFIT1,IFIT3,ISG15,DDX58,SAMD9,MX1	3.51e-20	3.93e-17	(2017) Acute bovine viral diarrhea virus infection inhibits expression of interferon tau-stimulated genes in bovine endometrium.
PMID	PMID.28701698	19	118	9606	OAS3,BST2,OASL,SAMHD1,IFIH1,ISG20,MX2,OAS2,STAT1,GBP4,GBP1,IFI44,IFIT1B,IFIT3,IFIT2,ISG15,MX1,IFITM1,OAS1	OAS3,BST2,OASL,SAMHD1,IFIH1,ISG20,MX2,OAS2,STAT1,GBP4,GBP1,IFI44,IFIT1B,IFIT3,IFIT2,ISG15,MX1,IFITM1,OAS1	1.88e-28	2.03e-24	(2017) Global Mapping of the Macrophage-HIV-1 Transcriptome Reveals that Productive Infection Induces Remodeling of Host Cell DNA and Chromatin.
PMID	PMID.28747667	13	80	9606	OASL,IFIH1,ISG20,MX2,STAT1,GBP4,IFI44,IFIT1,IFIT3,IFIT2,ISG15,IRF9,MX1	OASL,IFIH1,ISG20,MX2,STAT1,GBP4,IFI44,IFIT1,IFIT3,IFIT2,ISG15,IRF9,MX1	1.39e-19	1.4e-16	(2017) RNA sequencing reveals resistance of TLR4 ligand-activated microglial cells to inflammation mediated by the selective jumonji H3K27 demethylase inhibitor.
PMID	PMID.28786993	10	26	9606	OAS3,OASL,ISG20,MX2,GBP2,IFIT1,IFIT3,IFIT2,IFITM1,OAS1	OAS3,OASL,ISG20,MX2,GBP2,IFIT1,IFIT3,IFIT2,IFITM1,OAS1	1.65e-18	1.41e-15	(2017) A double blind placebo controlled randomized trial of the effect of acute uric acid changes on inflammatory markers in humans: A pilot study.
PMID	PMID.28804651	11	51	9606	OAS3,OASL,ISG20,OAS2,TAP1,STAT1,IFIT1,IFIT2,ISG15,MX1,OAS1	OAS3,OASL,ISG20,OAS2,TAP1,STAT1,IFIT1,IFIT2,ISG15,MX1,OAS1	6.73e-18	5.08e-15	(2017) Pharmacogenetic Biomarkers to Predict Treatment Response in Multiple Sclerosis: Current and Future Perspectives.
PMID	PMID.28805681	20	91	9606	OAS3,OASL,GMPR,IFIH1,ISG20,MX2,OAS2,STAT1,GBP2,GBP1,IFI44,IFIT1,ISG15,DDX58,SAMD9,MX1,IFITM1,OAS1,HELZ2,IDO1	OAS3,OASL,GMPR,IFIH1,ISG20,MX2,OAS2,STAT1,GBP2,GBP1,IFI44,IFIT1,ISG15,DDX58,SAMD9,MX1,IFITM1,OAS1,HELZ2,IDO1	2.02e-32	1.31e-27	(2017) Influenza Virus Infection, Interferon Response, Viral Counter-Response, and Apoptosis.
PMID	PMID.28806913	14	32	9606	OAS3,OASL,IFIH1,MX2,OAS2,STAT1,IFIT1,IFIT3,IFIT2,ISG15,DDX58,MX1,IFITM1,OAS1	OAS3,OASL,IFIH1,MX2,OAS2,STAT1,IFIT1,IFIT3,IFIT2,ISG15,DDX58,MX1,IFITM1,OAS1	2.8e-26	2.03e-22	(2017) Proteomics informed by transcriptomics for characterising differential cellular susceptibility to Nelson Bay orthoreovirus infection.
PMID	PMID.28959263	12	54	9606	BST2,SAMHD1,MX2,STAT1,GBP5,IFIT1,IFIT3,IFIT2,ISG15,IRF9,MX1,IDO1	BST2,SAMHD1,MX2,STAT1,GBP5,IFIT1,IFIT3,IFIT2,ISG15,IRF9,MX1,IDO1	1.36e-19	1.4e-16	(2017) Deciphering of the Human Interferon-Regulated Proteome by Mass Spectrometry-Based Quantitative Analysis Reveals Extent and Dynamics of Protein Induction and Repression.
PMID	PMID.28993767	16	189	9606	OAS3,OASL,IFIH1,ISG20,MX2,OAS2,STAT1,GBP4,GBP1,IFIT1,IFIT3,IFIT2,ISG15,DDX58,MX1,IFITM1	OAS3,OASL,IFIH1,ISG20,MX2,OAS2,STAT1,GBP4,GBP1,IFIT1,IFIT3,IFIT2,ISG15,DDX58,MX1,IFITM1	8.32e-20	8.73e-17	(2017) Genomic Programming of Human Neonatal Dendritic Cells in Congenital Systemic and In Vitro Cytomegalovirus Infection Reveal Plastic and Robust Immune Pathway Biology Responses.
PMID	PMID.29050360	14	148	9606	BST2,SAMHD1,IFIH1,HERC6,ISG20,MX2,OAS2,STAT1,IFIT3,IFIT2,DDX58,IRF9,MX1,IDO1	BST2,SAMHD1,IFIH1,HERC6,ISG20,MX2,OAS2,STAT1,IFIT3,IFIT2,DDX58,IRF9,MX1,IDO1	5.22e-18	4.09e-15	(2017) Immunomodulatory and antitumor effects of type I interferons and their application in cancer therapy.
PMID	PMID.29084769	13	69	9606	OAS3,BST2,CMPK2,HERC6,COL1A2,PARP10,STAT1,AGRN,ISG15,DDX58,IRF9,MX1,PNPT1	OAS3,BST2,CMPK2,HERC6,COL1A2,PARP10,STAT1,AGRN,ISG15,DDX58,IRF9,MX1,PNPT1	2.44e-20	2.89e-17	(2017) Systemic HIV-1 infection produces a unique glial footprint in humanized mouse brains.
PMID	PMID.29176033	12	42	9606	OAS3,IFIH1,OAS2,STAT1,GBP4,GBP1,IFI44,ISG15,DDX58,MX1,IFITM1,OAS1	OAS3,IFIH1,OAS2,STAT1,GBP4,GBP1,IFI44,ISG15,DDX58,MX1,IFITM1,OAS1	9.67e-21	1.28e-17	(2017) TNFAlfa-senescence initiates a STAT-dependent positive feedback loop, leading to a sustained interferon signature, DNA damage, and cytokine secretion.
PMID	PMID.29215570	17	64	9606	OAS3,BST2,OASL,IFIH1,ISG20,MX2,OAS2,GBP1,IFIT1,IFIT3,IFIT2,ISG15,DDX58,MX1,IFITM1,OAS1,IDO1	OAS3,BST2,OASL,IFIH1,ISG20,MX2,OAS2,GBP1,IFIT1,IFIT3,IFIT2,ISG15,DDX58,MX1,IFITM1,OAS1,IDO1	9.6e-29	1.25e-24	(2017) Host Cell Restriction Factors that Limit Influenza A Infection.
PMID	PMID.29253856	11	47	9606	OASL,SAMHD1,IFIH1,OAS2,STAT1,IFIT2,DDX58,IRF9,MX1,IFITM1,RNF213	OASL,SAMHD1,IFIH1,OAS2,STAT1,IFIT2,DDX58,IRF9,MX1,IFITM1,RNF213	3.04e-18	2.47e-15	(2017) Fundamental properties of the mammalian innate immune system revealed by multispecies comparison of type I interferon responses.
PMID	PMID.29257335	9	17	9606	IFIH1,MX2,OAS2,STAT1,IFIT1,IFIT3,ISG15,DDX58,OAS1	IFIH1,MX2,OAS2,STAT1,IFIT1,IFIT3,ISG15,DDX58,OAS1	9.39e-18	6.86e-15	(2018) Bioinformatics analysis of differentially expressed gene profiles associated with systemic lupus erythematosus.
PMID	PMID.29264452	14	52	9606	OAS3,SAMHD1,IFIH1,TAP1,WARS,STAT1,GBP1,IFIT1,IFIT3,IFIT2,ISG15,DDX58,TYMP,MX1	OAS3,SAMHD1,IFIH1,TAP1,WARS,STAT1,GBP1,IFIT1,IFIT3,IFIT2,ISG15,DDX58,TYMP,MX1	8.73e-24	2.58e-20	(2017) Coxsackievirus-Induced Proteomic Alterations in Primary Human Islets Provide Insights for the Etiology of Diabetes.
PMID	PMID.29328442	10	26	9606	HERC6,MX2,STAT1,IFI44,IFIT1,IFIT3,IFIT2,ISG15,DDX58,IRF9	HERC6,MX2,STAT1,IFI44,IFIT1,IFIT3,IFIT2,ISG15,DDX58,IRF9	1.65e-18	1.41e-15	(2018) Identification of differentially expressed genes and regulatory relationships in Huntington's disease by bioinformatics analysis.
PMID	PMID.29387060	10	34	9606	OASL,IFIH1,OAS2,STAT1,GBP1,IFIT1,IFIT3,ISG15,MX1,OAS1	OASL,IFIH1,OAS2,STAT1,GBP1,IFIT1,IFIT3,ISG15,MX1,OAS1	1.58e-17	1.07e-14	(2017) Gene Expression Analysis Reveals Novel Shared Gene Signatures and Candidate Molecular Mechanisms between Pemphigus and Systemic Lupus Erythematosus in CD4+ T Cells.
PMID	PMID.29441069	14	43	9606	OAS3,BST2,OASL,IFIH1,OAS2,WARS,STAT1,GBP4,GBP1,IFIT1,DDX58,IRF9,OAS1,PNPT1	OAS3,BST2,OASL,IFIH1,OAS2,WARS,STAT1,GBP4,GBP1,IFIT1,DDX58,IRF9,OAS1,PNPT1	8.82e-25	3.58e-21	(2018) Interleukin-6 and Interferon-Alfa Signaling via JAK1-STAT Differentially Regulate Oncolytic versus Cytoprotective Antiviral States.
PMID	PMID.29503633	13	68	9606	BST2,CMPK2,IFIH1,ISG20,STAT1,GBP1,IFIT1,IFIT2,ISG15,DDX58,IRF9,MX1,IFITM1	BST2,CMPK2,IFIH1,ISG20,STAT1,GBP1,IFIT1,IFIT2,ISG15,DDX58,IRF9,MX1,IFITM1	2.06e-20	2.63e-17	(2018) Regulation of the Interferon Response by lncRNAs in HCV Infection.
Pfam	PF00005	2	49	9606	TAP1,TAP2	TAP1,TAP2	0.0081	0.0373	ABC transporter
Pfam	PF00129	2	20	9606	HLA-F,HLA-E	HLA-F,HLA-E	0.0015	0.0098	Class I Histocompatibility antigen, domains alpha 1 and 2
Pfam	PF00240	2	46	9606	OASL,ISG15	OASL,ISG15	0.0072	0.0358	Ubiquitin family
Pfam	PF00350	2	16	9606	MX2,MX1	MX2,MX1	0.001	0.0071	Dynamin family
Pfam	PF00664	2	24	9606	TAP1,TAP2	TAP1,TAP2	0.0022	0.0127	ABC transporter transmembrane region
Pfam	PF01031	2	6	9606	MX2,MX1	MX2,MX1	0.00019	0.0016	Dynamin central region
Pfam	PF01909	3	11	9606	OAS3,OAS2,OAS1	OAS3,OAS2,OAS1	6.26e-06	0.00013	Nucleotidyltransferase domain
Pfam	PF02212	2	6	9606	MX2,MX1	MX2,MX1	0.00019	0.0016	Dynamin GTPase effector domain
Pfam	PF02263	4	11	9606	GBP5,GBP4,GBP2,GBP1	GBP5,GBP4,GBP2,GBP1	5.86e-08	1.62e-06	Guanylate-binding protein, N-terminal domain
Pfam	PF02841	4	9	9606	GBP5,GBP4,GBP2,GBP1	GBP5,GBP4,GBP2,GBP1	3.08e-08	1.28e-06	Guanylate-binding protein, C-terminal domain
Pfam	PF07654	2	45	9606	HLA-F,HLA-E	HLA-F,HLA-E	0.0069	0.0358	Immunoglobulin C1-set domain
Pfam	PF08205	2	39	9606	MCAM,HLA-E	MCAM,HLA-E	0.0053	0.0293	CD80-like C2-set immunoglobulin domain
Pfam	PF10421	4	4	9606	OAS3,OASL,OAS2,OAS1	OAS3,OASL,OAS2,OAS1	3.05e-09	2.53e-07	2'-5'-oligoadenylate synthetase 1, domain 2, C-terminus
Pfam	PF11648	2	3	9606	IFIH1,DDX58	IFIH1,DDX58	6.86e-05	0.0011	C-terminal domain of RIG-I
Pfam	PF13176	3	30	9606	IFIT1,IFIT1B,IFIT3	IFIT1,IFIT1B,IFIT3	9.06e-05	0.0011	Tetratricopeptide repeat
Pfam	PF13181	4	80	9606	IFIT1,IFIT1B,IFIT3,IFIT2	IFIT1,IFIT1B,IFIT3,IFIT2	7.24e-05	0.0011	Tetratricopeptide repeat
Pfam	PF13424	3	29	9606	IFIT1,IFIT1B,IFIT3	IFIT1,IFIT1B,IFIT3	8.25e-05	0.0011	Tetratricopeptide repeat
Pfam	PF16739	2	4	9606	IFIH1,DDX58	IFIH1,DDX58	0.0001	0.0011	Caspase recruitment domain
Process	GO.0000266	2	19	9606	MX2,MX1	MX2,MX1	0.0014	0.0156	mitochondrial fission
Process	GO.0001817	10	615	9606	BST2,IFIH1,STAT1,GBP5,GBP1,HLA-E,ISG15,DDX58,LGALS9,IDO1	BST2,IFIH1,STAT1,GBP5,GBP1,HLA-E,ISG15,DDX58,LGALS9,IDO1	4.74e-06	0.00015	regulation of cytokine production
Process	GO.0001818	7	245	9606	BST2,IFIH1,GBP1,ISG15,DDX58,LGALS9,IDO1	BST2,IFIH1,GBP1,ISG15,DDX58,LGALS9,IDO1	4.34e-06	0.00014	negative regulation of cytokine production
Process	GO.0001819	7	390	9606	IFIH1,STAT1,GBP5,HLA-E,DDX58,LGALS9,IDO1	IFIH1,STAT1,GBP5,HLA-E,DDX58,LGALS9,IDO1	8.05e-05	0.0016	positive regulation of cytokine production
Process	GO.0002230	2	26	9606	STAT1,DDX58	STAT1,DDX58	0.0025	0.0249	positive regulation of defense response to virus by host
Process	GO.0002252	21	927	9606	OAS3,BST2,OASL,SAMHD1,IFIH1,ISG20,MX2,PLAUR,OAS2,STAT1,GBP1,IFIT1,IFIT1B,IFIT3,IFIT2,ISG15,DDX58,IRF9,MX1,IFITM1,OAS1	OAS3,BST2,OASL,SAMHD1,IFIH1,ISG20,MX2,PLAUR,OAS2,STAT1,GBP1,IFIT1,IFIT1B,IFIT3,IFIT2,ISG15,DDX58,IRF9,MX1,IFITM1,OAS1	8.64e-15	5.44e-13	immune effector process
Process	GO.0002376	33	2370	9606	OAS3,BST2,OASL,HLA-F,SAMHD1,IFIH1,HERC6,COL1A2,ISG20,MX2,PLAUR,OAS2,TAP1,STAT1,GBP5,GBP4,GBP2,GBP1,IFIT1,IFIT1B,IFIT3,IFIT2,TAP2,HLA-E,ISG15,DDX58,PSME1,LGALS9,IRF9,MX1,IFITM1,OAS1,IDO1	OAS3,BST2,OASL,HLA-F,SAMHD1,IFIH1,HERC6,COL1A2,ISG20,MX2,PLAUR,OAS2,TAP1,STAT1,GBP5,GBP4,GBP2,GBP1,IFIT1,IFIT1B,IFIT3,IFIT2,TAP2,HLA-E,ISG15,DDX58,PSME1,LGALS9,IRF9,MX1,IFITM1,OAS1,IDO1	4.74e-18	4.61e-16	immune system process
Process	GO.0002476	2	2	9606	TAP2,HLA-E	TAP2,HLA-E	4.12e-05	0.00097	antigen processing and presentation of endogenous peptide antigen via MHC class Ib
Process	GO.0002479	4	25	9606	HLA-F,TAP1,TAP2,HLA-E	HLA-F,TAP1,TAP2,HLA-E	9.92e-07	3.44e-05	antigen processing and presentation of exogenous peptide antigen via MHC class I, TAP-dependent
Process	GO.0002480	2	8	9606	HLA-F,HLA-E	HLA-F,HLA-E	0.00031	0.0046	antigen processing and presentation of exogenous peptide antigen via MHC class I, TAP-independent
Process	GO.0002483	3	10	9606	TAP1,TAP2,HLA-E	TAP1,TAP2,HLA-E	4.93e-06	0.00015	antigen processing and presentation of endogenous peptide antigen
Process	GO.0002682	15	1391	9606	BST2,HLA-F,SAMHD1,IFIH1,COL1A2,STAT1,GBP5,GBP1,IFIT1,HLA-E,ISG15,DDX58,LGALS9,IFITM1,IDO1	BST2,HLA-F,SAMHD1,IFIH1,COL1A2,STAT1,GBP5,GBP1,IFIT1,HLA-E,ISG15,DDX58,LGALS9,IFITM1,IDO1	2.24e-06	7.26e-05	regulation of immune system process
Process	GO.0002683	6	425	9606	BST2,GBP1,IFIT1,HLA-E,LGALS9,IDO1	BST2,GBP1,IFIT1,HLA-E,LGALS9,IDO1	0.00094	0.0113	negative regulation of immune system process
Process	GO.0002684	8	882	9606	IFIH1,STAT1,GBP5,HLA-E,ISG15,DDX58,LGALS9,IDO1	IFIH1,STAT1,GBP5,HLA-E,ISG15,DDX58,LGALS9,IDO1	0.0022	0.0227	positive regulation of immune system process
Process	GO.0002697	6	362	9606	BST2,STAT1,IFIT1,HLA-E,DDX58,LGALS9	BST2,STAT1,IFIT1,HLA-E,DDX58,LGALS9	0.00041	0.0057	regulation of immune effector process
Process	GO.0002698	4	113	9606	BST2,IFIT1,HLA-E,LGALS9	BST2,IFIT1,HLA-E,LGALS9	0.00026	0.0042	negative regulation of immune effector process
Process	GO.0002704	3	48	9606	BST2,HLA-E,LGALS9	BST2,HLA-E,LGALS9	0.00033	0.0048	negative regulation of leukocyte mediated immunity
Process	GO.0003374	2	7	9606	MX2,MX1	MX2,MX1	0.00025	0.0042	dynamin family protein polymerization involved in mitochondrial fission
Process	GO.0006906	4	95	9606	SAMD9L,TAP1,TAP2,SAMD9	SAMD9L,TAP1,TAP2,SAMD9	0.00014	0.0026	vesicle fusion
Process	GO.0006950	33	3267	9606	OAS3,BST2,OASL,GMPR,HLA-F,SAMHD1,IFIH1,MCAM,COL1A2,ISG20,MX2,PLAUR,OAS2,TAP1,STAT1,GBP5,GBP4,GBP2,GBP1,IFIT1,IFIT1B,IFIT3,IFIT2,HLA-E,ISG15,DDX58,LGALS9,IRF9,MX1,IFITM1,OAS1,PNPT1,IDO1	OAS3,BST2,OASL,GMPR,HLA-F,SAMHD1,IFIH1,MCAM,COL1A2,ISG20,MX2,PLAUR,OAS2,TAP1,STAT1,GBP5,GBP4,GBP2,GBP1,IFIT1,IFIT1B,IFIT3,IFIT2,HLA-E,ISG15,DDX58,LGALS9,IRF9,MX1,IFITM1,OAS1,PNPT1,IDO1	6.65e-14	3.34e-12	response to stress
Process	GO.0006952	28	1234	9606	OAS3,BST2,OASL,HLA-F,SAMHD1,IFIH1,ISG20,MX2,OAS2,TAP1,STAT1,GBP5,GBP4,GBP2,GBP1,IFIT1,IFIT1B,IFIT3,IFIT2,HLA-E,ISG15,DDX58,LGALS9,IRF9,MX1,IFITM1,OAS1,IDO1	OAS3,BST2,OASL,HLA-F,SAMHD1,IFIH1,ISG20,MX2,OAS2,TAP1,STAT1,GBP5,GBP4,GBP2,GBP1,IFIT1,IFIT1B,IFIT3,IFIT2,HLA-E,ISG15,DDX58,LGALS9,IRF9,MX1,IFITM1,OAS1,IDO1	3.08e-20	4.08e-18	defense response
Process	GO.0006955	28	1560	9606	OAS3,BST2,OASL,HLA-F,SAMHD1,IFIH1,ISG20,MX2,PLAUR,OAS2,TAP1,STAT1,GBP5,GBP4,GBP2,GBP1,IFIT1,IFIT3,IFIT2,TAP2,HLA-E,ISG15,DDX58,LGALS9,IRF9,MX1,IFITM1,OAS1	OAS3,BST2,OASL,HLA-F,SAMHD1,IFIH1,ISG20,MX2,PLAUR,OAS2,TAP1,STAT1,GBP5,GBP4,GBP2,GBP1,IFIT1,IFIT3,IFIT2,TAP2,HLA-E,ISG15,DDX58,LGALS9,IRF9,MX1,IFITM1,OAS1	1.35e-17	1.09e-15	immune response
Process	GO.0007005	6	424	9606	MX2,IFIT2,CNP,TYMP,MX1,PNPT1	MX2,IFIT2,CNP,TYMP,MX1,PNPT1	0.00093	0.0113	mitochondrion organization
Process	GO.0007154	28	5219	9606	OAS3,BST2,OASL,HLA-F,SAMHD1,IFIH1,OGFR,COL1A2,ISG20,MX2,PLAUR,OAS2,STAT1,GBP2,GBP1,IFIT1,IFIT3,IFIT2,HLA-E,AGRN,ISG15,DDX58,CNP,LGALS9,IRF9,MX1,IFITM1,OAS1	OAS3,BST2,OASL,HLA-F,SAMHD1,IFIH1,OGFR,COL1A2,ISG20,MX2,PLAUR,OAS2,STAT1,GBP2,GBP1,IFIT1,IFIT3,IFIT2,HLA-E,AGRN,ISG15,DDX58,CNP,LGALS9,IRF9,MX1,IFITM1,OAS1	3.08e-05	0.00076	cell communication
Process	GO.0007165	27	4738	9606	OAS3,BST2,OASL,HLA-F,SAMHD1,IFIH1,OGFR,COL1A2,ISG20,MX2,PLAUR,OAS2,STAT1,GBP2,GBP1,IFIT1,IFIT3,IFIT2,HLA-E,AGRN,ISG15,DDX58,LGALS9,IRF9,MX1,IFITM1,OAS1	OAS3,BST2,OASL,HLA-F,SAMHD1,IFIH1,OGFR,COL1A2,ISG20,MX2,PLAUR,OAS2,STAT1,GBP2,GBP1,IFIT1,IFIT3,IFIT2,HLA-E,AGRN,ISG15,DDX58,LGALS9,IRF9,MX1,IFITM1,OAS1	1.56e-05	0.00041	signal transduction
Process	GO.0007166	22	2198	9606	OAS3,BST2,OASL,HLA-F,SAMHD1,COL1A2,ISG20,MX2,PLAUR,OAS2,STAT1,GBP2,GBP1,IFIT1,IFIT3,IFIT2,HLA-E,ISG15,IRF9,MX1,IFITM1,OAS1	OAS3,BST2,OASL,HLA-F,SAMHD1,COL1A2,ISG20,MX2,PLAUR,OAS2,STAT1,GBP2,GBP1,IFIT1,IFIT3,IFIT2,HLA-E,ISG15,IRF9,MX1,IFITM1,OAS1	1.26e-08	4.82e-07	cell surface receptor signaling pathway
Process	GO.0008285	7	669	9606	PARP10,WARS,STAT1,IFIT3,LGALS9,IFITM1,IDO1	PARP10,WARS,STAT1,IFIT3,LGALS9,IFITM1,IDO1	0.0019	0.0201	negative regulation of cell population proliferation
Process	GO.0009112	2	38	9606	GMPR,TYMP	GMPR,TYMP	0.005	0.0427	nucleobase metabolic process
Process	GO.0009117	6	576	9606	CMPK2,GMPR,SAMHD1,PARP10,CNP,OAS1	CMPK2,GMPR,SAMHD1,PARP10,CNP,OAS1	0.0042	0.0375	nucleotide metabolic process
Process	GO.0009200	2	16	9606	CMPK2,SAMHD1	CMPK2,SAMHD1	0.001	0.012	deoxyribonucleoside triphosphate metabolic process
Process	GO.0009394	2	29	9606	CMPK2,SAMHD1	CMPK2,SAMHD1	0.0031	0.0297	2'-deoxyribonucleotide metabolic process
Process	GO.0009597	2	5	9606	IFIH1,DDX58	IFIH1,DDX58	0.00014	0.0027	detection of virus
Process	GO.0009605	30	1857	9606	OAS3,BST2,CMPK2,OASL,SAMHD1,IFIH1,HERC6,ISG20,MX2,PLAUR,OAS2,STAT1,GBP5,GBP1,IFI44,IFIT1,IFIT1B,IFIT3,IFIT2,HLA-E,ISG15,DDX58,CNP,LGALS9,TYMP,IRF9,MX1,IFITM1,OAS1,IDO1	OAS3,BST2,CMPK2,OASL,SAMHD1,IFIH1,HERC6,ISG20,MX2,PLAUR,OAS2,STAT1,GBP5,GBP1,IFI44,IFIT1,IFIT1B,IFIT3,IFIT2,HLA-E,ISG15,DDX58,CNP,LGALS9,TYMP,IRF9,MX1,IFITM1,OAS1,IDO1	8.24e-18	7.51e-16	response to external stimulus
Process	GO.0009615	22	270	9606	OAS3,BST2,OASL,SAMHD1,IFIH1,ISG20,MX2,OAS2,STAT1,GBP1,IFI44,IFIT1,IFIT1B,IFIT3,IFIT2,ISG15,DDX58,LGALS9,IRF9,MX1,IFITM1,OAS1	OAS3,BST2,OASL,SAMHD1,IFIH1,ISG20,MX2,OAS2,STAT1,GBP1,IFI44,IFIT1,IFIT1B,IFIT3,IFIT2,ISG15,DDX58,LGALS9,IRF9,MX1,IFITM1,OAS1	5.15e-27	1.88e-24	response to virus
Process	GO.0009617	10	555	9606	CMPK2,HERC6,OAS2,GBP5,IFI44,HLA-E,ISG15,CNP,LGALS9,IDO1	CMPK2,HERC6,OAS2,GBP5,IFI44,HLA-E,ISG15,CNP,LGALS9,IDO1	1.93e-06	6.4e-05	response to bacterium
Process	GO.0009987	48	14652	9606	OAS3,BST2,CMPK2,OASL,GMPR,HLA-F,SAMHD1,IFIH1,HERC6,OGFR,COL1A2,CKB,MRPL16,ISG20,PARP10,SAMD9L,MX2,PLAUR,OAS2,TAP1,TDRD7,WARS,STAT1,GBP5,GBP4,GBP2,GBP1,IFIT1,IFIT3,IFIT2,TAP2,HLA-E,AGRN,ISG15,DDX58,SAMD9,PSME1,CNP,LGALS9,TYMP,IRF9,MX1,IFITM1,OAS1,PNPT1,HELZ2,IDO1,RNF213	OAS3,BST2,CMPK2,OASL,GMPR,HLA-F,SAMHD1,IFIH1,HERC6,OGFR,COL1A2,CKB,MRPL16,ISG20,PARP10,SAMD9L,MX2,PLAUR,OAS2,TAP1,TDRD7,WARS,STAT1,GBP5,GBP4,GBP2,GBP1,IFIT1,IFIT3,IFIT2,TAP2,HLA-E,AGRN,ISG15,DDX58,SAMD9,PSME1,CNP,LGALS9,TYMP,IRF9,MX1,IFITM1,OAS1,PNPT1,HELZ2,IDO1,RNF213	0.0013	0.0148	cellular process
Process	GO.0010033	31	2815	9606	OAS3,BST2,CMPK2,OASL,HLA-F,SAMHD1,IFIH1,COL1A2,ISG20,MX2,OAS2,STAT1,GBP5,GBP4,GBP2,GBP1,IFIT1,IFIT3,IFIT2,HLA-E,AGRN,ISG15,DDX58,CNP,LGALS9,IRF9,MX1,IFITM1,OAS1,PNPT1,IDO1	OAS3,BST2,CMPK2,OASL,HLA-F,SAMHD1,IFIH1,COL1A2,ISG20,MX2,OAS2,STAT1,GBP5,GBP4,GBP2,GBP1,IFIT1,IFIT3,IFIT2,HLA-E,AGRN,ISG15,DDX58,CNP,LGALS9,IRF9,MX1,IFITM1,OAS1,PNPT1,IDO1	7.34e-14	3.57e-12	response to organic substance
Process	GO.0016032	7	571	9606	IFIH1,TAP1,STAT1,IFIT1,TAP2,ISG15,DDX58	IFIH1,TAP1,STAT1,IFIT1,TAP2,ISG15,DDX58	0.00079	0.0099	viral process
Process	GO.0019221	21	655	9606	OAS3,BST2,OASL,HLA-F,SAMHD1,COL1A2,ISG20,MX2,OAS2,STAT1,GBP2,GBP1,IFIT1,IFIT3,IFIT2,HLA-E,ISG15,IRF9,MX1,IFITM1,OAS1	OAS3,BST2,OASL,HLA-F,SAMHD1,COL1A2,ISG20,MX2,OAS2,STAT1,GBP2,GBP1,IFIT1,IFIT3,IFIT2,HLA-E,ISG15,IRF9,MX1,IFITM1,OAS1	9.96e-18	8.54e-16	cytokine-mediated signaling pathway
Process	GO.0019439	7	453	9606	SAMHD1,ISG20,OAS2,CNP,TYMP,PNPT1,IDO1	SAMHD1,ISG20,OAS2,CNP,TYMP,PNPT1,IDO1	0.0002	0.0034	aromatic compound catabolic process
Process	GO.0019884	5	130	9606	HLA-F,TAP1,TAP2,HLA-E,PSME1	HLA-F,TAP1,TAP2,HLA-E,PSME1	2.87e-05	0.00072	antigen processing and presentation of exogenous antigen
Process	GO.0019885	2	9	9606	TAP1,TAP2	TAP1,TAP2	0.00037	0.0053	antigen processing and presentation of endogenous peptide antigen via MHC class I
Process	GO.0023052	28	5108	9606	OAS3,BST2,OASL,HLA-F,SAMHD1,IFIH1,OGFR,COL1A2,ISG20,MX2,PLAUR,OAS2,STAT1,GBP2,GBP1,IFIT1,IFIT3,IFIT2,HLA-E,AGRN,ISG15,DDX58,CNP,LGALS9,IRF9,MX1,IFITM1,OAS1	OAS3,BST2,OASL,HLA-F,SAMHD1,IFIH1,OGFR,COL1A2,ISG20,MX2,PLAUR,OAS2,STAT1,GBP2,GBP1,IFIT1,IFIT3,IFIT2,HLA-E,AGRN,ISG15,DDX58,CNP,LGALS9,IRF9,MX1,IFITM1,OAS1	2.01e-05	0.00052	signaling
Process	GO.0031347	9	676	9606	SAMHD1,IFIH1,STAT1,GBP5,IFIT1,HLA-E,DDX58,LGALS9,IDO1	SAMHD1,IFIH1,STAT1,GBP5,IFIT1,HLA-E,DDX58,LGALS9,IDO1	7.02e-05	0.0015	regulation of defense response
Process	GO.0031349	5	365	9606	IFIH1,GBP5,HLA-E,DDX58,IDO1	IFIH1,GBP5,HLA-E,DDX58,IDO1	0.0029	0.0287	positive regulation of defense response
Process	GO.0032101	7	732	9606	PLAUR,STAT1,GBP5,IFIT1,DDX58,LGALS9,IDO1	PLAUR,STAT1,GBP5,IFIT1,DDX58,LGALS9,IDO1	0.0032	0.0307	regulation of response to external stimulus
Process	GO.0032479	4	112	9606	IFIH1,STAT1,ISG15,DDX58	IFIH1,STAT1,ISG15,DDX58	0.00025	0.0042	regulation of type I interferon production
Process	GO.0032480	3	43	9606	IFIH1,ISG15,DDX58	IFIH1,ISG15,DDX58	0.00025	0.0042	negative regulation of type I interferon production
Process	GO.0032727	3	23	9606	IFIH1,STAT1,DDX58	IFIH1,STAT1,DDX58	4.37e-05	0.001	positive regulation of interferon-alpha production
Process	GO.0032735	2	34	9606	LGALS9,IDO1	LGALS9,IDO1	0.0041	0.0364	positive regulation of interleukin-12 production
Process	GO.0032736	2	15	9606	HLA-E,LGALS9	HLA-E,LGALS9	0.00091	0.0113	positive regulation of interleukin-13 production
Process	GO.0032753	2	24	9606	HLA-E,LGALS9	HLA-E,LGALS9	0.0022	0.0221	positive regulation of interleukin-4 production
Process	GO.0032760	4	67	9606	IFIH1,HLA-E,DDX58,LGALS9	IFIH1,HLA-E,DDX58,LGALS9	3.74e-05	0.00089	positive regulation of tumor necrosis factor production
Process	GO.0034058	2	10	9606	SAMD9L,SAMD9	SAMD9L,SAMD9	0.00045	0.006	endosomal vesicle fusion
Process	GO.0034341	15	176	9606	OAS3,BST2,OASL,HLA-F,OAS2,STAT1,GBP5,GBP4,GBP2,GBP1,HLA-E,LGALS9,IRF9,IFITM1,OAS1	OAS3,BST2,OASL,HLA-F,OAS2,STAT1,GBP5,GBP4,GBP2,GBP1,HLA-E,LGALS9,IRF9,IFITM1,OAS1	1.25e-18	1.41e-16	response to interferon-gamma
Process	GO.0034344	2	3	9606	IFIH1,DDX58	IFIH1,DDX58	6.86e-05	0.0015	regulation of type III interferon production
Process	GO.0034655	6	394	9606	SAMHD1,ISG20,OAS2,CNP,TYMP,PNPT1	SAMHD1,ISG20,OAS2,CNP,TYMP,PNPT1	0.00064	0.0083	nucleobase-containing compound catabolic process
Process	GO.0035455	6	22	9606	BST2,MX2,IFIT3,IFIT2,IFITM1,OAS1	BST2,MX2,IFIT3,IFIT2,IFITM1,OAS1	9.27e-11	3.65e-09	response to interferon-alpha
Process	GO.0035456	4	23	9606	BST2,STAT1,IFITM1,PNPT1	BST2,STAT1,IFITM1,PNPT1	7.36e-07	2.62e-05	response to interferon-beta
Process	GO.0035457	3	12	9606	IFIT3,IFIT2,OAS1	IFIT3,IFIT2,OAS1	7.81e-06	0.00022	cellular response to interferon-alpha
Process	GO.0035458	2	15	9606	STAT1,PNPT1	STAT1,PNPT1	0.00091	0.0113	cellular response to interferon-beta
Process	GO.0035549	2	4	9606	IFIH1,DDX58	IFIH1,DDX58	0.0001	0.002	positive regulation of interferon-beta secretion
Process	GO.0039528	2	5	9606	IFIH1,DDX58	IFIH1,DDX58	0.00014	0.0027	cytoplasmic pattern recognition receptor signaling pathway in response to virus
Process	GO.0042221	33	4153	9606	OAS3,BST2,CMPK2,OASL,HLA-F,SAMHD1,IFIH1,COL1A2,ISG20,MX2,PLAUR,OAS2,STAT1,GBP5,GBP4,GBP2,GBP1,IFIT1,IFIT3,IFIT2,HLA-E,AGRN,ISG15,DDX58,CNP,LGALS9,TYMP,IRF9,MX1,IFITM1,OAS1,PNPT1,IDO1	OAS3,BST2,CMPK2,OASL,HLA-F,SAMHD1,IFIH1,COL1A2,ISG20,MX2,PLAUR,OAS2,STAT1,GBP5,GBP4,GBP2,GBP1,IFIT1,IFIT3,IFIT2,HLA-E,AGRN,ISG15,DDX58,CNP,LGALS9,TYMP,IRF9,MX1,IFITM1,OAS1,PNPT1,IDO1	6.36e-11	2.58e-09	response to chemical
Process	GO.0043094	2	36	9606	GMPR,TYMP	GMPR,TYMP	0.0046	0.0398	cellular metabolic compound salvage
Process	GO.0043900	13	372	9606	OAS3,BST2,OASL,ISG20,PARP10,STAT1,IFIT1,ISG15,DDX58,LGALS9,MX1,IFITM1,OAS1	OAS3,BST2,OASL,ISG20,PARP10,STAT1,IFIT1,ISG15,DDX58,LGALS9,MX1,IFITM1,OAS1	1.66e-11	6.93e-10	regulation of multi-organism process
Process	GO.0044270	7	441	9606	SAMHD1,ISG20,OAS2,CNP,TYMP,PNPT1,IDO1	SAMHD1,ISG20,OAS2,CNP,TYMP,PNPT1,IDO1	0.00017	0.0031	cellular nitrogen compound catabolic process
Process	GO.0045071	10	52	9606	OAS3,BST2,OASL,ISG20,PARP10,IFIT1,ISG15,MX1,IFITM1,OAS1	OAS3,BST2,OASL,ISG20,PARP10,IFIT1,ISG15,MX1,IFITM1,OAS1	6.62e-16	4.6e-14	negative regulation of viral genome replication
Process	GO.0045087	25	676	9606	OAS3,BST2,OASL,HLA-F,SAMHD1,IFIH1,ISG20,MX2,OAS2,STAT1,GBP5,GBP4,GBP2,GBP1,IFIT1,IFIT3,IFIT2,HLA-E,ISG15,DDX58,LGALS9,IRF9,MX1,IFITM1,OAS1	OAS3,BST2,OASL,HLA-F,SAMHD1,IFIH1,ISG20,MX2,OAS2,STAT1,GBP5,GBP4,GBP2,GBP1,IFIT1,IFIT3,IFIT2,HLA-E,ISG15,DDX58,LGALS9,IRF9,MX1,IFITM1,OAS1	8.48e-23	1.37e-20	innate immune response
Process	GO.0045088	7	361	9606	SAMHD1,IFIH1,STAT1,GBP5,HLA-E,DDX58,LGALS9	SAMHD1,IFIH1,STAT1,GBP5,HLA-E,DDX58,LGALS9	5e-05	0.0011	regulation of innate immune response
Process	GO.0045089	4	259	9606	IFIH1,GBP5,HLA-E,DDX58	IFIH1,GBP5,HLA-E,DDX58	0.0052	0.0432	positive regulation of innate immune response
Process	GO.0045648	2	29	9606	STAT1,ISG15	STAT1,ISG15	0.0031	0.0297	positive regulation of erythrocyte differentiation
Process	GO.0045953	2	13	9606	HLA-E,LGALS9	HLA-E,LGALS9	0.00071	0.0091	negative regulation of natural killer cell mediated cytotoxicity
Process	GO.0046596	2	30	9606	LGALS9,IFITM1	LGALS9,IFITM1	0.0032	0.031	regulation of viral entry into host cell
Process	GO.0046641	2	18	9606	HLA-E,LGALS9	HLA-E,LGALS9	0.0013	0.0144	positive regulation of alpha-beta T cell proliferation
Process	GO.0046700	7	440	9606	SAMHD1,ISG20,OAS2,CNP,TYMP,PNPT1,IDO1	SAMHD1,ISG20,OAS2,CNP,TYMP,PNPT1,IDO1	0.00017	0.0031	heterocycle catabolic process
Process	GO.0046719	2	8	9606	STAT1,IFIT1	STAT1,IFIT1	0.00031	0.0046	regulation by virus of viral protein levels in host cell
Process	GO.0046967	2	3	9606	TAP1,TAP2	TAP1,TAP2	6.86e-05	0.0015	cytosol to endoplasmic reticulum transport
Process	GO.0048519	22	4953	9606	OAS3,BST2,OASL,IFIH1,ISG20,PARP10,PLAUR,WARS,STAT1,GBP1,IFIT1,IFIT3,HLA-E,ISG15,DDX58,LGALS9,MX1,IFITM1,OAS1,PNPT1,IDO1,RNF213	OAS3,BST2,OASL,IFIH1,ISG20,PARP10,PLAUR,WARS,STAT1,GBP1,IFIT1,IFIT3,HLA-E,ISG15,DDX58,LGALS9,MX1,IFITM1,OAS1,PNPT1,IDO1,RNF213	0.0056	0.0454	negative regulation of biological process
Process	GO.0048525	11	93	9606	OAS3,BST2,OASL,ISG20,PARP10,STAT1,IFIT1,ISG15,MX1,IFITM1,OAS1	OAS3,BST2,OASL,ISG20,PARP10,STAT1,IFIT1,ISG15,MX1,IFITM1,OAS1	2.72e-15	1.8e-13	negative regulation of viral process
Process	GO.0050691	3	39	9606	STAT1,IFIT1,DDX58	STAT1,IFIT1,DDX58	0.00019	0.0033	regulation of defense response to virus by host
Process	GO.0050707	4	174	9606	IFIH1,GBP1,DDX58,LGALS9	IFIH1,GBP1,DDX58,LGALS9	0.0013	0.0144	regulation of cytokine secretion
Process	GO.0050708	5	422	9606	IFIH1,GBP1,HLA-E,DDX58,LGALS9	IFIH1,GBP1,HLA-E,DDX58,LGALS9	0.0054	0.0446	regulation of protein secretion
Process	GO.0050714	4	240	9606	IFIH1,HLA-E,DDX58,LGALS9	IFIH1,HLA-E,DDX58,LGALS9	0.004	0.0359	positive regulation of protein secretion
Process	GO.0050776	13	873	9606	BST2,HLA-F,SAMHD1,IFIH1,COL1A2,STAT1,GBP5,GBP1,HLA-E,DDX58,LGALS9,IFITM1,IDO1	BST2,HLA-F,SAMHD1,IFIH1,COL1A2,STAT1,GBP5,GBP1,HLA-E,DDX58,LGALS9,IFITM1,IDO1	3.68e-07	1.34e-05	regulation of immune response
Process	GO.0050777	3	136	9606	BST2,HLA-E,LGALS9	BST2,HLA-E,LGALS9	0.006	0.0484	negative regulation of immune response
Process	GO.0050778	6	589	9606	IFIH1,GBP5,HLA-E,DDX58,LGALS9,IDO1	IFIH1,GBP5,HLA-E,DDX58,LGALS9,IDO1	0.0047	0.0406	positive regulation of immune response
Process	GO.0050792	12	174	9606	OAS3,BST2,OASL,ISG20,PARP10,STAT1,IFIT1,ISG15,LGALS9,MX1,IFITM1,OAS1	OAS3,BST2,OASL,ISG20,PARP10,STAT1,IFIT1,ISG15,LGALS9,MX1,IFITM1,OAS1	5.47e-14	2.95e-12	regulation of viral process
Process	GO.0050896	41	7824	9606	OAS3,BST2,CMPK2,OASL,GMPR,HLA-F,SAMHD1,IFIH1,MCAM,HERC6,OGFR,COL1A2,ISG20,MX2,PLAUR,OAS2,TAP1,STAT1,GBP5,GBP4,GBP2,GBP1,IFI44,IFIT1,IFIT1B,IFIT3,IFIT2,TAP2,HLA-E,AGRN,ISG15,DDX58,CNP,LGALS9,TYMP,IRF9,MX1,IFITM1,OAS1,PNPT1,IDO1	OAS3,BST2,CMPK2,OASL,GMPR,HLA-F,SAMHD1,IFIH1,MCAM,HERC6,OGFR,COL1A2,ISG20,MX2,PLAUR,OAS2,TAP1,STAT1,GBP5,GBP4,GBP2,GBP1,IFI44,IFIT1,IFIT1B,IFIT3,IFIT2,TAP2,HLA-E,AGRN,ISG15,DDX58,CNP,LGALS9,TYMP,IRF9,MX1,IFITM1,OAS1,PNPT1,IDO1	1.32e-08	4.95e-07	response to stimulus
Process	GO.0051239	16	2788	9606	BST2,IFIH1,PLAUR,OAS2,WARS,STAT1,GBP5,GBP1,HLA-E,AGRN,ISG15,DDX58,LGALS9,TYMP,IFITM1,IDO1	BST2,IFIH1,PLAUR,OAS2,WARS,STAT1,GBP5,GBP1,HLA-E,AGRN,ISG15,DDX58,LGALS9,TYMP,IFITM1,IDO1	0.0018	0.0191	regulation of multicellular organismal process
Process	GO.0051241	9	1098	9606	BST2,IFIH1,PLAUR,STAT1,GBP1,ISG15,DDX58,LGALS9,IDO1	BST2,IFIH1,PLAUR,STAT1,GBP1,ISG15,DDX58,LGALS9,IDO1	0.0023	0.0233	negative regulation of multicellular organismal process
Process	GO.0051259	7	512	9606	SAMHD1,COL1A2,GBP5,GBP1,OAS1,PNPT1,RNF213	SAMHD1,COL1A2,GBP5,GBP1,OAS1,PNPT1,RNF213	0.00042	0.0057	protein complex oligomerization
Process	GO.0051260	5	312	9606	SAMHD1,GBP5,GBP1,PNPT1,RNF213	SAMHD1,GBP5,GBP1,PNPT1,RNF213	0.0015	0.0163	protein homooligomerization
Process	GO.0051607	20	181	9606	OAS3,BST2,OASL,SAMHD1,IFIH1,ISG20,MX2,OAS2,STAT1,GBP1,IFIT1,IFIT1B,IFIT3,IFIT2,ISG15,DDX58,IRF9,MX1,IFITM1,OAS1	OAS3,BST2,OASL,SAMHD1,IFIH1,ISG20,MX2,OAS2,STAT1,GBP1,IFIT1,IFIT1B,IFIT3,IFIT2,ISG15,DDX58,IRF9,MX1,IFITM1,OAS1	5.86e-27	1.88e-24	defense response to virus
Process	GO.0051704	31	2222	9606	OAS3,BST2,CMPK2,OASL,SAMHD1,IFIH1,HERC6,ISG20,MX2,OAS2,TAP1,TDRD7,STAT1,GBP5,GBP1,IFI44,IFIT1,IFIT1B,IFIT3,IFIT2,TAP2,HLA-E,ISG15,DDX58,CNP,LGALS9,IRF9,MX1,IFITM1,OAS1,IDO1	OAS3,BST2,CMPK2,OASL,SAMHD1,IFIH1,HERC6,ISG20,MX2,OAS2,TAP1,TDRD7,STAT1,GBP5,GBP1,IFI44,IFIT1,IFIT1B,IFIT3,IFIT2,TAP2,HLA-E,ISG15,DDX58,CNP,LGALS9,IRF9,MX1,IFITM1,OAS1,IDO1	1.01e-16	7.78e-15	multi-organism process
Process	GO.0051707	28	835	9606	OAS3,BST2,CMPK2,OASL,SAMHD1,IFIH1,HERC6,ISG20,MX2,OAS2,STAT1,GBP5,GBP1,IFI44,IFIT1,IFIT1B,IFIT3,IFIT2,HLA-E,ISG15,DDX58,CNP,LGALS9,IRF9,MX1,IFITM1,OAS1,IDO1	OAS3,BST2,CMPK2,OASL,SAMHD1,IFIH1,HERC6,ISG20,MX2,OAS2,STAT1,GBP5,GBP1,IFI44,IFIT1,IFIT1B,IFIT3,IFIT2,HLA-E,ISG15,DDX58,CNP,LGALS9,IRF9,MX1,IFITM1,OAS1,IDO1	1.05e-24	2.56e-22	response to other organism
Process	GO.0051716	31	6212	9606	OAS3,BST2,CMPK2,OASL,HLA-F,SAMHD1,IFIH1,OGFR,COL1A2,ISG20,MX2,PLAUR,OAS2,STAT1,GBP5,GBP4,GBP2,GBP1,IFIT1,IFIT3,IFIT2,HLA-E,AGRN,ISG15,DDX58,LGALS9,IRF9,MX1,IFITM1,OAS1,PNPT1	OAS3,BST2,CMPK2,OASL,HLA-F,SAMHD1,IFIH1,OGFR,COL1A2,ISG20,MX2,PLAUR,OAS2,STAT1,GBP5,GBP4,GBP2,GBP1,IFIT1,IFIT3,IFIT2,HLA-E,AGRN,ISG15,DDX58,LGALS9,IRF9,MX1,IFITM1,OAS1,PNPT1	3.29e-05	0.0008	cellular response to stimulus
Process	GO.0055086	7	662	9606	CMPK2,GMPR,SAMHD1,PARP10,CNP,TYMP,OAS1	CMPK2,GMPR,SAMHD1,PARP10,CNP,TYMP,OAS1	0.0018	0.0191	nucleobase-containing small molecule metabolic process
Process	GO.0060333	10	69	9606	OAS3,OASL,HLA-F,OAS2,STAT1,GBP2,GBP1,HLA-E,IRF9,OAS1	OAS3,OASL,HLA-F,OAS2,STAT1,GBP2,GBP1,HLA-E,IRF9,OAS1	8.58e-15	5.44e-13	interferon-gamma-mediated signaling pathway
Process	GO.0060337	19	65	9606	OAS3,BST2,OASL,HLA-F,SAMHD1,ISG20,MX2,OAS2,STAT1,GBP2,IFIT1,IFIT3,IFIT2,HLA-E,ISG15,IRF9,MX1,IFITM1,OAS1	OAS3,BST2,OASL,HLA-F,SAMHD1,ISG20,MX2,OAS2,STAT1,GBP2,IFIT1,IFIT3,IFIT2,HLA-E,ISG15,IRF9,MX1,IFITM1,OAS1	7.67e-33	1.12e-29	type I interferon signaling pathway
Process	GO.0060700	2	7	9606	OAS3,OAS1	OAS3,OAS1	0.00025	0.0042	regulation of ribonuclease activity
Process	GO.0061024	8	729	9606	SAMD9L,MX2,TAP1,TAP2,AGRN,SAMD9,CNP,MX1	SAMD9L,MX2,TAP1,TAP2,AGRN,SAMD9,CNP,MX1	0.00067	0.0086	membrane organization
Process	GO.0061025	6	170	9606	SAMD9L,MX2,TAP1,TAP2,SAMD9,MX1	SAMD9L,MX2,TAP1,TAP2,SAMD9,MX1	6.92e-06	0.00021	membrane fusion
Process	GO.0070234	2	15	9606	LGALS9,IDO1	LGALS9,IDO1	0.00091	0.0113	positive regulation of T cell apoptotic process
Process	GO.0071310	29	2219	9606	OAS3,BST2,CMPK2,OASL,HLA-F,SAMHD1,IFIH1,COL1A2,ISG20,MX2,OAS2,STAT1,GBP5,GBP4,GBP2,GBP1,IFIT1,IFIT3,IFIT2,HLA-E,AGRN,ISG15,DDX58,LGALS9,IRF9,MX1,IFITM1,OAS1,PNPT1	OAS3,BST2,CMPK2,OASL,HLA-F,SAMHD1,IFIH1,COL1A2,ISG20,MX2,OAS2,STAT1,GBP5,GBP4,GBP2,GBP1,IFIT1,IFIT3,IFIT2,HLA-E,AGRN,ISG15,DDX58,LGALS9,IRF9,MX1,IFITM1,OAS1,PNPT1	1.09e-14	6.33e-13	cellular response to organic substance
Process	GO.0071345	25	953	9606	OAS3,BST2,OASL,HLA-F,SAMHD1,COL1A2,ISG20,MX2,OAS2,STAT1,GBP5,GBP4,GBP2,GBP1,IFIT1,IFIT3,IFIT2,HLA-E,ISG15,LGALS9,IRF9,MX1,IFITM1,OAS1,PNPT1	OAS3,BST2,OASL,HLA-F,SAMHD1,COL1A2,ISG20,MX2,OAS2,STAT1,GBP5,GBP4,GBP2,GBP1,IFIT1,IFIT3,IFIT2,HLA-E,ISG15,LGALS9,IRF9,MX1,IFITM1,OAS1,PNPT1	2.7e-19	3.29e-17	cellular response to cytokine stimulus
Process	GO.0071346	13	155	9606	OAS3,OASL,HLA-F,OAS2,STAT1,GBP5,GBP4,GBP2,GBP1,HLA-E,LGALS9,IRF9,OAS1	OAS3,OASL,HLA-F,OAS2,STAT1,GBP5,GBP4,GBP2,GBP1,HLA-E,LGALS9,IRF9,OAS1	3.96e-16	2.88e-14	cellular response to interferon-gamma
Process	GO.0071360	3	15	9606	IFIH1,IFIT1,DDX58	IFIH1,IFIT1,DDX58	1.39e-05	0.00038	cellular response to exogenous dsRNA
Process	GO.0080134	11	1299	9606	SAMHD1,IFIH1,PLAUR,STAT1,GBP5,IFIT1,HLA-E,DDX58,LGALS9,PNPT1,IDO1	SAMHD1,IFIH1,PLAUR,STAT1,GBP5,IFIT1,HLA-E,DDX58,LGALS9,PNPT1,IDO1	0.00054	0.0071	regulation of response to stress
Process	GO.0090501	3	137	9606	SAMHD1,ISG20,PNPT1	SAMHD1,ISG20,PNPT1	0.0061	0.0491	RNA phosphodiester bond hydrolysis
Process	GO.0090503	2	36	9606	ISG20,PNPT1	ISG20,PNPT1	0.0046	0.0398	RNA phosphodiester bond hydrolysis, exonucleolytic
Process	GO.0098542	21	438	9606	OAS3,BST2,OASL,SAMHD1,IFIH1,ISG20,MX2,OAS2,STAT1,GBP1,IFIT1,IFIT1B,IFIT3,IFIT2,HLA-E,ISG15,DDX58,IRF9,MX1,IFITM1,OAS1	OAS3,BST2,OASL,SAMHD1,IFIH1,ISG20,MX2,OAS2,STAT1,GBP1,IFIT1,IFIT1B,IFIT3,IFIT2,HLA-E,ISG15,DDX58,IRF9,MX1,IFITM1,OAS1	3.53e-21	5.15e-19	defense response to other organism
Process	GO.0098586	3	30	9606	IFIH1,DDX58,LGALS9	IFIH1,DDX58,LGALS9	9.06e-05	0.0018	cellular response to virus
Process	GO.1901361	7	484	9606	SAMHD1,ISG20,OAS2,CNP,TYMP,PNPT1,IDO1	SAMHD1,ISG20,OAS2,CNP,TYMP,PNPT1,IDO1	0.0003	0.0046	organic cyclic compound catabolic process
Process	GO.1901699	6	568	9606	IFIH1,COL1A2,STAT1,IFIT1,AGRN,DDX58	IFIH1,COL1A2,STAT1,IFIT1,AGRN,DDX58	0.004	0.0359	cellular response to nitrogen compound
Process	GO.1902741	2	7	9606	IFIH1,DDX58	IFIH1,DDX58	0.00025	0.0042	positive regulation of interferon-alpha secretion
Process	GO.1903900	11	135	9606	OAS3,BST2,OASL,ISG20,PARP10,IFIT1,ISG15,LGALS9,MX1,IFITM1,OAS1	OAS3,BST2,OASL,ISG20,PARP10,IFIT1,ISG15,LGALS9,MX1,IFITM1,OAS1	1.23e-13	5.79e-12	regulation of viral life cycle
Process	GO.1904469	3	12	9606	IFIH1,DDX58,LGALS9	IFIH1,DDX58,LGALS9	7.81e-06	0.00022	positive regulation of tumor necrosis factor secretion
Process	GO.1990668	2	6	9606	TAP1,TAP2	TAP1,TAP2	0.00019	0.0033	vesicle fusion with endoplasmic reticulum-Golgi intermediate compartment (ERGIC) membrane
Process	GO.2000778	3	25	9606	IFIH1,DDX58,LGALS9	IFIH1,DDX58,LGALS9	5.49e-05	0.0012	positive regulation of interleukin-6 secretion
Process	GO.2001267	2	15	9606	PLAUR,LGALS9	PLAUR,LGALS9	0.00091	0.0113	regulation of cysteine-type endopeptidase activity involved in apoptotic signaling pathway
RCTM	HSA-1169408	6	69	9606	MX2,STAT1,IFIT1,ISG15,DDX58,MX1	MX2,STAT1,IFIT1,ISG15,DDX58,MX1	4.51e-08	1.57e-06	ISG15 antiviral mechanism
RCTM	HSA-1169410	10	77	9606	OAS3,OASL,MX2,OAS2,STAT1,IFIT1,ISG15,DDX58,MX1,OAS1	OAS3,OASL,MX2,OAS2,STAT1,IFIT1,ISG15,DDX58,MX1,OAS1	2.35e-14	1.09e-12	Antiviral mechanism by IFN-stimulated genes
RCTM	HSA-1236974	5	80	9606	HLA-F,TAP1,TAP2,HLA-E,PSME1	HLA-F,TAP1,TAP2,HLA-E,PSME1	3e-06	8.38e-05	ER-Phagosome pathway
RCTM	HSA-1236977	2	11	9606	HLA-F,HLA-E	HLA-F,HLA-E	0.00053	0.0092	Endosomal/Vacuolar pathway
RCTM	HSA-1280215	26	654	9606	OAS3,BST2,OASL,HLA-F,SAMHD1,COL1A2,ISG20,MX2,OAS2,STAT1,GBP5,GBP4,GBP2,GBP1,IFIT1,IFIT3,IFIT2,HLA-E,ISG15,DDX58,PSME1,LGALS9,IRF9,MX1,IFITM1,OAS1	OAS3,BST2,OASL,HLA-F,SAMHD1,COL1A2,ISG20,MX2,OAS2,STAT1,GBP5,GBP4,GBP2,GBP1,IFIT1,IFIT3,IFIT2,HLA-E,ISG15,DDX58,PSME1,LGALS9,IRF9,MX1,IFITM1,OAS1	1.44e-24	1.34e-22	Cytokine Signaling in Immune system
RCTM	HSA-1280218	9	733	9606	HLA-F,HERC6,COL1A2,TAP1,TAP2,HLA-E,PSME1,IFITM1,RNF213	HLA-F,HERC6,COL1A2,TAP1,TAP2,HLA-E,PSME1,IFITM1,RNF213	0.00013	0.0026	Adaptive Immune System
RCTM	HSA-15869	3	93	9606	GMPR,SAMHD1,TYMP	GMPR,SAMHD1,TYMP	0.0021	0.028	Metabolism of nucleotides
RCTM	HSA-168256	32	1925	9606	OAS3,BST2,OASL,HLA-F,SAMHD1,IFIH1,HERC6,COL1A2,ISG20,MX2,PLAUR,OAS2,TAP1,STAT1,GBP5,GBP4,GBP2,GBP1,IFIT1,IFIT3,IFIT2,TAP2,HLA-E,ISG15,DDX58,PSME1,LGALS9,IRF9,MX1,IFITM1,OAS1,RNF213	OAS3,BST2,OASL,HLA-F,SAMHD1,IFIH1,HERC6,COL1A2,ISG20,MX2,PLAUR,OAS2,TAP1,STAT1,GBP5,GBP4,GBP2,GBP1,IFIT1,IFIT3,IFIT2,TAP2,HLA-E,ISG15,DDX58,PSME1,LGALS9,IRF9,MX1,IFITM1,OAS1,RNF213	1.25e-19	8.72e-18	Immune System
RCTM	HSA-198933	4	125	9606	HLA-F,COL1A2,HLA-E,IFITM1	HLA-F,COL1A2,HLA-E,IFITM1	0.00038	0.007	Immunoregulatory interactions between a Lymphoid and a non-Lymphoid cell
RCTM	HSA-877300	11	86	9606	OAS3,OASL,HLA-F,OAS2,GBP5,GBP4,GBP2,GBP1,HLA-E,IRF9,OAS1	OAS3,OASL,HLA-F,OAS2,GBP5,GBP4,GBP2,GBP1,HLA-E,IRF9,OAS1	1.23e-15	6.87e-14	Interferon gamma signaling
RCTM	HSA-8956319	2	32	9606	SAMHD1,TYMP	SAMHD1,TYMP	0.0037	0.0426	Nucleobase catabolism
RCTM	HSA-8956321	2	23	9606	GMPR,TYMP	GMPR,TYMP	0.002	0.0277	Nucleotide salvage
RCTM	HSA-8983711	5	9	9606	OAS3,OASL,OAS2,DDX58,OAS1	OAS3,OASL,OAS2,DDX58,OAS1	2.11e-10	8.42e-09	OAS antiviral response
RCTM	HSA-909733	18	66	9606	OAS3,BST2,OASL,HLA-F,SAMHD1,ISG20,MX2,OAS2,GBP2,IFIT1,IFIT3,IFIT2,HLA-E,ISG15,IRF9,MX1,IFITM1,OAS1	OAS3,BST2,OASL,HLA-F,SAMHD1,ISG20,MX2,OAS2,GBP2,IFIT1,IFIT3,IFIT2,HLA-E,ISG15,IRF9,MX1,IFITM1,OAS1	1.27e-30	1.77e-28	Interferon alpha/beta signaling
RCTM	HSA-913531	23	189	9606	OAS3,BST2,OASL,HLA-F,SAMHD1,ISG20,MX2,OAS2,STAT1,GBP5,GBP4,GBP2,GBP1,IFIT1,IFIT3,IFIT2,HLA-E,ISG15,DDX58,IRF9,MX1,IFITM1,OAS1	OAS3,BST2,OASL,HLA-F,SAMHD1,ISG20,MX2,OAS2,STAT1,GBP5,GBP4,GBP2,GBP1,IFIT1,IFIT3,IFIT2,HLA-E,ISG15,DDX58,IRF9,MX1,IFITM1,OAS1	4.71e-32	1.31e-29	Interferon Signaling
RCTM	HSA-918233	2	14	9606	IFIH1,DDX58	IFIH1,DDX58	0.00081	0.0125	TRAF3-dependent IRF activation pathway
RCTM	HSA-933541	2	28	9606	IFIH1,DDX58	IFIH1,DDX58	0.0029	0.0347	TRAF6 mediated IRF7 activation
RCTM	HSA-933542	2	24	9606	IFIH1,DDX58	IFIH1,DDX58	0.0022	0.028	TRAF6 mediated NF-kB activation
RCTM	HSA-933543	2	12	9606	IFIH1,DDX58	IFIH1,DDX58	0.00061	0.0101	NF-kB activation through FADD/RIP-1 pathway mediated by caspase-8 and -10
RCTM	HSA-936440	3	33	9606	IFIH1,ISG15,DDX58	IFIH1,ISG15,DDX58	0.00012	0.0025	Negative regulators of DDX58/IFIH1 signaling
RCTM	HSA-983169	7	365	9606	HLA-F,HERC6,TAP1,TAP2,HLA-E,PSME1,RNF213	HLA-F,HERC6,TAP1,TAP2,HLA-E,PSME1,RNF213	5.35e-05	0.0012	Class I MHC mediated antigen processing & presentation
RCTM	HSA-983170	4	25	9606	HLA-F,TAP1,TAP2,HLA-E	HLA-F,TAP1,TAP2,HLA-E	9.92e-07	3.08e-05	Antigen Presentation: Folding, assembly and peptide loading of class I MHC
SMART	SM00028	4	93	9606	IFIT1,IFIT1B,IFIT3,IFIT2	IFIT1,IFIT1B,IFIT3,IFIT2	0.00013	0.0025	Tetratricopeptide repeats
SMART	SM00053	2	7	9606	MX2,MX1	MX2,MX1	0.00025	0.0025	Dynamin, GTPase
SMART	SM00213	2	45	9606	OASL,ISG15	OASL,ISG15	0.0069	0.0449	Ubiquitin homologues
SMART	SM00302	2	6	9606	MX2,MX1	MX2,MX1	0.00019	0.0025	Dynamin GTPase effector domain
SMART	SM00382	5	144	9606	TAP1,TAP2,DDX58,HELZ2,RNF213	TAP1,TAP2,DDX58,HELZ2,RNF213	4.61e-05	0.0018	ATPases associated with a variety of cellular activities
SMART	SM00407	2	39	9606	HLA-F,HLA-E	HLA-F,HLA-E	0.0053	0.0413	Immunoglobulin C-Type

## Sheet: GBM3821-DOWN
category	term	number_of_genes	number_of_genes_in_background	ncbiTaxonId	inputGenes	preferredNames	p_value	fdr	description
Component	GO.0005634	29	6892	9606	HMOX1,PAPOLA,MSH2,SRSF6,CCNB1,MCM4,ASF1B,MCM6,ANLN,PCLAF,TPX2,PNKP,MTA1,UBE2C,CUX1,MKI67,S100A13,NFIA,KIF20A,NOLC1,FAT1,TOP2A,PBK,CRYAB,KPNA2,COASY,UPF1,NAP1L1,ACACA	HMOX1,PAPOLA,MSH2,SRSF6,CCNB1,MCM4,ASF1B,MCM6,ANLN,KIAA0101,TPX2,PNKP,MTA1,UBE2C,CUX1,MKI67,S100A13,NFIA,KIF20A,NOLC1,FAT1,TOP2A,PBK,CRYAB,KPNA2,COASY,UPF1,NAP1L1,ACACA	3.41e-05	0.0011	nucleus
Component	GO.0005654	23	3446	9606	PAPOLA,MSH2,SRSF6,CCNB1,MCM4,ASF1B,MCM6,ANLN,PCLAF,TPX2,PNKP,MTA1,UBE2C,CUX1,MKI67,NFIA,KIF20A,NOLC1,TOP2A,CRYAB,KPNA2,COASY,UPF1	PAPOLA,MSH2,SRSF6,CCNB1,MCM4,ASF1B,MCM6,ANLN,KIAA0101,TPX2,PNKP,MTA1,UBE2C,CUX1,MKI67,NFIA,KIF20A,NOLC1,TOP2A,CRYAB,KPNA2,COASY,UPF1	1.98e-07	8.83e-06	nucleoplasm
Component	GO.0005730	7	926	9606	HMOX1,PNKP,MKI67,S100A13,NOLC1,TOP2A,ACACA	HMOX1,PNKP,MKI67,S100A13,NOLC1,TOP2A,ACACA	0.0044	0.0493	nucleolus
Component	GO.0031981	26	4030	9606	HMOX1,PAPOLA,MSH2,SRSF6,CCNB1,MCM4,ASF1B,MCM6,ANLN,PCLAF,TPX2,PNKP,MTA1,UBE2C,CUX1,MKI67,S100A13,NFIA,KIF20A,NOLC1,TOP2A,CRYAB,KPNA2,COASY,UPF1,ACACA	HMOX1,PAPOLA,MSH2,SRSF6,CCNB1,MCM4,ASF1B,MCM6,ANLN,KIAA0101,TPX2,PNKP,MTA1,UBE2C,CUX1,MKI67,S100A13,NFIA,KIF20A,NOLC1,TOP2A,CRYAB,KPNA2,COASY,UPF1,ACACA	2.95e-08	1.97e-06	nuclear lumen
Component	GO.0042470	3	105	9606	CTSD,PDIA4,NAP1L1	CTSD,PDIA4,NAP1L1	0.0018	0.0257	melanosome
Component	GO.0042555	2	8	9606	MCM4,MCM6	MCM4,MCM6	0.00022	0.0045	MCM complex
Component	GO.0043227	37	11244	9606	HMOX1,PAPOLA,SERPINE1,MSH2,CTSD,SRSF6,C16orf62,CCNB1,THBS1,MCM4,ASF1B,MCM6,ANLN,PDIA4,PCLAF,TPX2,COL6A2,PDE12,PNKP,MTA1,UBE2C,CUX1,MKI67,S100A13,NFIA,KIF20A,NOLC1,DHX30,FAT1,TOP2A,PBK,CRYAB,KPNA2,COASY,UPF1,NAP1L1,ACACA	HMOX1,PAPOLA,SERPINE1,MSH2,CTSD,SRSF6,C16orf62,CCNB1,THBS1,MCM4,ASF1B,MCM6,ANLN,PDIA4,KIAA0101,TPX2,COL6A2,PDE12,PNKP,MTA1,UBE2C,CUX1,MKI67,S100A13,NFIA,KIF20A,NOLC1,DHX30,FAT1,TOP2A,PBK,CRYAB,KPNA2,COASY,UPF1,NAP1L1,ACACA	0.00016	0.0039	membrane-bounded organelle
Component	GO.0043229	39	12193	9606	HMOX1,PAPOLA,SERPINE1,MSH2,CTSD,SRSF6,C16orf62,CCNB1,THBS1,MCM4,ASF1B,MCM6,ANLN,PDIA4,PCLAF,TPX2,COL6A2,PDE12,PNKP,MTA1,UBE2C,CUX1,MSN,MKI67,S100A13,NFIA,KIF20A,NOLC1,DHX30,FAT1,TOP2A,PBK,CRYAB,KPNA2,COASY,UPF1,NAP1L1,ACACA,SMTN	HMOX1,PAPOLA,SERPINE1,MSH2,CTSD,SRSF6,C16orf62,CCNB1,THBS1,MCM4,ASF1B,MCM6,ANLN,PDIA4,KIAA0101,TPX2,COL6A2,PDE12,PNKP,MTA1,UBE2C,CUX1,MSN,MKI67,S100A13,NFIA,KIF20A,NOLC1,DHX30,FAT1,TOP2A,PBK,CRYAB,KPNA2,COASY,UPF1,NAP1L1,ACACA,SMTN	0.0001	0.0027	intracellular organelle
Component	GO.0043231	35	10365	9606	HMOX1,PAPOLA,MSH2,CTSD,SRSF6,CCNB1,THBS1,MCM4,ASF1B,MCM6,ANLN,PDIA4,PCLAF,TPX2,COL6A2,PDE12,PNKP,MTA1,UBE2C,CUX1,MKI67,S100A13,NFIA,KIF20A,NOLC1,DHX30,FAT1,TOP2A,PBK,CRYAB,KPNA2,COASY,UPF1,NAP1L1,ACACA	HMOX1,PAPOLA,MSH2,CTSD,SRSF6,CCNB1,THBS1,MCM4,ASF1B,MCM6,ANLN,PDIA4,KIAA0101,TPX2,COL6A2,PDE12,PNKP,MTA1,UBE2C,CUX1,MKI67,S100A13,NFIA,KIF20A,NOLC1,DHX30,FAT1,TOP2A,PBK,CRYAB,KPNA2,COASY,UPF1,NAP1L1,ACACA	0.00024	0.0046	intracellular membrane-bounded organelle
Component	GO.0043232	19	4005	9606	HMOX1,CCNB1,ASF1B,ANLN,PCLAF,TPX2,PNKP,MTA1,MSN,MKI67,S100A13,KIF20A,NOLC1,DHX30,TOP2A,CRYAB,UPF1,ACACA,SMTN	HMOX1,CCNB1,ASF1B,ANLN,KIAA0101,TPX2,PNKP,MTA1,MSN,MKI67,S100A13,KIF20A,NOLC1,DHX30,TOP2A,CRYAB,UPF1,ACACA,SMTN	0.00055	0.0092	intracellular non-membrane-bounded organelle
Component	GO.0044421	9	1375	9606	HMOX1,SERPINE1,CPD,CTSD,THBS1,PDIA4,TPX2,S100A13,KIF20A	HMOX1,SERPINE1,CPD,CTSD,THBS1,PDIA4,TPX2,S100A13,KIF20A	0.0032	0.0366	extracellular region part
Component	GO.0044424	41	13996	9606	HMOX1,PAPOLA,SERPINE1,MSH2,CTSD,SRSF6,C16orf62,CCNB1,THBS1,MCM4,ASF1B,MCM6,ANLN,PDIA4,PCLAF,TPX2,COL6A2,PDE12,PNKP,MTA1,UBE2C,CUX1,MSN,RRM2,MKI67,S100A13,NFIA,KIF20A,NOLC1,DHX30,FAT1,TOP2A,PBK,CRYAB,EIF4G2,KPNA2,COASY,UPF1,NAP1L1,ACACA,SMTN	HMOX1,PAPOLA,SERPINE1,MSH2,CTSD,SRSF6,C16orf62,CCNB1,THBS1,MCM4,ASF1B,MCM6,ANLN,PDIA4,KIAA0101,TPX2,COL6A2,PDE12,PNKP,MTA1,UBE2C,CUX1,MSN,RRM2,MKI67,S100A13,NFIA,KIF20A,NOLC1,DHX30,FAT1,TOP2A,PBK,CRYAB,EIF4G2,KPNA2,COASY,UPF1,NAP1L1,ACACA,SMTN	0.0004	0.0072	intracellular part
Component	GO.0044446	34	8882	9606	HMOX1,PAPOLA,SERPINE1,MSH2,CTSD,SRSF6,C16orf62,CCNB1,THBS1,MCM4,ASF1B,MCM6,ANLN,PDIA4,PCLAF,TPX2,COL6A2,PDE12,PNKP,MTA1,UBE2C,CUX1,MKI67,S100A13,NFIA,KIF20A,NOLC1,DHX30,TOP2A,CRYAB,KPNA2,COASY,UPF1,ACACA	HMOX1,PAPOLA,SERPINE1,MSH2,CTSD,SRSF6,C16orf62,CCNB1,THBS1,MCM4,ASF1B,MCM6,ANLN,PDIA4,KIAA0101,TPX2,COL6A2,PDE12,PNKP,MTA1,UBE2C,CUX1,MKI67,S100A13,NFIA,KIF20A,NOLC1,DHX30,TOP2A,CRYAB,KPNA2,COASY,UPF1,ACACA	1.69e-05	0.00064	intracellular organelle part
Component	GO.0044464	43	16244	9606	HMOX1,PAPOLA,SERPINE1,CPD,MSH2,CTSD,SRSF6,C16orf62,CCNB1,THBS1,MCM4,ASF1B,MCM6,ANLN,PDIA4,PCLAF,TPX2,COL6A2,PDE12,PNKP,MTA1,UBE2C,MPZL1,CUX1,MSN,RRM2,MKI67,S100A13,NFIA,KIF20A,NOLC1,DHX30,FAT1,TOP2A,PBK,CRYAB,EIF4G2,KPNA2,COASY,UPF1,NAP1L1,ACACA,SMTN	HMOX1,PAPOLA,SERPINE1,CPD,MSH2,CTSD,SRSF6,C16orf62,CCNB1,THBS1,MCM4,ASF1B,MCM6,ANLN,PDIA4,KIAA0101,TPX2,COL6A2,PDE12,PNKP,MTA1,UBE2C,MPZL1,CUX1,MSN,RRM2,MKI67,S100A13,NFIA,KIF20A,NOLC1,DHX30,FAT1,TOP2A,PBK,CRYAB,EIF4G2,KPNA2,COASY,UPF1,NAP1L1,ACACA,SMTN	0.0028	0.0356	cell part
Component	GO.0070013	33	5162	9606	HMOX1,PAPOLA,SERPINE1,MSH2,CTSD,SRSF6,CCNB1,THBS1,MCM4,ASF1B,MCM6,ANLN,PDIA4,PCLAF,TPX2,COL6A2,PDE12,PNKP,MTA1,UBE2C,CUX1,MKI67,S100A13,NFIA,KIF20A,NOLC1,DHX30,TOP2A,CRYAB,KPNA2,COASY,UPF1,ACACA	HMOX1,PAPOLA,SERPINE1,MSH2,CTSD,SRSF6,CCNB1,THBS1,MCM4,ASF1B,MCM6,ANLN,PDIA4,KIAA0101,TPX2,COL6A2,PDE12,PNKP,MTA1,UBE2C,CUX1,MKI67,S100A13,NFIA,KIF20A,NOLC1,DHX30,TOP2A,CRYAB,KPNA2,COASY,UPF1,ACACA	2.54e-11	6.78e-09	intracellular organelle lumen
Function	GO.0003676	16	3332	9606	PAPOLA,MSH2,SRSF6,MCM4,MCM6,PNKP,MTA1,CUX1,MSN,MKI67,NFIA,NOLC1,DHX30,TOP2A,EIF4G2,UPF1	PAPOLA,MSH2,SRSF6,MCM4,MCM6,PNKP,MTA1,CUX1,MSN,MKI67,NFIA,NOLC1,DHX30,TOP2A,EIF4G2,UPF1	0.0017	0.0229	nucleic acid binding
Function	GO.0003678	2	41	9606	MCM4,MCM6	MCM4,MCM6	0.0042	0.0363	DNA helicase activity
Function	GO.0003682	6	501	9606	PCLAF,MTA1,NFIA,DHX30,TOP2A,UPF1	KIAA0101,MTA1,NFIA,DHX30,TOP2A,UPF1	0.00089	0.0134	chromatin binding
Function	GO.0003824	22	5592	9606	HMOX1,PAPOLA,CPD,MSH2,CTSD,CCNB1,MCM4,MCM6,PDIA4,PDE12,PNKP,MTA1,UBE2C,CUX1,RRM2,KIF20A,DHX30,TOP2A,PBK,COASY,UPF1,ACACA	HMOX1,PAPOLA,CPD,MSH2,CTSD,CCNB1,MCM4,MCM6,PDIA4,PDE12,PNKP,MTA1,UBE2C,CUX1,RRM2,KIF20A,DHX30,TOP2A,PBK,COASY,UPF1,ACACA	0.0022	0.0241	catalytic activity
Function	GO.0004386	4	147	9606	MCM4,MCM6,DHX30,UPF1	MCM4,MCM6,DHX30,UPF1	0.00036	0.0071	helicase activity
Function	GO.0005488	37	11878	9606	HMOX1,PAPOLA,SERPINE1,CPD,MSH2,SRSF6,CCNB1,THBS1,MCM4,ASF1B,MCM6,ANLN,PCLAF,TPX2,PDE12,PNKP,MTA1,UBE2C,CUX1,MSN,RRM2,MKI67,S100A13,NFIA,KIF20A,NOLC1,DHX30,FAT1,TOP2A,PBK,CRYAB,EIF4G2,KPNA2,COASY,UPF1,ACACA,SMTN	HMOX1,PAPOLA,SERPINE1,CPD,MSH2,SRSF6,CCNB1,THBS1,MCM4,ASF1B,MCM6,ANLN,KIAA0101,TPX2,PDE12,PNKP,MTA1,UBE2C,CUX1,MSN,RRM2,MKI67,S100A13,NFIA,KIF20A,NOLC1,DHX30,FAT1,TOP2A,PBK,CRYAB,EIF4G2,KPNA2,COASY,UPF1,ACACA,SMTN	0.00073	0.0116	binding
Function	GO.0005524	16	1462	9606	PAPOLA,MSH2,MCM4,MCM6,TPX2,PNKP,UBE2C,MKI67,KIF20A,NOLC1,DHX30,TOP2A,PBK,COASY,UPF1,ACACA	PAPOLA,MSH2,MCM4,MCM6,TPX2,PNKP,UBE2C,MKI67,KIF20A,NOLC1,DHX30,TOP2A,PBK,COASY,UPF1,ACACA	5.49e-08	1.57e-05	ATP binding
Function	GO.0008139	2	28	9606	NOLC1,KPNA2	NOLC1,KPNA2	0.0021	0.0235	nuclear localization sequence binding
Function	GO.0016787	13	2448	9606	HMOX1,CPD,MSH2,CTSD,MCM4,MCM6,PDE12,PNKP,MTA1,KIF20A,DHX30,TOP2A,UPF1	HMOX1,CPD,MSH2,CTSD,MCM4,MCM6,PDE12,PNKP,MTA1,KIF20A,DHX30,TOP2A,UPF1	0.0022	0.0241	hydrolase activity
Function	GO.0016887	5	392	9606	MSH2,KIF20A,DHX30,TOP2A,UPF1	MSH2,KIF20A,DHX30,TOP2A,UPF1	0.0019	0.0229	ATPase activity
Function	GO.0017111	7	778	9606	MSH2,MCM4,MCM6,KIF20A,DHX30,TOP2A,UPF1	MSH2,MCM4,MCM6,KIF20A,DHX30,TOP2A,UPF1	0.0017	0.0229	nucleoside-triphosphatase activity
Function	GO.0017134	2	21	9606	THBS1,S100A13	THBS1,S100A13	0.0012	0.0173	fibroblast growth factor binding
Function	GO.0019901	6	599	9606	MSH2,CCNB1,TPX2,MSN,KIF20A,TOP2A	MSH2,CCNB1,TPX2,MSN,KIF20A,TOP2A	0.0022	0.0241	protein kinase binding
Function	GO.0042623	4	320	9606	MSH2,DHX30,TOP2A,UPF1	MSH2,DHX30,TOP2A,UPF1	0.0059	0.0482	ATPase activity, coupled
Function	GO.0043167	25	6066	9606	HMOX1,PAPOLA,CPD,MSH2,THBS1,MCM4,MCM6,TPX2,PDE12,PNKP,MTA1,UBE2C,RRM2,MKI67,S100A13,KIF20A,NOLC1,DHX30,FAT1,TOP2A,PBK,CRYAB,COASY,UPF1,ACACA	HMOX1,PAPOLA,CPD,MSH2,THBS1,MCM4,MCM6,TPX2,PDE12,PNKP,MTA1,UBE2C,RRM2,MKI67,S100A13,KIF20A,NOLC1,DHX30,FAT1,TOP2A,PBK,CRYAB,COASY,UPF1,ACACA	0.00035	0.0071	ion binding
Function	GO.0043168	17	2696	9606	PAPOLA,MSH2,THBS1,MCM4,MCM6,TPX2,PNKP,UBE2C,MKI67,KIF20A,NOLC1,DHX30,TOP2A,PBK,COASY,UPF1,ACACA	PAPOLA,MSH2,THBS1,MCM4,MCM6,TPX2,PNKP,UBE2C,MKI67,KIF20A,NOLC1,DHX30,TOP2A,PBK,COASY,UPF1,ACACA	3.91e-05	0.00093	anion binding
Function	GO.0070566	2	26	9606	PAPOLA,COASY	PAPOLA,COASY	0.0018	0.0229	adenylyltransferase activity
Function	GO.0097159	23	5382	9606	HMOX1,PAPOLA,MSH2,SRSF6,MCM4,MCM6,TPX2,PNKP,MTA1,UBE2C,CUX1,MSN,MKI67,NFIA,KIF20A,NOLC1,DHX30,TOP2A,PBK,EIF4G2,COASY,UPF1,ACACA	HMOX1,PAPOLA,MSH2,SRSF6,MCM4,MCM6,TPX2,PNKP,MTA1,UBE2C,CUX1,MSN,MKI67,NFIA,KIF20A,NOLC1,DHX30,TOP2A,PBK,EIF4G2,COASY,UPF1,ACACA	0.00045	0.0075	organic cyclic compound binding
Function	GO.0097367	17	2163	9606	PAPOLA,MSH2,THBS1,MCM4,MCM6,TPX2,PNKP,UBE2C,MKI67,KIF20A,NOLC1,DHX30,TOP2A,PBK,COASY,UPF1,ACACA	PAPOLA,MSH2,THBS1,MCM4,MCM6,TPX2,PNKP,UBE2C,MKI67,KIF20A,NOLC1,DHX30,TOP2A,PBK,COASY,UPF1,ACACA	2.04e-06	6.47e-05	carbohydrate derivative binding
Function	GO.1901363	23	5305	9606	HMOX1,PAPOLA,MSH2,SRSF6,MCM4,MCM6,TPX2,PNKP,MTA1,UBE2C,CUX1,MSN,MKI67,NFIA,KIF20A,NOLC1,DHX30,TOP2A,PBK,EIF4G2,COASY,UPF1,ACACA	HMOX1,PAPOLA,MSH2,SRSF6,MCM4,MCM6,TPX2,PNKP,MTA1,UBE2C,CUX1,MSN,MKI67,NFIA,KIF20A,NOLC1,DHX30,TOP2A,PBK,EIF4G2,COASY,UPF1,ACACA	0.00036	0.0071	heterocyclic compound binding
InterPro	IPR001208	2	9	9606	MCM4,MCM6	MCM4,MCM6	0.00027	0.0277	MCM domain
InterPro	IPR018525	2	6	9606	MCM4,MCM6	MCM4,MCM6	0.00014	0.0277	Mini-chromosome maintenance, conserved site
InterPro	IPR027417	8	849	9606	MSH2,MCM4,MCM6,PNKP,KIF20A,DHX30,COASY,UPF1	MSH2,MCM4,MCM6,PNKP,KIF20A,DHX30,COASY,UPF1	0.00056	0.0277	P-loop containing nucleoside triphosphate hydrolase
InterPro	IPR027925	2	6	9606	MCM4,MCM6	MCM4,MCM6	0.00014	0.0277	MCM N-terminal domain
InterPro	IPR031327	2	9	9606	MCM4,MCM6	MCM4,MCM6	0.00027	0.0277	Mini-chromosome maintenance protein
InterPro	IPR033762	2	8	9606	MCM4,MCM6	MCM4,MCM6	0.00022	0.0277	MCM OB domain
KEGG	hsa04115	4	68	9606	SERPINE1,CCNB1,THBS1,RRM2	SERPINE1,CCNB1,THBS1,RRM2	2.03e-05	0.0014	p53 signaling pathway
Keyword	KW-0007	26	3335	9606	PAPOLA,MSH2,SRSF6,CCNB1,MCM4,MCM6,ANLN,LSM14B,PDIA4,PCLAF,TPX2,PNKP,MTA1,UBE2C,MSN,MKI67,KIF20A,NOLC1,TOP2A,PBK,CRYAB,EIF4G2,KPNA2,NAP1L1,ACACA,SMTN	PAPOLA,MSH2,SRSF6,CCNB1,MCM4,MCM6,ANLN,LSM14B,PDIA4,KIAA0101,TPX2,PNKP,MTA1,UBE2C,MSN,MKI67,KIF20A,NOLC1,TOP2A,PBK,CRYAB,EIF4G2,KPNA2,NAP1L1,ACACA,SMTN	4.62e-10	3.19e-08	Acetylation
Keyword	KW-0025	32	10223	9606	PAPOLA,SERPINE1,CPD,MSH2,SRSF6,C16orf62,CCNB1,THBS1,ANLN,LSM14B,PCLAF,TPX2,COL6A2,PDE12,PNKP,MTA1,UBE2C,MPZL1,CUX1,RRM2,MKI67,NFIA,KIF20A,NOLC1,DHX30,TOP2A,PBK,EIF4G2,COASY,UPF1,NAP1L1,SMTN	PAPOLA,SERPINE1,CPD,MSH2,SRSF6,C16orf62,CCNB1,THBS1,ANLN,LSM14B,KIAA0101,TPX2,COL6A2,PDE12,PNKP,MTA1,UBE2C,MPZL1,CUX1,RRM2,MKI67,NFIA,KIF20A,NOLC1,DHX30,TOP2A,PBK,EIF4G2,COASY,UPF1,NAP1L1,SMTN	0.0046	0.0449	Alternative splicing
Keyword	KW-0067	15	1367	9606	PAPOLA,MSH2,MCM4,MCM6,PNKP,UBE2C,MKI67,KIF20A,NOLC1,DHX30,TOP2A,PBK,COASY,UPF1,ACACA	PAPOLA,MSH2,MCM4,MCM6,PNKP,UBE2C,MKI67,KIF20A,NOLC1,DHX30,TOP2A,PBK,COASY,UPF1,ACACA	1.59e-07	7.33e-06	ATP-binding
Keyword	KW-0131	7	640	9606	CCNB1,MCM4,MCM6,ANLN,TPX2,UBE2C,MKI67	CCNB1,MCM4,MCM6,ANLN,TPX2,UBE2C,MKI67	0.00055	0.0084	Cell cycle
Keyword	KW-0235	4	97	9606	MCM4,MCM6,RRM2,NFIA	MCM4,MCM6,RRM2,NFIA	7.68e-05	0.0015	DNA replication
Keyword	KW-0347	4	141	9606	MCM4,MCM6,DHX30,UPF1	MCM4,MCM6,DHX30,UPF1	0.00031	0.0053	Helicase
Keyword	KW-0498	4	268	9606	CCNB1,ANLN,TPX2,UBE2C	CCNB1,ANLN,TPX2,UBE2C	0.0032	0.0337	Mitosis
Keyword	KW-0511	3	74	9606	PNKP,COASY,ACACA	PNKP,COASY,ACACA	0.00069	0.0095	Multifunctional enzyme
Keyword	KW-0539	22	5200	9606	PAPOLA,MSH2,SRSF6,CCNB1,MCM4,ASF1B,MCM6,ANLN,PCLAF,TPX2,PNKP,MTA1,CUX1,MKI67,NFIA,NOLC1,FAT1,TOP2A,CRYAB,KPNA2,UPF1,NAP1L1	PAPOLA,MSH2,SRSF6,CCNB1,MCM4,ASF1B,MCM6,ANLN,KIAA0101,TPX2,PNKP,MTA1,CUX1,MKI67,NFIA,NOLC1,FAT1,TOP2A,CRYAB,KPNA2,UPF1,NAP1L1	0.00078	0.0098	Nucleus
Keyword	KW-0597	39	8066	9606	HMOX1,PAPOLA,CPD,MSH2,SRSF6,C16orf62,CCNB1,MCM4,ASF1B,MCM6,ANLN,LSM14B,PCLAF,TPX2,COL6A2,PDE12,PNKP,MTA1,UBE2C,MPZL1,CUX1,MSN,RRM2,MKI67,S100A13,NFIA,KIF20A,NOLC1,DHX30,TOP2A,PBK,CRYAB,EIF4G2,KPNA2,COASY,UPF1,NAP1L1,ACACA,SMTN	HMOX1,PAPOLA,CPD,MSH2,SRSF6,C16orf62,CCNB1,MCM4,ASF1B,MCM6,ANLN,LSM14B,KIAA0101,TPX2,COL6A2,PDE12,PNKP,MTA1,UBE2C,MPZL1,CUX1,MSN,RRM2,MKI67,S100A13,NFIA,KIF20A,NOLC1,DHX30,TOP2A,PBK,CRYAB,EIF4G2,KPNA2,COASY,UPF1,NAP1L1,ACACA,SMTN	8.56e-11	1.18e-08	Phosphoprotein
Keyword	KW-0832	17	2380	9606	PAPOLA,MSH2,SRSF6,CCNB1,MCM4,ANLN,LSM14B,PCLAF,TPX2,MTA1,UBE2C,CUX1,MKI67,NOLC1,TOP2A,PBK,EIF4G2	PAPOLA,MSH2,SRSF6,CCNB1,MCM4,ANLN,LSM14B,KIAA0101,TPX2,MTA1,UBE2C,CUX1,MKI67,NOLC1,TOP2A,PBK,EIF4G2	7.52e-06	0.00017	Ubl conjugation
Keyword	KW-0963	21	4972	9606	PAPOLA,CCNB1,ANLN,PCLAF,TPX2,MTA1,MSN,RRM2,S100A13,KIF20A,NOLC1,DHX30,FAT1,TOP2A,CRYAB,KPNA2,COASY,UPF1,NAP1L1,ACACA,SMTN	PAPOLA,CCNB1,ANLN,KIAA0101,TPX2,MTA1,MSN,RRM2,S100A13,KIF20A,NOLC1,DHX30,FAT1,TOP2A,CRYAB,KPNA2,COASY,UPF1,NAP1L1,ACACA,SMTN	0.0012	0.0135	Cytoplasm
Keyword	KW-1017	15	1713	9606	PAPOLA,MSH2,SRSF6,MCM4,ANLN,LSM14B,PCLAF,TPX2,MTA1,CUX1,MKI67,NOLC1,TOP2A,PBK,EIF4G2	PAPOLA,MSH2,SRSF6,MCM4,ANLN,LSM14B,KIAA0101,TPX2,MTA1,CUX1,MKI67,NOLC1,TOP2A,PBK,EIF4G2	2.77e-06	9.54e-05	Isopeptide bond
PMID	PMID.14501029	3	8	9606	HMOX1,CCNB1,TOP2A	HMOX1,CCNB1,TOP2A	1.72e-06	0.0022	(2003) Matrix-degrading and pro-inflammatory changes in human vascular endothelial cells exposed to cigarette smoke condensate.
PMID	PMID.15260889	4	24	9606	TPX2,UBE2C,RRM2,TOP2A	TPX2,UBE2C,RRM2,TOP2A	4.34e-07	0.00097	(2004) A molecular 'signature' of primary breast cancer cultures; patterns resembling tumor tissue.
PMID	PMID.15900590	3	5	9606	CCNB1,RRM2,TOP2A	CCNB1,RRM2,TOP2A	5.86e-07	0.0011	(2005) Mantle cell lymphomas with low levels of cyclin D1 long mRNA transcripts are highly proliferative and can be discriminated by elevated cyclin A2 and cyclin B1.
PMID	PMID.16410222	3	6	9606	HMOX1,SERPINE1,THBS1	HMOX1,SERPINE1,THBS1	8.77e-07	0.0014	(2005) Atorvastatin affects several angiogenic mediators in human endothelial cells.
PMID	PMID.16595783	3	5	9606	MCM4,MCM6,KPNA2	MCM4,MCM6,KPNA2	5.86e-07	0.0011	(2006) Gene expression profiling of primary cutaneous melanoma and clinical outcome.
PMID	PMID.17221215	6	60	9606	CCNB1,MCM4,MCM6,RRM2,TOP2A,KPNA2	CCNB1,MCM4,MCM6,RRM2,TOP2A,KPNA2	7.35e-09	4.3e-05	(2007) Serologic and immunohistochemical prognostic biomarkers of cutaneous malignancies.
PMID	PMID.17233903	5	74	9606	CCNB1,MCM6,RRM2,MKI67,TOP2A	CCNB1,MCM6,RRM2,MKI67,TOP2A	8.96e-07	0.0014	(2007) Transcriptional changes associated with breast cancer occur as normal human mammary epithelial cells overcome senescence barriers and become immortalized.
PMID	PMID.17594496	6	106	9606	SERPINE1,CCNB1,ANLN,UBE2C,RRM2,KPNA2	SERPINE1,CCNB1,ANLN,UBE2C,RRM2,KPNA2	1.79e-07	0.00048	(2007) Effects of DNA-targeted ionizing radiation produced by 5-[125I]iodo-2'-deoxyuridine on global gene expression in primary human cells.
PMID	PMID.17624412	4	22	9606	CTSD,CCNB1,UBE2C,TOP2A	CTSD,CCNB1,UBE2C,TOP2A	3.18e-07	0.00074	(2007) Estrogen-regulated gene expression predicts response to endocrine therapy in patients with ovarian cancer.
PMID	PMID.18929588	5	88	9606	HMOX1,CCNB1,UBE2C,KIF20A,TOP2A	HMOX1,CCNB1,UBE2C,KIF20A,TOP2A	2.02e-06	0.0023	(2008) Gene expression profiling analysis reveals arsenic-induced cell cycle arrest and apoptosis in p53-proficient and p53-deficient cells through differential gene pathways.
PMID	PMID.19036130	4	30	9606	CCNB1,MCM4,MCM6,TOP2A	CCNB1,MCM4,MCM6,TOP2A	9.73e-07	0.0015	(2008) Gene expression profile of cervical and skin tissues from human papillomavirus type 16 E6 transgenic mice.
PMID	PMID.19551858	5	39	9606	CCNB1,MCM4,MCM6,MKI67,TOP2A	CCNB1,MCM4,MCM6,MKI67,TOP2A	4.58e-08	0.00019	(2009) Housekeeping genes in prostate tumorigenesis.
PMID	PMID.19748357	4	33	9606	CCNB1,MCM4,UBE2C,RRM2	CCNB1,MCM4,UBE2C,RRM2	1.38e-06	0.0019	(2009) miR-24 Inhibits cell proliferation by targeting E2F2, MYC, and other cell-cycle genes via binding to 'seedless' 3'UTR microRNA recognition elements.
PMID	PMID.19877719	4	35	9606	MSH2,MCM4,MCM6,MSN	MSH2,MCM4,MCM6,MSN	1.71e-06	0.0022	(2010) Comparative protein profiling reveals minichromosome maintenance (MCM) proteins as novel potential tumor markers for meningiomas.
PMID	PMID.19890883	8	77	9606	THBS1,MCM4,MCM6,TPX2,UBE2C,TOP2A,PBK,CRYAB	THBS1,MCM4,MCM6,TPX2,UBE2C,TOP2A,PBK,CRYAB	1.39e-11	3.25e-07	(2010) Genome-wide transcriptome analyses reveal p53 inactivation mediated loss of miR-34a expression in malignant peripheral nerve sheath tumours.
PMID	PMID.20630075	6	41	9606	MCM4,TPX2,COL6A2,UBE2C,TOP2A,KPNA2	MCM4,TPX2,COL6A2,UBE2C,TOP2A,KPNA2	8.97e-10	8.34e-06	(2010) Gene expression profiling of mouse p53-deficient epidermal carcinoma defines molecular determinants of human cancer malignancy.
PMID	PMID.21044312	4	38	9606	CCNB1,TPX2,MKI67,TOP2A	CCNB1,TPX2,MKI67,TOP2A	2.32e-06	0.0026	(2010) Prioritizing genes associated with prostate cancer development.
PMID	PMID.21082037	4	42	9606	CCNB1,TPX2,KIF20A,TOP2A	CCNB1,TPX2,KIF20A,TOP2A	3.36e-06	0.0033	(2010) Breast cancer biomarker discovery in the functional genomic age: a systematic review of 42 gene expression signatures.
PMID	PMID.21124077	4	27	9606	SERPINE1,CTSD,CCNB1,TOP2A	SERPINE1,CTSD,CCNB1,TOP2A	6.64e-07	0.0012	(2010) Proteomic profiling identifies pathways dysregulated in non-small cell lung cancer and an inverse association of AMPK and adhesion pathways with recurrence.
PMID	PMID.21163870	3	7	9606	MCM6,TPX2,UBE2C	MCM6,TPX2,UBE2C	1.25e-06	0.0018	(2011) A five-gene and corresponding protein signature for stage-I lung adenocarcinoma prognosis.
PMID	PMID.21305051	5	104	9606	CCNB1,COL6A2,UBE2C,MKI67,TOP2A	CCNB1,COL6A2,UBE2C,MKI67,TOP2A	4.42e-06	0.0042	(2011) MicroRNAs profiling in murine models of acute and chronic asthma: a relationship with mRNAs targets.
PMID	PMID.21310658	3	11	9606	RRM2,KIF20A,TOP2A	RRM2,KIF20A,TOP2A	3.77e-06	0.0037	(2011) Prognostic value of an RNA expression signature derived from cell cycle proliferation genes in patients with prostate cancer: a retrospective study.
PMID	PMID.21490970	5	82	9606	CCNB1,ASF1B,MKI67,NOLC1,TOP2A	CCNB1,ASF1B,MKI67,NOLC1,TOP2A	1.45e-06	0.0019	(2011) Identification of a gene regulatory network necessary for the initiation of oligodendrocyte differentiation.
PMID	PMID.21575170	5	65	9606	CCNB1,ASF1B,MCM6,TOP2A,EIF4G2	CCNB1,ASF1B,MCM6,TOP2A,EIF4G2	4.89e-07	0.00099	(2011) Molecular conservation of estrogen-response associated with cell cycle regulation, hormonal carcinogenesis and cancer in zebrafish and human cancer cell lines.
PMID	PMID.22020674	3	7	9606	MCM6,TPX2,UBE2C	MCM6,TPX2,UBE2C	1.25e-06	0.0018	(2012) Histologic patterns and molecular characteristics of lung adenocarcinoma associated with clinical outcome.
PMID	PMID.22156612	4	36	9606	CCNB1,ANLN,UBE2C,KPNA2	CCNB1,ANLN,UBE2C,KPNA2	1.9e-06	0.0022	(2012) Modeling a lethal prostate cancer variant with small-cell carcinoma features.
PMID	PMID.22349817	4	27	9606	MCM6,PCLAF,TPX2,TOP2A	MCM6,KIAA0101,TPX2,TOP2A	6.64e-07	0.0012	(2013) Increased expression of NuSAP in recurrent prostate cancer is mediated by E2F1.
PMID	PMID.22425911	3	8	9606	CCNB1,MCM6,TOP2A	CCNB1,MCM6,TOP2A	1.72e-06	0.0022	(2012) Inactivation of both FHIT and p53 cooperate in deregulating proliferation-related pathways in lung cancer.
PMID	PMID.22481919	3	7	9606	MCM4,MCM6,TOP2A	MCM4,MCM6,TOP2A	1.25e-06	0.0018	(2012) Role of protein biomarkers in the detection of high-grade disease in cervical cancer screening programs.
PMID	PMID.22706628	3	10	9606	CCNB1,MKI67,TOP2A	CCNB1,MKI67,TOP2A	2.97e-06	0.0032	(2012) TOP2A RNA expression and recurrence in estrogen receptor-positive breast cancer.
PMID	PMID.22812567	4	28	9606	ANLN,TPX2,RRM2,TOP2A	ANLN,TPX2,RRM2,TOP2A	7.57e-07	0.0013	(2012) Cross-species genomic and functional analyses identify a combination therapy using a CHK1 inhibitor and a ribonucleotide reductase inhibitor to treat triple-negative breast cancer.
PMID	PMID.22835459	4	19	9606	HMOX1,SERPINE1,CTSD,THBS1	HMOX1,SERPINE1,CTSD,THBS1	1.89e-07	0.00049	(2012) Heme oxygenase-1 as a target for TGF-Beta in kidney disease.
PMID	PMID.22836916	4	35	9606	CCNB1,ANLN,TPX2,UBE2C	CCNB1,ANLN,TPX2,UBE2C	1.71e-06	0.0022	(2012) Regulation of APCC-Cdh1 and its function in neuronal survival.
PMID	PMID.22956898	6	29	9606	ASF1B,MCM6,PCLAF,TPX2,MKI67,KIF20A	ASF1B,MCM6,KIAA0101,TPX2,MKI67,KIF20A	1.38e-10	2.59e-06	(2012) Weighted frequent gene co-expression network mining to identify genes involved in genome stability.
PMID	PMID.22962576	8	198	9606	CCNB1,ANLN,TPX2,UBE2C,MKI67,KIF20A,TOP2A,PBK	CCNB1,ANLN,TPX2,UBE2C,MKI67,KIF20A,TOP2A,PBK	1.66e-08	8.37e-05	(2012) Identification of pro-inflammatory cytokines associated with muscle invasive bladder cancer; the roles of IL-5, IL-20, and IL-28A.
PMID	PMID.23035882	5	14	9606	CCNB1,ANLN,UBE2C,RRM2,MKI67	CCNB1,ANLN,UBE2C,RRM2,MKI67	5.11e-10	5.98e-06	(2012) PAM50 breast cancer subtyping by RT-qPCR and concordance with standard clinical molecular markers.
PMID	PMID.23055628	5	39	9606	CCNB1,TPX2,RRM2,TOP2A,KPNA2	CCNB1,TPX2,RRM2,TOP2A,KPNA2	4.58e-08	0.00019	(2012) Network analysis of gene lists for finding reproducible prognostic breast cancer gene signatures.
PMID	PMID.23349438	4	24	9606	MSH2,MCM4,MCM6,TOP2A	MSH2,MCM4,MCM6,TOP2A	4.34e-07	0.00097	(2013) Yeast gene CMR1YDL156W is consistently co-expressed with genes participating in DNA-metabolic processes in a variety of stringent clustering experiments.
PMID	PMID.23372725	7	100	9606	CCNB1,MCM4,ASF1B,PCLAF,UBE2C,TOP2A,NAP1L1	CCNB1,MCM4,ASF1B,KIAA0101,UBE2C,TOP2A,NAP1L1	3.83e-09	2.56e-05	(2013) Study of the integrated immune response induced by an inactivated EV71 vaccine.
PMID	PMID.23405241	5	39	9606	CCNB1,UBE2C,RRM2,MKI67,TOP2A	CCNB1,UBE2C,RRM2,MKI67,TOP2A	4.58e-08	0.00019	(2013) Mitosis is a source of potential markers for screening and survival and therapeutic targets in cervical cancer.
PMID	PMID.23408952	5	71	9606	MSH2,MCM4,ASF1B,MCM6,MPZL1	MSH2,MCM4,ASF1B,MCM6,MPZL1	7.38e-07	0.0013	(2013) Lack of the matricellular protein SPARC (secreted protein, acidic and rich in cysteine) attenuates liver fibrogenesis in mice.
PMID	PMID.23423445	4	15	9606	CCNB1,UBE2C,RRM2,MKI67	CCNB1,UBE2C,RRM2,MKI67	8.34e-08	0.00028	(2013) PAM50 proliferation score as a predictor of weekly paclitaxel benefit in breast cancer.
PMID	PMID.23468873	4	18	9606	TPX2,MKI67,TOP2A,KPNA2	TPX2,MKI67,TOP2A,KPNA2	1.57e-07	0.00044	(2013) The CIN4 chromosomal instability qPCR classifier defines tumor aneuploidy and stratifies outcome in grade 2 breast cancer.
PMID	PMID.23620736	4	32	9606	CCNB1,TPX2,RRM2,KPNA2	CCNB1,TPX2,RRM2,KPNA2	1.23e-06	0.0018	(2013) The expression of glyceraldehyde-3-phosphate dehydrogenase associated cell cycle (GACC) genes correlates with cancer stage and poor survival in patients with solid tumors.
PMID	PMID.23702334	7	158	9606	SERPINE1,CCNB1,THBS1,MKI67,TOP2A,PBK,CRYAB	SERPINE1,CCNB1,THBS1,MKI67,TOP2A,PBK,CRYAB	7.75e-08	0.00028	(2013) Cidofovir selectivity is based on the different response of normal and cancer cells to DNA damage.
PMID	PMID.23704896	6	46	9606	CCNB1,PCLAF,TPX2,UBE2C,RRM2,TOP2A	CCNB1,KIAA0101,TPX2,UBE2C,RRM2,TOP2A	1.69e-09	1.32e-05	(2013) Age-specific gene expression signatures for breast tumors and cross-species conserved potential cancer progression markers in young women.
PMID	PMID.23840451	4	29	9606	MSH2,CCNB1,RRM2,TOP2A	MSH2,CCNB1,RRM2,TOP2A	8.6e-07	0.0014	(2013) A novel measure of chromosome instability can account for prognostic difference in multiple myeloma.
PMID	PMID.23842645	4	45	9606	CCNB1,UBE2C,RRM2,TOP2A	CCNB1,UBE2C,RRM2,TOP2A	4.34e-06	0.0042	(2013) The DREAM complex: master coordinator of cell cycle-dependent gene expression.
PMID	PMID.24002593	5	48	9606	CCNB1,MCM4,MCM6,RRM2,TOP2A	CCNB1,MCM4,MCM6,RRM2,TOP2A	1.19e-07	0.00038	(2013) Gene-expression data integration to squamous cell lung cancer subtypes reveals drug sensitivity.
PMID	PMID.24067424	7	36	9606	CCNB1,PCLAF,TPX2,MKI67,KIF20A,TOP2A,PBK	CCNB1,KIAA0101,TPX2,MKI67,KIF20A,TOP2A,PBK	5.26e-12	1.64e-07	(2013) Concordant effects of aromatase inhibitors on gene expression in ER+ Rat and human mammary cancers and modulation of the proteins coded by these genes.
PMID	PMID.24083576	4	30	9606	CCNB1,THBS1,RRM2,TOP2A	CCNB1,THBS1,RRM2,TOP2A	9.73e-07	0.0015	(2013) Identification of biomarkers for hepatocellular carcinoma using network-based bioinformatics methods.
PMID	PMID.24121633	4	33	9606	MSH2,SRSF6,RRM2,ACACA	MSH2,SRSF6,RRM2,ACACA	1.38e-06	0.0019	(2013) HnRNP L and hnRNP LL antagonistically modulate PTB-mediated splicing suppression of CHRNA1 pre-mRNA.
PMID	PMID.24144752	3	8	9606	RRM2,MKI67,TOP2A	RRM2,MKI67,TOP2A	1.72e-06	0.0022	(2013) Screening molecular markers in early breast cancer of the same pathological types but with different prognoses using Agilent gene chip
PMID	PMID.24879114	5	71	9606	CCNB1,UBE2C,RRM2,MKI67,TOP2A	CCNB1,UBE2C,RRM2,MKI67,TOP2A	7.38e-07	0.0013	(2014) Impact of gene dosage on gene expression, biological processes and survival in cervical cancer: a genome-wide follow-up study.
PMID	PMID.25309961	5	70	9606	CCNB1,MCM4,MCM6,CUX1,TOP2A	CCNB1,MCM4,MCM6,CUX1,TOP2A	6.91e-07	0.0012	(2013) The DN2 Myeloid-T (DN2mt) Progenitor is a Target Cell for Leukemic Transformation by the TLX1 Oncogene.
PMID	PMID.25627963	4	44	9606	CCNB1,RRM2,MKI67,ACACA	CCNB1,RRM2,MKI67,ACACA	3.99e-06	0.0039	(2015) Apoptosis signal-regulating kinase 1 promotes Ochratoxin A-induced renal cytotoxicity.
PMID	PMID.25808367	7	89	9606	CCNB1,MCM4,MCM6,UBE2C,RRM2,MKI67,TOP2A	CCNB1,MCM4,MCM6,UBE2C,RRM2,MKI67,TOP2A	1.78e-09	1.32e-05	(2015) Cell cycle gene expression networks discovered using systems biology: Significance in carcinogenesis.
PMID	PMID.25867546	4	38	9606	CCNB1,TPX2,RRM2,TOP2A	CCNB1,TPX2,RRM2,TOP2A	2.32e-06	0.0026	(2015) Human cytomegalovirus pUL97 kinase induces global changes in the infected cell phosphoproteome.
PMID	PMID.25884832	5	16	9606	CCNB1,ANLN,UBE2C,RRM2,MKI67	CCNB1,ANLN,UBE2C,RRM2,MKI67	8.91e-10	8.34e-06	(2015) Association of high obesity with PAM50 breast cancer intrinsic subtypes and gene expression.
PMID	PMID.25889587	5	44	9606	HMOX1,CCNB1,THBS1,TPX2,MKI67	HMOX1,CCNB1,THBS1,TPX2,MKI67	7.97e-08	0.00028	(2015) Influence of vascular endothelial growth factor stimulation and serum deprivation on gene activation patterns of human adipose tissue-derived stromal cells.
PMID	PMID.25990700	4	19	9606	KIF20A,TOP2A,PBK,SMTN	KIF20A,TOP2A,PBK,SMTN	1.89e-07	0.00049	(2015) Expression of cell cycle-regulated genes and prostate cancer prognosis in a population-based cohort.
PMID	PMID.25993096	5	66	9606	HMOX1,CCNB1,MCM4,MCM6,TOP2A	HMOX1,CCNB1,MCM4,MCM6,TOP2A	5.25e-07	0.001	(2015) Temporal changes in rat liver gene expression after acute cadmium and chromium exposure.
PMID	PMID.26000042	7	61	9606	CCNB1,MCM4,ASF1B,UBE2C,RRM2,MKI67,TOP2A	CCNB1,MCM4,ASF1B,UBE2C,RRM2,MKI67,TOP2A	1.52e-10	2.59e-06	(2015) High EGFR_1 Inside-Out Activated Inflammation-Induced Motility through SLC2A1-CCNB2-HMMR-KIF11-NUSAP1-PRC1-UBE2C.
PMID	PMID.26092703	5	96	9606	CCNB1,MCM4,MCM6,KIF20A,TOP2A	CCNB1,MCM4,MCM6,KIF20A,TOP2A	3.04e-06	0.0032	(2015) Using Ambystoma mexicanum (Mexican axolotl) embryos, chemical genetics, and microarray analysis to identify signaling pathways associated with tissue regeneration.
PMID	PMID.26109344	4	24	9606	CCNB1,UBE2C,RRM2,MKI67	CCNB1,UBE2C,RRM2,MKI67	4.34e-07	0.00097	(2015) Race-associated biological differences among Luminal A breast tumors.
PMID	PMID.26292924	7	66	9606	CCNB1,UBE2C,RRM2,MKI67,KIF20A,TOP2A,PBK	CCNB1,UBE2C,RRM2,MKI67,KIF20A,TOP2A,PBK	2.53e-10	3.39e-06	(2015) Large-scale RNA-Seq Transcriptome Analysis of 4043 Cancers and 548 Normal Tissue Controls across 12 TCGA Cancer Types.
PMID	PMID.26301841	3	10	9606	CCNB1,TPX2,KPNA2	CCNB1,TPX2,KPNA2	2.97e-06	0.0032	(2015) Oscope identifies oscillatory genes in unsynchronized single-cell RNA-seq experiments.
PMID	PMID.26372731	4	25	9606	TPX2,KIF20A,TOP2A,PBK	TPX2,KIF20A,TOP2A,PBK	5.02e-07	0.001	(2015) A four gene signature predicts benefit from anthracyclines: evidence from the BR9601 and MA.5 clinical trials.
PMID	PMID.26445238	4	45	9606	CCNB1,UBE2C,RRM2,PBK	CCNB1,UBE2C,RRM2,PBK	4.34e-06	0.0042	(2015) PTTG1 expression is associated with hyperproliferative disease and poor prognosis in multiple myeloma.
PMID	PMID.26743006	5	50	9606	ANLN,TPX2,UBE2C,TOP2A,PBK	ANLN,TPX2,UBE2C,TOP2A,PBK	1.44e-07	0.00042	(2016) Integrative analysis identifies targetable CREB1FoxA1 transcriptional co-regulation as a predictor of prostate cancer recurrence.
PMID	PMID.26885455	6	161	9606	SERPINE1,CCNB1,MCM6,UBE2C,RRM2,PBK	SERPINE1,CCNB1,MCM6,UBE2C,RRM2,PBK	1.88e-06	0.0022	(2015) Application of biclustering of gene expression data and gene set enrichment analysis methods to identify potentially disease causing nanomaterials.
PMID	PMID.26975490	8	61	9606	ASF1B,PCLAF,TPX2,UBE2C,RRM2,KIF20A,TOP2A,PBK	ASF1B,KIAA0101,TPX2,UBE2C,RRM2,KIF20A,TOP2A,PBK	2.48e-12	1.16e-07	(2016) Clinically available RNA profiling tests of prostate tumors: utility and comparison.
PMID	PMID.27022301	4	27	9606	CCNB1,MCM6,RRM2,MKI67	CCNB1,MCM6,RRM2,MKI67	6.64e-07	0.0012	(2016) Identification and prioritization of candidate genes for symptom variability in breast cancer survivors based on disease characteristics at the cellular level.
PMID	PMID.27056899	3	10	9606	CCNB1,TPX2,TOP2A	CCNB1,TPX2,TOP2A	2.97e-06	0.0032	(2016) A four gene signature of chromosome instability (CIN4) predicts for benefit from taxanes in the NCIC-CTG MA21 clinical trial.
PMID	PMID.27140416	7	75	9606	CCNB1,MCM6,ANLN,TPX2,RRM2,KIF20A,TOP2A	CCNB1,MCM6,ANLN,TPX2,RRM2,KIF20A,TOP2A	5.82e-10	6.06e-06	(2016) Conserved Senescence Associated Genes and Pathways in Primary Human Fibroblasts Detected by RNA-Seq.
PMID	PMID.27347171	4	17	9606	CCNB1,UBE2C,TOP2A,PBK	CCNB1,UBE2C,TOP2A,PBK	1.28e-07	0.0004	(2016) Investigation of potential molecular biomarkers and small molecule drugs for hepatocellular carcinoma transformed from cirrhosis.
PMID	PMID.27471498	5	56	9606	CCNB1,UBE2C,RRM2,TOP2A,PBK	CCNB1,UBE2C,RRM2,TOP2A,PBK	2.44e-07	0.00059	(2016) Protective Vaccination against Blood-Stage Malaria of Plasmodium chabaudi: Differential Gene Expression in the Liver of Balbc Mice toward the End of Crisis Phase.
PMID	PMID.27863473	3	12	9606	CCNB1,ANLN,PBK	CCNB1,ANLN,PBK	4.71e-06	0.0044	(2016) ANLN is a prognostic biomarker independent of Ki-67 and essential for cell cycle progression in primary breast cancer.
PMID	PMID.27924308	3	9	9606	CCNB1,TOP2A,ACACA	CCNB1,TOP2A,ACACA	2.29e-06	0.0026	(2016) pH-Sensitive Pt Nanocluster Assembly Overcomes Cisplatin Resistance and Heterogeneous Stemness of Hepatocellular Carcinoma.
PMID	PMID.28259975	4	22	9606	CCNB1,ANLN,TPX2,TOP2A	CCNB1,ANLN,TPX2,TOP2A	3.18e-07	0.00074	(2017) Gene expression profiling in bladder cancer identifies potential therapeutic targets.
PMID	PMID.28280934	4	40	9606	THBS1,TPX2,MKI67,TOP2A	THBS1,TPX2,MKI67,TOP2A	2.8e-06	0.003	(2017) Human astrocytes: structure and functions in the healthy brain.
PMID	PMID.28350001	4	18	9606	UBE2C,RRM2,MKI67,TOP2A	UBE2C,RRM2,MKI67,TOP2A	1.57e-07	0.00044	(2017) A new molecular prognostic score for predicting the risk of distant metastasis in patients with HR+HER2- early breast cancer.
PMID	PMID.28392480	4	19	9606	CCNB1,UBE2C,RRM2,MKI67	CCNB1,UBE2C,RRM2,MKI67	1.89e-07	0.00049	(2017) Network Analysis Reveals A Signaling Regulatory Loop in the PIK3CA-mutated Breast Cancer Predicting Survival Outcome.
PMID	PMID.28431273	5	83	9606	MSH2,CCNB1,TPX2,KIF20A,TOP2A	MSH2,CCNB1,TPX2,KIF20A,TOP2A	1.53e-06	0.002	(2017) Chromosomal Instability in Gastric Cancer Biology.
PMID	PMID.28542306	9	61	9606	CCNB1,ASF1B,PCLAF,TPX2,RRM2,KIF20A,TOP2A,PBK,CRYAB	CCNB1,ASF1B,KIAA0101,TPX2,RRM2,KIF20A,TOP2A,PBK,CRYAB	3.54e-14	3.32e-09	(2017) Gene signature associated with benign neurofibroma transformation to malignant peripheral nerve sheath tumors.
PMID	PMID.28789435	5	24	9606	CCNB1,THBS1,RRM2,TOP2A,PBK	CCNB1,THBS1,RRM2,TOP2A,PBK	5.13e-09	3.2e-05	(2017) Identification of potential key genes associated with glioblastoma based on the gene expression profile.
PMID	PMID.28915555	5	36	9606	CCNB1,UBE2C,RRM2,MKI67,TOP2A	CCNB1,UBE2C,RRM2,MKI67,TOP2A	3.17e-08	0.00015	(2017) Identification of a p53-repressed gene module in breast cancer cells.
PMID	PMID.29051608	5	96	9606	CCNB1,ANLN,TPX2,TOP2A,PBK	CCNB1,ANLN,TPX2,TOP2A,PBK	3.04e-06	0.0032	(2017) Transcription factors and stress response gene alterations in human keratinocytes following Solar Simulated Ultra Violet Radiation.
PMID	PMID.29052541	4	41	9606	ANLN,TPX2,RRM2,KIF20A	ANLN,TPX2,RRM2,KIF20A	3.07e-06	0.0032	(2017) Proteomic analysis of cell cycle progression in asynchronous cultures, including mitotic subphases, using PRIMMUS.
PMID	PMID.29152101	4	37	9606	MSH2,PNKP,FAT1,TOP2A	MSH2,PNKP,FAT1,TOP2A	2.1e-06	0.0024	(2017) Functional network analysis of gene-phenotype connectivity associated with temozolomide.
PMID	PMID.29159069	4	35	9606	MCM6,UBE2C,KIF20A,TOP2A	MCM6,UBE2C,KIF20A,TOP2A	1.71e-06	0.0022	(2017) Co-expression network analysis identified six hub genes in association with progression and prognosis in human clear cell renal cell carcinoma (ccRCC).
PMID	PMID.29309643	6	151	9606	ASF1B,PCLAF,RRM2,KIF20A,TOP2A,PBK	ASF1B,KIAA0101,RRM2,KIF20A,TOP2A,PBK	1.31e-06	0.0018	(2018) Androgen receptor splice variants bind to constitutively open chromatin and promote abiraterone-resistant growth of prostate cancer.
PMID	PMID.29330624	5	31	9606	CCNB1,RRM2,KIF20A,TOP2A,PBK	CCNB1,RRM2,KIF20A,TOP2A,PBK	1.61e-08	8.37e-05	(2018) Functional transcriptomic annotation and protein-protein interaction network analysis identify NEK2, BIRC5, and TOP2A as potential targets in obese patients with luminal A breast cancer.
PMID	PMID.29344642	4	30	9606	SERPINE1,CCNB1,PCLAF,RRM2	SERPINE1,CCNB1,KIAA0101,RRM2	9.73e-07	0.0015	(2018) Microarray analysis reveals Tmub1 as a cell cycle-associated protein in rat hepatocytes.
PMID	PMID.29346445	7	147	9606	MSH2,MCM6,ANLN,TPX2,COL6A2,KIF20A,PBK	MSH2,MCM6,ANLN,TPX2,COL6A2,KIF20A,PBK	4.82e-08	0.00019	(2018) Transcriptome analysis of skin fibroblasts with dominant negative COL3A1 mutations provides molecular insights into the etiopathology of vascular Ehlers-Danlos syndrome.
PMID	PMID.29375713	5	49	9606	CCNB1,MCM6,RRM2,KIF20A,CRYAB	CCNB1,MCM6,RRM2,KIF20A,CRYAB	1.31e-07	0.0004	(2018) Identification of key genes associated with bladder cancer using gene expression profiles.
PMID	PMID.29445374	5	64	9606	SERPINE1,PCLAF,TPX2,KIF20A,PBK	SERPINE1,KIAA0101,TPX2,KIF20A,PBK	4.54e-07	0.00097	(2018) The Immunome in Two Inherited Forms of Pulmonary Fibrosis.
PMID	PMID.29464047	5	38	9606	THBS1,MCM4,MCM6,UBE2C,KPNA2	THBS1,MCM4,MCM6,UBE2C,KPNA2	4.06e-08	0.00018	(2018) A dock derived compound against laminin receptor (37 LR) exhibits anti-cancer properties in a prostate cancer cell line model.
PMID	PMID.29531224	5	28	9606	CCNB1,ANLN,TPX2,TOP2A,COASY	CCNB1,ANLN,TPX2,TOP2A,COASY	1.02e-08	5.61e-05	(2018) CoA synthase regulates mitotic fidelity via CBP-mediated acetylation.
PMID	PMID.29844815	3	9	9606	MCM6,UBE2C,TOP2A	MCM6,UBE2C,TOP2A	2.29e-06	0.0026	(2018) Identification of crucial genes associated with esophageal squamous cell carcinoma by gene expression profile analysis.
Pfam	PF00493	2	9	9606	MCM4,MCM6	MCM4,MCM6	0.00027	0.0081	MCM2/3/5 family
Pfam	PF01078	2	7	9606	MCM4,MCM6	MCM4,MCM6	0.00018	0.0081	Magnesium chelatase, subunit ChlI
Pfam	PF07726	2	4	9606	MCM4,MCM6	MCM4,MCM6	7.34e-05	0.0081	ATPase family associated with various cellular activities (AAA)
Pfam	PF14551	2	6	9606	MCM4,MCM6	MCM4,MCM6	0.00014	0.0081	MCM N-terminal domain
Pfam	PF17207	2	8	9606	MCM4,MCM6	MCM4,MCM6	0.00022	0.0081	MCM OB domain
Process	GO.0000226	5	393	9606	CCNB1,PCLAF,TPX2,KIF20A,CRYAB	CCNB1,KIAA0101,TPX2,KIF20A,CRYAB	0.0019	0.0422	microtubule cytoskeleton organization
Process	GO.0000278	12	628	9606	MSH2,CCNB1,MCM4,MCM6,ANLN,TPX2,UBE2C,RRM2,KIF20A,NOLC1,TOP2A,PBK	MSH2,CCNB1,MCM4,MCM6,ANLN,TPX2,UBE2C,RRM2,KIF20A,NOLC1,TOP2A,PBK	1.07e-08	6.24e-06	mitotic cell cycle
Process	GO.0002082	2	17	9606	CCNB1,PDE12	CCNB1,PDE12	0.00082	0.024	regulation of oxidative phosphorylation
Process	GO.0002685	4	175	9606	HMOX1,SERPINE1,THBS1,MSN	HMOX1,SERPINE1,THBS1,MSN	0.00069	0.0214	regulation of leukocyte migration
Process	GO.0006139	21	4551	9606	PAPOLA,MSH2,SRSF6,MCM4,ASF1B,MCM6,PCLAF,PDE12,PNKP,MTA1,CUX1,RRM2,NFIA,NOLC1,DHX30,TOP2A,KPNA2,COASY,UPF1,NAP1L1,ACACA	PAPOLA,MSH2,SRSF6,MCM4,ASF1B,MCM6,KIAA0101,PDE12,PNKP,MTA1,CUX1,RRM2,NFIA,NOLC1,DHX30,TOP2A,KPNA2,COASY,UPF1,NAP1L1,ACACA	0.00033	0.0165	nucleobase-containing compound metabolic process
Process	GO.0006259	12	773	9606	MSH2,MCM4,MCM6,PCLAF,PNKP,MTA1,RRM2,NFIA,TOP2A,KPNA2,UPF1,NAP1L1	MSH2,MCM4,MCM6,KIAA0101,PNKP,MTA1,RRM2,NFIA,TOP2A,KPNA2,UPF1,NAP1L1	1.01e-07	3.53e-05	DNA metabolic process
Process	GO.0006260	8	203	9606	MCM4,MCM6,PCLAF,PNKP,RRM2,NFIA,UPF1,NAP1L1	MCM4,MCM6,KIAA0101,PNKP,RRM2,NFIA,UPF1,NAP1L1	2e-08	8.76e-06	DNA replication
Process	GO.0006261	4	114	9606	MCM4,MCM6,PNKP,UPF1	MCM4,MCM6,PNKP,UPF1	0.00014	0.0106	DNA-dependent DNA replication
Process	GO.0006268	2	8	9606	MCM4,MCM6	MCM4,MCM6	0.00022	0.0131	DNA unwinding involved in DNA replication
Process	GO.0006270	2	31	9606	MCM4,MCM6	MCM4,MCM6	0.0025	0.0495	DNA replication initiation
Process	GO.0006323	4	195	9606	CCNB1,ASF1B,TOP2A,NAP1L1	CCNB1,ASF1B,TOP2A,NAP1L1	0.001	0.0278	DNA packaging
Process	GO.0006417	5	327	9606	THBS1,LSM14B,NOLC1,EIF4G2,UPF1	THBS1,LSM14B,NOLC1,EIF4G2,UPF1	0.00085	0.0245	regulation of translation
Process	GO.0006725	22	4754	9606	HMOX1,PAPOLA,MSH2,SRSF6,MCM4,ASF1B,MCM6,PCLAF,PDE12,PNKP,MTA1,CUX1,RRM2,NFIA,NOLC1,DHX30,TOP2A,KPNA2,COASY,UPF1,NAP1L1,ACACA	HMOX1,PAPOLA,MSH2,SRSF6,MCM4,ASF1B,MCM6,KIAA0101,PDE12,PNKP,MTA1,CUX1,RRM2,NFIA,NOLC1,DHX30,TOP2A,KPNA2,COASY,UPF1,NAP1L1,ACACA	0.0002	0.0131	cellular aromatic compound metabolic process
Process	GO.0006807	30	8349	9606	HMOX1,PAPOLA,CPD,MSH2,CTSD,SRSF6,CCNB1,THBS1,MCM4,ASF1B,MCM6,PCLAF,PDE12,PNKP,MTA1,UBE2C,CUX1,RRM2,NFIA,NOLC1,DHX30,TOP2A,PBK,CRYAB,EIF4G2,KPNA2,COASY,UPF1,NAP1L1,ACACA	HMOX1,PAPOLA,CPD,MSH2,CTSD,SRSF6,CCNB1,THBS1,MCM4,ASF1B,MCM6,KIAA0101,PDE12,PNKP,MTA1,UBE2C,CUX1,RRM2,NFIA,NOLC1,DHX30,TOP2A,PBK,CRYAB,EIF4G2,KPNA2,COASY,UPF1,NAP1L1,ACACA	0.00057	0.0185	nitrogen compound metabolic process
Process	GO.0006974	8	749	9606	HMOX1,MSH2,CCNB1,PCLAF,PNKP,MTA1,TOP2A,UPF1	HMOX1,MSH2,CCNB1,KIAA0101,PNKP,MTA1,TOP2A,UPF1	0.00025	0.0134	cellular response to DNA damage stimulus
Process	GO.0006996	19	3131	9606	MSH2,CCNB1,MCM4,ASF1B,MCM6,ANLN,PCLAF,TPX2,MTA1,UBE2C,MSN,KIF20A,NOLC1,DHX30,FAT1,TOP2A,CRYAB,UPF1,NAP1L1	MSH2,CCNB1,MCM4,ASF1B,MCM6,ANLN,KIAA0101,TPX2,MTA1,UBE2C,MSN,KIF20A,NOLC1,DHX30,FAT1,TOP2A,CRYAB,UPF1,NAP1L1	1.83e-05	0.0029	organelle organization
Process	GO.0007010	8	953	9606	CCNB1,ANLN,PCLAF,TPX2,MSN,KIF20A,FAT1,CRYAB	CCNB1,ANLN,KIAA0101,TPX2,MSN,KIF20A,FAT1,CRYAB	0.0012	0.0306	cytoskeleton organization
Process	GO.0007049	17	1263	9606	MSH2,CCNB1,THBS1,MCM4,MCM6,ANLN,PCLAF,TPX2,UBE2C,RRM2,MKI67,KIF20A,NOLC1,TOP2A,PBK,EIF4G2,UPF1	MSH2,CCNB1,THBS1,MCM4,MCM6,ANLN,KIAA0101,TPX2,UBE2C,RRM2,MKI67,KIF20A,NOLC1,TOP2A,PBK,EIF4G2,UPF1	8.1e-10	1.42e-06	cell cycle
Process	GO.0007088	4	160	9606	CCNB1,ANLN,UBE2C,MKI67	CCNB1,ANLN,UBE2C,MKI67	0.00049	0.0173	regulation of mitotic nuclear division
Process	GO.0007096	2	18	9606	ANLN,UBE2C	ANLN,UBE2C	0.00091	0.0257	regulation of exit from mitosis
Process	GO.0007346	7	608	9606	MSH2,CCNB1,ANLN,TPX2,UBE2C,MKI67,TOP2A	MSH2,CCNB1,ANLN,TPX2,UBE2C,MKI67,TOP2A	0.0004	0.0165	regulation of mitotic cell cycle
Process	GO.0009314	6	425	9606	MSH2,PCLAF,PNKP,MTA1,PBK,CRYAB	MSH2,KIAA0101,PNKP,MTA1,PBK,CRYAB	0.00038	0.0165	response to radiation
Process	GO.0009628	11	1052	9606	HMOX1,MSH2,CCNB1,THBS1,PCLAF,PNKP,MTA1,S100A13,NOLC1,PBK,CRYAB	HMOX1,MSH2,CCNB1,THBS1,KIAA0101,PNKP,MTA1,S100A13,NOLC1,PBK,CRYAB	1.66e-05	0.0029	response to abiotic stimulus
Process	GO.0009987	42	14652	9606	HMOX1,PAPOLA,SERPINE1,CPD,MSH2,CTSD,SRSF6,C16orf62,CCNB1,THBS1,MCM4,ASF1B,MCM6,ANLN,PDIA4,PCLAF,TPX2,COL6A2,PDE12,PNKP,MTA1,UBE2C,MPZL1,CUX1,MSN,RRM2,MKI67,S100A13,NFIA,KIF20A,NOLC1,DHX30,FAT1,TOP2A,PBK,CRYAB,EIF4G2,KPNA2,COASY,UPF1,NAP1L1,ACACA	HMOX1,PAPOLA,SERPINE1,CPD,MSH2,CTSD,SRSF6,C16orf62,CCNB1,THBS1,MCM4,ASF1B,MCM6,ANLN,PDIA4,KIAA0101,TPX2,COL6A2,PDE12,PNKP,MTA1,UBE2C,MPZL1,CUX1,MSN,RRM2,MKI67,S100A13,NFIA,KIF20A,NOLC1,DHX30,FAT1,TOP2A,PBK,CRYAB,EIF4G2,KPNA2,COASY,UPF1,NAP1L1,ACACA	0.00037	0.0165	cellular process
Process	GO.0010259	2	30	9606	MSH2,CRYAB	MSH2,CRYAB	0.0023	0.0488	multicellular organism aging
Process	GO.0010564	8	684	9606	MSH2,CCNB1,ANLN,TPX2,UBE2C,RRM2,MKI67,KIF20A	MSH2,CCNB1,ANLN,TPX2,UBE2C,RRM2,MKI67,KIF20A	0.00013	0.0106	regulation of cell cycle process
Process	GO.0010608	6	441	9606	THBS1,LSM14B,PDE12,NOLC1,EIF4G2,UPF1	THBS1,LSM14B,PDE12,NOLC1,EIF4G2,UPF1	0.00046	0.0168	posttranscriptional regulation of gene expression
Process	GO.0010757	2	6	9606	SERPINE1,THBS1	SERPINE1,THBS1	0.00014	0.0106	negative regulation of plasminogen activation
Process	GO.0016043	26	5163	9606	HMOX1,SERPINE1,MSH2,SRSF6,CCNB1,THBS1,MCM4,ASF1B,MCM6,ANLN,PCLAF,TPX2,COL6A2,MTA1,UBE2C,MSN,NFIA,KIF20A,NOLC1,DHX30,FAT1,TOP2A,CRYAB,UPF1,NAP1L1,ACACA	HMOX1,SERPINE1,MSH2,SRSF6,CCNB1,THBS1,MCM4,ASF1B,MCM6,ANLN,KIAA0101,TPX2,COL6A2,MTA1,UBE2C,MSN,NFIA,KIF20A,NOLC1,DHX30,FAT1,TOP2A,CRYAB,UPF1,NAP1L1,ACACA	5.03e-06	0.0013	cellular component organization
Process	GO.0022402	14	890	9606	MSH2,CCNB1,THBS1,MCM4,MCM6,ANLN,PCLAF,TPX2,UBE2C,RRM2,KIF20A,TOP2A,EIF4G2,UPF1	MSH2,CCNB1,THBS1,MCM4,MCM6,ANLN,KIAA0101,TPX2,UBE2C,RRM2,KIF20A,TOP2A,EIF4G2,UPF1	5.59e-09	4.9e-06	cell cycle process
Process	GO.0030261	2	30	9606	CCNB1,TOP2A	CCNB1,TOP2A	0.0023	0.0488	chromosome condensation
Process	GO.0031323	26	6082	9606	HMOX1,PAPOLA,SERPINE1,MSH2,SRSF6,CCNB1,THBS1,ASF1B,LSM14B,TPX2,PDE12,PNKP,MTA1,UBE2C,CUX1,MSN,RRM2,NFIA,NOLC1,TOP2A,PBK,CRYAB,EIF4G2,KPNA2,UPF1,ACACA	HMOX1,PAPOLA,SERPINE1,MSH2,SRSF6,CCNB1,THBS1,ASF1B,LSM14B,TPX2,PDE12,PNKP,MTA1,UBE2C,CUX1,MSN,RRM2,NFIA,NOLC1,TOP2A,PBK,CRYAB,EIF4G2,KPNA2,UPF1,ACACA	0.00012	0.0097	regulation of cellular metabolic process
Process	GO.0031324	15	2463	9606	HMOX1,SERPINE1,MSH2,SRSF6,CCNB1,THBS1,PDE12,PNKP,MTA1,CUX1,NFIA,PBK,CRYAB,EIF4G2,UPF1	HMOX1,SERPINE1,MSH2,SRSF6,CCNB1,THBS1,PDE12,PNKP,MTA1,CUX1,NFIA,PBK,CRYAB,EIF4G2,UPF1	0.0002	0.0131	negative regulation of cellular metabolic process
Process	GO.0031325	15	3060	9606	HMOX1,SERPINE1,MSH2,CCNB1,THBS1,TPX2,PNKP,MTA1,UBE2C,MSN,NFIA,NOLC1,TOP2A,UPF1,ACACA	HMOX1,SERPINE1,MSH2,CCNB1,THBS1,TPX2,PNKP,MTA1,UBE2C,MSN,NFIA,NOLC1,TOP2A,UPF1,ACACA	0.002	0.0435	positive regulation of cellular metabolic process
Process	GO.0031440	2	26	9606	PAPOLA,CCNB1	PAPOLA,CCNB1	0.0018	0.0415	regulation of mRNA 3'-end processing
Process	GO.0032268	14	2486	9606	SERPINE1,CCNB1,THBS1,LSM14B,TPX2,PNKP,MTA1,UBE2C,MSN,NOLC1,PBK,CRYAB,EIF4G2,UPF1	SERPINE1,CCNB1,THBS1,LSM14B,TPX2,PNKP,MTA1,UBE2C,MSN,NOLC1,PBK,CRYAB,EIF4G2,UPF1	0.00079	0.0235	regulation of cellular protein metabolic process
Process	GO.0033043	10	1155	9606	MSH2,CCNB1,ANLN,TPX2,PNKP,UBE2C,MSN,MKI67,TOP2A,UPF1	MSH2,CCNB1,ANLN,TPX2,PNKP,UBE2C,MSN,MKI67,TOP2A,UPF1	0.0002	0.0131	regulation of organelle organization
Process	GO.0033044	6	313	9606	CCNB1,PNKP,UBE2C,MKI67,TOP2A,UPF1	CCNB1,PNKP,UBE2C,MKI67,TOP2A,UPF1	7.41e-05	0.0072	regulation of chromosome organization
Process	GO.0033554	11	1553	9606	HMOX1,MSH2,CCNB1,THBS1,PDIA4,PCLAF,PNKP,MTA1,TOP2A,CRYAB,UPF1	HMOX1,MSH2,CCNB1,THBS1,PDIA4,KIAA0101,PNKP,MTA1,TOP2A,CRYAB,UPF1	0.00052	0.0177	cellular response to stress
Process	GO.0033993	7	825	9606	SERPINE1,CCNB1,THBS1,MSN,CRYAB,UPF1,ACACA	SERPINE1,CCNB1,THBS1,MSN,CRYAB,UPF1,ACACA	0.0023	0.0488	response to lipid
Process	GO.0034622	7	832	9606	SRSF6,ASF1B,ANLN,UBE2C,DHX30,CRYAB,NAP1L1	SRSF6,ASF1B,ANLN,UBE2C,DHX30,CRYAB,NAP1L1	0.0025	0.0495	cellular protein-containing complex assembly
Process	GO.0034641	24	5126	9606	HMOX1,PAPOLA,CPD,MSH2,SRSF6,MCM4,ASF1B,MCM6,PCLAF,PDE12,PNKP,MTA1,CUX1,RRM2,NFIA,NOLC1,DHX30,TOP2A,EIF4G2,KPNA2,COASY,UPF1,NAP1L1,ACACA	HMOX1,PAPOLA,CPD,MSH2,SRSF6,MCM4,ASF1B,MCM6,KIAA0101,PDE12,PNKP,MTA1,CUX1,RRM2,NFIA,NOLC1,DHX30,TOP2A,EIF4G2,KPNA2,COASY,UPF1,NAP1L1,ACACA	6.24e-05	0.0068	cellular nitrogen compound metabolic process
Process	GO.0043170	28	7453	9606	PAPOLA,CPD,MSH2,CTSD,SRSF6,CCNB1,THBS1,MCM4,ASF1B,MCM6,PCLAF,PDE12,PNKP,MTA1,UBE2C,CUX1,RRM2,NFIA,NOLC1,DHX30,TOP2A,PBK,CRYAB,EIF4G2,KPNA2,UPF1,NAP1L1,ACACA	PAPOLA,CPD,MSH2,CTSD,SRSF6,CCNB1,THBS1,MCM4,ASF1B,MCM6,KIAA0101,PDE12,PNKP,MTA1,UBE2C,CUX1,RRM2,NFIA,NOLC1,DHX30,TOP2A,PBK,CRYAB,EIF4G2,KPNA2,UPF1,NAP1L1,ACACA	0.00054	0.0177	macromolecule metabolic process
Process	GO.0044237	30	8797	9606	HMOX1,PAPOLA,CPD,MSH2,CTSD,SRSF6,CCNB1,THBS1,MCM4,ASF1B,MCM6,PCLAF,PDE12,PNKP,MTA1,UBE2C,CUX1,RRM2,NFIA,NOLC1,DHX30,TOP2A,PBK,CRYAB,EIF4G2,KPNA2,COASY,UPF1,NAP1L1,ACACA	HMOX1,PAPOLA,CPD,MSH2,CTSD,SRSF6,CCNB1,THBS1,MCM4,ASF1B,MCM6,KIAA0101,PDE12,PNKP,MTA1,UBE2C,CUX1,RRM2,NFIA,NOLC1,DHX30,TOP2A,PBK,CRYAB,EIF4G2,KPNA2,COASY,UPF1,NAP1L1,ACACA	0.0016	0.0387	cellular metabolic process
Process	GO.0044770	6	263	9606	CCNB1,MCM4,MCM6,UBE2C,RRM2,UPF1	CCNB1,MCM4,MCM6,UBE2C,RRM2,UPF1	2.87e-05	0.0036	cell cycle phase transition
Process	GO.0044772	5	254	9606	CCNB1,MCM4,MCM6,UBE2C,RRM2	CCNB1,MCM4,MCM6,UBE2C,RRM2	0.00028	0.0146	mitotic cell cycle phase transition
Process	GO.0044774	3	108	9606	MSH2,CCNB1,TOP2A	MSH2,CCNB1,TOP2A	0.002	0.0427	mitotic DNA integrity checkpoint
Process	GO.0045786	6	517	9606	MSH2,CCNB1,THBS1,RRM2,TOP2A,EIF4G2	MSH2,CCNB1,THBS1,RRM2,TOP2A,EIF4G2	0.001	0.028	negative regulation of cell cycle
Process	GO.0046483	22	4716	9606	HMOX1,PAPOLA,MSH2,SRSF6,MCM4,ASF1B,MCM6,PCLAF,PDE12,PNKP,MTA1,CUX1,RRM2,NFIA,NOLC1,DHX30,TOP2A,KPNA2,COASY,UPF1,NAP1L1,ACACA	HMOX1,PAPOLA,MSH2,SRSF6,MCM4,ASF1B,MCM6,KIAA0101,PDE12,PNKP,MTA1,CUX1,RRM2,NFIA,NOLC1,DHX30,TOP2A,KPNA2,COASY,UPF1,NAP1L1,ACACA	0.00018	0.0123	heterocycle metabolic process
Process	GO.0048518	22	5459	9606	HMOX1,SERPINE1,MSH2,SRSF6,CCNB1,THBS1,ANLN,TPX2,PDE12,PNKP,MTA1,UBE2C,CUX1,MSN,S100A13,NFIA,NOLC1,TOP2A,EIF4G2,UPF1,NAP1L1,ACACA	HMOX1,SERPINE1,MSH2,SRSF6,CCNB1,THBS1,ANLN,TPX2,PDE12,PNKP,MTA1,UBE2C,CUX1,MSN,S100A13,NFIA,NOLC1,TOP2A,EIF4G2,UPF1,NAP1L1,ACACA	0.0016	0.0383	positive regulation of biological process
Process	GO.0048522	21	4898	9606	HMOX1,SERPINE1,MSH2,SRSF6,CCNB1,THBS1,ANLN,TPX2,PNKP,MTA1,UBE2C,CUX1,MSN,S100A13,NFIA,NOLC1,TOP2A,EIF4G2,UPF1,NAP1L1,ACACA	HMOX1,SERPINE1,MSH2,SRSF6,CCNB1,THBS1,ANLN,TPX2,PNKP,MTA1,UBE2C,CUX1,MSN,S100A13,NFIA,NOLC1,TOP2A,EIF4G2,UPF1,NAP1L1,ACACA	0.00095	0.0265	positive regulation of cellular process
Process	GO.0050684	3	114	9606	PAPOLA,SRSF6,CCNB1	PAPOLA,SRSF6,CCNB1	0.0023	0.0484	regulation of mRNA processing
Process	GO.0050794	34	10484	9606	HMOX1,PAPOLA,SERPINE1,MSH2,SRSF6,CCNB1,THBS1,ASF1B,ANLN,LSM14B,PDIA4,PCLAF,TPX2,PDE12,PNKP,MTA1,UBE2C,MPZL1,CUX1,MSN,RRM2,MKI67,S100A13,NFIA,KIF20A,NOLC1,TOP2A,PBK,CRYAB,EIF4G2,KPNA2,UPF1,NAP1L1,ACACA	HMOX1,PAPOLA,SERPINE1,MSH2,SRSF6,CCNB1,THBS1,ASF1B,ANLN,LSM14B,PDIA4,KIAA0101,TPX2,PDE12,PNKP,MTA1,UBE2C,MPZL1,CUX1,MSN,RRM2,MKI67,S100A13,NFIA,KIF20A,NOLC1,TOP2A,PBK,CRYAB,EIF4G2,KPNA2,UPF1,NAP1L1,ACACA	0.001	0.028	regulation of cellular process
Process	GO.0051128	16	2306	9606	SERPINE1,MSH2,CCNB1,THBS1,ANLN,TPX2,PNKP,UBE2C,CUX1,MSN,MKI67,S100A13,TOP2A,CRYAB,EIF4G2,UPF1	SERPINE1,MSH2,CCNB1,THBS1,ANLN,TPX2,PNKP,UBE2C,CUX1,MSN,MKI67,S100A13,TOP2A,CRYAB,EIF4G2,UPF1	2.27e-05	0.0033	regulation of cellular component organization
Process	GO.0051171	25	5827	9606	HMOX1,PAPOLA,SERPINE1,MSH2,SRSF6,CCNB1,THBS1,ASF1B,LSM14B,TPX2,PDE12,PNKP,MTA1,UBE2C,CUX1,MSN,RRM2,NFIA,NOLC1,TOP2A,PBK,CRYAB,EIF4G2,KPNA2,UPF1	HMOX1,PAPOLA,SERPINE1,MSH2,SRSF6,CCNB1,THBS1,ASF1B,LSM14B,TPX2,PDE12,PNKP,MTA1,UBE2C,CUX1,MSN,RRM2,NFIA,NOLC1,TOP2A,PBK,CRYAB,EIF4G2,KPNA2,UPF1	0.00017	0.0123	regulation of nitrogen compound metabolic process
Process	GO.0051172	13	2307	9606	SERPINE1,MSH2,SRSF6,CCNB1,THBS1,PDE12,PNKP,MTA1,CUX1,NFIA,PBK,CRYAB,UPF1	SERPINE1,MSH2,SRSF6,CCNB1,THBS1,PDE12,PNKP,MTA1,CUX1,NFIA,PBK,CRYAB,UPF1	0.0013	0.0327	negative regulation of nitrogen compound metabolic process
Process	GO.0051246	15	2668	9606	HMOX1,SERPINE1,CCNB1,THBS1,LSM14B,TPX2,PNKP,MTA1,UBE2C,MSN,NOLC1,PBK,CRYAB,EIF4G2,UPF1	HMOX1,SERPINE1,CCNB1,THBS1,LSM14B,TPX2,PNKP,MTA1,UBE2C,MSN,NOLC1,PBK,CRYAB,EIF4G2,UPF1	0.00048	0.0173	regulation of protein metabolic process
Process	GO.0051276	9	999	9606	MSH2,CCNB1,MCM4,ASF1B,MCM6,MTA1,TOP2A,UPF1,NAP1L1	MSH2,CCNB1,MCM4,ASF1B,MCM6,MTA1,TOP2A,UPF1,NAP1L1	0.00034	0.0165	chromosome organization
Process	GO.0051301	6	483	9606	CCNB1,ANLN,TPX2,UBE2C,KIF20A,TOP2A	CCNB1,ANLN,TPX2,UBE2C,KIF20A,TOP2A	0.00074	0.0223	cell division
Process	GO.0051726	12	1129	9606	MSH2,CCNB1,THBS1,ANLN,PCLAF,TPX2,UBE2C,RRM2,MKI67,KIF20A,TOP2A,EIF4G2	MSH2,CCNB1,THBS1,ANLN,KIAA0101,TPX2,UBE2C,RRM2,MKI67,KIF20A,TOP2A,EIF4G2	5.28e-06	0.0013	regulation of cell cycle
Process	GO.0051783	5	184	9606	MSH2,CCNB1,ANLN,UBE2C,MKI67	MSH2,CCNB1,ANLN,UBE2C,MKI67	6.31e-05	0.0068	regulation of nuclear division
Process	GO.0051918	2	10	9606	SERPINE1,THBS1	SERPINE1,THBS1	0.00032	0.0165	negative regulation of fibrinolysis
Process	GO.0051983	3	97	9606	CCNB1,UBE2C,MKI67	CCNB1,UBE2C,MKI67	0.0015	0.0366	regulation of chromosome segregation
Process	GO.0060255	25	6072	9606	HMOX1,PAPOLA,SERPINE1,MSH2,SRSF6,CCNB1,THBS1,ASF1B,LSM14B,TPX2,PDE12,PNKP,MTA1,UBE2C,CUX1,MSN,RRM2,NFIA,NOLC1,TOP2A,PBK,CRYAB,EIF4G2,KPNA2,UPF1	HMOX1,PAPOLA,SERPINE1,MSH2,SRSF6,CCNB1,THBS1,ASF1B,LSM14B,TPX2,PDE12,PNKP,MTA1,UBE2C,CUX1,MSN,RRM2,NFIA,NOLC1,TOP2A,PBK,CRYAB,EIF4G2,KPNA2,UPF1	0.00036	0.0165	regulation of macromolecule metabolic process
Process	GO.0065003	11	1514	9606	HMOX1,SRSF6,CCNB1,ASF1B,ANLN,COL6A2,UBE2C,DHX30,CRYAB,NAP1L1,ACACA	HMOX1,SRSF6,CCNB1,ASF1B,ANLN,COL6A2,UBE2C,DHX30,CRYAB,NAP1L1,ACACA	0.00042	0.0165	protein-containing complex assembly
Process	GO.0071103	6	257	9606	CCNB1,MCM4,ASF1B,MCM6,TOP2A,NAP1L1	CCNB1,MCM4,ASF1B,MCM6,TOP2A,NAP1L1	2.53e-05	0.0034	DNA conformation change
Process	GO.0071281	2	10	9606	HMOX1,CCNB1	HMOX1,CCNB1	0.00032	0.0165	cellular response to iron ion
Process	GO.0080090	26	5982	9606	HMOX1,PAPOLA,SERPINE1,MSH2,SRSF6,CCNB1,THBS1,ASF1B,LSM14B,TPX2,PDE12,PNKP,MTA1,UBE2C,CUX1,MSN,RRM2,NFIA,NOLC1,TOP2A,PBK,CRYAB,EIF4G2,KPNA2,UPF1,ACACA	HMOX1,PAPOLA,SERPINE1,MSH2,SRSF6,CCNB1,THBS1,ASF1B,LSM14B,TPX2,PDE12,PNKP,MTA1,UBE2C,CUX1,MSN,RRM2,NFIA,NOLC1,TOP2A,PBK,CRYAB,EIF4G2,KPNA2,UPF1,ACACA	8.57e-05	0.0079	regulation of primary metabolic process
Process	GO.0090304	19	3941	9606	PAPOLA,MSH2,SRSF6,MCM4,ASF1B,MCM6,PCLAF,PDE12,PNKP,MTA1,CUX1,RRM2,NFIA,NOLC1,DHX30,TOP2A,KPNA2,UPF1,NAP1L1	PAPOLA,MSH2,SRSF6,MCM4,ASF1B,MCM6,KIAA0101,PDE12,PNKP,MTA1,CUX1,RRM2,NFIA,NOLC1,DHX30,TOP2A,KPNA2,UPF1,NAP1L1	0.00045	0.0168	nucleic acid metabolic process
Process	GO.1901360	22	4963	9606	HMOX1,PAPOLA,MSH2,SRSF6,MCM4,ASF1B,MCM6,PCLAF,PDE12,PNKP,MTA1,CUX1,RRM2,NFIA,NOLC1,DHX30,TOP2A,KPNA2,COASY,UPF1,NAP1L1,ACACA	HMOX1,PAPOLA,MSH2,SRSF6,MCM4,ASF1B,MCM6,KIAA0101,PDE12,PNKP,MTA1,CUX1,RRM2,NFIA,NOLC1,DHX30,TOP2A,KPNA2,COASY,UPF1,NAP1L1,ACACA	0.00039	0.0165	organic cyclic compound metabolic process
Process	GO.1901700	10	1427	9606	HMOX1,SERPINE1,SRSF6,CCNB1,THBS1,COL6A2,MSN,CRYAB,UPF1,ACACA	HMOX1,SERPINE1,SRSF6,CCNB1,THBS1,COL6A2,MSN,CRYAB,UPF1,ACACA	0.0011	0.0281	response to oxygen-containing compound
Process	GO.1902041	3	57	9606	HMOX1,SERPINE1,THBS1	HMOX1,SERPINE1,THBS1	0.00033	0.0165	regulation of extrinsic apoptotic signaling pathway via death domain receptors
Process	GO.1903047	10	564	9606	MSH2,CCNB1,MCM4,MCM6,ANLN,TPX2,UBE2C,RRM2,KIF20A,TOP2A	MSH2,CCNB1,MCM4,MCM6,ANLN,TPX2,UBE2C,RRM2,KIF20A,TOP2A	4.32e-07	0.00013	mitotic cell cycle process
Process	GO.1903311	5	238	9606	PAPOLA,SRSF6,CCNB1,PDE12,UPF1	PAPOLA,SRSF6,CCNB1,PDE12,UPF1	0.00021	0.0131	regulation of mRNA metabolic process
Process	GO.1903587	2	13	9606	HMOX1,THBS1	HMOX1,THBS1	0.00051	0.0174	regulation of blood vessel endothelial cell proliferation involved in sprouting angiogenesis
Process	GO.1904035	4	78	9606	HMOX1,SERPINE1,SRSF6,THBS1	HMOX1,SERPINE1,SRSF6,THBS1	3.39e-05	0.004	regulation of epithelial cell apoptotic process
Process	GO.1904036	3	38	9606	HMOX1,SERPINE1,SRSF6	HMOX1,SERPINE1,SRSF6	0.00011	0.0093	negative regulation of epithelial cell apoptotic process
Process	GO.2001237	3	104	9606	HMOX1,SERPINE1,THBS1	HMOX1,SERPINE1,THBS1	0.0018	0.0415	negative regulation of extrinsic apoptotic signaling pathway
RCTM	HSA-1169410	3	77	9606	PDE12,EIF4G2,KPNA2	PDE12,EIF4G2,KPNA2	0.00077	0.0315	Antiviral mechanism by IFN-stimulated genes
RCTM	HSA-174048	2	22	9606	CCNB1,UBE2C	CCNB1,UBE2C	0.0013	0.0324	APC/C:Cdc20 mediated degradation of Cyclin B
RCTM	HSA-176412	2	18	9606	CCNB1,UBE2C	CCNB1,UBE2C	0.00091	0.0315	Phosphorylation of the APC/C
RCTM	HSA-176974	2	11	9606	MCM4,MCM6	MCM4,MCM6	0.00038	0.0186	Unwinding of DNA
RCTM	HSA-453279	5	145	9606	CCNB1,MCM4,MCM6,RRM2,TOP2A	CCNB1,MCM4,MCM6,RRM2,TOP2A	2.09e-05	0.0029	Mitotic G1-G1/S phases
RCTM	HSA-69052	3	86	9606	MCM4,MCM6,UBE2C	MCM4,MCM6,UBE2C	0.001	0.0315	Switching of origins to a post-replicative state
RCTM	HSA-69206	4	128	9606	CCNB1,MCM4,MCM6,RRM2	CCNB1,MCM4,MCM6,RRM2	0.00022	0.0133	G1/S Transition
RCTM	HSA-69278	8	483	9606	CCNB1,MCM4,MCM6,TPX2,UBE2C,RRM2,KIF20A,TOP2A	CCNB1,MCM4,MCM6,TPX2,UBE2C,RRM2,KIF20A,TOP2A	1.17e-05	0.0029	Cell Cycle, Mitotic
RCTM	HSA-74160	10	1366	9606	PAPOLA,SERPINE1,MSH2,SRSF6,CCNB1,THBS1,TPX2,MTA1,RRM2,NFIA	PAPOLA,SERPINE1,MSH2,SRSF6,CCNB1,THBS1,TPX2,MTA1,RRM2,NFIA	0.00077	0.0315	Gene expression (Transcription)
SMART	SM00350	2	8	9606	MCM4,MCM6	MCM4,MCM6	0.00022	0.0103	minichromosome maintenance proteins

## Sheet: GBM6067-UP
category	term	number_of_genes	number_of_genes_in_background	ncbiTaxonId	inputGenes	preferredNames	p_value	fdr	description
Component	GO.0005634	31	6892	9606	POLR2I,LAP3,OAS3,OASL,NT5E,SP110,SAMHD1,PML,UBE2L6,DTX3L,TREX1,STAT2,MX2,OAS2,SP100,WARS,PARP9,STAT1,IFI16,CMTR1,TAP2,ISG15,CNP,ZNFX1,MX1,OAS1,SP140L,PNPT1,HELZ2,PARP14,RNF213	POLR2I,LAP3,OAS3,OASL,NT5E,SP110,SAMHD1,PML,UBE2L6,DTX3L,TREX1,STAT2,MX2,OAS2,SP100,WARS,PARP9,STAT1,IFI16,CMTR1,TAP2,ISG15,CNP,ZNFX1,MX1,OAS1,SP140L,PNPT1,HELZ2,PARP14,RNF213	0.00029	0.0024	nucleus
Component	GO.0005654	21	3446	9606	POLR2I,LAP3,OAS3,OASL,NT5E,SAMHD1,PML,UBE2L6,DTX3L,STAT2,OAS2,SP100,PARP9,STAT1,IFI16,CMTR1,TAP2,ISG15,CNP,SP140L,HELZ2	POLR2I,LAP3,OAS3,OASL,NT5E,SAMHD1,PML,UBE2L6,DTX3L,STAT2,OAS2,SP100,PARP9,STAT1,IFI16,CMTR1,TAP2,ISG15,CNP,SP140L,HELZ2	9.98e-05	0.00099	nucleoplasm
Component	GO.0005730	7	926	9606	POLR2I,OASL,PML,SP100,STAT1,IFI16,RNF213	POLR2I,OASL,PML,SP100,STAT1,IFI16,RNF213	0.0111	0.0426	nucleolus
Component	GO.0005737	42	11238	9606	LAP3,OAS3,BST2,OASL,NT5E,LGALS3BP,PML,UBE2L6,DTX3L,TREX1,STAT2,MX2,RFTN1,OAS2,SP100,TAP1,WARS,PARP9,STAT1,IFI16,IFI44,IFI44L,IFIT1,IFIT3,CMTR1,TAP2,HLA-C,HLA-E,ISG15,DDX58,SAMD9,CNP,HLA-A,MX1,IFI30,OAS1,PNPT1,TAPBP,HLA-H,PARP14,RNF213,CYP1B1	LAP3,OAS3,BST2,OASL,NT5E,LGALS3BP,PML,UBE2L6,DTX3L,TREX1,STAT2,MX2,RFTN1,OAS2,SP100,TAP1,WARS,PARP9,STAT1,IFI16,IFI44,IFI44L,IFIT1,IFIT3,CMTR1,TAP2,HLA-C,HLA-E,ISG15,DDX58,SAMD9,CNP,HLA-A,MX1,IFI30,OAS1,PNPT1,TAPBP,HFE,PARP14,RNF213,CYP1B1	0.00034	0.0026	cytoplasm
Component	GO.0005768	9	876	9606	BST2,PML,DTX3L,RFTN1,HLA-C,HLA-E,SAMD9,HLA-A,HLA-H	BST2,PML,DTX3L,RFTN1,HLA-C,HLA-E,SAMD9,HLA-A,HFE	0.00048	0.0034	endosome
Component	GO.0005769	8	341	9606	PML,DTX3L,RFTN1,HLA-C,HLA-E,SAMD9,HLA-A,HLA-H	PML,DTX3L,RFTN1,HLA-C,HLA-E,SAMD9,HLA-A,HFE	3.52e-06	0.0001	early endosome
Component	GO.0005783	12	1796	9606	PML,TREX1,TAP1,TAP2,HLA-C,HLA-E,HLA-A,MX1,OAS1,PNPT1,TAPBP,CYP1B1	PML,TREX1,TAP1,TAP2,HLA-C,HLA-E,HLA-A,MX1,OAS1,PNPT1,TAPBP,CYP1B1	0.0023	0.0114	endoplasmic reticulum
Component	GO.0005789	11	1022	9606	PML,TREX1,TAP1,TAP2,HLA-C,HLA-E,HLA-A,MX1,PNPT1,TAPBP,CYP1B1	PML,TREX1,TAP1,TAP2,HLA-C,HLA-E,HLA-A,MX1,PNPT1,TAPBP,CYP1B1	6.75e-05	0.00082	endoplasmic reticulum membrane
Component	GO.0005829	29	4958	9606	LAP3,OAS3,BST2,OASL,NT5E,PML,UBE2L6,DTX3L,TREX1,STAT2,MX2,OAS2,WARS,PARP9,STAT1,IFI16,IFIT1,IFIT3,CMTR1,ISG15,DDX58,SAMD9,CNP,MX1,IFI30,OAS1,PNPT1,PARP14,RNF213	LAP3,OAS3,BST2,OASL,NT5E,PML,UBE2L6,DTX3L,TREX1,STAT2,MX2,OAS2,WARS,PARP9,STAT1,IFI16,IFIT1,IFIT3,CMTR1,ISG15,DDX58,SAMD9,CNP,MX1,IFI30,OAS1,PNPT1,PARP14,RNF213	3.03e-06	0.0001	cytosol
Component	GO.0012505	20	4347	9606	LAP3,BST2,LGALS3BP,PML,DTX3L,TREX1,MX2,RFTN1,TAP1,TAP2,HLA-C,HLA-E,SAMD9,HLA-A,MX1,OAS1,PNPT1,TAPBP,HLA-H,CYP1B1	LAP3,BST2,LGALS3BP,PML,DTX3L,TREX1,MX2,RFTN1,TAP1,TAP2,HLA-C,HLA-E,SAMD9,HLA-A,MX1,OAS1,PNPT1,TAPBP,HFE,CYP1B1	0.006	0.0259	endomembrane system
Component	GO.0012507	3	56	9606	HLA-C,HLA-E,HLA-A	HLA-C,HLA-E,HLA-A	0.00051	0.0036	ER to Golgi transport vesicle membrane
Component	GO.0030176	6	147	9606	TAP1,TAP2,HLA-C,HLA-E,HLA-A,TAPBP	TAP1,TAP2,HLA-C,HLA-E,HLA-A,TAPBP	3.09e-06	0.0001	integral component of endoplasmic reticulum membrane
Component	GO.0030659	7	724	9606	BST2,TAP1,TAP2,HLA-C,HLA-E,HLA-A,TAPBP	BST2,TAP1,TAP2,HLA-C,HLA-E,HLA-A,TAPBP	0.003	0.0139	cytoplasmic vesicle membrane
Component	GO.0030670	6	71	9606	TAP1,TAP2,HLA-C,HLA-E,HLA-A,TAPBP	TAP1,TAP2,HLA-C,HLA-E,HLA-A,TAPBP	5.29e-08	1.32e-05	phagocytic vesicle membrane
Component	GO.0031410	14	2226	9606	BST2,LGALS3BP,PML,DTX3L,RFTN1,TAP1,TAP2,HLA-C,HLA-E,SAMD9,CNP,HLA-A,TAPBP,HLA-H	BST2,LGALS3BP,PML,DTX3L,RFTN1,TAP1,TAP2,HLA-C,HLA-E,SAMD9,CNP,HLA-A,TAPBP,HFE	0.0016	0.0084	cytoplasmic vesicle
Component	GO.0031901	5	143	9606	PML,DTX3L,HLA-C,HLA-E,HLA-A	PML,DTX3L,HLA-C,HLA-E,HLA-A	4.46e-05	0.00068	early endosome membrane
Component	GO.0031981	22	4030	9606	POLR2I,LAP3,OAS3,OASL,NT5E,SAMHD1,PML,UBE2L6,DTX3L,STAT2,OAS2,SP100,PARP9,STAT1,IFI16,CMTR1,TAP2,ISG15,CNP,SP140L,HELZ2,RNF213	POLR2I,LAP3,OAS3,OASL,NT5E,SAMHD1,PML,UBE2L6,DTX3L,STAT2,OAS2,SP100,PARP9,STAT1,IFI16,CMTR1,TAP2,ISG15,CNP,SP140L,HELZ2,RNF213	0.00033	0.0025	nuclear lumen
Component	GO.0031984	12	1616	9606	LAP3,PML,TREX1,TAP1,TAP2,HLA-C,HLA-E,HLA-A,MX1,PNPT1,TAPBP,CYP1B1	LAP3,PML,TREX1,TAP1,TAP2,HLA-C,HLA-E,HLA-A,MX1,PNPT1,TAPBP,CYP1B1	0.00092	0.0054	organelle subcompartment
Component	GO.0033116	3	66	9606	TAP1,TAP2,TAPBP	TAP1,TAP2,TAPBP	0.00081	0.0049	endoplasmic reticulum-Golgi intermediate compartment membrane
Component	GO.0042612	3	8	9606	HLA-C,HLA-E,HLA-A	HLA-C,HLA-E,HLA-A	2.86e-06	0.0001	MHC class I protein complex
Component	GO.0042824	3	4	9606	TAP1,TAP2,TAPBP	TAP1,TAP2,TAPBP	6.1e-07	7.6e-05	MHC class I peptide loading complex
Component	GO.0042825	2	2	9606	TAP1,TAP2	TAP1,TAP2	4.12e-05	0.00068	TAP complex
Component	GO.0043226	46	12432	9606	POLR2I,LAP3,OAS3,BST2,OASL,NT5E,SP110,LGALS3BP,SAMHD1,PML,UBE2L6,GNG3,DTX3L,TREX1,STAT2,MX2,RFTN1,OAS2,SP100,TAP1,WARS,PARP9,STAT1,IFI16,IFIT3,CMTR1,TAP2,HLA-C,HLA-E,ISG15,DDX58,SAMD9,CNP,ZNFX1,HLA-A,MX1,IFI30,OAS1,SP140L,PNPT1,TAPBP,HELZ2,HLA-H,PARP14,RNF213,CYP1B1	POLR2I,LAP3,OAS3,BST2,OASL,NT5E,SP110,LGALS3BP,SAMHD1,PML,UBE2L6,GNG3,DTX3L,TREX1,STAT2,MX2,RFTN1,OAS2,SP100,TAP1,WARS,PARP9,STAT1,IFI16,IFIT3,CMTR1,TAP2,HLA-C,HLA-E,ISG15,DDX58,SAMD9,CNP,ZNFX1,HLA-A,MX1,IFI30,OAS1,SP140L,PNPT1,TAPBP,HELZ2,HFE,PARP14,RNF213,CYP1B1	5.39e-05	0.00071	organelle
Component	GO.0043227	44	11244	9606	POLR2I,LAP3,OAS3,BST2,OASL,NT5E,SP110,LGALS3BP,SAMHD1,PML,UBE2L6,DTX3L,TREX1,STAT2,MX2,RFTN1,OAS2,SP100,TAP1,WARS,PARP9,STAT1,IFI16,IFIT3,CMTR1,TAP2,HLA-C,HLA-E,ISG15,SAMD9,CNP,ZNFX1,HLA-A,MX1,IFI30,OAS1,SP140L,PNPT1,TAPBP,HELZ2,HLA-H,PARP14,RNF213,CYP1B1	POLR2I,LAP3,OAS3,BST2,OASL,NT5E,SP110,LGALS3BP,SAMHD1,PML,UBE2L6,DTX3L,TREX1,STAT2,MX2,RFTN1,OAS2,SP100,TAP1,WARS,PARP9,STAT1,IFI16,IFIT3,CMTR1,TAP2,HLA-C,HLA-E,ISG15,SAMD9,CNP,ZNFX1,HLA-A,MX1,IFI30,OAS1,SP140L,PNPT1,TAPBP,HELZ2,HFE,PARP14,RNF213,CYP1B1	2.78e-05	0.00053	membrane-bounded organelle
Component	GO.0043229	45	12193	9606	POLR2I,LAP3,OAS3,BST2,OASL,NT5E,SP110,LGALS3BP,SAMHD1,PML,UBE2L6,DTX3L,TREX1,STAT2,MX2,RFTN1,OAS2,SP100,TAP1,WARS,PARP9,STAT1,IFI16,IFIT3,CMTR1,TAP2,HLA-C,HLA-E,ISG15,DDX58,SAMD9,CNP,ZNFX1,HLA-A,MX1,IFI30,OAS1,SP140L,PNPT1,TAPBP,HELZ2,HLA-H,PARP14,RNF213,CYP1B1	POLR2I,LAP3,OAS3,BST2,OASL,NT5E,SP110,LGALS3BP,SAMHD1,PML,UBE2L6,DTX3L,TREX1,STAT2,MX2,RFTN1,OAS2,SP100,TAP1,WARS,PARP9,STAT1,IFI16,IFIT3,CMTR1,TAP2,HLA-C,HLA-E,ISG15,DDX58,SAMD9,CNP,ZNFX1,HLA-A,MX1,IFI30,OAS1,SP140L,PNPT1,TAPBP,HELZ2,HFE,PARP14,RNF213,CYP1B1	0.00011	0.00099	intracellular organelle
Component	GO.0043231	41	10365	9606	POLR2I,LAP3,OAS3,BST2,OASL,NT5E,SP110,SAMHD1,PML,UBE2L6,DTX3L,TREX1,STAT2,MX2,OAS2,SP100,TAP1,WARS,PARP9,STAT1,IFI16,IFIT3,CMTR1,TAP2,HLA-C,HLA-E,ISG15,SAMD9,CNP,ZNFX1,HLA-A,MX1,IFI30,OAS1,SP140L,PNPT1,TAPBP,HELZ2,PARP14,RNF213,CYP1B1	POLR2I,LAP3,OAS3,BST2,OASL,NT5E,SP110,SAMHD1,PML,UBE2L6,DTX3L,TREX1,STAT2,MX2,OAS2,SP100,TAP1,WARS,PARP9,STAT1,IFI16,IFIT3,CMTR1,TAP2,HLA-C,HLA-E,ISG15,SAMD9,CNP,ZNFX1,HLA-A,MX1,IFI30,OAS1,SP140L,PNPT1,TAPBP,HELZ2,PARP14,RNF213,CYP1B1	0.0001	0.00099	intracellular membrane-bounded organelle
Component	GO.0044424	49	13996	9606	POLR2I,LAP3,OAS3,BST2,OASL,NT5E,SP110,LGALS3BP,SAMHD1,PML,UBE2L6,GNG3,DTX3L,TREX1,STAT2,MX2,RFTN1,OAS2,SP100,TAP1,WARS,PARP9,STAT1,IFI16,IFI44,IFI44L,IFIT1,IFIT3,CMTR1,TAP2,HLA-C,HLA-E,ISG15,DDX58,SAMD9,CNP,ZNFX1,HLA-A,MX1,IFI30,OAS1,SP140L,PNPT1,TAPBP,HELZ2,HLA-H,PARP14,RNF213,CYP1B1	POLR2I,LAP3,OAS3,BST2,OASL,NT5E,SP110,LGALS3BP,SAMHD1,PML,UBE2L6,GNG3,DTX3L,TREX1,STAT2,MX2,RFTN1,OAS2,SP100,TAP1,WARS,PARP9,STAT1,IFI16,IFI44,IFI44L,IFIT1,IFIT3,CMTR1,TAP2,HLA-C,HLA-E,ISG15,DDX58,SAMD9,CNP,ZNFX1,HLA-A,MX1,IFI30,OAS1,SP140L,PNPT1,TAPBP,HELZ2,HFE,PARP14,RNF213,CYP1B1	4.5e-05	0.00068	intracellular part
Component	GO.0044428	25	4359	9606	POLR2I,LAP3,OAS3,OASL,NT5E,SAMHD1,PML,UBE2L6,DTX3L,TREX1,STAT2,MX2,OAS2,SP100,PARP9,STAT1,IFI16,CMTR1,TAP2,ISG15,CNP,MX1,SP140L,HELZ2,RNF213	POLR2I,LAP3,OAS3,OASL,NT5E,SAMHD1,PML,UBE2L6,DTX3L,TREX1,STAT2,MX2,OAS2,SP100,PARP9,STAT1,IFI16,CMTR1,TAP2,ISG15,CNP,MX1,SP140L,HELZ2,RNF213	3.82e-05	0.00068	nuclear part
Component	GO.0044433	10	1447	9606	BST2,LGALS3BP,PML,DTX3L,TAP1,TAP2,HLA-C,HLA-E,HLA-A,TAPBP	BST2,LGALS3BP,PML,DTX3L,TAP1,TAP2,HLA-C,HLA-E,HLA-A,TAPBP	0.0044	0.0193	cytoplasmic vesicle part
Component	GO.0044444	39	9377	9606	LAP3,OAS3,BST2,OASL,NT5E,LGALS3BP,PML,UBE2L6,DTX3L,TREX1,STAT2,MX2,RFTN1,OAS2,TAP1,WARS,PARP9,STAT1,IFI16,IFIT1,IFIT3,CMTR1,TAP2,HLA-C,HLA-E,ISG15,DDX58,SAMD9,CNP,HLA-A,MX1,IFI30,OAS1,PNPT1,TAPBP,HLA-H,PARP14,RNF213,CYP1B1	LAP3,OAS3,BST2,OASL,NT5E,LGALS3BP,PML,UBE2L6,DTX3L,TREX1,STAT2,MX2,RFTN1,OAS2,TAP1,WARS,PARP9,STAT1,IFI16,IFIT1,IFIT3,CMTR1,TAP2,HLA-C,HLA-E,ISG15,DDX58,SAMD9,CNP,HLA-A,MX1,IFI30,OAS1,PNPT1,TAPBP,HFE,PARP14,RNF213,CYP1B1	6.57e-05	0.00082	cytoplasmic part
Component	GO.0044446	36	8882	9606	POLR2I,LAP3,OAS3,BST2,OASL,NT5E,LGALS3BP,SAMHD1,PML,UBE2L6,DTX3L,TREX1,STAT2,MX2,OAS2,SP100,TAP1,PARP9,STAT1,IFI16,CMTR1,TAP2,HLA-C,HLA-E,ISG15,CNP,HLA-A,MX1,IFI30,SP140L,PNPT1,TAPBP,HELZ2,HLA-H,RNF213,CYP1B1	POLR2I,LAP3,OAS3,BST2,OASL,NT5E,LGALS3BP,SAMHD1,PML,UBE2L6,DTX3L,TREX1,STAT2,MX2,OAS2,SP100,TAP1,PARP9,STAT1,IFI16,CMTR1,TAP2,HLA-C,HLA-E,ISG15,CNP,HLA-A,MX1,IFI30,SP140L,PNPT1,TAPBP,HELZ2,HFE,RNF213,CYP1B1	0.00045	0.0033	intracellular organelle part
Component	GO.0055037	4	164	9606	HLA-C,HLA-E,HLA-A,HLA-H	HLA-C,HLA-E,HLA-A,HFE	0.001	0.0058	recycling endosome
Component	GO.0055038	3	74	9606	HLA-C,HLA-E,HLA-A	HLA-C,HLA-E,HLA-A	0.0011	0.0061	recycling endosome membrane
Component	GO.0070013	25	5162	9606	POLR2I,LAP3,OAS3,OASL,NT5E,LGALS3BP,SAMHD1,PML,UBE2L6,DTX3L,STAT2,OAS2,SP100,PARP9,STAT1,IFI16,CMTR1,TAP2,ISG15,CNP,IFI30,SP140L,PNPT1,HELZ2,RNF213	POLR2I,LAP3,OAS3,OASL,NT5E,LGALS3BP,SAMHD1,PML,UBE2L6,DTX3L,STAT2,OAS2,SP100,PARP9,STAT1,IFI16,CMTR1,TAP2,ISG15,CNP,IFI30,SP140L,PNPT1,HELZ2,RNF213	0.00066	0.0043	intracellular organelle lumen
Component	GO.0071556	4	26	9606	HLA-C,HLA-E,HLA-A,TAPBP	HLA-C,HLA-E,HLA-A,TAPBP	1.14e-06	9.06e-05	integral component of lumenal side of endoplasmic reticulum membrane
Component	GO.0098552	6	436	9606	GNG3,HLA-C,HLA-E,HLA-A,TAPBP,HLA-H	GNG3,HLA-C,HLA-E,HLA-A,TAPBP,HFE	0.0011	0.0059	side of membrane
Component	GO.0098796	8	1047	9606	GNG3,TAP1,TAP2,HLA-C,HLA-E,HLA-A,TAPBP,HLA-H	GNG3,TAP1,TAP2,HLA-C,HLA-E,HLA-A,TAPBP,HFE	0.0062	0.0263	membrane protein complex
Component	GO.0098797	5	502	9606	GNG3,HLA-C,HLA-E,HLA-A,HLA-H	GNG3,HLA-C,HLA-E,HLA-A,HFE	0.0108	0.0425	plasma membrane protein complex
Component	GO.0098805	11	1554	9606	BST2,PML,DTX3L,RFTN1,TAP1,TAP2,HLA-C,HLA-E,CNP,HLA-A,TAPBP	BST2,PML,DTX3L,RFTN1,TAP1,TAP2,HLA-C,HLA-E,CNP,HLA-A,TAPBP	0.0023	0.0114	whole membrane
Component	GO.0098827	11	1025	9606	PML,TREX1,TAP1,TAP2,HLA-C,HLA-E,HLA-A,MX1,PNPT1,TAPBP,CYP1B1	PML,TREX1,TAP1,TAP2,HLA-C,HLA-E,HLA-A,MX1,PNPT1,TAPBP,CYP1B1	6.93e-05	0.00082	endoplasmic reticulum subcompartment
Function	GO.0000166	16	2097	9606	OAS3,OASL,NT5E,SAMHD1,MX2,OAS2,TAP1,WARS,IFI44L,TAP2,DDX58,CNP,MX1,OAS1,HELZ2,PARP14	OAS3,OASL,NT5E,SAMHD1,MX2,OAS2,TAP1,WARS,IFI44L,TAP2,DDX58,CNP,MX1,OAS1,HELZ2,PARP14	7.28e-05	0.00082	nucleotide binding
Function	GO.0001730	3	3	9606	OAS3,OAS2,OAS1	OAS3,OAS2,OAS1	3.49e-07	2.12e-05	2'-5'-oligoadenylate synthetase activity
Function	GO.0003676	21	3332	9606	POLR2I,OAS3,OASL,SP110,SAMHD1,PML,TREX1,STAT2,RFTN1,OAS2,SP100,STAT1,IFI16,IFIT1,CMTR1,DDX58,CNP,OAS1,SP140L,PNPT1,HELZ2	POLR2I,OAS3,OASL,SP110,SAMHD1,PML,TREX1,STAT2,RFTN1,OAS2,SP100,STAT1,IFI16,IFIT1,CMTR1,DDX58,CNP,OAS1,SP140L,PNPT1,HELZ2	6.04e-05	0.00082	nucleic acid binding
Function	GO.0003723	10	850	9606	OAS3,OASL,SAMHD1,RFTN1,OAS2,IFIT1,DDX58,CNP,OAS1,PNPT1	OAS3,OASL,SAMHD1,RFTN1,OAS2,IFIT1,DDX58,CNP,OAS1,PNPT1	7.37e-05	0.00082	RNA binding
Function	GO.0003725	6	70	9606	OAS3,OASL,RFTN1,OAS2,DDX58,OAS1	OAS3,OASL,RFTN1,OAS2,DDX58,OAS1	4.89e-08	3.96e-06	double-stranded RNA binding
Function	GO.0003824	29	5592	9606	POLR2I,LAP3,OAS3,OASL,NT5E,SAMHD1,UBE2L6,GNG3,DTX3L,TREX1,MX2,OAS2,TAP1,WARS,PARP9,CMTR1,TAP2,DDX58,CNP,MX1,IFI30,OAS1,PNPT1,TAPBP,HELZ2,PARP14,C1R,RNF213,CYP1B1	POLR2I,LAP3,OAS3,OASL,NT5E,SAMHD1,UBE2L6,GNG3,DTX3L,TREX1,MX2,OAS2,TAP1,WARS,PARP9,CMTR1,TAP2,DDX58,CNP,MX1,IFI30,OAS1,PNPT1,TAPBP,HELZ2,PARP14,C1R,RNF213,CYP1B1	3.77e-05	0.00054	catalytic activity
Function	GO.0003950	2	23	9606	PARP9,PARP14	PARP9,PARP14	0.002	0.0115	NAD+ ADP-ribosyltransferase activity
Function	GO.0005102	10	1513	9606	OASL,GNG3,TAP1,STAT1,TAP2,HLA-C,HLA-E,HLA-A,TAPBP,HLA-H	OASL,GNG3,TAP1,STAT1,TAP2,HLA-C,HLA-E,HLA-A,TAPBP,HFE	0.006	0.0282	signaling receptor binding
Function	GO.0005488	46	11878	9606	POLR2I,LAP3,OAS3,BST2,OASL,NT5E,SP110,SAMHD1,PML,UBE2L6,GNG3,DTX3L,TREX1,STAT2,MX2,RFTN1,OAS2,SP100,TAP1,WARS,PARP9,STAT1,IFI16,IFI44L,IFIT1,IFIT3,CMTR1,TAP2,HLA-C,HLA-E,DDX58,CNP,ZNFX1,HLA-A,MX1,OAS1,SP140L,PNPT1,TAPBP,HELZ2,HLA-H,PARP14,C1R,RSPRY1,RNF213,CYP1B1	POLR2I,LAP3,OAS3,BST2,OASL,NT5E,SP110,SAMHD1,PML,UBE2L6,GNG3,DTX3L,TREX1,STAT2,MX2,RFTN1,OAS2,SP100,TAP1,WARS,PARP9,STAT1,IFI16,IFI44L,IFIT1,IFIT3,CMTR1,TAP2,HLA-C,HLA-E,DDX58,CNP,ZNFX1,HLA-A,MX1,OAS1,SP140L,PNPT1,TAPBP,HELZ2,HFE,PARP14,C1R,RSPRY1,RNF213,CYP1B1	1.01e-05	0.00018	binding
Function	GO.0005515	26	6605	9606	BST2,OASL,SAMHD1,PML,UBE2L6,GNG3,DTX3L,TREX1,STAT2,MX2,SP100,TAP1,WARS,PARP9,STAT1,IFI16,IFIT3,TAP2,HLA-C,HLA-E,DDX58,HLA-A,MX1,TAPBP,HLA-H,PARP14	BST2,OASL,SAMHD1,PML,UBE2L6,GNG3,DTX3L,TREX1,STAT2,MX2,SP100,TAP1,WARS,PARP9,STAT1,IFI16,IFIT3,TAP2,HLA-C,HLA-E,DDX58,HLA-A,MX1,TAPBP,HFE,PARP14	0.0114	0.047	protein binding
Function	GO.0008408	2	47	9606	TREX1,PNPT1	TREX1,PNPT1	0.0075	0.0331	3'-5' exonuclease activity
Function	GO.0015433	3	3	9606	TAP1,TAP2,TAPBP	TAP1,TAP2,TAPBP	3.49e-07	2.12e-05	peptide antigen-transporting ATPase activity
Function	GO.0016779	5	128	9606	POLR2I,OAS3,OAS2,OAS1,PNPT1	POLR2I,OAS3,OAS2,OAS1,PNPT1	2.67e-05	0.00043	nucleotidyltransferase activity
Function	GO.0016787	16	2448	9606	LAP3,NT5E,SAMHD1,GNG3,TREX1,MX2,TAP1,TAP2,DDX58,CNP,MX1,PNPT1,TAPBP,HELZ2,C1R,RNF213	LAP3,NT5E,SAMHD1,GNG3,TREX1,MX2,TAP1,TAP2,DDX58,CNP,MX1,PNPT1,TAPBP,HELZ2,C1R,RNF213	0.00044	0.0031	hydrolase activity
Function	GO.0016796	2	48	9606	TREX1,PNPT1	TREX1,PNPT1	0.0078	0.0332	exonuclease activity, active with either ribo- or deoxyribonucleic acids and producing 5'-phosphomonoesters
Function	GO.0017076	13	1865	9606	OAS3,OASL,SAMHD1,MX2,OAS2,TAP1,WARS,IFI44L,TAP2,DDX58,MX1,OAS1,HELZ2	OAS3,OASL,SAMHD1,MX2,OAS2,TAP1,WARS,IFI44L,TAP2,DDX58,MX1,OAS1,HELZ2	0.00098	0.0061	purine nucleotide binding
Function	GO.0017111	9	778	9606	GNG3,MX2,TAP1,TAP2,DDX58,MX1,TAPBP,HELZ2,RNF213	GNG3,MX2,TAP1,TAP2,DDX58,MX1,TAPBP,HELZ2,RNF213	0.0002	0.0017	nucleoside-triphosphatase activity
Function	GO.0023029	2	5	9606	TAP1,TAP2	TAP1,TAP2	0.00014	0.0013	MHC class Ib protein binding
Function	GO.0030881	3	9	9606	HLA-E,HLA-A,HLA-H	HLA-E,HLA-A,HFE	3.8e-06	7.1e-05	beta-2-microglobulin binding
Function	GO.0032555	12	1853	9606	OAS3,OASL,MX2,OAS2,TAP1,WARS,IFI44L,TAP2,DDX58,MX1,OAS1,HELZ2	OAS3,OASL,MX2,OAS2,TAP1,WARS,IFI44L,TAP2,DDX58,MX1,OAS1,HELZ2	0.003	0.016	purine ribonucleotide binding
Function	GO.0035639	12	1794	9606	OAS3,OASL,MX2,OAS2,TAP1,WARS,IFI44L,TAP2,DDX58,MX1,OAS1,HELZ2	OAS3,OASL,MX2,OAS2,TAP1,WARS,IFI44L,TAP2,DDX58,MX1,OAS1,HELZ2	0.0023	0.0128	purine ribonucleoside triphosphate binding
Function	GO.0036094	17	2460	9606	OAS3,OASL,NT5E,SAMHD1,MX2,OAS2,TAP1,WARS,IFI44L,TAP2,DDX58,CNP,MX1,OAS1,HELZ2,PARP14,CYP1B1	OAS3,OASL,NT5E,SAMHD1,MX2,OAS2,TAP1,WARS,IFI44L,TAP2,DDX58,CNP,MX1,OAS1,HELZ2,PARP14,CYP1B1	0.00014	0.0013	small molecule binding
Function	GO.0042287	4	31	9606	TAP1,TAP2,HLA-E,TAPBP	TAP1,TAP2,HLA-E,TAPBP	2.16e-06	4.38e-05	MHC protein binding
Function	GO.0042288	3	20	9606	TAP1,HLA-E,TAPBP	TAP1,HLA-E,TAPBP	3e-05	0.00046	MHC class I protein binding
Function	GO.0042605	5	22	9606	TAP1,HLA-C,HLA-E,HLA-A,TAPBP	TAP1,HLA-C,HLA-E,HLA-A,TAPBP	8.3e-09	1.01e-06	peptide antigen binding
Function	GO.0042608	2	8	9606	HLA-E,HLA-A	HLA-E,HLA-A	0.00031	0.0023	T cell receptor binding
Function	GO.0042802	13	1754	9606	BST2,SAMHD1,PML,TREX1,STAT2,SP100,TAP1,WARS,STAT1,IFI16,IFIT3,DDX58,MX1	BST2,SAMHD1,PML,TREX1,STAT2,SP100,TAP1,WARS,STAT1,IFI16,IFIT3,DDX58,MX1	0.00055	0.0036	identical protein binding
Function	GO.0042803	7	830	9606	BST2,PML,TREX1,SP100,TAP1,WARS,STAT1	BST2,PML,TREX1,SP100,TAP1,WARS,STAT1	0.0063	0.0289	protein homodimerization activity
Function	GO.0043167	28	6066	9606	POLR2I,LAP3,OAS3,OASL,NT5E,SP110,SAMHD1,PML,DTX3L,TREX1,MX2,OAS2,TAP1,WARS,PARP9,IFI44L,TAP2,DDX58,ZNFX1,MX1,OAS1,SP140L,HELZ2,PARP14,C1R,RSPRY1,RNF213,CYP1B1	POLR2I,LAP3,OAS3,OASL,NT5E,SP110,SAMHD1,PML,DTX3L,TREX1,MX2,OAS2,TAP1,WARS,PARP9,IFI44L,TAP2,DDX58,ZNFX1,MX1,OAS1,SP140L,HELZ2,PARP14,C1R,RSPRY1,RNF213,CYP1B1	0.00053	0.0036	ion binding
Function	GO.0043168	15	2696	9606	OAS3,OASL,SAMHD1,MX2,OAS2,TAP1,WARS,PARP9,IFI44L,TAP2,DDX58,MX1,OAS1,HELZ2,PARP14	OAS3,OASL,SAMHD1,MX2,OAS2,TAP1,WARS,PARP9,IFI44L,TAP2,DDX58,MX1,OAS1,HELZ2,PARP14	0.0036	0.0181	anion binding
Function	GO.0044389	6	325	9606	PML,DTX3L,STAT2,PARP9,STAT1,DDX58	PML,DTX3L,STAT2,PARP9,STAT1,DDX58	0.00023	0.0019	ubiquitin-like protein ligase binding
Function	GO.0046872	19	4087	9606	POLR2I,LAP3,OAS3,NT5E,SP110,SAMHD1,PML,DTX3L,TREX1,OAS2,DDX58,ZNFX1,OAS1,SP140L,HELZ2,C1R,RSPRY1,RNF213,CYP1B1	POLR2I,LAP3,OAS3,NT5E,SP110,SAMHD1,PML,DTX3L,TREX1,OAS2,DDX58,ZNFX1,OAS1,SP140L,HELZ2,C1R,RSPRY1,RNF213,CYP1B1	0.0069	0.0312	metal ion binding
Function	GO.0046977	5	7	9606	TAP1,TAP2,HLA-C,HLA-A,TAPBP	TAP1,TAP2,HLA-C,HLA-A,TAPBP	8.39e-11	2.04e-08	TAP binding
Function	GO.0046978	3	4	9606	TAP1,TAP2,TAPBP	TAP1,TAP2,TAPBP	6.1e-07	2.31e-05	TAP1 binding
Function	GO.0046979	2	3	9606	TAP1,TAPBP	TAP1,TAPBP	6.86e-05	0.00082	TAP2 binding
Function	GO.0097159	31	5382	9606	POLR2I,OAS3,OASL,NT5E,SP110,SAMHD1,PML,TREX1,STAT2,MX2,RFTN1,OAS2,SP100,TAP1,WARS,PARP9,STAT1,IFI16,IFI44L,IFIT1,CMTR1,TAP2,DDX58,CNP,MX1,OAS1,SP140L,PNPT1,HELZ2,PARP14,CYP1B1	POLR2I,OAS3,OASL,NT5E,SP110,SAMHD1,PML,TREX1,STAT2,MX2,RFTN1,OAS2,SP100,TAP1,WARS,PARP9,STAT1,IFI16,IFI44L,IFIT1,CMTR1,TAP2,DDX58,CNP,MX1,OAS1,SP140L,PNPT1,HELZ2,PARP14,CYP1B1	1.29e-06	2.84e-05	organic cyclic compound binding
Function	GO.0097367	14	2163	9606	OAS3,OASL,SAMHD1,MX2,OAS2,TAP1,WARS,PARP9,IFI44L,TAP2,DDX58,MX1,OAS1,HELZ2	OAS3,OASL,SAMHD1,MX2,OAS2,TAP1,WARS,PARP9,IFI44L,TAP2,DDX58,MX1,OAS1,HELZ2	0.0012	0.0075	carbohydrate derivative binding
Function	GO.0097677	2	6	9606	DTX3L,PARP9	DTX3L,PARP9	0.00019	0.0017	STAT family protein binding
Function	GO.0140098	5	345	9606	POLR2I,SAMHD1,WARS,CMTR1,PNPT1	POLR2I,SAMHD1,WARS,CMTR1,PNPT1	0.0023	0.0128	catalytic activity, acting on RNA
Function	GO.1901363	31	5305	9606	POLR2I,OAS3,OASL,NT5E,SP110,SAMHD1,PML,TREX1,STAT2,MX2,RFTN1,OAS2,SP100,TAP1,WARS,PARP9,STAT1,IFI16,IFI44L,IFIT1,CMTR1,TAP2,DDX58,CNP,MX1,OAS1,SP140L,PNPT1,HELZ2,PARP14,CYP1B1	POLR2I,OAS3,OASL,NT5E,SP110,SAMHD1,PML,TREX1,STAT2,MX2,RFTN1,OAS2,SP100,TAP1,WARS,PARP9,STAT1,IFI16,IFI44L,IFIT1,CMTR1,TAP2,DDX58,CNP,MX1,OAS1,SP140L,PNPT1,HELZ2,PARP14,CYP1B1	9.18e-07	2.31e-05	heterocyclic compound binding
InterPro	IPR000375	2	6	9606	MX2,MX1	MX2,MX1	0.00019	0.0015	Dynamin central domain
InterPro	IPR000626	2	57	9606	OASL,ISG15	OASL,ISG15	0.0107	0.0336	Ubiquitin domain
InterPro	IPR000770	3	8	9606	SP110,SP100,SP140L	SP110,SP100,SP140L	2.86e-06	3.45e-05	SAND domain
InterPro	IPR001039	4	9	9606	HLA-C,HLA-E,HLA-A,HLA-H	HLA-C,HLA-E,HLA-A,HFE	3.08e-08	8.07e-07	MHC class I alpha chain, alpha1 alpha2 domains
InterPro	IPR001217	2	7	9606	STAT2,STAT1	STAT2,STAT1	0.00025	0.0016	Transcription factor STAT
InterPro	IPR001401	2	7	9606	MX2,MX1	MX2,MX1	0.00025	0.0016	Dynamin, GTPase domain
InterPro	IPR001487	2	41	9606	SP110,SP140L	SP110,SP140L	0.0058	0.0221	Bromodomain
InterPro	IPR001841	4	286	9606	PML,DTX3L,RSPRY1,RNF213	PML,DTX3L,RSPRY1,RNF213	0.0073	0.0248	Zinc finger, RING-type
InterPro	IPR002589	2	10	9606	PARP9,PARP14	PARP9,PARP14	0.00045	0.0021	Macro domain
InterPro	IPR002934	3	10	9606	OAS3,OAS2,OAS1	OAS3,OAS2,OAS1	4.93e-06	5.53e-05	Polymerase, nucleotidyl transferase domain
InterPro	IPR003006	3	38	9606	HLA-E,HLA-A,HLA-H	HLA-E,HLA-A,HFE	0.00017	0.0014	Immunoglobulin/major histocompatibility complex, conserved site
InterPro	IPR003130	2	6	9606	MX2,MX1	MX2,MX1	0.00019	0.0015	Dynamin GTPase effector
InterPro	IPR003439	2	49	9606	TAP1,TAP2	TAP1,TAP2	0.0081	0.027	ABC transporter-like
InterPro	IPR003593	3	134	9606	TAP1,TAP2,RNF213	TAP1,TAP2,RNF213	0.0057	0.0221	AAA+ ATPase domain
InterPro	IPR003597	5	43	9606	HLA-C,HLA-E,HLA-A,TAPBP,HLA-H	HLA-C,HLA-E,HLA-A,TAPBP,HFE	1.69e-07	3.78e-06	Immunoglobulin C1-set
InterPro	IPR004865	3	5	9606	SP110,SP100,SP140L	SP110,SP100,SP140L	9.74e-07	1.5e-05	HSR domain
InterPro	IPR006116	4	5	9606	OAS3,OASL,OAS2,OAS1	OAS3,OASL,OAS2,OAS1	5.47e-09	4.78e-07	2-5-oligoadenylate synthetase, N-terminal
InterPro	IPR006117	4	4	9606	OAS3,OASL,OAS2,OAS1	OAS3,OASL,OAS2,OAS1	3.05e-09	4.78e-07	2-5-oligoadenylate synthetase, conserved site
InterPro	IPR007110	5	470	9606	HLA-C,HLA-E,HLA-A,TAPBP,HLA-H	HLA-C,HLA-E,HLA-A,TAPBP,HFE	0.0083	0.0272	Immunoglobulin-like domain
InterPro	IPR008967	2	44	9606	STAT2,STAT1	STAT2,STAT1	0.0066	0.0236	p53-like transcription factor, DNA-binding
InterPro	IPR010579	3	4	9606	HLA-C,HLA-E,HLA-A	HLA-C,HLA-E,HLA-A	6.1e-07	1.2e-05	MHC class I, alpha chain, C-terminal
InterPro	IPR010919	3	12	9606	SP110,SP100,SP140L	SP110,SP100,SP140L	7.81e-06	7.67e-05	SAND-like domain superfamily
InterPro	IPR011161	4	24	9606	HLA-C,HLA-E,HLA-A,HLA-H	HLA-C,HLA-E,HLA-A,HFE	8.57e-07	1.5e-05	MHC class I-like antigen recognition-like
InterPro	IPR011162	4	39	9606	HLA-C,HLA-E,HLA-A,HLA-H	HLA-C,HLA-E,HLA-A,HFE	5.02e-06	5.53e-05	MHC classes I/II-like antigen recognition protein
InterPro	IPR011527	2	28	9606	TAP1,TAP2	TAP1,TAP2	0.0029	0.0121	ABC transporter type 1, transmembrane domain
InterPro	IPR012317	2	17	9606	PARP9,PARP14	PARP9,PARP14	0.0011	0.005	Poly(ADP-ribose) polymerase, catalytic domain
InterPro	IPR012345	2	7	9606	STAT2,STAT1	STAT2,STAT1	0.00025	0.0016	STAT transcription factor, DNA-binding, N-terminal
InterPro	IPR013026	3	127	9606	IFIT1,IFIT1B,IFIT3	IFIT1,IFIT1B,IFIT3	0.005	0.02	Tetratricopeptide repeat-containing domain
InterPro	IPR013305	2	3	9606	TAP1,TAP2	TAP1,TAP2	6.86e-05	0.0006	ABC transporter Tap-like
InterPro	IPR013799	2	7	9606	STAT2,STAT1	STAT2,STAT1	0.00025	0.0016	STAT transcription factor, protein interaction
InterPro	IPR013800	2	7	9606	STAT2,STAT1	STAT2,STAT1	0.00025	0.0016	STAT transcription factor, all-alpha domain
InterPro	IPR013801	2	7	9606	STAT2,STAT1	STAT2,STAT1	0.00025	0.0016	STAT transcription factor, DNA-binding
InterPro	IPR015988	2	7	9606	STAT2,STAT1	STAT2,STAT1	0.00025	0.0016	STAT transcription factor, coiled coil
InterPro	IPR017871	2	43	9606	TAP1,TAP2	TAP1,TAP2	0.0063	0.0232	ABC transporter, conserved site
InterPro	IPR018952	4	4	9606	OAS3,OASL,OAS2,OAS1	OAS3,OASL,OAS2,OAS1	3.05e-09	4.78e-07	2'-5'-oligoadenylate synthetase 1, domain 2/C-terminal
InterPro	IPR019734	3	133	9606	IFIT1,IFIT1B,IFIT3	IFIT1,IFIT1B,IFIT3	0.0056	0.0221	Tetratricopeptide repeat
InterPro	IPR019762	2	6	9606	MX2,MX1	MX2,MX1	0.00019	0.0015	Dynamin, GTPase region, conserved site
InterPro	IPR019786	2	64	9606	SP110,SP140L	SP110,SP140L	0.0133	0.0408	Zinc finger, PHD-type, conserved site
InterPro	IPR020850	2	6	9606	MX2,MX1	MX2,MX1	0.00019	0.0015	GTPase effector domain
InterPro	IPR022812	2	15	9606	MX2,MX1	MX2,MX1	0.00091	0.0041	Dynamin superfamily
InterPro	IPR024644	2	2	9606	IFI44,IFI44L	IFI44,IFI44L	4.12e-05	0.00038	Interferon-induced protein 44 family
InterPro	IPR026774	4	4	9606	OAS3,OASL,OAS2,OAS1	OAS3,OASL,OAS2,OAS1	3.05e-09	4.78e-07	2'-5'-oligoadenylate synthase
InterPro	IPR027417	12	849	9606	MX2,TAP1,IFI44,IFI44L,TAP2,DDX58,SAMD9,CNP,ZNFX1,MX1,HELZ2,RNF213	MX2,TAP1,IFI44,IFI44L,TAP2,DDX58,SAMD9,CNP,ZNFX1,MX1,HELZ2,RNF213	1.93e-06	2.52e-05	P-loop containing nucleoside triphosphate hydrolase
InterPro	IPR030381	2	14	9606	MX2,MX1	MX2,MX1	0.00081	0.0037	Dynamin-type guanine nucleotide-binding (G) domain
InterPro	IPR036179	5	478	9606	HLA-C,HLA-E,HLA-A,TAPBP,HLA-H	HLA-C,HLA-E,HLA-A,TAPBP,HFE	0.0089	0.0285	Immunoglobulin-like domain superfamily
InterPro	IPR036427	2	44	9606	SP110,SP140L	SP110,SP140L	0.0066	0.0236	Bromodomain-like superfamily
InterPro	IPR036535	2	7	9606	STAT2,STAT1	STAT2,STAT1	0.00025	0.0016	STAT transcription factor, N-terminal domain superfamily
InterPro	IPR036640	2	28	9606	TAP1,TAP2	TAP1,TAP2	0.0029	0.0121	ABC transporter type 1, transmembrane domain superfamily
InterPro	IPR037055	4	24	9606	HLA-C,HLA-E,HLA-A,HLA-H	HLA-C,HLA-E,HLA-A,HFE	8.57e-07	1.5e-05	MHC class I-like antigen recognition-like superfamily
InterPro	IPR038121	4	4	9606	OAS3,OASL,OAS2,OAS1	OAS3,OASL,OAS2,OAS1	3.05e-09	4.78e-07	2'-5'-oligoadenylate synthetase, domain 2 superfamily
InterPro	IPR039421	2	8	9606	TAP1,TAP2	TAP1,TAP2	0.00031	0.0016	Type I protein exporter
KEGG	hsa00230	3	173	9606	POLR2I,NT5E,PNPT1	POLR2I,NT5E,PNPT1	0.0114	0.0368	Purine metabolism
KEGG	hsa00240	3	100	9606	POLR2I,NT5E,PNPT1	POLR2I,NT5E,PNPT1	0.0026	0.0123	Pyrimidine metabolism
KEGG	hsa02010	2	44	9606	TAP1,TAP2	TAP1,TAP2	0.0066	0.0244	ABC transporters
KEGG	hsa04062	3	181	9606	GNG3,STAT2,STAT1	GNG3,STAT2,STAT1	0.0128	0.039	Chemokine signaling pathway
KEGG	hsa04144	4	242	9606	PML,HLA-C,HLA-E,HLA-A	PML,HLA-C,HLA-E,HLA-A	0.0041	0.0183	Endocytosis
KEGG	hsa04145	6	145	9606	TAP1,TAP2,HLA-C,HLA-E,HLA-A,C1R	TAP1,TAP2,HLA-C,HLA-E,HLA-A,C1R	2.86e-06	3.31e-05	Phagosome
KEGG	hsa04218	3	156	9606	HLA-C,HLA-E,HLA-A	HLA-C,HLA-E,HLA-A	0.0086	0.0291	Cellular senescence
KEGG	hsa04514	3	139	9606	HLA-C,HLA-E,HLA-A	HLA-C,HLA-E,HLA-A	0.0063	0.0244	Cell adhesion molecules (CAMs)
KEGG	hsa04612	7	66	9606	TAP1,TAP2,HLA-C,HLA-E,HLA-A,IFI30,TAPBP	TAP1,TAP2,HLA-C,HLA-E,HLA-A,IFI30,TAPBP	8.61e-10	3.49e-08	Antigen processing and presentation
KEGG	hsa04621	6	166	9606	OAS3,STAT2,OAS2,STAT1,IFI16,OAS1	OAS3,STAT2,OAS2,STAT1,IFI16,OAS1	6.07e-06	6.14e-05	NOD-like receptor signaling pathway
KEGG	hsa04622	2	70	9606	ISG15,DDX58	ISG15,DDX58	0.0156	0.0453	RIG-I-like receptor signaling pathway
KEGG	hsa04623	2	62	9606	TREX1,DDX58	TREX1,DDX58	0.0125	0.039	Cytosolic DNA-sensing pathway
KEGG	hsa04650	3	124	9606	HLA-C,HLA-E,HLA-A	HLA-C,HLA-E,HLA-A	0.0046	0.0198	Natural killer cell mediated cytotoxicity
KEGG	hsa04940	3	40	9606	HLA-C,HLA-E,HLA-A	HLA-C,HLA-E,HLA-A	0.0002	0.0013	Type I diabetes mellitus
KEGG	hsa05160	8	131	9606	OAS3,STAT2,OAS2,STAT1,IFIT1,IFIT1B,DDX58,OAS1	OAS3,STAT2,OAS2,STAT1,IFIT1,IFIT1B,DDX58,OAS1	3e-09	8.1e-08	Hepatitis C
KEGG	hsa05161	3	142	9606	STAT2,STAT1,DDX58	STAT2,STAT1,DDX58	0.0067	0.0244	Hepatitis B
KEGG	hsa05162	7	133	9606	OAS3,STAT2,OAS2,STAT1,DDX58,MX1,OAS1	OAS3,STAT2,OAS2,STAT1,DDX58,MX1,OAS1	8.3e-08	1.34e-06	Measles
KEGG	hsa05164	8	168	9606	OAS3,PML,STAT2,OAS2,STAT1,DDX58,MX1,OAS1	OAS3,PML,STAT2,OAS2,STAT1,DDX58,MX1,OAS1	1.92e-08	3.89e-07	Influenza A
KEGG	hsa05165	8	317	9606	OASL,STAT2,STAT1,HLA-C,HLA-E,ISG15,HLA-A,MX1	OASL,STAT2,STAT1,HLA-C,HLA-E,ISG15,HLA-A,MX1	2.08e-06	2.8e-05	Human papillomavirus infection
KEGG	hsa05167	6	183	9606	GNG3,STAT2,STAT1,HLA-C,HLA-E,HLA-A	GNG3,STAT2,STAT1,HLA-C,HLA-E,HLA-A	1.04e-05	9.36e-05	Kaposi's sarcoma-associated herpesvirus infection
KEGG	hsa05168	15	181	9606	OAS3,PML,STAT2,OAS2,SP100,TAP1,STAT1,IFIT1,IFIT1B,TAP2,HLA-C,HLA-E,DDX58,HLA-A,OAS1	OAS3,PML,STAT2,OAS2,SP100,TAP1,STAT1,IFIT1,IFIT1B,TAP2,HLA-C,HLA-E,DDX58,HLA-A,OAS1	1.86e-18	1.51e-16	Herpes simplex infection
KEGG	hsa05169	5	194	9606	POLR2I,HLA-C,HLA-E,DDX58,HLA-A	POLR2I,HLA-C,HLA-E,DDX58,HLA-A	0.00018	0.0012	Epstein-Barr virus infection
KEGG	hsa05203	4	183	9606	SP100,HLA-C,HLA-E,HLA-A	SP100,HLA-C,HLA-E,HLA-A	0.0015	0.0077	Viral carcinogenesis
KEGG	hsa05320	3	49	9606	HLA-C,HLA-E,HLA-A	HLA-C,HLA-E,HLA-A	0.00035	0.002	Autoimmune thyroid disease
KEGG	hsa05330	3	35	9606	HLA-C,HLA-E,HLA-A	HLA-C,HLA-E,HLA-A	0.00014	0.0011	Allograft rejection
KEGG	hsa05332	3	36	9606	HLA-C,HLA-E,HLA-A	HLA-C,HLA-E,HLA-A	0.00015	0.0011	Graft-versus-host disease
KEGG	hsa05340	2	37	9606	TAP1,TAP2	TAP1,TAP2	0.0048	0.0198	Primary immunodeficiency
KEGG	hsa05416	3	56	9606	HLA-C,HLA-E,HLA-A	HLA-C,HLA-E,HLA-A	0.00051	0.0028	Viral myocarditis
Keyword	KW-0013	3	100	9606	PARP9,STAT1,PARP14	PARP9,STAT1,PARP14	0.0026	0.0262	ADP-ribosylation
Keyword	KW-0051	18	125	9606	OAS3,BST2,OASL,SAMHD1,PML,DTX3L,STAT2,MX2,OAS2,PARP9,STAT1,IFI44L,IFIT1,IFIT3,ISG15,DDX58,MX1,OAS1	OAS3,BST2,OASL,SAMHD1,PML,DTX3L,STAT2,MX2,OAS2,PARP9,STAT1,IFI44L,IFIT1,IFIT3,ISG15,DDX58,MX1,OAS1	3.87e-26	5.1e-24	Antiviral defense
Keyword	KW-0391	24	507	9606	OAS3,BST2,OASL,SAMHD1,PML,DTX3L,MX2,OAS2,TAP1,PARP9,IFI16,IFIT1,IFIT3,TAP2,HLA-C,HLA-E,ISG15,DDX58,HLA-A,MX1,IFI30,OAS1,PARP14,C1R	OAS3,BST2,OASL,SAMHD1,PML,DTX3L,MX2,OAS2,TAP1,PARP9,IFI16,IFIT1,IFIT3,TAP2,HLA-C,HLA-E,ISG15,DDX58,HLA-A,MX1,IFI30,OAS1,PARP14,C1R	3.02e-24	1.99e-22	Immunity
Keyword	KW-0399	19	309	9606	OAS3,BST2,OASL,SAMHD1,PML,DTX3L,MX2,OAS2,PARP9,IFI16,IFIT1,IFIT3,HLA-E,ISG15,DDX58,MX1,OAS1,PARP14,C1R	OAS3,BST2,OASL,SAMHD1,PML,DTX3L,MX2,OAS2,PARP9,IFI16,IFIT1,IFIT3,HLA-E,ISG15,DDX58,MX1,OAS1,PARP14,C1R	4.79e-21	2.11e-19	Innate immunity
Keyword	KW-0479	18	3633	9606	POLR2I,LAP3,OAS3,NT5E,SP110,SAMHD1,PML,DTX3L,TREX1,OAS2,DDX58,ZNFX1,OAS1,SP140L,HELZ2,RSPRY1,RNF213,CYP1B1	POLR2I,LAP3,OAS3,NT5E,SP110,SAMHD1,PML,DTX3L,TREX1,OAS2,DDX58,ZNFX1,OAS1,SP140L,HELZ2,RSPRY1,RNF213,CYP1B1	0.0045	0.0427	Metal-binding
Keyword	KW-0490	3	8	9606	HLA-C,HLA-E,HLA-A	HLA-C,HLA-E,HLA-A	2.86e-06	7.54e-05	MHC I
Keyword	KW-0547	12	1758	9606	OAS3,NT5E,SAMHD1,MX2,OAS2,TAP1,WARS,TAP2,DDX58,MX1,OAS1,HELZ2	OAS3,NT5E,SAMHD1,MX2,OAS2,TAP1,WARS,TAP2,DDX58,MX1,OAS1,HELZ2	0.0019	0.021	Nucleotide-binding
Keyword	KW-0548	4	75	9606	OAS3,OAS2,OAS1,PNPT1	OAS3,OAS2,OAS1,PNPT1	5.69e-05	0.0011	Nucleotidyltransferase
Keyword	KW-0571	2	8	9606	TAP1,TAP2	TAP1,TAP2	0.00031	0.004	Peptide transport
Keyword	KW-0694	8	661	9606	OAS3,OASL,OAS2,IFIT1,DDX58,CNP,OAS1,PNPT1	OAS3,OASL,OAS2,IFIT1,DDX58,CNP,OAS1,PNPT1	0.00035	0.0042	RNA-binding
Keyword	KW-0832	17	2380	9606	BST2,SAMHD1,PML,UBE2L6,DTX3L,TREX1,STAT2,SP100,STAT1,IFI16,IFIT1,HLA-C,DDX58,HLA-A,MX1,SP140L,RNF213	BST2,SAMHD1,PML,UBE2L6,DTX3L,TREX1,STAT2,SP100,STAT1,IFI16,IFIT1,HLA-C,DDX58,HLA-A,MX1,SP140L,RNF213	9.15e-05	0.0015	Ubl conjugation
Keyword	KW-0945	10	432	9606	SP110,PML,STAT2,SP100,TAP1,STAT1,IFIT1,TAP2,ISG15,DDX58	SP110,PML,STAT2,SP100,TAP1,STAT1,IFIT1,TAP2,ISG15,DDX58	2.07e-07	6.82e-06	Host-virus interaction
Keyword	KW-0948	2	7	9606	SAMHD1,TREX1	SAMHD1,TREX1	0.00025	0.0036	Aicardi-Goutieres syndrome
Keyword	KW-0963	28	4972	9606	LAP3,OAS3,BST2,OASL,PML,DTX3L,TREX1,STAT2,MX2,RFTN1,OAS2,SP100,WARS,PARP9,STAT1,IFI16,IFI44,IFI44L,IFIT1,IFIT3,ISG15,DDX58,SAMD9,MX1,OAS1,PNPT1,PARP14,RNF213	LAP3,OAS3,BST2,OASL,PML,DTX3L,TREX1,STAT2,MX2,RFTN1,OAS2,SP100,WARS,PARP9,STAT1,IFI16,IFI44,IFI44L,IFIT1,IFIT3,ISG15,DDX58,SAMD9,MX1,OAS1,PNPT1,PARP14,RNF213	1.17e-05	0.00026	Cytoplasm
PMID	PMID.17257431	13	96	9606	OAS3,OASL,NT5E,MX2,OAS2,IFI16,IFI44,IFIT1,IFIT3,ISG15,DDX58,MX1,OAS1	OAS3,OASL,NT5E,MX2,OAS2,IFI16,IFI44,IFIT1,IFIT3,ISG15,DDX58,MX1,OAS1	1.22e-18	2.55e-15	(2007) Immune-mediated changes in actinic keratosis following topical treatment with imiquimod 5% cream.
PMID	PMID.17488182	13	61	9606	OAS3,STAT2,MX2,PARP9,STAT1,IFI44,IFI44L,IFIT1,IFIT3,ISG15,SAMD9,MX1,OAS1	OAS3,STAT2,MX2,PARP9,STAT1,IFI44,IFI44L,IFIT1,IFIT3,ISG15,SAMD9,MX1,OAS1	5.82e-21	2e-17	(2007) Down-regulation of the interferon signaling pathway in T lymphocytes from patients with metastatic melanoma.
PMID	PMID.17589564	9	36	9606	OASL,OAS2,IFI16,IFI44,IFI44L,IFIT1,ISG15,DDX58,MX1	OASL,OAS2,IFI16,IFI44,IFI44L,IFIT1,ISG15,DDX58,MX1	2.56e-15	2.23e-12	(2007) A novel unsupervised method to identify genes important in the anti-viral response: application to interferonribavirin in hepatitis C patients.
PMID	PMID.17868458	9	42	9606	OAS3,PML,MX2,OAS2,STAT1,IFIT1,MX1,OAS1,HELZ2	OAS3,PML,MX2,OAS2,STAT1,IFIT1,MX1,OAS1,HELZ2	8.7e-15	6.28e-12	(2007) Characterization of heterotypic interaction effects in vitro to deconvolute global gene expression profiles in cancer.
PMID	PMID.18060089	9	39	9606	OAS3,OASL,UBE2L6,STAT2,OAS2,STAT1,IFI44,MX1,OAS1	OAS3,OASL,UBE2L6,STAT2,OAS2,STAT1,IFI44,MX1,OAS1	4.82e-15	3.89e-12	(2007) Host gene expression profiling of dengue virus infection in cell lines and patients.
PMID	PMID.18575461	11	53	9606	OAS3,OASL,UBE2L6,MX2,OAS2,STAT1,IFIT1,ISG15,DDX58,MX1,OAS1	OAS3,OASL,UBE2L6,MX2,OAS2,STAT1,IFIT1,ISG15,DDX58,MX1,OAS1	9.8e-18	1.53e-14	(2008) Interferon-inducible antiviral effectors.
PMID	PMID.18648529	15	85	9606	OAS3,OASL,UBE2L6,STAT2,MX2,OAS2,STAT1,IFI44,IFI44L,IFIT1,IFIT3,ISG15,DDX58,MX1,OAS1	OAS3,OASL,UBE2L6,STAT2,MX2,OAS2,STAT1,IFI44,IFI44L,IFIT1,IFIT3,ISG15,DDX58,MX1,OAS1	5.23e-23	5.56e-19	(2008) Type I interferon: potential therapeutic target for psoriasis?
PMID	PMID.18794103	13	58	9606	OAS3,OASL,LGALS3BP,MX2,OAS2,SP100,STAT1,IFI16,IFI44,IFIT1,IFIT3,MX1,OAS1	OAS3,OASL,LGALS3BP,MX2,OAS2,SP100,STAT1,IFI16,IFI44,IFIT1,IFIT3,MX1,OAS1	3.25e-21	1.31e-17	(2008) Gene expression profiling reveals similarities between the in vitro and in vivo responses of immune effector cells to IFN-alpha.
PMID	PMID.19883335	8	16	9606	OASL,STAT1,IFI44,IFI44L,IFIT1,IFIT3,ISG15,MX1	OASL,STAT1,IFI44,IFI44L,IFIT1,IFIT3,ISG15,MX1	9.87e-16	9.27e-13	(2010) Time course transcriptomics of IFNB1b drug therapy in multiple sclerosis.
PMID	PMID.20103601	9	44	9606	STAT2,OAS2,STAT1,IFIT3,ISG15,DDX58,MX1,OAS1,HELZ2	STAT2,OAS2,STAT1,IFIT3,ISG15,DDX58,MX1,OAS1,HELZ2	1.26e-14	8.75e-12	(2010) Interleukin-29 binds to melanoma cells inducing Jak-STAT signal transduction and apoptosis.
PMID	PMID.20339534	13	152	9606	LGALS3BP,UBE2L6,STAT2,SP100,WARS,STAT1,IFI16,IFI44,IFIT1,ISG15,MX1,OAS1,TAPBP	LGALS3BP,UBE2L6,STAT2,SP100,WARS,STAT1,IFI16,IFI44,IFIT1,ISG15,MX1,OAS1,TAPBP	3.12e-16	3.29e-13	(2010) Dissecting interferon-induced transcriptional programs in human peripheral blood cells.
PMID	PMID.20709292	14	113	9606	OAS3,UBE2L6,STAT2,MX2,OAS2,PARP9,STAT1,IFI44,IFIT1,IFIT3,ISG15,MX1,PARP14,RNF213	OAS3,UBE2L6,STAT2,MX2,OAS2,PARP9,STAT1,IFI44,IFIT1,IFIT3,ISG15,MX1,PARP14,RNF213	1.56e-19	4.29e-16	(2010) Peptidoglycan recognition proteins protect mice from experimental colitis by promoting normal gut flora and preventing induction of interferon-gamma.
PMID	PMID.21170333	10	28	9606	OAS3,BST2,OASL,STAT2,STAT1,IFIT1,ISG15,DDX58,MX1,OAS1	OAS3,BST2,OASL,STAT2,STAT1,IFIT1,ISG15,DDX58,MX1,OAS1	3.05e-18	5.95e-15	(2010) Comparative analysis of the lambda-interferons IL-28A and IL-29 regarding their transcriptome and their antiviral properties against hepatitis C virus.
PMID	PMID.21886832	9	43	9606	OASL,OAS2,WARS,STAT1,IFI44L,IFIT1,IFIT3,DDX58,MX1	OASL,OAS2,WARS,STAT1,IFI44L,IFIT1,IFIT3,DDX58,MX1	1.05e-14	7.42e-12	(2011) Hepatitis C virus infection suppresses the interferon response in the liver of the human hepatocyte chimeric mouse.
PMID	PMID.21949811	11	62	9606	OAS3,OASL,STAT2,OAS2,STAT1,IFI44,IFI44L,IFIT1,IFIT3,MX1,OAS1	OAS3,OASL,STAT2,OAS2,STAT1,IFI44,IFI44L,IFIT1,IFIT3,MX1,OAS1	4.61e-17	6.08e-14	(2011) Plasmodium falciparum-infected erythrocytes and IL-12IL-18 induce diverse transcriptomes in human NK cells: IFN-AlfaBeta pathway versus TREM signaling.
PMID	PMID.22088795	10	41	9606	OAS3,STAT2,MX2,OAS2,STAT1,IFI44,IFI44L,IFIT1,IFIT3,ISG15	OAS3,STAT2,MX2,OAS2,STAT1,IFI44,IFI44L,IFIT1,IFIT3,ISG15	8.04e-17	9.84e-14	(2012) Cognitive-behavioral stress management reverses anxiety-related leukocyte transcriptional dynamics.
PMID	PMID.22367717	8	19	9606	BST2,LGALS3BP,STAT1,IFI44,IFIT3,HLA-C,HLA-A,MX1	BST2,LGALS3BP,STAT1,IFI44,IFIT3,HLA-C,HLA-A,MX1	2.96e-15	2.54e-12	(2012) Translating the brain transcriptome in neuroAIDS: from non-human primates to humans.
PMID	PMID.22483866	13	57	9606	OAS3,BST2,OASL,STAT2,OAS2,STAT1,IFI44,IFI44L,IFIT1,IFIT3,ISG15,DDX58,OAS1	OAS3,BST2,OASL,STAT2,OAS2,STAT1,IFI44,IFI44L,IFIT1,IFIT3,ISG15,DDX58,OAS1	2.66e-21	1.14e-17	(2012) The conserved Cockayne syndrome B-piggyBac fusion protein (CSB-PGBD3) affects DNA repair and induces both interferon-like and innate antiviral responses in CSB-null cells.
PMID	PMID.22694362	11	43	9606	OAS3,OASL,SAMHD1,MX2,STAT1,IFIT1,IFIT3,ISG15,DDX58,SAMD9,MX1	OAS3,OASL,SAMHD1,MX2,STAT1,IFIT1,IFIT3,ISG15,DDX58,SAMD9,MX1	1.29e-18	2.6e-15	(2012) Response of primary human airway epithelial cells to influenza infection: a quantitative proteomic study.
PMID	PMID.22703193	14	79	9606	BST2,SAMHD1,OAS2,STAT1,IFI16,IFI44,IFI44L,IFIT1,IFIT3,ISG15,DDX58,MX1,IFI30,OAS1	BST2,SAMHD1,OAS2,STAT1,IFI16,IFI44,IFI44L,IFIT1,IFIT3,ISG15,DDX58,MX1,IFI30,OAS1	1.59e-21	7.28e-18	(2012) Transcriptome analysis of the interferon-signature defining the autoimmune process of Sjoegren's syndrome.
PMID	PMID.22716473	11	52	9606	OAS3,OASL,MX2,HLA-E,ISG15,DDX58,HLA-A,MX1,OAS1,TAPBP,HLA-H	OAS3,OASL,MX2,HLA-E,ISG15,DDX58,HLA-A,MX1,OAS1,TAPBP,HFE	8.13e-18	1.3e-14	(2012) The immune gene repertoire of an important viral reservoir, the Australian black flying fox.
PMID	PMID.22906315	11	51	9606	OAS3,OASL,STAT2,MX2,STAT1,IFI44L,IFIT1,IFIT3,DDX58,MX1,OAS1	OAS3,OASL,STAT2,MX2,STAT1,IFI44L,IFIT1,IFIT3,DDX58,MX1,OAS1	6.73e-18	1.13e-14	(2012) Chemoattraction of macrophages by secretory molecules derived from cells expressing the signal peptide of eosinophil cationic protein.
PMID	PMID.23001123	9	27	9606	SAMHD1,STAT1,IFI44,IFI44L,IFIT1,IFIT3,ISG15,MX1,OAS1	SAMHD1,STAT1,IFI44,IFI44L,IFIT1,IFIT3,ISG15,MX1,OAS1	2.77e-16	3.02e-13	(2012) Mutations in ADAR1 cause Aicardi-Goutieres syndrome associated with a type I interferon signature.
PMID	PMID.23019656	8	14	9606	OASL,OAS2,IFI44,IFI44L,IFIT1,IFIT3,MX1,OAS1	OASL,OAS2,IFI44,IFI44L,IFIT1,IFIT3,MX1,OAS1	4.31e-16	4.28e-13	(2012) An RNA profile identifies two subsets of multiple sclerosis patients differing in disease activity.
PMID	PMID.23071754	15	102	9606	BST2,NT5E,LGALS3BP,STAT2,MX2,OAS2,PARP9,STAT1,IFI44,IFI44L,IFIT1,IFIT3,SAMD9,MX1,CYP1B1	BST2,NT5E,LGALS3BP,STAT2,MX2,OAS2,PARP9,STAT1,IFI44,IFI44L,IFIT1,IFIT3,SAMD9,MX1,CYP1B1	6.33e-22	3.78e-18	(2012) TFPI alpha and beta regulate mRNAs and microRNAs involved in cancer biology and in the immune system in breast cancer cells.
PMID	PMID.23121362	8	21	9606	OAS3,OASL,STAT2,STAT1,IFIT1,IFIT3,MX1,OAS1	OAS3,OASL,STAT2,STAT1,IFIT1,IFIT3,MX1,OAS1	5.7e-15	4.49e-12	(2012) Distinct and overlapping genomic profiles and antiviral effects of Interferon-Lambda and -Alfa on HCV-infected and noninfected hepatoma cells.
PMID	PMID.23299892	11	60	9606	OAS3,STAT2,OAS2,STAT1,IFI44,IFI44L,IFIT3,ISG15,MX1,OAS1,HELZ2	OAS3,STAT2,OAS2,STAT1,IFI44,IFI44L,IFIT3,ISG15,MX1,OAS1,HELZ2	3.33e-17	4.57e-14	(2013) Functional genomics identifies type I interferon pathway as central for host defense against Candida albicans.
PMID	PMID.23342031	9	32	9606	STAT2,STAT1,IFI44,IFIT1,IFIT3,ISG15,DDX58,MX1,OAS1	STAT2,STAT1,IFI44,IFIT1,IFIT3,ISG15,DDX58,MX1,OAS1	1.02e-15	9.35e-13	(2013) The V protein of Tioman virus is incapable of blocking type I interferon signaling in human cells.
PMID	PMID.23369858	13	49	9606	OAS3,BST2,OASL,STAT2,OAS2,STAT1,IFI44,IFI44L,IFIT1,IFIT3,ISG15,DDX58,OAS1	OAS3,BST2,OASL,STAT2,OAS2,STAT1,IFI44,IFI44L,IFIT1,IFIT3,ISG15,DDX58,OAS1	4.73e-22	3.24e-18	(2013) What role (if any) does the highly conserved CSB-PGBD3 fusion protein play in Cockayne syndrome?
PMID	PMID.23781071	12	57	9606	SAMHD1,STAT2,OAS2,STAT1,IFI44,IFI44L,IFIT1,IFIT3,ISG15,DDX58,MX1,OAS1	SAMHD1,STAT2,OAS2,STAT1,IFI44,IFI44L,IFIT1,IFIT3,ISG15,DDX58,MX1,OAS1	2.42e-19	6.37e-16	(2013) A short hairpin RNA screen of interferon-stimulated genes identifies a novel negative regulator of the cellular antiviral response.
PMID	PMID.23799967	10	30	9606	MX2,SP100,STAT1,IFI16,IFIT1,IFIT3,ISG15,SAMD9,MX1,OAS1	MX2,SP100,STAT1,IFI16,IFIT1,IFIT3,ISG15,SAMD9,MX1,OAS1	5.45e-18	9.58e-15	(2013) HeLa cell response proteome alterations induced by mammalian reovirus T3D infection.
PMID	PMID.23826184	13	116	9606	OAS3,LGALS3BP,OAS2,STAT1,IFI16,IFI44,IFI44L,IFIT1,IFIT3,ISG15,DDX58,MX1,OAS1	OAS3,LGALS3BP,OAS2,STAT1,IFI16,IFI44,IFI44L,IFIT1,IFIT3,ISG15,DDX58,MX1,OAS1	1.18e-17	1.76e-14	(2013) SLE peripheral blood B cell, T cell and myeloid cell transcriptomes display unique profiles and each subset contributes to the interferon signature.
PMID	PMID.23847613	14	58	9606	BST2,SAMHD1,STAT2,OAS2,STAT1,IFI16,IFI44,IFI44L,IFIT1,IFIT3,DDX58,MX1,IFI30,OAS1	BST2,SAMHD1,STAT2,OAS2,STAT1,IFI16,IFI44,IFI44L,IFIT1,IFIT3,DDX58,MX1,IFI30,OAS1	3.33e-23	4.57e-19	(2013) The Interferon-Signature of Sjoegren's Syndrome: How Unique Biomarkers Can Identify Underlying Inflammatory and Immunopathological Mechanisms of Specific Diseases.
PMID	PMID.23875036	9	27	9606	OAS3,OASL,UBE2L6,OAS2,STAT1,IFI44,ISG15,MX1,OAS1	OAS3,OASL,UBE2L6,OAS2,STAT1,IFI44,ISG15,MX1,OAS1	2.77e-16	3.02e-13	(2013) Sequential waves of gene expression in patients with clinically defined dengue illnesses reveal subtle disease phases and predict disease severity.
PMID	PMID.23894549	10	47	9606	OAS3,OASL,PML,OAS2,IFI44,IFI44L,IFIT1,IFIT3,ISG15,MX1	OAS3,OASL,PML,OAS2,IFI44,IFI44L,IFIT1,IFIT3,ISG15,MX1	2.68e-16	2.97e-13	(2013) Epstein-Barr virus encoded dUTPase containing exosomes modulate innate and adaptive immune responses in human dendritic cells and peripheral blood mononuclear cells.
PMID	PMID.23966582	8	22	9606	STAT1,IFI44L,IFIT1,ISG15,DDX58,SAMD9,MX1,OAS1	STAT1,IFI44L,IFIT1,ISG15,DDX58,SAMD9,MX1,OAS1	7.76e-15	5.72e-12	(2013) Conceptus-derived prostaglandins regulate gene expression in the endometrium prior to pregnancy recognition in ruminants.
PMID	PMID.24043884	8	24	9606	BST2,STAT2,MX2,OAS2,STAT1,IFIT1,IFIT3,DDX58	BST2,STAT2,MX2,OAS2,STAT1,IFIT1,IFIT3,DDX58	1.39e-14	9.52e-12	(2013) The roles of IRF-3 and IRF-7 in innate antiviral immunity against dengue virus.
PMID	PMID.24065129	14	30	9606	OAS3,BST2,OASL,STAT2,MX2,OAS2,STAT1,IFI16,IFIT1,IFIT3,ISG15,DDX58,MX1,OAS1	OAS3,BST2,OASL,STAT2,MX2,OAS2,STAT1,IFI16,IFIT1,IFIT3,ISG15,DDX58,MX1,OAS1	1.35e-26	3.08e-22	(2013) IFNBeta-dependent increases in STAT1, STAT2, and IRF9 mediate resistance to viruses and DNA damage.
PMID	PMID.24260178	11	100	9606	OAS3,STAT2,MX2,OAS2,STAT1,IFI44,IFI44L,IFIT1,ISG15,DDX58,MX1	OAS3,STAT2,MX2,OAS2,STAT1,IFI44,IFI44L,IFIT1,ISG15,DDX58,MX1	5.7e-15	4.49e-12	(2013) Modulation of epidermal transcription circuits in psoriasis: new links between inflammation and hyperproliferation.
PMID	PMID.24265599	9	40	9606	STAT2,OAS2,SP100,STAT1,IFI16,IFI44,IFI44L,MX1,OAS1	STAT2,OAS2,SP100,STAT1,IFI16,IFI44,IFI44L,MX1,OAS1	5.9e-15	4.55e-12	(2013) Whole blood gene expression profiles to assess pathogenesis and disease severity in infants with respiratory syncytial virus infection.
PMID	PMID.24391825	11	42	9606	OASL,OAS2,STAT1,IFI44,IFI44L,IFIT1,IFIT3,ISG15,DDX58,MX1,OAS1	OASL,OAS2,STAT1,IFI44,IFI44L,IFIT1,IFIT3,ISG15,DDX58,MX1,OAS1	1.03e-18	2.27e-15	(2013) Cell-specific type I IFN signatures in autoimmunity and viral infection: what makes the difference?
PMID	PMID.24528865	11	31	9606	BST2,OAS2,STAT1,IFI44,IFI44L,IFIT1,IFIT3,ISG15,DDX58,MX1,OAS1	BST2,OAS2,STAT1,IFI44,IFI44L,IFIT1,IFIT3,ISG15,DDX58,MX1,OAS1	5.89e-20	1.76e-16	(2014) Interferon lambda alleles predict innate antiviral immune responses and hepatitis C virus permissiveness.
PMID	PMID.24614210	10	52	9606	OAS3,STAT2,MX2,OAS2,STAT1,IFIT1,IFIT3,DDX58,MX1,OAS1	OAS3,STAT2,MX2,OAS2,STAT1,IFIT1,IFIT3,DDX58,MX1,OAS1	6.62e-16	6.37e-13	(2014) E2 proteins of high risk human papillomaviruses down-modulate STING and IFN-K transcription in keratinocytes.
PMID	PMID.24643046	10	68	9606	DTX3L,STAT2,OAS2,PARP9,STAT1,IFIT1,ISG15,MX1,OAS1,PARP14	DTX3L,STAT2,OAS2,PARP9,STAT1,IFIT1,ISG15,MX1,OAS1,PARP14	7.51e-15	5.6e-12	(2014) RNA-sequence analysis of primary alveolar macrophages after in vitro infection with porcine reproductive and respiratory syndrome virus strains of differing virulence.
PMID	PMID.24678238	12	54	9606	OAS3,BST2,OASL,UBE2L6,OAS2,IFI44,IFI44L,IFIT1,IFIT3,ISG15,MX1,OAS1	OAS3,BST2,OASL,UBE2L6,OAS2,IFI44,IFI44L,IFIT1,IFIT3,ISG15,MX1,OAS1	1.36e-19	3.88e-16	(2012) High-Dimensional Longitudinal Genomic Data: An analysis used for monitoring viral infections.
PMID	PMID.24713352	13	40	9606	OAS3,BST2,SAMHD1,PML,OAS2,SP100,STAT1,IFIT1,IFIT3,ISG15,DDX58,MX1,OAS1	OAS3,BST2,SAMHD1,PML,OAS2,SP100,STAT1,IFIT1,IFIT3,ISG15,DDX58,MX1,OAS1	4.87e-23	5.56e-19	(2014) Interferon-stimulated genes: roles in viral pathogenesis.
PMID	PMID.24787290	11	87	9606	OAS3,BST2,OASL,UBE2L6,STAT2,STAT1,IFI16,ISG15,DDX58,MX1,OAS1	OAS3,BST2,OASL,UBE2L6,STAT2,STAT1,IFI16,ISG15,DDX58,MX1,OAS1	1.38e-15	1.25e-12	(2014) Interferons and their stimulated genes in the tumor microenvironment.
PMID	PMID.24906157	11	88	9606	BST2,SAMHD1,STAT2,SP100,STAT1,IFI16,IFIT1,IFIT3,DDX58,HLA-A,MX1	BST2,SAMHD1,STAT2,SP100,STAT1,IFI16,IFIT1,IFIT3,DDX58,HLA-A,MX1	1.55e-15	1.37e-12	(2014) Quantitative temporal viromics: an approach to investigate host-pathogen interaction.
PMID	PMID.25015256	10	62	9606	STAT2,STAT1,IFI44,IFI44L,IFIT1,IFIT3,ISG15,DDX58,MX1,C1R	STAT2,STAT1,IFI44,IFI44L,IFIT1,IFIT3,ISG15,DDX58,MX1,C1R	3.24e-15	2.68e-12	(2014) Reactive astrogliosis in response to hemorrhagic fever virus: microarray profile of Junin virus-infected human astrocytes.
PMID	PMID.25128762	18	134	9606	OAS3,BST2,OASL,SAMHD1,STAT2,OAS2,SP100,STAT1,IFI16,IFI44L,IFIT1,IFIT1B,IFIT3,ISG15,DDX58,MX1,OAS1,C1R	OAS3,BST2,OASL,SAMHD1,STAT2,OAS2,SP100,STAT1,IFI16,IFI44L,IFIT1,IFIT1B,IFIT3,ISG15,DDX58,MX1,OAS1,C1R	1.22e-25	2.1e-21	(2014) Virus-host mucosal interactions during early SIV rectal transmission.
PMID	PMID.25170834	9	42	9606	OAS3,MX2,OAS2,STAT1,IFI44L,IFIT1,IFIT3,DDX58,MX1	OAS3,MX2,OAS2,STAT1,IFI44L,IFIT1,IFIT3,DDX58,MX1	8.7e-15	6.28e-12	(2014) HIV-1 Vpr induces interferon-stimulated genes in human monocyte-derived macrophages.
PMID	PMID.25307056	10	22	9606	OAS3,UBE2L6,STAT2,OAS2,STAT1,IFI44,IFI44L,IFIT1,ISG15,MX1	OAS3,UBE2L6,STAT2,OAS2,STAT1,IFI44,IFI44L,IFIT1,ISG15,MX1	4.21e-19	9.96e-16	(2015) Human intracellular ISG15 prevents interferon-AlfaBeta over-amplification and auto-inflammation.
PMID	PMID.25377889	10	36	9606	OASL,STAT1,IFI44,IFI44L,IFIT1,IFIT3,ISG15,DDX58,MX1,OAS1	OASL,STAT1,IFI44,IFI44L,IFIT1,IFIT3,ISG15,DDX58,MX1,OAS1	2.59e-17	3.62e-14	(2014) Lassa and Marburg viruses elicit distinct host transcriptional responses early after infection.
PMID	PMID.25417103	9	23	9606	STAT1,IFI16,IFI44,IFIT1,IFIT3,ISG15,DDX58,MX1,OAS1	STAT1,IFI16,IFI44,IFIT1,IFIT3,ISG15,DDX58,MX1,OAS1	8.33e-17	9.85e-14	(2014) Exosome transfer from stromal to breast cancer cells regulates therapy resistance pathways.
PMID	PMID.25564224	11	30	9606	OASL,STAT2,MX2,OAS2,STAT1,IFI44,IFI44L,IFIT1,IFIT3,ISG15,OAS1	OASL,STAT2,MX2,OAS2,STAT1,IFI44,IFI44L,IFIT1,IFIT3,ISG15,OAS1	4.35e-20	1.36e-16	(2015) STAT2IRF9 directs a prolonged ISGF3-like transcriptional response and antiviral activity in the absence of STAT1.
PMID	PMID.25595381	12	141	9606	OAS3,OAS2,PARP9,STAT1,IFI16,IFI44,IFI44L,IFIT1,IFIT3,DDX58,OAS1,HLA-H	OAS3,OAS2,PARP9,STAT1,IFI16,IFI44,IFI44L,IFIT1,IFIT3,DDX58,OAS1,HFE	5.16e-15	4.11e-12	(2015) Effects of an 11-nm DMSA-coated iron nanoparticle on the gene expression profile of two human cell lines, THP-1 and HepG2.
PMID	PMID.25703554	10	48	9606	OAS3,STAT2,OAS2,STAT1,IFI16,IFI44,IFI44L,IFIT3,ISG15,OAS1	OAS3,STAT2,OAS2,STAT1,IFI16,IFI44,IFI44L,IFIT3,ISG15,OAS1	3.24e-16	3.36e-13	(2015) The human immune response to tuberculosis and its treatment: a view from the blood.
PMID	PMID.25754082	10	25	9606	OAS3,UBE2L6,DTX3L,STAT2,OAS2,PARP9,IFIT3,DDX58,OAS1,PARP14	OAS3,UBE2L6,DTX3L,STAT2,OAS2,PARP9,IFIT3,DDX58,OAS1,PARP14	1.19e-18	2.55e-15	(2015) Gene networks specific for innate immunity define post-traumatic stress disorder.
PMID	PMID.25902143	11	37	9606	OAS3,OASL,SAMHD1,MX2,OAS2,STAT1,IFI44,IFIT1,IFIT3,ISG15,MX1	OAS3,OASL,SAMHD1,MX2,OAS2,STAT1,IFI44,IFIT1,IFIT3,ISG15,MX1	3.07e-19	7.52e-16	(2015) Hepatitis D Virus Infection of Mice Expressing Human Sodium Taurocholate Co-transporting Polypeptide.
PMID	PMID.26008703	10	41	9606	BST2,MX2,OAS2,STAT1,IFI44L,IFIT1,ISG15,DDX58,MX1,OAS1	BST2,MX2,OAS2,STAT1,IFI44L,IFIT1,ISG15,DDX58,MX1,OAS1	8.04e-17	9.84e-14	(2015) Insights into Human Astrocyte Response to H5N1 Infection by Microarray Analysis.
PMID	PMID.26013676	9	40	9606	OAS3,BST2,OASL,IFI44,IFI44L,ISG15,DDX58,MX1,OAS1	OAS3,BST2,OASL,IFI44,IFI44L,ISG15,DDX58,MX1,OAS1	5.9e-15	4.55e-12	(2015) Cellular microRNA miR-26a suppresses replication of porcine reproductive and respiratory syndrome virus by activating innate antiviral immunity.
PMID	PMID.26286914	11	51	9606	OASL,IFI16,IFI44,IFI44L,IFIT1,IFIT1B,HLA-C,HLA-A,MX1,IFI30,OAS1	OASL,IFI16,IFI44,IFI44L,IFIT1,IFIT1B,HLA-C,HLA-A,MX1,IFI30,OAS1	6.73e-18	1.13e-14	(2016) Low Socioeconomic Status, Adverse Gene Expression Profiles, and Clinical Outcomes in Hematopoietic Stem Cell Transplant Recipients.
PMID	PMID.26353892	8	15	9606	BST2,MX2,IFIT1,IFIT3,ISG15,DDX58,SAMD9,OAS1	BST2,MX2,IFIT1,IFIT3,ISG15,DDX58,SAMD9,OAS1	6.59e-16	6.37e-13	(2015) Global transcriptomic profiling of bovine endometrial immune response in vitro. II. Effect of bovine viral diarrhea virus on the endometrial response to lipopolysaccharide.
PMID	PMID.26589141	9	19	9606	OAS3,OASL,IFI44,IFI44L,IFIT1,IFIT3,ISG15,MX1,OAS1	OAS3,OASL,IFI44,IFI44L,IFIT1,IFIT3,ISG15,MX1,OAS1	2.07e-17	2.95e-14	(2015) Transcriptional response to interferon beta-1a treatment in patients with secondary progressive multiple sclerosis.
PMID	PMID.26682989	10	28	9606	OAS3,OASL,LGALS3BP,OAS2,STAT1,IFI44,IFI44L,IFIT1,MX1,OAS1	OAS3,OASL,LGALS3BP,OAS2,STAT1,IFI44,IFI44L,IFIT1,MX1,OAS1	3.05e-18	5.95e-15	(2015) Integrated, Multi-cohort Analysis Identifies Conserved Transcriptional Signatures across Multiple Respiratory Viruses.
PMID	PMID.26695443	15	41	9606	BST2,UBE2L6,STAT2,OAS2,PARP9,STAT1,IFI44,IFI44L,IFIT1,IFIT3,ISG15,SAMD9,ZNFX1,MX1,OAS1	BST2,UBE2L6,STAT2,OAS2,PARP9,STAT1,IFI44,IFI44L,IFIT1,IFIT3,ISG15,SAMD9,ZNFX1,MX1,OAS1	3.63e-27	1.24e-22	(2016) Activation of IFNSTAT1 signalling predicts response to chemotherapy in oestrogen receptor-negative breast cancer.
PMID	PMID.26703877	9	43	9606	OAS3,OASL,STAT2,MX2,STAT1,ISG15,DDX58,MX1,OAS1	OAS3,OASL,STAT2,MX2,STAT1,ISG15,DDX58,MX1,OAS1	1.05e-14	7.42e-12	(2015) Interferon-stimulated genes-essential antiviral effectors implicated in resistance to Theiler's virus-induced demyelinating disease.
PMID	PMID.26859759	9	23	9606	STAT2,MX2,OAS2,STAT1,IFIT1,ISG15,DDX58,MX1,OAS1	STAT2,MX2,OAS2,STAT1,IFIT1,ISG15,DDX58,MX1,OAS1	8.33e-17	9.85e-14	(2016) Newcastle Disease Virus V Protein Targets Phosphorylated STAT1 to Block IFN-I Signaling.
PMID	PMID.26943956	9	23	9606	OAS3,OASL,OAS2,STAT1,IFI44L,IFIT1,ISG15,MX1,OAS1	OAS3,OASL,OAS2,STAT1,IFI44L,IFIT1,ISG15,MX1,OAS1	8.33e-17	9.85e-14	(2016) A gene expression study denies the ability of 25 candidate biomarkers to predict the interferon-beta treatment response in multiple sclerosis patients.
PMID	PMID.26998760	9	21	9606	OAS3,OASL,STAT2,OAS2,STAT1,IFIT1,IFIT3,MX1,OAS1	OAS3,OASL,STAT2,OAS2,STAT1,IFIT1,IFIT3,MX1,OAS1	4.27e-17	5.74e-14	(2016) Early Transcriptome Signatures from Immunized Mouse Dendritic Cells Predict Late Vaccine-Induced T-Cell Responses.
PMID	PMID.27018244	7	9	9606	MX2,OAS2,STAT1,IFIT1,DDX58,MX1,OAS1	MX2,OAS2,STAT1,IFIT1,DDX58,MX1,OAS1	6.78e-15	5.11e-12	(2016) Comparative transcriptome analyses indicate enhanced cellular protection against FMDV in PK15 cells pretreated with IFN-Gamma.
PMID	PMID.27355630	10	48	9606	OASL,MX2,OAS2,TAP1,IFIT1,IFIT3,ISG15,DDX58,MX1,TAPBP	OASL,MX2,OAS2,TAP1,IFIT1,IFIT3,ISG15,DDX58,MX1,TAPBP	3.24e-16	3.36e-13	(2016) Gene-Expression Profiling Suggests Impaired Signaling via the Interferon Pathway in Cstb-- Microglia.
PMID	PMID.27434537	11	57	9606	OAS3,STAT2,MX2,OAS2,STAT1,IFIT1,IFIT3,ISG15,DDX58,MX1,OAS1	OAS3,STAT2,MX2,OAS2,STAT1,IFIT1,IFIT3,ISG15,DDX58,MX1,OAS1	2.01e-17	2.93e-14	(2016) Full Spectrum of LPS Activation in Alveolar Macrophages of Healthy Volunteers by Whole Transcriptomic Profiling.
PMID	PMID.27444640	12	81	9606	OAS3,OASL,NT5E,MX2,OAS2,IFI44,IFI44L,IFIT1,IFIT3,ISG15,MX1,OAS1	OAS3,OASL,NT5E,MX2,OAS2,IFI44,IFI44L,IFIT1,IFIT3,ISG15,MX1,OAS1	1.09e-17	1.66e-14	(2016) Transcriptome sequencing wide functional analysis of human mesenchymal stem cells in response to TLR4 ligand.
PMID	PMID.27477283	8	19	9606	BST2,OASL,SAMHD1,MX2,IFI44,IFIT1,ISG15,DDX58	BST2,OASL,SAMHD1,MX2,IFI44,IFIT1,ISG15,DDX58	2.96e-15	2.54e-12	(2016) Restriction by SAMHD1 Limits cGASSTING-Dependent Innate and Adaptive Immune Responses to HIV-1.
PMID	PMID.27479908	15	91	9606	OAS3,OASL,STAT2,MX2,OAS2,STAT1,IFI16,IFI44L,IFIT1,IFIT3,HLA-E,ISG15,HLA-A,MX1,OAS1	OAS3,OASL,STAT2,MX2,OAS2,STAT1,IFI16,IFI44L,IFIT1,IFIT3,HLA-E,ISG15,HLA-A,MX1,OAS1	1.32e-22	1.14e-18	(2016) Tensor decomposition for multiple-tissue gene expression experiments.
PMID	PMID.27533247	12	57	9606	STAT2,OAS2,SP100,PARP9,STAT1,IFI44,IFI44L,IFIT1,IFIT3,SAMD9,MX1,HELZ2	STAT2,OAS2,SP100,PARP9,STAT1,IFI44,IFI44L,IFIT1,IFIT3,SAMD9,MX1,HELZ2	2.42e-19	6.37e-16	(2016) Novel biomarkers of resistance of pancreatic cancer cells to oncolytic vesicular stomatitis virus.
PMID	PMID.27791205	17	58	9606	BST2,OASL,UBE2L6,STAT2,OAS2,PARP9,STAT1,IFI16,IFI44,IFI44L,IFIT1,IFIT3,SAMD9,ZNFX1,MX1,OAS1,PARP14	BST2,OASL,UBE2L6,STAT2,OAS2,PARP9,STAT1,IFI16,IFI44,IFI44L,IFIT1,IFIT3,SAMD9,ZNFX1,MX1,OAS1,PARP14	2.24e-29	1.54e-24	(2016) Intracellular STING inactivation sensitizes breast cancer cells to genotoxic agents.
PMID	PMID.27929099	10	30	9606	BST2,LGALS3BP,STAT2,OAS2,STAT1,IFIT1,ISG15,DDX58,SAMD9,MX1	BST2,LGALS3BP,STAT2,OAS2,STAT1,IFIT1,ISG15,DDX58,SAMD9,MX1	5.45e-18	9.58e-15	(2016) STAT1 is essential for the inhibition of hepatitis C virus replication by interferon-Lambda but not by interferon-Alfa.
PMID	PMID.28099485	11	97	9606	OAS3,OAS2,PARP9,STAT1,IFI44L,IFIT1,IFIT3,ISG15,DDX58,PARP14,RNF213	OAS3,OAS2,PARP9,STAT1,IFI44L,IFIT1,IFIT3,ISG15,DDX58,PARP14,RNF213	4.18e-15	3.41e-12	(2017) Cell-Based Systems Biology Analysis of Human AS03-Adjuvanted H5N1 Avian Influenza Vaccine Responses: A Phase I Randomized Controlled Trial.
PMID	PMID.28106799	10	28	9606	OAS3,SAMHD1,STAT2,MX2,OAS2,STAT1,ISG15,DDX58,MX1,OAS1	OAS3,SAMHD1,STAT2,MX2,OAS2,STAT1,ISG15,DDX58,MX1,OAS1	3.05e-18	5.95e-15	(2017) RNA Editing, ADAR1, and the Innate Immune Response.
PMID	PMID.28592649	11	62	9606	OAS3,OASL,STAT2,MX2,OAS2,STAT1,IFIT1,IFIT1B,DDX58,MX1,OAS1	OAS3,OASL,STAT2,MX2,OAS2,STAT1,IFIT1,IFIT1B,DDX58,MX1,OAS1	4.61e-17	6.08e-14	(2017) Oas1b-dependent Immune Transcriptional Profiles of West Nile Virus Infection in the Collaborative Cross.
PMID	PMID.28605413	8	16	9606	BST2,MX2,IFIT1,IFIT3,ISG15,DDX58,SAMD9,MX1	BST2,MX2,IFIT1,IFIT3,ISG15,DDX58,SAMD9,MX1	9.87e-16	9.27e-13	(2017) Acute bovine viral diarrhea virus infection inhibits expression of interferon tau-stimulated genes in bovine endometrium.
PMID	PMID.28701698	15	118	9606	OAS3,BST2,OASL,SAMHD1,MX2,OAS2,STAT1,IFI44,IFI44L,IFIT1B,IFIT3,ISG15,MX1,OAS1,C1R	OAS3,BST2,OASL,SAMHD1,MX2,OAS2,STAT1,IFI44,IFI44L,IFIT1B,IFIT3,ISG15,MX1,OAS1,C1R	4.73e-21	1.72e-17	(2017) Global Mapping of the Macrophage-HIV-1 Transcriptome Reveals that Productive Infection Induces Remodeling of Host Cell DNA and Chromatin.
PMID	PMID.28766555	9	37	9606	OAS3,MX2,STAT1,IFI44,IFIT1,IFIT3,ISG15,MX1,OAS1	OAS3,MX2,STAT1,IFI44,IFIT1,IFIT3,ISG15,MX1,OAS1	3.18e-15	2.66e-12	(2018) The TLR9 agonist MGN1703 triggers a potent type I interferon response in the sigmoid colon.
PMID	PMID.28804651	10	51	9606	OAS3,OASL,OAS2,TAP1,STAT1,IFI44L,IFIT1,ISG15,MX1,OAS1	OAS3,OASL,OAS2,TAP1,STAT1,IFI44L,IFIT1,ISG15,MX1,OAS1	5.56e-16	5.45e-13	(2017) Pharmacogenetic Biomarkers to Predict Treatment Response in Multiple Sclerosis: Current and Future Perspectives.
PMID	PMID.28805681	15	91	9606	OAS3,OASL,MX2,OAS2,PARP9,STAT1,IFI44,IFIT1,ISG15,DDX58,SAMD9,MX1,OAS1,HELZ2,PARP14	OAS3,OASL,MX2,OAS2,PARP9,STAT1,IFI44,IFIT1,ISG15,DDX58,SAMD9,MX1,OAS1,HELZ2,PARP14	1.32e-22	1.14e-18	(2017) Influenza Virus Infection, Interferon Response, Viral Counter-Response, and Apoptosis.
PMID	PMID.28806913	12	32	9606	OAS3,OASL,STAT2,MX2,OAS2,STAT1,IFIT1,IFIT3,ISG15,DDX58,MX1,OAS1	OAS3,OASL,STAT2,MX2,OAS2,STAT1,IFIT1,IFIT3,ISG15,DDX58,MX1,OAS1	6.06e-22	3.78e-18	(2017) Proteomics informed by transcriptomics for characterising differential cellular susceptibility to Nelson Bay orthoreovirus infection.
PMID	PMID.28813415	11	76	9606	BST2,STAT2,OAS2,SP100,STAT1,IFIT1,HLA-C,DDX58,HLA-A,OAS1,TAPBP	BST2,STAT2,OAS2,SP100,STAT1,IFIT1,HLA-C,DDX58,HLA-A,OAS1,TAPBP	3.53e-16	3.56e-13	(2017) CDK46 inhibition triggers anti-tumour immunity.
PMID	PMID.28819164	8	22	9606	OAS3,MX2,OAS2,STAT1,ISG15,DDX58,MX1,OAS1	OAS3,MX2,OAS2,STAT1,ISG15,DDX58,MX1,OAS1	7.76e-15	5.72e-12	(2017) Hypoxia triggers IFN-I production in muscle: Implications in dermatomyositis.
PMID	PMID.28846703	10	40	9606	OAS3,OASL,STAT2,IFI16,IFI44,IFI44L,IFIT1,IFIT3,ISG15,MX1	OAS3,OASL,STAT2,IFI16,IFI44,IFI44L,IFIT1,IFIT3,ISG15,MX1	6.47e-17	8.22e-14	(2017) Transcriptomic profile of cystic fibrosis patients identifies type I interferon response and ribosomal stalk proteins as potential modifiers of disease severity.
PMID	PMID.28959263	13	54	9606	BST2,SAMHD1,UBE2L6,STAT2,MX2,STAT1,IFIT1,IFIT3,HLA-C,ISG15,HLA-A,MX1,TAPBP	BST2,SAMHD1,UBE2L6,STAT2,MX2,STAT1,IFIT1,IFIT3,HLA-C,ISG15,HLA-A,MX1,TAPBP	1.43e-21	7e-18	(2017) Deciphering of the Human Interferon-Regulated Proteome by Mass Spectrometry-Based Quantitative Analysis Reveals Extent and Dynamics of Protein Induction and Repression.
PMID	PMID.29176033	10	42	9606	OAS3,OAS2,STAT1,IFI44,IFI44L,ISG15,DDX58,MX1,IFI30,OAS1	OAS3,OAS2,STAT1,IFI44,IFI44L,ISG15,DDX58,MX1,IFI30,OAS1	9.93e-17	1.12e-13	(2017) TNFAlfa-senescence initiates a STAT-dependent positive feedback loop, leading to a sustained interferon signature, DNA damage, and cytokine secretion.
PMID	PMID.29215570	12	64	9606	OAS3,BST2,OASL,UBE2L6,MX2,OAS2,IFIT1,IFIT3,ISG15,DDX58,MX1,OAS1	OAS3,BST2,OASL,UBE2L6,MX2,OAS2,IFIT1,IFIT3,ISG15,DDX58,MX1,OAS1	8.39e-19	1.92e-15	(2017) Host Cell Restriction Factors that Limit Influenza A Infection.
PMID	PMID.29253856	11	47	9606	OASL,SAMHD1,STAT2,OAS2,STAT1,CMTR1,DDX58,HLA-A,MX1,C1R,RNF213	OASL,SAMHD1,STAT2,OAS2,STAT1,CMTR1,DDX58,HLA-A,MX1,C1R,RNF213	3.04e-18	5.95e-15	(2017) Fundamental properties of the mammalian innate immune system revealed by multispecies comparison of type I interferon responses.
PMID	PMID.29257335	8	17	9606	MX2,OAS2,STAT1,IFIT1,IFIT3,ISG15,DDX58,OAS1	MX2,OAS2,STAT1,IFIT1,IFIT3,ISG15,DDX58,OAS1	1.45e-15	1.29e-12	(2018) Bioinformatics analysis of differentially expressed gene profiles associated with systemic lupus erythematosus.
PMID	PMID.29264452	13	52	9606	OAS3,SAMHD1,TAP1,WARS,STAT1,IFIT1,IFIT3,HLA-C,ISG15,DDX58,HLA-A,MX1,TAPBP	OAS3,SAMHD1,TAP1,WARS,STAT1,IFIT1,IFIT3,HLA-C,ISG15,DDX58,HLA-A,MX1,TAPBP	9.29e-22	4.9e-18	(2017) Coxsackievirus-Induced Proteomic Alterations in Primary Human Islets Provide Insights for the Etiology of Diabetes.
PMID	PMID.29299535	10	40	9606	OAS3,OASL,OAS2,IFI44,IFI44L,IFIT1,ISG15,DDX58,MX1,OAS1	OAS3,OASL,OAS2,IFI44,IFI44L,IFIT1,ISG15,DDX58,MX1,OAS1	6.47e-17	8.22e-14	(2018) Differential Ability of Pandemic and Seasonal H1N1 Influenza A Viruses To Alter the Function of Human Neutrophils.
PMID	PMID.29416731	12	39	9606	LGALS3BP,PML,STAT2,MX2,SP100,STAT1,IFIT1,IFIT3,ISG15,DDX58,MX1,OAS1	LGALS3BP,PML,STAT2,MX2,SP100,STAT1,IFIT1,IFIT3,ISG15,DDX58,MX1,OAS1	4.5e-21	1.72e-17	(2018) Comparative proteomics as a tool for identifying specific alterations within interferon response pathways in human glioblastoma multiforme cells.
PMID	PMID.29441069	12	43	9606	OAS3,BST2,OASL,STAT2,OAS2,WARS,STAT1,IFIT1,DDX58,HLA-A,OAS1,PNPT1	OAS3,BST2,OASL,STAT2,OAS2,WARS,STAT1,IFIT1,DDX58,HLA-A,OAS1,PNPT1	1.23e-20	4.03e-17	(2018) Interleukin-6 and Interferon-Alfa Signaling via JAK1-STAT Differentially Regulate Oncolytic versus Cytoprotective Antiviral States.
Pfam	PF00005	2	49	9606	TAP1,TAP2	TAP1,TAP2	0.0081	0.0253	ABC transporter
Pfam	PF00129	4	20	9606	HLA-C,HLA-E,HLA-A,HLA-H	HLA-C,HLA-E,HLA-A,HFE	4.48e-07	1.12e-05	Class I Histocompatibility antigen, domains alpha 1 and 2
Pfam	PF00240	2	46	9606	OASL,ISG15	OASL,ISG15	0.0072	0.0234	Ubiquitin family
Pfam	PF00350	2	16	9606	MX2,MX1	MX2,MX1	0.001	0.0041	Dynamin family
Pfam	PF00439	2	39	9606	SP100,SP140L	SP100,SP140L	0.0053	0.018	Bromodomain
Pfam	PF00664	2	24	9606	TAP1,TAP2	TAP1,TAP2	0.0022	0.0077	ABC transporter transmembrane region
Pfam	PF01017	2	7	9606	STAT2,STAT1	STAT2,STAT1	0.00025	0.0015	STAT protein, all-alpha domain
Pfam	PF01031	2	6	9606	MX2,MX1	MX2,MX1	0.00019	0.0014	Dynamin central region
Pfam	PF01342	3	8	9606	SP110,SP100,SP140L	SP110,SP100,SP140L	2.86e-06	3.57e-05	SAND domain
Pfam	PF01661	2	9	9606	PARP9,PARP14	PARP9,PARP14	0.00037	0.0019	Macro domain
Pfam	PF01909	3	11	9606	OAS3,OAS2,OAS1	OAS3,OAS2,OAS1	6.26e-06	6.71e-05	Nucleotidyltransferase domain
Pfam	PF02212	2	6	9606	MX2,MX1	MX2,MX1	0.00019	0.0014	Dynamin GTPase effector domain
Pfam	PF02864	2	7	9606	STAT2,STAT1	STAT2,STAT1	0.00025	0.0015	STAT protein, DNA binding domain
Pfam	PF02865	2	7	9606	STAT2,STAT1	STAT2,STAT1	0.00025	0.0015	STAT protein, protein interaction domain
Pfam	PF03172	3	5	9606	SP110,SP100,SP140L	SP110,SP100,SP140L	9.74e-07	1.46e-05	HSR domain
Pfam	PF06623	3	4	9606	HLA-C,HLA-E,HLA-A	HLA-C,HLA-E,HLA-A	6.1e-07	1.14e-05	MHC_I C-terminus
Pfam	PF07654	5	45	9606	HLA-C,HLA-E,HLA-A,TAPBP,HLA-H	HLA-C,HLA-E,HLA-A,TAPBP,HFE	2.08e-07	7.8e-06	Immunoglobulin C1-set domain
Pfam	PF10421	4	4	9606	OAS3,OASL,OAS2,OAS1	OAS3,OASL,OAS2,OAS1	3.05e-09	2.29e-07	2'-5'-oligoadenylate synthetase 1, domain 2, C-terminus
Pfam	PF13086	2	11	9606	ZNFX1,HELZ2	ZNFX1,HELZ2	0.00053	0.0025	AAA domain
Pfam	PF13087	2	11	9606	ZNFX1,HELZ2	ZNFX1,HELZ2	0.00053	0.0025	AAA domain
Pfam	PF13176	3	30	9606	IFIT1,IFIT1B,IFIT3	IFIT1,IFIT1B,IFIT3	9.06e-05	0.00077	Tetratricopeptide repeat
Pfam	PF13181	3	80	9606	IFIT1,IFIT1B,IFIT3	IFIT1,IFIT1B,IFIT3	0.0014	0.0052	Tetratricopeptide repeat
Pfam	PF13245	2	12	9606	ZNFX1,HELZ2	ZNFX1,HELZ2	0.00061	0.0026	AAA domain
Pfam	PF13424	3	29	9606	IFIT1,IFIT1B,IFIT3	IFIT1,IFIT1B,IFIT3	8.25e-05	0.00077	Tetratricopeptide repeat
Process	GO.0000266	2	19	9606	MX2,MX1	MX2,MX1	0.0014	0.0148	mitochondrial fission
Process	GO.0001817	12	615	9606	BST2,PML,UBE2L6,TREX1,STAT1,IFI16,HLA-E,ISG15,DDX58,HLA-A,HLA-H,CYP1B1	BST2,PML,UBE2L6,TREX1,STAT1,IFI16,HLA-E,ISG15,DDX58,HLA-A,HFE,CYP1B1	6.55e-08	1.98e-06	regulation of cytokine production
Process	GO.0001818	6	245	9606	BST2,PML,UBE2L6,ISG15,DDX58,HLA-H	BST2,PML,UBE2L6,ISG15,DDX58,HFE	5.14e-05	0.001	negative regulation of cytokine production
Process	GO.0001819	6	390	9606	STAT1,IFI16,HLA-E,DDX58,HLA-A,CYP1B1	STAT1,IFI16,HLA-E,DDX58,HLA-A,CYP1B1	0.00061	0.0082	positive regulation of cytokine production
Process	GO.0001916	2	17	9606	HLA-E,HLA-A	HLA-E,HLA-A	0.0011	0.0128	positive regulation of T cell mediated cytotoxicity
Process	GO.0002230	5	26	9606	PML,DTX3L,PARP9,STAT1,DDX58	PML,DTX3L,PARP9,STAT1,DDX58	1.73e-08	5.79e-07	positive regulation of defense response to virus by host
Process	GO.0002250	5	280	9606	RFTN1,TAP1,TAP2,HLA-E,C1R	RFTN1,TAP1,TAP2,HLA-E,C1R	0.00093	0.0111	adaptive immune response
Process	GO.0002252	24	927	9606	OAS3,BST2,OASL,SAMHD1,PML,DTX3L,STAT2,MX2,RFTN1,OAS2,PARP9,STAT1,IFI16,IFI44L,IFIT1,IFIT1B,IFIT3,HLA-C,ISG15,DDX58,HLA-A,MX1,OAS1,C1R	OAS3,BST2,OASL,SAMHD1,PML,DTX3L,STAT2,MX2,RFTN1,OAS2,PARP9,STAT1,IFI16,IFI44L,IFIT1,IFIT1B,IFIT3,HLA-C,ISG15,DDX58,HLA-A,MX1,OAS1,C1R	2.49e-18	3.08e-16	immune effector process
Process	GO.0002376	31	2370	9606	OAS3,BST2,OASL,SAMHD1,PML,DTX3L,STAT2,MX2,RFTN1,OAS2,SP100,TAP1,PARP9,STAT1,IFI16,IFI44L,IFIT1,IFIT1B,IFIT3,TAP2,HLA-C,HLA-E,ISG15,DDX58,HLA-A,MX1,IFI30,OAS1,TAPBP,PARP14,C1R	OAS3,BST2,OASL,SAMHD1,PML,DTX3L,STAT2,MX2,RFTN1,OAS2,SP100,TAP1,PARP9,STAT1,IFI16,IFI44L,IFIT1,IFIT1B,IFIT3,TAP2,HLA-C,HLA-E,ISG15,DDX58,HLA-A,MX1,IFI30,OAS1,TAPBP,PARP14,C1R	6.21e-16	6.64e-14	immune system process
Process	GO.0002476	2	2	9606	TAP2,HLA-E	TAP2,HLA-E	4.12e-05	0.00085	antigen processing and presentation of endogenous peptide antigen via MHC class Ib
Process	GO.0002479	6	25	9606	TAP1,TAP2,HLA-C,HLA-E,HLA-A,TAPBP	TAP1,TAP2,HLA-C,HLA-E,HLA-A,TAPBP	1.8e-10	7.82e-09	antigen processing and presentation of exogenous peptide antigen via MHC class I, TAP-dependent
Process	GO.0002480	3	8	9606	HLA-C,HLA-E,HLA-A	HLA-C,HLA-E,HLA-A	2.86e-06	6.94e-05	antigen processing and presentation of exogenous peptide antigen via MHC class I, TAP-independent
Process	GO.0002483	6	10	9606	TAP1,TAP2,HLA-C,HLA-E,HLA-A,TAPBP	TAP1,TAP2,HLA-C,HLA-E,HLA-A,TAPBP	2.02e-12	1.12e-10	antigen processing and presentation of endogenous peptide antigen
Process	GO.0002486	2	3	9606	HLA-C,HLA-A	HLA-C,HLA-A	6.86e-05	0.0013	antigen processing and presentation of endogenous peptide antigen via MHC class I via ER pathway, TAP-independent
Process	GO.0002682	17	1391	9606	BST2,SAMHD1,PML,DTX3L,RFTN1,PARP9,STAT1,IFI16,IFIT1,HLA-C,HLA-E,ISG15,DDX58,HLA-A,HLA-H,PARP14,C1R	BST2,SAMHD1,PML,DTX3L,RFTN1,PARP9,STAT1,IFI16,IFIT1,HLA-C,HLA-E,ISG15,DDX58,HLA-A,HFE,PARP14,C1R	6.34e-08	1.96e-06	regulation of immune system process
Process	GO.0002683	7	425	9606	BST2,IFI16,IFIT1,HLA-E,HLA-A,HLA-H,PARP14	BST2,IFI16,IFIT1,HLA-E,HLA-A,HFE,PARP14	0.00014	0.0025	negative regulation of immune system process
Process	GO.0002684	9	882	9606	RFTN1,PARP9,STAT1,IFI16,HLA-E,ISG15,DDX58,HLA-A,C1R	RFTN1,PARP9,STAT1,IFI16,HLA-E,ISG15,DDX58,HLA-A,C1R	0.0005	0.007	positive regulation of immune system process
Process	GO.0002697	11	362	9606	BST2,PML,DTX3L,PARP9,STAT1,IFIT1,HLA-E,DDX58,HLA-A,HLA-H,C1R	BST2,PML,DTX3L,PARP9,STAT1,IFIT1,HLA-E,DDX58,HLA-A,HFE,C1R	3.05e-09	1.14e-07	regulation of immune effector process
Process	GO.0002698	5	113	9606	BST2,IFIT1,HLA-E,HLA-A,HLA-H	BST2,IFIT1,HLA-E,HLA-A,HFE	1.5e-05	0.00033	negative regulation of immune effector process
Process	GO.0002700	4	124	9606	BST2,HLA-E,HLA-A,HLA-H	BST2,HLA-E,HLA-A,HFE	0.00037	0.0055	regulation of production of molecular mediator of immune response
Process	GO.0002704	4	48	9606	BST2,HLA-E,HLA-A,HLA-H	BST2,HLA-E,HLA-A,HFE	1.08e-05	0.00024	negative regulation of leukocyte mediated immunity
Process	GO.0002707	3	38	9606	HLA-E,HLA-A,HLA-H	HLA-E,HLA-A,HFE	0.00017	0.003	negative regulation of lymphocyte mediated immunity
Process	GO.0002709	3	58	9606	HLA-E,HLA-A,HLA-H	HLA-E,HLA-A,HFE	0.00057	0.0079	regulation of T cell mediated immunity
Process	GO.0002718	3	69	9606	BST2,HLA-A,HLA-H	BST2,HLA-A,HFE	0.00092	0.0111	regulation of cytokine production involved in immune response
Process	GO.0002719	2	24	9606	BST2,HLA-H	BST2,HFE	0.0022	0.0207	negative regulation of cytokine production involved in immune response
Process	GO.0002724	2	28	9606	HLA-A,HLA-H	HLA-A,HFE	0.0029	0.0265	regulation of T cell cytokine production
Process	GO.0003374	2	7	9606	MX2,MX1	MX2,MX1	0.00025	0.0041	dynamin family protein polymerization involved in mitochondrial fission
Process	GO.0006139	23	4551	9606	POLR2I,OAS3,NT5E,SP110,SAMHD1,PML,UBE2L6,DTX3L,TREX1,STAT2,OAS2,SP100,WARS,PARP9,STAT1,IFI16,CMTR1,ISG15,CNP,OAS1,PNPT1,HELZ2,PARP14	POLR2I,OAS3,NT5E,SP110,SAMHD1,PML,UBE2L6,DTX3L,TREX1,STAT2,OAS2,SP100,WARS,PARP9,STAT1,IFI16,CMTR1,ISG15,CNP,OAS1,PNPT1,HELZ2,PARP14	0.0007	0.0088	nucleobase-containing compound metabolic process
Process	GO.0006195	2	44	9606	NT5E,SAMHD1	NT5E,SAMHD1	0.0066	0.0494	purine nucleotide catabolic process
Process	GO.0006259	8	773	9606	POLR2I,NT5E,UBE2L6,DTX3L,TREX1,SP100,PARP9,ISG15	POLR2I,NT5E,UBE2L6,DTX3L,TREX1,SP100,PARP9,ISG15	0.00097	0.0112	DNA metabolic process
Process	GO.0006281	6	491	9606	POLR2I,UBE2L6,DTX3L,TREX1,PARP9,ISG15	POLR2I,UBE2L6,DTX3L,TREX1,PARP9,ISG15	0.0019	0.019	DNA repair
Process	GO.0006370	2	33	9606	POLR2I,CMTR1	POLR2I,CMTR1	0.0039	0.034	7-methylguanosine mRNA capping
Process	GO.0006471	2	23	9606	PARP9,PARP14	PARP9,PARP14	0.002	0.0193	protein ADP-ribosylation
Process	GO.0006508	9	1203	9606	LAP3,PML,UBE2L6,DTX3L,IFI16,ISG15,DDX58,C1R,RNF213	LAP3,PML,UBE2L6,DTX3L,IFI16,ISG15,DDX58,C1R,RNF213	0.0042	0.0356	proteolysis
Process	GO.0006725	24	4754	9606	POLR2I,OAS3,NT5E,SP110,SAMHD1,PML,UBE2L6,DTX3L,TREX1,STAT2,OAS2,SP100,WARS,PARP9,STAT1,IFI16,CMTR1,ISG15,CNP,OAS1,PNPT1,HELZ2,PARP14,CYP1B1	POLR2I,OAS3,NT5E,SP110,SAMHD1,PML,UBE2L6,DTX3L,TREX1,STAT2,OAS2,SP100,WARS,PARP9,STAT1,IFI16,CMTR1,ISG15,CNP,OAS1,PNPT1,HELZ2,PARP14,CYP1B1	0.00049	0.007	cellular aromatic compound metabolic process
Process	GO.0006906	4	95	9606	TAP1,TAP2,SAMD9,TAPBP	TAP1,TAP2,SAMD9,TAPBP	0.00014	0.0025	vesicle fusion
Process	GO.0006950	35	3267	9606	POLR2I,OAS3,BST2,OASL,LGALS3BP,SAMHD1,PML,UBE2L6,DTX3L,TREX1,STAT2,MX2,OAS2,SP100,TAP1,PARP9,STAT1,IFI16,IFI44L,IFIT1,IFIT1B,IFIT3,HLA-C,HLA-E,ISG15,DDX58,HLA-A,MX1,IFI30,OAS1,PNPT1,HLA-H,PARP14,C1R,CYP1B1	POLR2I,OAS3,BST2,OASL,LGALS3BP,SAMHD1,PML,UBE2L6,DTX3L,TREX1,STAT2,MX2,OAS2,SP100,TAP1,PARP9,STAT1,IFI16,IFI44L,IFIT1,IFIT1B,IFIT3,HLA-C,HLA-E,ISG15,DDX58,HLA-A,MX1,IFI30,OAS1,PNPT1,HFE,PARP14,C1R,CYP1B1	7.67e-16	7.7e-14	response to stress
Process	GO.0006952	30	1234	9606	OAS3,BST2,OASL,LGALS3BP,SAMHD1,PML,DTX3L,STAT2,MX2,OAS2,SP100,TAP1,PARP9,STAT1,IFI16,IFI44L,IFIT1,IFIT1B,IFIT3,HLA-C,HLA-E,ISG15,DDX58,HLA-A,MX1,IFI30,OAS1,HLA-H,PARP14,C1R	OAS3,BST2,OASL,LGALS3BP,SAMHD1,PML,DTX3L,STAT2,MX2,OAS2,SP100,TAP1,PARP9,STAT1,IFI16,IFI44L,IFIT1,IFIT1B,IFIT3,HLA-C,HLA-E,ISG15,DDX58,HLA-A,MX1,IFI30,OAS1,HFE,PARP14,C1R	9.19e-23	2.27e-20	defense response
Process	GO.0006955	29	1560	9606	OAS3,BST2,OASL,SAMHD1,PML,DTX3L,STAT2,MX2,RFTN1,OAS2,SP100,TAP1,PARP9,STAT1,IFI16,IFIT1,IFIT3,TAP2,HLA-C,HLA-E,ISG15,DDX58,HLA-A,MX1,IFI30,OAS1,TAPBP,PARP14,C1R	OAS3,BST2,OASL,SAMHD1,PML,DTX3L,STAT2,MX2,RFTN1,OAS2,SP100,TAP1,PARP9,STAT1,IFI16,IFIT1,IFIT3,TAP2,HLA-C,HLA-E,ISG15,DDX58,HLA-A,MX1,IFI30,OAS1,TAPBP,PARP14,C1R	9.79e-19	1.31e-16	immune response
Process	GO.0006959	4	252	9606	BST2,HLA-E,HLA-A,C1R	BST2,HLA-E,HLA-A,C1R	0.0047	0.0392	humoral immune response
Process	GO.0006974	9	749	9606	POLR2I,PML,UBE2L6,DTX3L,TREX1,SP100,PARP9,IFI16,ISG15	POLR2I,PML,UBE2L6,DTX3L,TREX1,SP100,PARP9,IFI16,ISG15	0.00015	0.0027	cellular response to DNA damage stimulus
Process	GO.0007154	28	5219	9606	POLR2I,OAS3,BST2,OASL,LGALS3BP,SAMHD1,PML,GNG3,STAT2,MX2,RFTN1,OAS2,SP100,STAT1,IFI16,IFIT1,IFIT3,HLA-C,HLA-E,ISG15,DDX58,CNP,HLA-A,MX1,IFI30,OAS1,HLA-H,CYP1B1	POLR2I,OAS3,BST2,OASL,LGALS3BP,SAMHD1,PML,GNG3,STAT2,MX2,RFTN1,OAS2,SP100,STAT1,IFI16,IFIT1,IFIT3,HLA-C,HLA-E,ISG15,DDX58,CNP,HLA-A,MX1,IFI30,OAS1,HFE,CYP1B1	3.08e-05	0.00064	cell communication
Process	GO.0007165	27	4738	9606	POLR2I,OAS3,BST2,OASL,LGALS3BP,SAMHD1,PML,GNG3,STAT2,MX2,RFTN1,OAS2,SP100,STAT1,IFI16,IFIT1,IFIT3,HLA-C,HLA-E,ISG15,DDX58,HLA-A,MX1,IFI30,OAS1,HLA-H,CYP1B1	POLR2I,OAS3,BST2,OASL,LGALS3BP,SAMHD1,PML,GNG3,STAT2,MX2,RFTN1,OAS2,SP100,STAT1,IFI16,IFIT1,IFIT3,HLA-C,HLA-E,ISG15,DDX58,HLA-A,MX1,IFI30,OAS1,HFE,CYP1B1	1.56e-05	0.00033	signal transduction
Process	GO.0007166	22	2198	9606	POLR2I,OAS3,BST2,OASL,SAMHD1,PML,STAT2,MX2,RFTN1,OAS2,SP100,STAT1,IFIT1,IFIT3,HLA-C,HLA-E,ISG15,HLA-A,MX1,IFI30,OAS1,HLA-H	POLR2I,OAS3,BST2,OASL,SAMHD1,PML,STAT2,MX2,RFTN1,OAS2,SP100,STAT1,IFIT1,IFIT3,HLA-C,HLA-E,ISG15,HLA-A,MX1,IFI30,OAS1,HFE	1.26e-08	4.48e-07	cell surface receptor signaling pathway
Process	GO.0007259	2	41	9606	STAT2,STAT1	STAT2,STAT1	0.0058	0.0452	receptor signaling pathway via JAK-STAT
Process	GO.0008631	2	17	9606	PML,CYP1B1	PML,CYP1B1	0.0011	0.0128	intrinsic apoptotic signaling pathway in response to oxidative stress
Process	GO.0009166	3	101	9606	NT5E,SAMHD1,CNP	NT5E,SAMHD1,CNP	0.0026	0.0249	nucleotide catabolic process
Process	GO.0009605	25	1857	9606	OAS3,BST2,OASL,SAMHD1,PML,DTX3L,STAT2,MX2,OAS2,PARP9,STAT1,IFI16,IFI44,IFI44L,IFIT1,IFIT1B,IFIT3,HLA-E,ISG15,DDX58,CNP,HLA-A,MX1,OAS1,HLA-H	OAS3,BST2,OASL,SAMHD1,PML,DTX3L,STAT2,MX2,OAS2,PARP9,STAT1,IFI16,IFI44,IFI44L,IFIT1,IFIT1B,IFIT3,HLA-E,ISG15,DDX58,CNP,HLA-A,MX1,OAS1,HFE	1.11e-12	7.14e-11	response to external stimulus
Process	GO.0009615	21	270	9606	OAS3,BST2,OASL,SAMHD1,PML,DTX3L,STAT2,MX2,OAS2,PARP9,STAT1,IFI16,IFI44,IFI44L,IFIT1,IFIT1B,IFIT3,ISG15,DDX58,MX1,OAS1	OAS3,BST2,OASL,SAMHD1,PML,DTX3L,STAT2,MX2,OAS2,PARP9,STAT1,IFI16,IFI44,IFI44L,IFIT1,IFIT1B,IFIT3,ISG15,DDX58,MX1,OAS1	2.42e-25	7.78e-23	response to virus
Process	GO.0009617	6	555	9606	OAS2,IFI44,HLA-E,ISG15,CNP,HLA-A	OAS2,IFI44,HLA-E,ISG15,CNP,HLA-A	0.0036	0.0313	response to bacterium
Process	GO.0010033	26	2815	9606	POLR2I,OAS3,BST2,OASL,SAMHD1,PML,STAT2,MX2,RFTN1,OAS2,SP100,STAT1,IFIT1,IFIT3,HLA-C,HLA-E,ISG15,DDX58,CNP,HLA-A,MX1,IFI30,OAS1,PNPT1,HLA-H,CYP1B1	POLR2I,OAS3,BST2,OASL,SAMHD1,PML,STAT2,MX2,RFTN1,OAS2,SP100,STAT1,IFIT1,IFIT3,HLA-C,HLA-E,ISG15,DDX58,CNP,HLA-A,MX1,IFI30,OAS1,PNPT1,HFE,CYP1B1	1.43e-09	5.76e-08	response to organic substance
Process	GO.0016032	12	571	9606	SP110,PML,STAT2,SP100,TAP1,STAT1,IFIT1,TAP2,HLA-C,ISG15,DDX58,HLA-A	SP110,PML,STAT2,SP100,TAP1,STAT1,IFIT1,TAP2,HLA-C,ISG15,DDX58,HLA-A	2.96e-08	9.68e-07	viral process
Process	GO.0019221	19	655	9606	OAS3,BST2,OASL,SAMHD1,PML,STAT2,MX2,OAS2,SP100,STAT1,IFIT1,IFIT3,HLA-C,HLA-E,ISG15,HLA-A,MX1,IFI30,OAS1	OAS3,BST2,OASL,SAMHD1,PML,STAT2,MX2,OAS2,SP100,STAT1,IFIT1,IFIT3,HLA-C,HLA-E,ISG15,HLA-A,MX1,IFI30,OAS1	3.14e-15	2.66e-13	cytokine-mediated signaling pathway
Process	GO.0019882	8	158	9606	RFTN1,TAP1,TAP2,HLA-C,HLA-E,HLA-A,IFI30,TAPBP	RFTN1,TAP1,TAP2,HLA-C,HLA-E,HLA-A,IFI30,TAPBP	1.22e-08	4.44e-07	antigen processing and presentation
Process	GO.0019885	5	9	9606	TAP1,TAP2,HLA-C,HLA-A,TAPBP	TAP1,TAP2,HLA-C,HLA-A,TAPBP	2.11e-10	8.92e-09	antigen processing and presentation of endogenous peptide antigen via MHC class I
Process	GO.0019985	2	41	9606	UBE2L6,ISG15	UBE2L6,ISG15	0.0058	0.0452	translesion synthesis
Process	GO.0023052	28	5108	9606	POLR2I,OAS3,BST2,OASL,LGALS3BP,SAMHD1,PML,GNG3,STAT2,MX2,RFTN1,OAS2,SP100,STAT1,IFI16,IFIT1,IFIT3,HLA-C,HLA-E,ISG15,DDX58,CNP,HLA-A,MX1,IFI30,OAS1,HLA-H,CYP1B1	POLR2I,OAS3,BST2,OASL,LGALS3BP,SAMHD1,PML,GNG3,STAT2,MX2,RFTN1,OAS2,SP100,STAT1,IFI16,IFIT1,IFIT3,HLA-C,HLA-E,ISG15,DDX58,CNP,HLA-A,MX1,IFI30,OAS1,HFE,CYP1B1	2.01e-05	0.00042	signaling
Process	GO.0031347	14	676	9606	NT5E,SAMHD1,PML,DTX3L,RFTN1,PARP9,STAT1,IFI16,IFIT1,HLA-E,DDX58,HLA-A,PARP14,C1R	NT5E,SAMHD1,PML,DTX3L,RFTN1,PARP9,STAT1,IFI16,IFIT1,HLA-E,DDX58,HLA-A,PARP14,C1R	2e-09	7.63e-08	regulation of defense response
Process	GO.0031348	6	180	9606	NT5E,IFI16,IFIT1,HLA-E,HLA-A,PARP14	NT5E,IFI16,IFIT1,HLA-E,HLA-A,PARP14	9.5e-06	0.00022	negative regulation of defense response
Process	GO.0031638	2	34	9606	IFI16,C1R	IFI16,C1R	0.0041	0.0354	zymogen activation
Process	GO.0032020	2	6	9606	UBE2L6,ISG15	UBE2L6,ISG15	0.00019	0.0032	ISG15-protein conjugation
Process	GO.0032101	8	732	9606	NT5E,PML,DTX3L,PARP9,STAT1,IFIT1,DDX58,C1R	NT5E,PML,DTX3L,PARP9,STAT1,IFIT1,DDX58,C1R	0.00068	0.0087	regulation of response to external stimulus
Process	GO.0032269	8	1014	9606	BST2,PML,DTX3L,WARS,IFI16,ISG15,HLA-H,PARP14	BST2,PML,DTX3L,WARS,IFI16,ISG15,HFE,PARP14	0.0052	0.0416	negative regulation of cellular protein metabolic process
Process	GO.0032479	6	112	9606	UBE2L6,TREX1,STAT1,IFI16,ISG15,DDX58	UBE2L6,TREX1,STAT1,IFI16,ISG15,DDX58	6.77e-07	1.78e-05	regulation of type I interferon production
Process	GO.0032480	3	43	9606	UBE2L6,ISG15,DDX58	UBE2L6,ISG15,DDX58	0.00025	0.0041	negative regulation of type I interferon production
Process	GO.0032481	3	65	9606	STAT1,IFI16,DDX58	STAT1,IFI16,DDX58	0.00078	0.0097	positive regulation of type I interferon production
Process	GO.0032727	2	23	9606	STAT1,DDX58	STAT1,DDX58	0.002	0.0193	positive regulation of interferon-alpha production
Process	GO.0033554	12	1553	9606	POLR2I,PML,UBE2L6,DTX3L,TREX1,SP100,PARP9,IFI16,ISG15,PNPT1,HLA-H,CYP1B1	POLR2I,PML,UBE2L6,DTX3L,TREX1,SP100,PARP9,IFI16,ISG15,PNPT1,HFE,CYP1B1	0.00065	0.0086	cellular response to stress
Process	GO.0034341	12	176	9606	OAS3,BST2,OASL,PML,OAS2,SP100,STAT1,HLA-C,HLA-E,HLA-A,IFI30,OAS1	OAS3,BST2,OASL,PML,OAS2,SP100,STAT1,HLA-C,HLA-E,HLA-A,IFI30,OAS1	6.22e-14	4.99e-12	response to interferon-gamma
Process	GO.0034641	25	5126	9606	POLR2I,OAS3,NT5E,SP110,SAMHD1,PML,UBE2L6,DTX3L,TREX1,STAT2,OAS2,SP100,WARS,PARP9,STAT1,IFI16,CMTR1,ISG15,CNP,OAS1,PNPT1,TAPBP,HELZ2,PARP14,CYP1B1	POLR2I,OAS3,NT5E,SP110,SAMHD1,PML,UBE2L6,DTX3L,TREX1,STAT2,OAS2,SP100,WARS,PARP9,STAT1,IFI16,CMTR1,ISG15,CNP,OAS1,PNPT1,TAPBP,HELZ2,PARP14,CYP1B1	0.00059	0.0082	cellular nitrogen compound metabolic process
Process	GO.0034654	16	3031	9606	POLR2I,NT5E,SP110,SAMHD1,PML,UBE2L6,STAT2,SP100,PARP9,STAT1,IFI16,ISG15,CNP,OAS1,HELZ2,PARP14	POLR2I,NT5E,SP110,SAMHD1,PML,UBE2L6,STAT2,SP100,PARP9,STAT1,IFI16,ISG15,CNP,OAS1,HELZ2,PARP14	0.0043	0.0361	nucleobase-containing compound biosynthetic process
Process	GO.0034655	5	394	9606	NT5E,SAMHD1,OAS2,CNP,PNPT1	NT5E,SAMHD1,OAS2,CNP,PNPT1	0.004	0.0349	nucleobase-containing compound catabolic process
Process	GO.0035455	4	22	9606	BST2,MX2,IFIT3,OAS1	BST2,MX2,IFIT3,OAS1	6.28e-07	1.68e-05	response to interferon-alpha
Process	GO.0035456	3	23	9606	BST2,STAT1,PNPT1	BST2,STAT1,PNPT1	4.37e-05	0.00089	response to interferon-beta
Process	GO.0035457	2	12	9606	IFIT3,OAS1	IFIT3,OAS1	0.00061	0.0083	cellular response to interferon-alpha
Process	GO.0035458	2	15	9606	STAT1,PNPT1	STAT1,PNPT1	0.00091	0.0111	cellular response to interferon-beta
Process	GO.0035563	2	12	9606	DTX3L,PARP9	DTX3L,PARP9	0.00061	0.0083	positive regulation of chromatin binding
Process	GO.0042270	2	5	9606	HLA-E,HLA-A	HLA-E,HLA-A	0.00014	0.0026	protection from natural killer cell mediated cytotoxicity
Process	GO.0042590	7	29	9606	TAP1,TAP2,HLA-C,HLA-E,HLA-A,IFI30,TAPBP	TAP1,TAP2,HLA-C,HLA-E,HLA-A,IFI30,TAPBP	4.75e-12	2.46e-10	antigen processing and presentation of exogenous peptide antigen via MHC class I
Process	GO.0042771	2	30	9606	PML,IFI16	PML,IFI16	0.0032	0.029	intrinsic apoptotic signaling pathway in response to DNA damage by p53 class mediator
Process	GO.0043086	7	809	9606	BST2,PML,DTX3L,WARS,PARP9,IFI16,IFIT1	BST2,PML,DTX3L,WARS,PARP9,IFI16,IFIT1	0.0055	0.0435	negative regulation of catalytic activity
Process	GO.0043330	3	46	9606	RFTN1,IFIT1,DDX58	RFTN1,IFIT1,DDX58	0.0003	0.0046	response to exogenous dsRNA
Process	GO.0043632	6	476	9606	PML,UBE2L6,DTX3L,ISG15,PNPT1,RNF213	PML,UBE2L6,DTX3L,ISG15,PNPT1,RNF213	0.0017	0.0169	modification-dependent macromolecule catabolic process
Process	GO.0043900	14	372	9606	OAS3,BST2,OASL,PML,DTX3L,SP100,PARP9,STAT1,IFI16,IFIT1,ISG15,DDX58,MX1,OAS1	OAS3,BST2,OASL,PML,DTX3L,SP100,PARP9,STAT1,IFI16,IFIT1,ISG15,DDX58,MX1,OAS1	9.26e-13	6.19e-11	regulation of multi-organism process
Process	GO.0043933	11	1770	9606	SAMHD1,PML,MX2,HLA-A,MX1,OAS1,PNPT1,TAPBP,HLA-H,RNF213,CYP1B1	SAMHD1,PML,MX2,HLA-A,MX1,OAS1,PNPT1,TAPBP,HFE,RNF213,CYP1B1	0.0062	0.0468	protein-containing complex subunit organization
Process	GO.0044092	10	1119	9606	BST2,PML,DTX3L,SP100,WARS,PARP9,IFI16,IFIT1,HLA-H,CYP1B1	BST2,PML,DTX3L,SP100,WARS,PARP9,IFI16,IFIT1,HFE,CYP1B1	0.00066	0.0086	negative regulation of molecular function
Process	GO.0044248	12	1646	9606	NT5E,SAMHD1,PML,UBE2L6,DTX3L,OAS2,IFI16,ISG15,CNP,PNPT1,RNF213,CYP1B1	NT5E,SAMHD1,PML,UBE2L6,DTX3L,OAS2,IFI16,ISG15,CNP,PNPT1,RNF213,CYP1B1	0.0011	0.0123	cellular catabolic process
Process	GO.0044271	18	3528	9606	POLR2I,NT5E,SP110,SAMHD1,PML,UBE2L6,STAT2,SP100,WARS,PARP9,STAT1,IFI16,ISG15,CNP,OAS1,HELZ2,PARP14,CYP1B1	POLR2I,NT5E,SP110,SAMHD1,PML,UBE2L6,STAT2,SP100,WARS,PARP9,STAT1,IFI16,ISG15,CNP,OAS1,HELZ2,PARP14,CYP1B1	0.0033	0.029	cellular nitrogen compound biosynthetic process
Process	GO.0045071	8	52	9606	OAS3,BST2,OASL,IFI16,IFIT1,ISG15,MX1,OAS1	OAS3,BST2,OASL,IFI16,IFIT1,ISG15,MX1,OAS1	3.19e-12	1.71e-10	negative regulation of viral genome replication
Process	GO.0045087	25	676	9606	OAS3,BST2,OASL,SAMHD1,PML,DTX3L,STAT2,MX2,OAS2,SP100,PARP9,STAT1,IFI16,IFIT1,IFIT3,HLA-C,HLA-E,ISG15,DDX58,HLA-A,MX1,IFI30,OAS1,PARP14,C1R	OAS3,BST2,OASL,SAMHD1,PML,DTX3L,STAT2,MX2,OAS2,SP100,PARP9,STAT1,IFI16,IFIT1,IFIT3,HLA-C,HLA-E,ISG15,DDX58,HLA-A,MX1,IFI30,OAS1,PARP14,C1R	8.48e-23	2.27e-20	innate immune response
Process	GO.0045088	9	361	9606	SAMHD1,RFTN1,PARP9,STAT1,IFI16,HLA-E,DDX58,HLA-A,PARP14	SAMHD1,RFTN1,PARP9,STAT1,IFI16,HLA-E,DDX58,HLA-A,PARP14	4.93e-07	1.34e-05	regulation of innate immune response
Process	GO.0045089	5	259	9606	RFTN1,PARP9,IFI16,HLA-E,DDX58	RFTN1,PARP9,IFI16,HLA-E,DDX58	0.00066	0.0086	positive regulation of innate immune response
Process	GO.0045648	2	29	9606	STAT1,ISG15	STAT1,ISG15	0.0031	0.0277	positive regulation of erythrocyte differentiation
Process	GO.0045765	5	277	9606	PML,SP100,WARS,STAT1,CYP1B1	PML,SP100,WARS,STAT1,CYP1B1	0.00089	0.0109	regulation of angiogenesis
Process	GO.0045824	4	49	9606	IFI16,HLA-E,HLA-A,PARP14	IFI16,HLA-E,HLA-A,PARP14	1.17e-05	0.00026	negative regulation of innate immune response
Process	GO.0046427	3	73	9606	PARP9,PARP14,CYP1B1	PARP9,PARP14,CYP1B1	0.0011	0.0123	positive regulation of receptor signaling pathway via JAK-STAT
Process	GO.0046719	2	8	9606	STAT1,IFIT1	STAT1,IFIT1	0.00031	0.0047	regulation by virus of viral protein levels in host cell
Process	GO.0046967	2	3	9606	TAP1,TAP2	TAP1,TAP2	6.86e-05	0.0013	cytosol to endoplasmic reticulum transport
Process	GO.0048384	2	17	9606	PML,SP100	PML,SP100	0.0011	0.0128	retinoic acid receptor signaling pathway
Process	GO.0048519	25	4953	9606	OAS3,BST2,OASL,NT5E,PML,UBE2L6,DTX3L,SP100,WARS,PARP9,STAT1,IFI16,IFIT1,IFIT3,HLA-E,ISG15,DDX58,HLA-A,MX1,OAS1,PNPT1,HLA-H,PARP14,RNF213,CYP1B1	OAS3,BST2,OASL,NT5E,PML,UBE2L6,DTX3L,SP100,WARS,PARP9,STAT1,IFI16,IFIT1,IFIT3,HLA-E,ISG15,DDX58,HLA-A,MX1,OAS1,PNPT1,HFE,PARP14,RNF213,CYP1B1	0.00034	0.0051	negative regulation of biological process
Process	GO.0048525	11	93	9606	OAS3,BST2,OASL,PML,SP100,STAT1,IFI16,IFIT1,ISG15,MX1,OAS1	OAS3,BST2,OASL,PML,SP100,STAT1,IFI16,IFIT1,ISG15,MX1,OAS1	2.72e-15	2.43e-13	negative regulation of viral process
Process	GO.0048583	22	3882	9606	BST2,NT5E,SAMHD1,PML,GNG3,DTX3L,RFTN1,SP100,PARP9,STAT1,IFI16,IFIT1,HLA-C,HLA-E,DDX58,HLA-A,PNPT1,HLA-H,PARP14,C1R,RNF213,CYP1B1	BST2,NT5E,SAMHD1,PML,GNG3,DTX3L,RFTN1,SP100,PARP9,STAT1,IFI16,IFIT1,HLA-C,HLA-E,DDX58,HLA-A,PNPT1,HFE,PARP14,C1R,RNF213,CYP1B1	0.00019	0.0032	regulation of response to stimulus
Process	GO.0048584	13	2054	9606	PML,GNG3,DTX3L,RFTN1,PARP9,IFI16,HLA-E,DDX58,HLA-A,HLA-H,PARP14,C1R,CYP1B1	PML,GNG3,DTX3L,RFTN1,PARP9,IFI16,HLA-E,DDX58,HLA-A,HFE,PARP14,C1R,CYP1B1	0.0023	0.0222	positive regulation of response to stimulus
Process	GO.0048585	10	1483	9606	BST2,NT5E,STAT1,IFI16,IFIT1,HLA-E,HLA-A,HLA-H,PARP14,RNF213	BST2,NT5E,STAT1,IFI16,IFIT1,HLA-E,HLA-A,HFE,PARP14,RNF213	0.0052	0.0421	negative regulation of response to stimulus
Process	GO.0050691	6	39	9606	PML,DTX3L,PARP9,STAT1,IFIT1,DDX58	PML,DTX3L,PARP9,STAT1,IFIT1,DDX58	1.94e-09	7.59e-08	regulation of defense response to virus by host
Process	GO.0050776	13	873	9606	BST2,SAMHD1,RFTN1,PARP9,STAT1,IFI16,HLA-C,HLA-E,DDX58,HLA-A,HLA-H,PARP14,C1R	BST2,SAMHD1,RFTN1,PARP9,STAT1,IFI16,HLA-C,HLA-E,DDX58,HLA-A,HFE,PARP14,C1R	3.68e-07	1.04e-05	regulation of immune response
Process	GO.0050777	6	136	9606	BST2,IFI16,HLA-E,HLA-A,HLA-H,PARP14	BST2,IFI16,HLA-E,HLA-A,HFE,PARP14	2e-06	4.94e-05	negative regulation of immune response
Process	GO.0050778	7	589	9606	RFTN1,PARP9,IFI16,HLA-E,DDX58,HLA-A,C1R	RFTN1,PARP9,IFI16,HLA-E,DDX58,HLA-A,C1R	0.00094	0.0111	positive regulation of immune response
Process	GO.0050789	42	11116	9606	POLR2I,OAS3,BST2,OASL,NT5E,SP110,LGALS3BP,SAMHD1,PML,UBE2L6,GNG3,DTX3L,TREX1,STAT2,MX2,RFTN1,OAS2,SP100,WARS,PARP9,STAT1,IFI16,IFIT1,IFIT3,HLA-C,HLA-E,ISG15,DDX58,ZNFX1,HLA-A,MX1,IFI30,OAS1,SP140L,PNPT1,TAPBP,HELZ2,HLA-H,PARP14,C1R,RNF213,CYP1B1	POLR2I,OAS3,BST2,OASL,NT5E,SP110,LGALS3BP,SAMHD1,PML,UBE2L6,GNG3,DTX3L,TREX1,STAT2,MX2,RFTN1,OAS2,SP100,WARS,PARP9,STAT1,IFI16,IFIT1,IFIT3,HLA-C,HLA-E,ISG15,DDX58,ZNFX1,HLA-A,MX1,IFI30,OAS1,SP140L,PNPT1,TAPBP,HELZ2,HFE,PARP14,C1R,RNF213,CYP1B1	0.00025	0.0041	regulation of biological process
Process	GO.0050896	41	7824	9606	POLR2I,OAS3,BST2,OASL,LGALS3BP,SAMHD1,PML,UBE2L6,GNG3,DTX3L,TREX1,STAT2,MX2,RFTN1,OAS2,SP100,TAP1,PARP9,STAT1,IFI16,IFI44,IFI44L,IFIT1,IFIT1B,IFIT3,TAP2,HLA-C,HLA-E,ISG15,DDX58,CNP,HLA-A,MX1,IFI30,OAS1,PNPT1,TAPBP,HLA-H,PARP14,C1R,CYP1B1	POLR2I,OAS3,BST2,OASL,LGALS3BP,SAMHD1,PML,UBE2L6,GNG3,DTX3L,TREX1,STAT2,MX2,RFTN1,OAS2,SP100,TAP1,PARP9,STAT1,IFI16,IFI44,IFI44L,IFIT1,IFIT1B,IFIT3,TAP2,HLA-C,HLA-E,ISG15,DDX58,CNP,HLA-A,MX1,IFI30,OAS1,PNPT1,TAPBP,HFE,PARP14,C1R,CYP1B1	1.32e-08	4.62e-07	response to stimulus
Process	GO.0051098	6	356	9606	DTX3L,SP100,PARP9,IFI16,IFIT1,HLA-H	DTX3L,SP100,PARP9,IFI16,IFIT1,HFE	0.00038	0.0055	regulation of binding
Process	GO.0051100	4	161	9606	SP100,IFI16,IFIT1,HLA-H	SP100,IFI16,IFIT1,HFE	0.00095	0.0112	negative regulation of binding
Process	GO.0051239	15	2788	9606	BST2,PML,UBE2L6,TREX1,OAS2,SP100,WARS,STAT1,IFI16,HLA-E,ISG15,DDX58,HLA-A,HLA-H,CYP1B1	BST2,PML,UBE2L6,TREX1,OAS2,SP100,WARS,STAT1,IFI16,HLA-E,ISG15,DDX58,HLA-A,HFE,CYP1B1	0.0049	0.0404	regulation of multicellular organismal process
Process	GO.0051457	2	22	9606	PML,SP100	PML,SP100	0.0018	0.0183	maintenance of protein location in nucleus
Process	GO.0051607	20	181	9606	OAS3,BST2,OASL,SAMHD1,PML,DTX3L,STAT2,MX2,OAS2,PARP9,STAT1,IFI16,IFI44L,IFIT1,IFIT1B,IFIT3,ISG15,DDX58,MX1,OAS1	OAS3,BST2,OASL,SAMHD1,PML,DTX3L,STAT2,MX2,OAS2,PARP9,STAT1,IFI16,IFI44L,IFIT1,IFIT1B,IFIT3,ISG15,DDX58,MX1,OAS1	5.86e-27	2.35e-24	defense response to virus
Process	GO.0051704	30	2222	9606	OAS3,BST2,OASL,SP110,SAMHD1,PML,DTX3L,STAT2,MX2,OAS2,SP100,TAP1,PARP9,STAT1,IFI16,IFI44,IFI44L,IFIT1,IFIT1B,IFIT3,TAP2,HLA-C,HLA-E,ISG15,DDX58,CNP,HLA-A,MX1,OAS1,HLA-H	OAS3,BST2,OASL,SP110,SAMHD1,PML,DTX3L,STAT2,MX2,OAS2,SP100,TAP1,PARP9,STAT1,IFI16,IFI44,IFI44L,IFIT1,IFIT1B,IFIT3,TAP2,HLA-C,HLA-E,ISG15,DDX58,CNP,HLA-A,MX1,OAS1,HFE	1.11e-15	1.05e-13	multi-organism process
Process	GO.0051707	24	835	9606	OAS3,BST2,OASL,SAMHD1,PML,DTX3L,STAT2,MX2,OAS2,PARP9,STAT1,IFI16,IFI44,IFI44L,IFIT1,IFIT1B,IFIT3,HLA-E,ISG15,DDX58,CNP,HLA-A,MX1,OAS1	OAS3,BST2,OASL,SAMHD1,PML,DTX3L,STAT2,MX2,OAS2,PARP9,STAT1,IFI16,IFI44,IFI44L,IFIT1,IFIT1B,IFIT3,HLA-E,ISG15,DDX58,CNP,HLA-A,MX1,OAS1	2.4e-19	4.27e-17	response to other organism
Process	GO.0051716	32	6212	9606	POLR2I,OAS3,BST2,OASL,LGALS3BP,SAMHD1,PML,UBE2L6,GNG3,DTX3L,TREX1,STAT2,MX2,RFTN1,OAS2,SP100,PARP9,STAT1,IFI16,IFIT1,IFIT3,HLA-C,HLA-E,ISG15,DDX58,HLA-A,MX1,IFI30,OAS1,PNPT1,HLA-H,CYP1B1	POLR2I,OAS3,BST2,OASL,LGALS3BP,SAMHD1,PML,UBE2L6,GNG3,DTX3L,TREX1,STAT2,MX2,RFTN1,OAS2,SP100,PARP9,STAT1,IFI16,IFIT1,IFIT3,HLA-C,HLA-E,ISG15,DDX58,HLA-A,MX1,IFI30,OAS1,PNPT1,HFE,CYP1B1	9.77e-06	0.00022	cellular response to stimulus
Process	GO.0060333	11	69	9606	OAS3,OASL,PML,OAS2,SP100,STAT1,HLA-C,HLA-E,HLA-A,IFI30,OAS1	OAS3,OASL,PML,OAS2,SP100,STAT1,HLA-C,HLA-E,HLA-A,IFI30,OAS1	1.34e-16	1.54e-14	interferon-gamma-mediated signaling pathway
Process	GO.0060334	3	26	9606	PARP9,STAT1,PARP14	PARP9,STAT1,PARP14	6.11e-05	0.0012	regulation of interferon-gamma-mediated signaling pathway
Process	GO.0060337	17	65	9606	OAS3,BST2,OASL,SAMHD1,STAT2,MX2,OAS2,SP100,STAT1,IFIT1,IFIT3,HLA-C,HLA-E,ISG15,HLA-A,MX1,OAS1	OAS3,BST2,OASL,SAMHD1,STAT2,MX2,OAS2,SP100,STAT1,IFIT1,IFIT3,HLA-C,HLA-E,ISG15,HLA-A,MX1,OAS1	1.21e-28	1.94e-25	type I interferon signaling pathway
Process	GO.0060700	2	7	9606	OAS3,OAS1	OAS3,OAS1	0.00025	0.0041	regulation of ribonuclease activity
Process	GO.0060759	4	162	9606	PARP9,STAT1,DDX58,PARP14	PARP9,STAT1,DDX58,PARP14	0.00098	0.0112	regulation of response to cytokine stimulus
Process	GO.0060760	3	52	9606	PARP9,DDX58,PARP14	PARP9,DDX58,PARP14	0.00042	0.006	positive regulation of response to cytokine stimulus
Process	GO.0061024	8	729	9606	MX2,RFTN1,TAP1,TAP2,SAMD9,CNP,MX1,TAPBP	MX2,RFTN1,TAP1,TAP2,SAMD9,CNP,MX1,TAPBP	0.00067	0.0086	membrane organization
Process	GO.0061025	6	170	9606	MX2,TAP1,TAP2,SAMD9,MX1,TAPBP	MX2,TAP1,TAP2,SAMD9,MX1,TAPBP	6.92e-06	0.00016	membrane fusion
Process	GO.0065003	10	1514	9606	SAMHD1,PML,MX2,HLA-A,MX1,OAS1,PNPT1,TAPBP,HLA-H,RNF213	SAMHD1,PML,MX2,HLA-A,MX1,OAS1,PNPT1,TAPBP,HFE,RNF213	0.0061	0.0463	protein-containing complex assembly
Process	GO.0065007	43	11740	9606	POLR2I,OAS3,BST2,OASL,NT5E,SP110,LGALS3BP,SAMHD1,PML,UBE2L6,GNG3,DTX3L,TREX1,STAT2,MX2,RFTN1,OAS2,SP100,WARS,PARP9,STAT1,IFI16,IFIT1,IFIT3,HLA-C,HLA-E,ISG15,DDX58,CNP,ZNFX1,HLA-A,MX1,IFI30,OAS1,SP140L,PNPT1,TAPBP,HELZ2,HLA-H,PARP14,C1R,RNF213,CYP1B1	POLR2I,OAS3,BST2,OASL,NT5E,SP110,LGALS3BP,SAMHD1,PML,UBE2L6,GNG3,DTX3L,TREX1,STAT2,MX2,RFTN1,OAS2,SP100,WARS,PARP9,STAT1,IFI16,IFIT1,IFIT3,HLA-C,HLA-E,ISG15,DDX58,CNP,ZNFX1,HLA-A,MX1,IFI30,OAS1,SP140L,PNPT1,TAPBP,HELZ2,HFE,PARP14,C1R,RNF213,CYP1B1	0.0004	0.0058	biological regulation
Process	GO.0071310	24	2219	9606	POLR2I,OAS3,BST2,OASL,SAMHD1,PML,STAT2,MX2,OAS2,SP100,STAT1,IFIT1,IFIT3,HLA-C,HLA-E,ISG15,DDX58,HLA-A,MX1,IFI30,OAS1,PNPT1,HLA-H,CYP1B1	POLR2I,OAS3,BST2,OASL,SAMHD1,PML,STAT2,MX2,OAS2,SP100,STAT1,IFIT1,IFIT3,HLA-C,HLA-E,ISG15,DDX58,HLA-A,MX1,IFI30,OAS1,PNPT1,HFE,CYP1B1	3.82e-10	1.57e-08	cellular response to organic substance
Process	GO.0071345	20	953	9606	OAS3,BST2,OASL,SAMHD1,PML,STAT2,MX2,OAS2,SP100,STAT1,IFIT1,IFIT3,HLA-C,HLA-E,ISG15,HLA-A,MX1,IFI30,OAS1,PNPT1	OAS3,BST2,OASL,SAMHD1,PML,STAT2,MX2,OAS2,SP100,STAT1,IFIT1,IFIT3,HLA-C,HLA-E,ISG15,HLA-A,MX1,IFI30,OAS1,PNPT1	1.86e-13	1.42e-11	cellular response to cytokine stimulus
Process	GO.0071360	2	15	9606	IFIT1,DDX58	IFIT1,DDX58	0.00091	0.0111	cellular response to exogenous dsRNA
Process	GO.0072331	3	128	9606	PML,SP100,IFI16	PML,SP100,IFI16	0.0051	0.0411	signal transduction by p53 class mediator
Process	GO.0080134	15	1299	9606	NT5E,SAMHD1,PML,DTX3L,RFTN1,PARP9,STAT1,IFI16,IFIT1,HLA-E,DDX58,HLA-A,PNPT1,PARP14,C1R	NT5E,SAMHD1,PML,DTX3L,RFTN1,PARP9,STAT1,IFI16,IFIT1,HLA-E,DDX58,HLA-A,PNPT1,PARP14,C1R	9.59e-07	2.48e-05	regulation of response to stress
Process	GO.0090304	20	3941	9606	POLR2I,NT5E,SP110,SAMHD1,PML,UBE2L6,DTX3L,TREX1,STAT2,OAS2,SP100,WARS,PARP9,STAT1,IFI16,CMTR1,ISG15,PNPT1,HELZ2,PARP14	POLR2I,NT5E,SP110,SAMHD1,PML,UBE2L6,DTX3L,TREX1,STAT2,OAS2,SP100,WARS,PARP9,STAT1,IFI16,CMTR1,ISG15,PNPT1,HELZ2,PARP14	0.0018	0.0183	nucleic acid metabolic process
Process	GO.0090501	3	137	9606	POLR2I,SAMHD1,PNPT1	POLR2I,SAMHD1,PNPT1	0.0061	0.0463	RNA phosphodiester bond hydrolysis
Process	GO.0097421	2	34	9606	PNPT1,HLA-H	PNPT1,HFE	0.0041	0.0354	liver regeneration
Process	GO.0098542	22	438	9606	OAS3,BST2,OASL,SAMHD1,PML,DTX3L,STAT2,MX2,OAS2,PARP9,STAT1,IFI16,IFI44L,IFIT1,IFIT1B,IFIT3,HLA-E,ISG15,DDX58,HLA-A,MX1,OAS1	OAS3,BST2,OASL,SAMHD1,PML,DTX3L,STAT2,MX2,OAS2,PARP9,STAT1,IFI16,IFI44L,IFIT1,IFIT1B,IFIT3,HLA-E,ISG15,DDX58,HLA-A,MX1,OAS1	1.19e-22	2.39e-20	defense response to other organism
Process	GO.1901360	24	4963	9606	POLR2I,OAS3,NT5E,SP110,SAMHD1,PML,UBE2L6,DTX3L,TREX1,STAT2,OAS2,SP100,WARS,PARP9,STAT1,IFI16,CMTR1,ISG15,CNP,OAS1,PNPT1,HELZ2,PARP14,CYP1B1	POLR2I,OAS3,NT5E,SP110,SAMHD1,PML,UBE2L6,DTX3L,TREX1,STAT2,OAS2,SP100,WARS,PARP9,STAT1,IFI16,CMTR1,ISG15,CNP,OAS1,PNPT1,HELZ2,PARP14,CYP1B1	0.00095	0.0112	organic cyclic compound metabolic process
Process	GO.1901575	11	1609	9606	NT5E,SAMHD1,PML,UBE2L6,DTX3L,OAS2,ISG15,CNP,PNPT1,RNF213,CYP1B1	NT5E,SAMHD1,PML,UBE2L6,DTX3L,OAS2,ISG15,CNP,PNPT1,RNF213,CYP1B1	0.003	0.0276	organic substance catabolic process
Process	GO.1903901	9	77	9606	OAS3,BST2,OASL,PML,IFI16,IFIT1,ISG15,MX1,OAS1	OAS3,BST2,OASL,PML,IFI16,IFIT1,ISG15,MX1,OAS1	1.23e-12	7.58e-11	negative regulation of viral life cycle
Process	GO.1990668	3	6	9606	TAP1,TAP2,TAPBP	TAP1,TAP2,TAPBP	1.46e-06	3.72e-05	vesicle fusion with endoplasmic reticulum-Golgi intermediate compartment (ERGIC) membrane
Process	GO.2000566	2	3	9606	HLA-E,HLA-A	HLA-E,HLA-A	6.86e-05	0.0013	positive regulation of CD8-positive, alpha-beta T cell proliferation
Process	GO.2000779	3	59	9606	PML,DTX3L,PARP9	PML,DTX3L,PARP9	0.00059	0.0082	regulation of double-strand break repair
Process	GO.2001034	2	9	9606	DTX3L,PARP9	DTX3L,PARP9	0.00037	0.0055	positive regulation of double-strand break repair via nonhomologous end joining
Process	GO.2001185	3	15	9606	HLA-E,HLA-A,HLA-H	HLA-E,HLA-A,HFE	1.39e-05	0.00031	regulation of CD8-positive, alpha-beta T cell activation
RCTM	HSA-1169408	7	69	9606	UBE2L6,MX2,STAT1,IFIT1,ISG15,DDX58,MX1	UBE2L6,MX2,STAT1,IFIT1,ISG15,DDX58,MX1	1.15e-09	3.14e-08	ISG15 antiviral mechanism
RCTM	HSA-1169410	11	77	9606	OAS3,OASL,UBE2L6,MX2,OAS2,STAT1,IFIT1,ISG15,DDX58,MX1,OAS1	OAS3,OASL,UBE2L6,MX2,OAS2,STAT1,IFIT1,ISG15,DDX58,MX1,OAS1	4.03e-16	1.98e-14	Antiviral mechanism by IFN-stimulated genes
RCTM	HSA-1236974	6	80	9606	TAP1,TAP2,HLA-C,HLA-E,HLA-A,TAPBP	TAP1,TAP2,HLA-C,HLA-E,HLA-A,TAPBP	1.03e-07	2.53e-06	ER-Phagosome pathway
RCTM	HSA-1236977	3	11	9606	HLA-C,HLA-E,HLA-A	HLA-C,HLA-E,HLA-A	6.26e-06	0.00012	Endosomal/Vacuolar pathway
RCTM	HSA-1280218	10	733	9606	UBE2L6,DTX3L,TAP1,TAP2,HLA-C,HLA-E,HLA-A,IFI30,TAPBP,RNF213	UBE2L6,DTX3L,TAP1,TAP2,HLA-C,HLA-E,HLA-A,IFI30,TAPBP,RNF213	2.14e-05	0.00038	Adaptive Immune System
RCTM	HSA-168249	9	1012	9606	BST2,UBE2L6,TREX1,IFI16,HLA-C,HLA-E,ISG15,DDX58,C1R	BST2,UBE2L6,TREX1,IFI16,HLA-C,HLA-E,ISG15,DDX58,C1R	0.0013	0.0162	Innate Immune System
RCTM	HSA-168256	29	1925	9606	OAS3,BST2,OASL,SAMHD1,PML,UBE2L6,DTX3L,TREX1,STAT2,MX2,OAS2,SP100,TAP1,STAT1,IFI16,IFIT1,IFIT3,TAP2,HLA-C,HLA-E,ISG15,DDX58,HLA-A,MX1,IFI30,OAS1,TAPBP,C1R,RNF213	OAS3,BST2,OASL,SAMHD1,PML,UBE2L6,DTX3L,TREX1,STAT2,MX2,OAS2,SP100,TAP1,STAT1,IFI16,IFIT1,IFIT3,TAP2,HLA-C,HLA-E,ISG15,DDX58,HLA-A,MX1,IFI30,OAS1,TAPBP,C1R,RNF213	2.63e-16	1.62e-14	Immune System
RCTM	HSA-196807	3	31	9606	NT5E,PARP9,PARP14	NT5E,PARP9,PARP14	9.92e-05	0.0016	Nicotinate metabolism
RCTM	HSA-197264	2	19	9606	PARP9,PARP14	PARP9,PARP14	0.0014	0.0164	Nicotinamide salvaging
RCTM	HSA-198933	3	125	9606	HLA-C,HLA-E,HLA-A	HLA-C,HLA-E,HLA-A	0.0047	0.0449	Immunoregulatory interactions between a Lymphoid and a non-Lymphoid cell
RCTM	HSA-3270619	2	13	9606	TREX1,IFI16	TREX1,IFI16	0.00071	0.0102	IRF3-mediated induction of type I IFN
RCTM	HSA-5656169	2	32	9606	UBE2L6,ISG15	UBE2L6,ISG15	0.0037	0.0392	Termination of translesion DNA synthesis
RCTM	HSA-877300	10	86	9606	OAS3,OASL,PML,OAS2,SP100,HLA-C,HLA-E,HLA-A,IFI30,OAS1	OAS3,OASL,PML,OAS2,SP100,HLA-C,HLA-E,HLA-A,IFI30,OAS1	6.5e-14	2.66e-12	Interferon gamma signaling
RCTM	HSA-8854691	2	25	9606	STAT2,STAT1	STAT2,STAT1	0.0023	0.0259	Interleukin-20 family signaling
RCTM	HSA-8956319	2	32	9606	NT5E,SAMHD1	NT5E,SAMHD1	0.0037	0.0392	Nucleobase catabolism
RCTM	HSA-8983711	5	9	9606	OAS3,OASL,OAS2,DDX58,OAS1	OAS3,OASL,OAS2,DDX58,OAS1	2.11e-10	6.49e-09	OAS antiviral response
RCTM	HSA-909733	15	66	9606	OAS3,BST2,OASL,SAMHD1,STAT2,MX2,OAS2,IFIT1,IFIT3,HLA-C,HLA-E,ISG15,HLA-A,MX1,OAS1	OAS3,BST2,OASL,SAMHD1,STAT2,MX2,OAS2,IFIT1,IFIT3,HLA-C,HLA-E,ISG15,HLA-A,MX1,OAS1	1.74e-24	2.14e-22	Interferon alpha/beta signaling
RCTM	HSA-913531	21	189	9606	OAS3,BST2,OASL,SAMHD1,PML,UBE2L6,STAT2,MX2,OAS2,SP100,STAT1,IFIT1,IFIT3,HLA-C,HLA-E,ISG15,DDX58,HLA-A,MX1,IFI30,OAS1	OAS3,BST2,OASL,SAMHD1,PML,UBE2L6,STAT2,MX2,OAS2,SP100,STAT1,IFIT1,IFIT3,HLA-C,HLA-E,ISG15,DDX58,HLA-A,MX1,IFI30,OAS1	2.16e-28	5.32e-26	Interferon Signaling
RCTM	HSA-936440	3	33	9606	UBE2L6,ISG15,DDX58	UBE2L6,ISG15,DDX58	0.00012	0.0018	Negative regulators of DDX58/IFIH1 signaling
RCTM	HSA-983169	9	365	9606	UBE2L6,DTX3L,TAP1,TAP2,HLA-C,HLA-E,HLA-A,TAPBP,RNF213	UBE2L6,DTX3L,TAP1,TAP2,HLA-C,HLA-E,HLA-A,TAPBP,RNF213	5.39e-07	1.11e-05	Class I MHC mediated antigen processing & presentation
RCTM	HSA-983170	6	25	9606	TAP1,TAP2,HLA-C,HLA-E,HLA-A,TAPBP	TAP1,TAP2,HLA-C,HLA-E,HLA-A,TAPBP	1.8e-10	6.33e-09	Antigen Presentation: Folding, assembly and peptide loading of class I MHC
SMART	SM00028	3	93	9606	IFIT1,IFIT1B,IFIT3	IFIT1,IFIT1B,IFIT3	0.0021	0.0084	Tetratricopeptide repeats
SMART	SM00053	2	7	9606	MX2,MX1	MX2,MX1	0.00025	0.0018	Dynamin, GTPase
SMART	SM00184	4	308	9606	PML,DTX3L,RSPRY1,RNF213	PML,DTX3L,RSPRY1,RNF213	0.0093	0.0295	Ring finger
SMART	SM00213	2	45	9606	OASL,ISG15	OASL,ISG15	0.0069	0.0238	Ubiquitin homologues
SMART	SM00249	3	91	9606	SP110,SP100,SP140L	SP110,SP100,SP140L	0.002	0.0084	PHD zinc finger
SMART	SM00258	3	8	9606	SP110,SP100,SP140L	SP110,SP100,SP140L	2.86e-06	0.00011	SAND domain
SMART	SM00297	3	43	9606	SP110,SP100,SP140L	SP110,SP100,SP140L	0.00025	0.0018	bromo domain
SMART	SM00302	2	6	9606	MX2,MX1	MX2,MX1	0.00019	0.0018	Dynamin GTPase effector domain
SMART	SM00382	5	144	9606	TAP1,TAP2,DDX58,HELZ2,RNF213	TAP1,TAP2,DDX58,HELZ2,RNF213	4.61e-05	0.00058	ATPases associated with a variety of cellular activities
SMART	SM00407	4	39	9606	HLA-C,HLA-E,HLA-A,HLA-H	HLA-C,HLA-E,HLA-A,HFE	5.02e-06	0.00011	Immunoglobulin C-Type
SMART	SM00506	2	6	9606	PARP9,PARP14	PARP9,PARP14	0.00019	0.0018	"Appr-1""-p processing enzyme"
SMART	SM00964	2	7	9606	STAT2,STAT1	STAT2,STAT1	0.00025	0.0018	STAT protein, protein interaction domain

## Sheet: GBM6067-DOWN
category	term	number_of_genes	number_of_genes_in_background	ncbiTaxonId	inputGenes	preferredNames	p_value	fdr	description
KEGG	hsa05412	2	72	9606	ITGB8,GJA1	ITGB8,GJA1	0.0018	0.0425	Arrhythmogenic right ventricular cardiomyopathy (ARVC)

## Sheet: AstrocytesNormal_UP
category	term	number_of_genes	number_of_genes_in_background	ncbiTaxonId	inputGenes	preferredNames	p_value	fdr	description
Component	GO.0000139	9	712	9606	UNC93B1,NAPA,RAB6A,GBP1,HLA-C,HLA-E,HLA-A,HLA-B,TAPBP	UNC93B1,NAPA,RAB6A,GBP1,HLA-C,HLA-E,HLA-A,HLA-B,TAPBP	0.0087	0.0374	Golgi membrane
Component	GO.0001726	4	164	9606	ANXA2,EPHA2,IFIT5,DDX58	ANXA2,EPHA2,IFIT5,DDX58	0.0093	0.0374	ruffle
Component	GO.0005622	92	14286	9606	USP18,EHD4,LAP3,UNC93B1,OAS3,LNPEP,EIF2AK2,NMI,SDF2L1,APOL2,KRT1,BST2,RYDEN,TRIM21,CMPK2,SP110,GMPR,SQOR,LGALS3BP,SAMHD1,NAPA,IFIH1,HERC6,CDV3,PML,UBE2L6,OGFR,DTX3L,ISG20,ASL,RAB6A,STAT2,CALR,TRIM25,PSMG1,UBA7,MX2,LIPA,PLAUR,RHOG,OAS2,SP100,EPB41L3,ANXA2,TAP1,WARS,CALM1,ACTB,EPHA2,PARP9,STAT1,IFI16,LMNA,ADAR,GBP1,FMR1,GNG12,IFIT5,IFIT1,IFIT3,IFIT2,CISD1,ELP1,PSMB9,TAP2,HLA-C,HLA-E,ISG15,DDX58,TRI…	USP18,EHD4,LAP3,UNC93B1,OAS3,LNPEP,EIF2AK2,NMI,SDF2L1,APOL2,KRT1,BST2,C19orf66,TRIM21,CMPK2,SP110,GMPR,SQRDL,LGALS3BP,SAMHD1,NAPA,IFIH1,HERC6,CDV3,PML,UBE2L6,OGFR,DTX3L,ISG20,ASL,RAB6A,STAT2,CALR,TRIM25,PSMG1,UBA7,MX2,LIPA,PLAUR,RHOG,OAS2,SP100,EPB41L3,ANXA2,TAP1,WARS,CALM1,ACTB,EPHA2,PARP9,STAT1,IFI16,LMNA,ADAR,GBP1,FMR1,GNG12,IFIT5,IFIT1,IFIT3,IFIT2,CISD1,IKBKAP,PSMB9,TAP2,HLA-C,HLA-E,ISG15,DDX…	5.74e-09	2.46e-07	intracellular
Component	GO.0005634	54	6892	9606	USP18,EHD4,LAP3,OAS3,EIF2AK2,NMI,RYDEN,TRIM21,SP110,SAMHD1,IFIH1,HERC6,PML,UBE2L6,OGFR,DTX3L,ISG20,STAT2,CALR,TRIM25,PSMG1,UBA7,MX2,LIPA,OAS2,SP100,WARS,CALM1,ACTB,PARP9,STAT1,IFI16,LMNA,ADAR,FMR1,ELP1,PSMB9,TAP2,ISG15,TRIM22,CNP,PPP3CB,LGALS9,IRF9,MX1,UBAP2L,IFI35,SP140L,PNPT1,HELZ2,PARP14,HSPA8,RNF213,SPATS2L	USP18,EHD4,LAP3,OAS3,EIF2AK2,NMI,C19orf66,TRIM21,SP110,SAMHD1,IFIH1,HERC6,PML,UBE2L6,OGFR,DTX3L,ISG20,STAT2,CALR,TRIM25,PSMG1,UBA7,MX2,LIPA,OAS2,SP100,WARS,CALM1,ACTB,PARP9,STAT1,IFI16,LMNA,ADAR,FMR1,IKBKAP,PSMB9,TAP2,ISG15,TRIM22,CNP,PPP3CB,LGALS9,IRF9,MX1,UBAP2L,IFI35,SP140L,PNPT1,HELZ2,PARP14,HSPA8,RNF213,SPATS2L	2.19e-05	0.0002	nucleus
Component	GO.0005654	35	3446	9606	LAP3,OAS3,NMI,RYDEN,TRIM21,SAMHD1,PML,UBE2L6,DTX3L,ISG20,STAT2,TRIM25,PSMG1,UBA7,OAS2,SP100,CALM1,ACTB,PARP9,STAT1,IFI16,LMNA,ADAR,FMR1,ELP1,PSMB9,TAP2,ISG15,TRIM22,CNP,PPP3CB,IRF9,SP140L,HELZ2,HSPA8	LAP3,OAS3,NMI,C19orf66,TRIM21,SAMHD1,PML,UBE2L6,DTX3L,ISG20,STAT2,TRIM25,PSMG1,UBA7,OAS2,SP100,CALM1,ACTB,PARP9,STAT1,IFI16,LMNA,ADAR,FMR1,IKBKAP,PSMB9,TAP2,ISG15,TRIM22,CNP,PPP3CB,IRF9,SP140L,HELZ2,HSPA8	9.21e-06	9.85e-05	nucleoplasm
Component	GO.0005730	12	926	9606	PML,ISG20,LIPA,SP100,STAT1,IFI16,ADAR,FMR1,ELP1,HSPA8,RNF213,SPATS2L	PML,ISG20,LIPA,SP100,STAT1,IFI16,ADAR,FMR1,IKBKAP,HSPA8,RNF213,SPATS2L	0.002	0.0109	nucleolus
Component	GO.0005737	85	11238	9606	USP18,EHD4,LAP3,UNC93B1,OAS3,LNPEP,EIF2AK2,NMI,SDF2L1,APOL2,KRT1,BST2,RYDEN,TRIM21,CMPK2,GMPR,SQOR,LGALS3BP,NAPA,IFIH1,HERC6,CDV3,PML,UBE2L6,OGFR,DTX3L,ISG20,ASL,RAB6A,STAT2,CALR,TRIM25,PSMG1,UBA7,MX2,LIPA,PLAUR,RHOG,OAS2,SP100,EPB41L3,ANXA2,TAP1,WARS,CALM1,ACTB,PARP9,STAT1,IFI16,LMNA,ADAR,GBP1,FMR1,IFIT1,IFIT3,IFIT2,CISD1,ELP1,PSMB9,TAP2,HLA-C,HLA-E,ISG15,DDX58,TRIM22,GOLM1,CNP,PPP3CB,LGALS9,TYM…	USP18,EHD4,LAP3,UNC93B1,OAS3,LNPEP,EIF2AK2,NMI,SDF2L1,APOL2,KRT1,BST2,C19orf66,TRIM21,CMPK2,GMPR,SQRDL,LGALS3BP,NAPA,IFIH1,HERC6,CDV3,PML,UBE2L6,OGFR,DTX3L,ISG20,ASL,RAB6A,STAT2,CALR,TRIM25,PSMG1,UBA7,MX2,LIPA,PLAUR,RHOG,OAS2,SP100,EPB41L3,ANXA2,TAP1,WARS,CALM1,ACTB,PARP9,STAT1,IFI16,LMNA,ADAR,GBP1,FMR1,IFIT1,IFIT3,IFIT2,CISD1,IKBKAP,PSMB9,TAP2,HLA-C,HLA-E,ISG15,DDX58,TRIM22,GOLM1,CNP,PPP3CB,LGAL…	3.29e-11	4.22e-09	cytoplasm
Component	GO.0005765	5	252	9606	BST2,DTX3L,ANXA2,HSPA8,RAB5C	BST2,DTX3L,ANXA2,HSPA8,RAB5C	0.0086	0.0374	lysosomal membrane
Component	GO.0005768	14	876	9606	EHD4,UNC93B1,LNPEP,BST2,PML,DTX3L,ANXA2,HLA-C,HLA-E,HLA-A,HLA-B,HSPA8,RAB5C,ANKFY1	EHD4,UNC93B1,LNPEP,BST2,PML,DTX3L,ANXA2,HLA-C,HLA-E,HLA-A,HLA-B,HSPA8,RAB5C,ANKFY1	0.0001	0.00078	endosome
Component	GO.0005769	11	341	9606	EHD4,LNPEP,PML,DTX3L,ANXA2,HLA-C,HLA-E,HLA-A,HLA-B,RAB5C,ANKFY1	EHD4,LNPEP,PML,DTX3L,ANXA2,HLA-C,HLA-E,HLA-A,HLA-B,RAB5C,ANKFY1	1.18e-06	2.04e-05	early endosome
Component	GO.0005773	9	682	9606	UNC93B1,BST2,TRIM21,NAPA,DTX3L,LIPA,ANXA2,HSPA8,RAB5C	UNC93B1,BST2,TRIM21,NAPA,DTX3L,LIPA,ANXA2,HSPA8,RAB5C	0.0066	0.0304	vacuole
Component	GO.0005774	6	311	9606	BST2,NAPA,DTX3L,ANXA2,HSPA8,RAB5C	BST2,NAPA,DTX3L,ANXA2,HSPA8,RAB5C	0.0046	0.0225	vacuolar membrane
Component	GO.0005783	22	1796	9606	EHD4,UNC93B1,SDF2L1,APOL2,PML,RAB6A,CALR,PSMG1,PLAUR,RHOG,TAP1,IFIT2,TAP2,HLA-C,HLA-E,GOLM1,CAST,HLA-A,MX1,HLA-B,PNPT1,TAPBP	EHD4,UNC93B1,SDF2L1,APOL2,PML,RAB6A,CALR,PSMG1,PLAUR,RHOG,TAP1,IFIT2,TAP2,HLA-C,HLA-E,GOLM1,CAST,HLA-A,MX1,HLA-B,PNPT1,TAPBP	5.07e-05	0.00042	endoplasmic reticulum
Component	GO.0005789	17	1022	9606	UNC93B1,SDF2L1,APOL2,PML,RAB6A,CALR,PLAUR,RHOG,TAP1,TAP2,HLA-C,HLA-E,HLA-A,MX1,HLA-B,PNPT1,TAPBP	UNC93B1,SDF2L1,APOL2,PML,RAB6A,CALR,PLAUR,RHOG,TAP1,TAP2,HLA-C,HLA-E,HLA-A,MX1,HLA-B,PNPT1,TAPBP	1.03e-05	0.00011	endoplasmic reticulum membrane
Component	GO.0005794	15	1474	9606	LAP3,UNC93B1,BST2,NAPA,RAB6A,CALR,PSMG1,GBP1,HLA-C,HLA-E,TRIM22,GOLM1,HLA-A,HLA-B,TAPBP	LAP3,UNC93B1,BST2,NAPA,RAB6A,CALR,PSMG1,GBP1,HLA-C,HLA-E,TRIM22,GOLM1,HLA-A,HLA-B,TAPBP	0.0056	0.0265	Golgi apparatus
Component	GO.0005829	61	4958	9606	USP18,LAP3,OAS3,LNPEP,EIF2AK2,NMI,KRT1,BST2,RYDEN,TRIM21,GMPR,NAPA,IFIH1,HERC6,CDV3,PML,UBE2L6,DTX3L,ASL,RAB6A,STAT2,CALR,TRIM25,PSMG1,UBA7,MX2,RHOG,OAS2,EPB41L3,ANXA2,WARS,CALM1,ACTB,PARP9,STAT1,IFI16,LMNA,GBP1,FMR1,IFIT1,IFIT3,IFIT2,ELP1,PSMB9,ISG15,DDX58,TRIM22,CNP,PPP3CB,LGALS9,TYMP,CAST,IRF9,MX1,IFI35,PNPT1,PARP14,HSPA8,ANKFY1,RNF213,SPATS2L	USP18,LAP3,OAS3,LNPEP,EIF2AK2,NMI,KRT1,BST2,C19orf66,TRIM21,GMPR,NAPA,IFIH1,HERC6,CDV3,PML,UBE2L6,DTX3L,ASL,RAB6A,STAT2,CALR,TRIM25,PSMG1,UBA7,MX2,RHOG,OAS2,EPB41L3,ANXA2,WARS,CALM1,ACTB,PARP9,STAT1,IFI16,LMNA,GBP1,FMR1,IFIT1,IFIT3,IFIT2,IKBKAP,PSMB9,ISG15,DDX58,TRIM22,CNP,PPP3CB,LGALS9,TYMP,CAST,IRF9,MX1,IFI35,PNPT1,PARP14,HSPA8,ANKFY1,RNF213,SPATS2L	4.35e-15	1.68e-12	cytosol
Component	GO.0005844	3	66	9606	CALR,FMR1,PNPT1	CALR,FMR1,PNPT1	0.0047	0.0225	polysome
Component	GO.0009986	10	690	9606	BST2,CALR,F3,PLAUR,ANXA2,EPHA2,HLA-C,HLA-E,HLA-A,HLA-B	BST2,CALR,F3,PLAUR,ANXA2,EPHA2,HLA-C,HLA-E,HLA-A,HLA-B	0.0022	0.0113	cell surface
Component	GO.0010008	10	457	9606	EHD4,PML,DTX3L,ANXA2,HLA-C,HLA-E,HLA-A,HLA-B,RAB5C,ANKFY1	EHD4,PML,DTX3L,ANXA2,HLA-C,HLA-E,HLA-A,HLA-B,RAB5C,ANKFY1	9.44e-05	0.00073	endosome membrane
Component	GO.0012505	37	4347	9606	EHD4,LAP3,UNC93B1,LNPEP,SDF2L1,APOL2,KRT1,BST2,LGALS3BP,NAPA,PML,DTX3L,RAB6A,CALR,PSMG1,MX2,PLAUR,RHOG,ANXA2,TAP1,LMNA,GBP1,IFIT2,TAP2,HLA-C,HLA-E,TRIM22,GOLM1,CAST,HLA-A,MX1,HLA-B,PNPT1,TAPBP,HSPA8,RAB5C,ANKFY1	EHD4,LAP3,UNC93B1,LNPEP,SDF2L1,APOL2,KRT1,BST2,LGALS3BP,NAPA,PML,DTX3L,RAB6A,CALR,PSMG1,MX2,PLAUR,RHOG,ANXA2,TAP1,LMNA,GBP1,IFIT2,TAP2,HLA-C,HLA-E,TRIM22,GOLM1,CAST,HLA-A,MX1,HLA-B,PNPT1,TAPBP,HSPA8,RAB5C,ANKFY1	0.00023	0.0015	endomembrane system
Component	GO.0012506	16	743	9606	LNPEP,BST2,RAB6A,CALR,PLAUR,RHOG,TAP1,GBP1,TAP2,HLA-C,HLA-E,HLA-A,HLA-B,TAPBP,HSPA8,RAB5C	LNPEP,BST2,RAB6A,CALR,PLAUR,RHOG,TAP1,GBP1,TAP2,HLA-C,HLA-E,HLA-A,HLA-B,TAPBP,HSPA8,RAB5C	7.69e-07	1.52e-05	vesicle membrane
Component	GO.0012507	4	56	9606	HLA-C,HLA-E,HLA-A,HLA-B	HLA-C,HLA-E,HLA-A,HLA-B	0.00021	0.0014	ER to Golgi transport vesicle membrane
Component	GO.0015030	3	57	9606	ISG20,FMR1,TRIM22	ISG20,FMR1,TRIM22	0.0032	0.0158	Cajal body
Component	GO.0016604	10	742	9606	PML,ISG20,TRIM25,SP100,IFI16,LMNA,FMR1,TAP2,TRIM22,SP140L	PML,ISG20,TRIM25,SP100,IFI16,LMNA,FMR1,TAP2,TRIM22,SP140L	0.0037	0.0181	nuclear body
Component	GO.0019898	5	254	9606	PML,PLAUR,ANXA2,FMR1,GNG12	PML,PLAUR,ANXA2,FMR1,GNG12	0.0088	0.0374	extrinsic component of membrane
Component	GO.0030139	10	275	9606	UNC93B1,CALR,TAP1,TAP2,HLA-C,HLA-E,HLA-A,HLA-B,TAPBP,RAB5C	UNC93B1,CALR,TAP1,TAP2,HLA-C,HLA-E,HLA-A,HLA-B,TAPBP,RAB5C	1.32e-06	2.04e-05	endocytic vesicle
Component	GO.0030141	13	828	9606	KRT1,BST2,LGALS3BP,RAB6A,CALR,PLAUR,RHOG,ANXA2,HLA-C,HLA-A,HLA-B,HSPA8,RAB5C	KRT1,BST2,LGALS3BP,RAB6A,CALR,PLAUR,RHOG,ANXA2,HLA-C,HLA-A,HLA-B,HSPA8,RAB5C	0.00022	0.0015	secretory granule
Component	GO.0030176	8	147	9606	CALR,TAP1,TAP2,HLA-C,HLA-E,HLA-A,HLA-B,TAPBP	CALR,TAP1,TAP2,HLA-C,HLA-E,HLA-A,HLA-B,TAPBP	9.17e-07	1.68e-05	integral component of endoplasmic reticulum membrane
Component	GO.0030659	15	724	9606	LNPEP,BST2,RAB6A,CALR,PLAUR,RHOG,TAP1,TAP2,HLA-C,HLA-E,HLA-A,HLA-B,TAPBP,HSPA8,RAB5C	LNPEP,BST2,RAB6A,CALR,PLAUR,RHOG,TAP1,TAP2,HLA-C,HLA-E,HLA-A,HLA-B,TAPBP,HSPA8,RAB5C	2.82e-06	3.51e-05	cytoplasmic vesicle membrane
Component	GO.0030662	5	161	9606	HLA-C,HLA-E,HLA-A,HLA-B,HSPA8	HLA-C,HLA-E,HLA-A,HLA-B,HSPA8	0.0013	0.0074	coated vesicle membrane
Component	GO.0030667	8	298	9606	BST2,RAB6A,PLAUR,RHOG,HLA-C,HLA-A,HLA-B,RAB5C	BST2,RAB6A,PLAUR,RHOG,HLA-C,HLA-A,HLA-B,RAB5C	0.00013	0.00092	secretory granule membrane
Component	GO.0030670	8	71	9606	CALR,TAP1,TAP2,HLA-C,HLA-E,HLA-A,HLA-B,TAPBP	CALR,TAP1,TAP2,HLA-C,HLA-E,HLA-A,HLA-B,TAPBP	4.71e-09	2.27e-07	phagocytic vesicle membrane
Component	GO.0031090	31	3337	9606	EHD4,UNC93B1,LNPEP,SDF2L1,APOL2,BST2,SQOR,NAPA,PML,DTX3L,RAB6A,CALR,MX2,PLAUR,RHOG,ANXA2,TAP1,GBP1,CISD1,TAP2,HLA-C,HLA-E,CNP,HLA-A,MX1,HLA-B,PNPT1,TAPBP,HSPA8,RAB5C,ANKFY1	EHD4,UNC93B1,LNPEP,SDF2L1,APOL2,BST2,SQRDL,NAPA,PML,DTX3L,RAB6A,CALR,MX2,PLAUR,RHOG,ANXA2,TAP1,GBP1,CISD1,TAP2,HLA-C,HLA-E,CNP,HLA-A,MX1,HLA-B,PNPT1,TAPBP,HSPA8,RAB5C,ANKFY1	0.00021	0.0014	organelle membrane
Component	GO.0031256	4	150	9606	EPB41L3,EPHA2,IFIT5,DDX58	EPB41L3,EPHA2,IFIT5,DDX58	0.0069	0.0312	leading edge membrane
Component	GO.0031410	25	2226	9606	EHD4,UNC93B1,LNPEP,KRT1,BST2,TRIM21,LGALS3BP,PML,DTX3L,RAB6A,CALR,PLAUR,RHOG,ANXA2,TAP1,TAP2,HLA-C,HLA-E,CNP,HLA-A,HLA-B,TAPBP,HSPA8,RAB5C,ANKFY1	EHD4,UNC93B1,LNPEP,KRT1,BST2,TRIM21,LGALS3BP,PML,DTX3L,RAB6A,CALR,PLAUR,RHOG,ANXA2,TAP1,TAP2,HLA-C,HLA-E,CNP,HLA-A,HLA-B,TAPBP,HSPA8,RAB5C,ANKFY1	5.73e-05	0.00047	cytoplasmic vesicle
Component	GO.0031901	8	143	9606	EHD4,PML,DTX3L,HLA-C,HLA-E,HLA-A,HLA-B,RAB5C	EHD4,PML,DTX3L,HLA-C,HLA-E,HLA-A,HLA-B,RAB5C	7.52e-07	1.52e-05	early endosome membrane
Component	GO.0031981	38	4030	9606	LAP3,OAS3,NMI,RYDEN,TRIM21,SAMHD1,PML,UBE2L6,DTX3L,ISG20,STAT2,TRIM25,PSMG1,UBA7,LIPA,OAS2,SP100,CALM1,ACTB,PARP9,STAT1,IFI16,LMNA,ADAR,FMR1,ELP1,PSMB9,TAP2,ISG15,TRIM22,CNP,PPP3CB,IRF9,SP140L,HELZ2,HSPA8,RNF213,SPATS2L	LAP3,OAS3,NMI,C19orf66,TRIM21,SAMHD1,PML,UBE2L6,DTX3L,ISG20,STAT2,TRIM25,PSMG1,UBA7,LIPA,OAS2,SP100,CALM1,ACTB,PARP9,STAT1,IFI16,LMNA,ADAR,FMR1,IKBKAP,PSMB9,TAP2,ISG15,TRIM22,CNP,PPP3CB,IRF9,SP140L,HELZ2,HSPA8,RNF213,SPATS2L	1.78e-05	0.00017	nuclear lumen
Component	GO.0031982	26	2318	9606	EHD4,UNC93B1,LNPEP,KRT1,BST2,TRIM21,LGALS3BP,PML,DTX3L,RAB6A,CALR,PLAUR,RHOG,ANXA2,TAP1,GBP1,TAP2,HLA-C,HLA-E,CNP,HLA-A,HLA-B,TAPBP,HSPA8,RAB5C,ANKFY1	EHD4,UNC93B1,LNPEP,KRT1,BST2,TRIM21,LGALS3BP,PML,DTX3L,RAB6A,CALR,PLAUR,RHOG,ANXA2,TAP1,GBP1,TAP2,HLA-C,HLA-E,CNP,HLA-A,HLA-B,TAPBP,HSPA8,RAB5C,ANKFY1	3.96e-05	0.00035	vesicle
Component	GO.0031984	20	1616	9606	LAP3,UNC93B1,SDF2L1,APOL2,NAPA,PML,RAB6A,CALR,PLAUR,RHOG,TAP1,GBP1,TAP2,HLA-C,HLA-E,HLA-A,MX1,HLA-B,PNPT1,TAPBP	LAP3,UNC93B1,SDF2L1,APOL2,NAPA,PML,RAB6A,CALR,PLAUR,RHOG,TAP1,GBP1,TAP2,HLA-C,HLA-E,HLA-A,MX1,HLA-B,PNPT1,TAPBP	0.0001	0.00078	organelle subcompartment
Component	GO.0032587	3	87	9606	EPHA2,IFIT5,DDX58	EPHA2,IFIT5,DDX58	0.0098	0.0387	ruffle membrane
Component	GO.0033116	4	66	9606	CALR,TAP1,TAP2,TAPBP	CALR,TAP1,TAP2,TAPBP	0.00038	0.0024	endoplasmic reticulum-Golgi intermediate compartment membrane
Component	GO.0035749	2	6	9606	ANXA2,CNP	ANXA2,CNP	0.00065	0.0037	myelin sheath adaxonal region
Component	GO.0042470	4	105	9606	ANXA2,CNP,HSPA8,RAB5C	ANXA2,CNP,HSPA8,RAB5C	0.002	0.0109	melanosome
Component	GO.0042612	4	8	9606	HLA-C,HLA-E,HLA-A,HLA-B	HLA-C,HLA-E,HLA-A,HLA-B	2.56e-07	5.81e-06	MHC class I protein complex
Component	GO.0042824	4	4	9606	CALR,TAP1,TAP2,TAPBP	CALR,TAP1,TAP2,TAPBP	3.68e-08	9.44e-07	MHC class I peptide loading complex
Component	GO.0042825	2	2	9606	TAP1,TAP2	TAP1,TAP2	0.00014	0.001	TAP complex
Component	GO.0043209	4	157	9606	NAPA,ANXA2,CNP,HSPA8	NAPA,ANXA2,CNP,HSPA8	0.008	0.0355	myelin sheath
Component	GO.0043227	83	11244	9606	USP18,EHD4,LAP3,UNC93B1,OAS3,LNPEP,EIF2AK2,NMI,SDF2L1,APOL2,KRT1,BST2,RYDEN,TRIM21,CMPK2,SP110,SQOR,LGALS3BP,SAMHD1,NAPA,IFIH1,HERC6,PML,UBE2L6,OGFR,DTX3L,ISG20,RAB6A,STAT2,CALR,TRIM25,PSMG1,UBA7,MX2,LIPA,PLAUR,RHOG,OAS2,SP100,ANXA2,TAP1,WARS,CALM1,ACTB,PARP9,STAT1,IFI16,LMNA,ADAR,GBP1,FMR1,IFIT5,IFIT3,IFIT2,CISD1,ELP1,PSMB9,TAP2,HLA-C,HLA-E,ISG15,TRIM22,GOLM1,CNP,PPP3CB,LGALS9,CAST,HLA-A,IRF9,MX…	USP18,EHD4,LAP3,UNC93B1,OAS3,LNPEP,EIF2AK2,NMI,SDF2L1,APOL2,KRT1,BST2,C19orf66,TRIM21,CMPK2,SP110,SQRDL,LGALS3BP,SAMHD1,NAPA,IFIH1,HERC6,PML,UBE2L6,OGFR,DTX3L,ISG20,RAB6A,STAT2,CALR,TRIM25,PSMG1,UBA7,MX2,LIPA,PLAUR,RHOG,OAS2,SP100,ANXA2,TAP1,WARS,CALM1,ACTB,PARP9,STAT1,IFI16,LMNA,ADAR,GBP1,FMR1,IFIT5,IFIT3,IFIT2,CISD1,IKBKAP,PSMB9,TAP2,HLA-C,HLA-E,ISG15,TRIM22,GOLM1,CNP,PPP3CB,LGALS9,CAST,HLA-A,I…	8.84e-10	5.67e-08	membrane-bounded organelle
Component	GO.0043229	86	12193	9606	USP18,EHD4,LAP3,UNC93B1,OAS3,LNPEP,EIF2AK2,NMI,SDF2L1,APOL2,KRT1,BST2,RYDEN,TRIM21,CMPK2,SP110,SQOR,LGALS3BP,SAMHD1,NAPA,IFIH1,HERC6,PML,UBE2L6,OGFR,DTX3L,ISG20,RAB6A,STAT2,CALR,TRIM25,PSMG1,UBA7,MX2,LIPA,PLAUR,RHOG,OAS2,SP100,EPB41L3,ANXA2,TAP1,WARS,CALM1,ACTB,PARP9,STAT1,IFI16,LMNA,ADAR,GBP1,FMR1,GNG12,IFIT5,IFIT3,IFIT2,CISD1,ELP1,PSMB9,TAP2,HLA-C,HLA-E,ISG15,DDX58,TRIM22,GOLM1,CNP,PPP3CB,LGALS…	USP18,EHD4,LAP3,UNC93B1,OAS3,LNPEP,EIF2AK2,NMI,SDF2L1,APOL2,KRT1,BST2,C19orf66,TRIM21,CMPK2,SP110,SQRDL,LGALS3BP,SAMHD1,NAPA,IFIH1,HERC6,PML,UBE2L6,OGFR,DTX3L,ISG20,RAB6A,STAT2,CALR,TRIM25,PSMG1,UBA7,MX2,LIPA,PLAUR,RHOG,OAS2,SP100,EPB41L3,ANXA2,TAP1,WARS,CALM1,ACTB,PARP9,STAT1,IFI16,LMNA,ADAR,GBP1,FMR1,GNG12,IFIT5,IFIT3,IFIT2,CISD1,IKBKAP,PSMB9,TAP2,HLA-C,HLA-E,ISG15,DDX58,TRIM22,GOLM1,CNP,PPP3CB…	1.87e-09	1.03e-07	intracellular organelle
Component	GO.0043231	80	10365	9606	USP18,EHD4,LAP3,UNC93B1,OAS3,EIF2AK2,NMI,SDF2L1,APOL2,BST2,RYDEN,TRIM21,CMPK2,SP110,SQOR,SAMHD1,NAPA,IFIH1,HERC6,PML,UBE2L6,OGFR,DTX3L,ISG20,RAB6A,STAT2,CALR,TRIM25,PSMG1,UBA7,MX2,LIPA,PLAUR,RHOG,OAS2,SP100,ANXA2,TAP1,WARS,CALM1,ACTB,PARP9,STAT1,IFI16,LMNA,ADAR,GBP1,FMR1,IFIT5,IFIT3,IFIT2,CISD1,ELP1,PSMB9,TAP2,HLA-C,HLA-E,ISG15,TRIM22,GOLM1,CNP,PPP3CB,LGALS9,CAST,HLA-A,IRF9,MX1,UBAP2L,IFI35,SP140…	USP18,EHD4,LAP3,UNC93B1,OAS3,EIF2AK2,NMI,SDF2L1,APOL2,BST2,C19orf66,TRIM21,CMPK2,SP110,SQRDL,SAMHD1,NAPA,IFIH1,HERC6,PML,UBE2L6,OGFR,DTX3L,ISG20,RAB6A,STAT2,CALR,TRIM25,PSMG1,UBA7,MX2,LIPA,PLAUR,RHOG,OAS2,SP100,ANXA2,TAP1,WARS,CALM1,ACTB,PARP9,STAT1,IFI16,LMNA,ADAR,GBP1,FMR1,IFIT5,IFIT3,IFIT2,CISD1,IKBKAP,PSMB9,TAP2,HLA-C,HLA-E,ISG15,TRIM22,GOLM1,CNP,PPP3CB,LGALS9,CAST,HLA-A,IRF9,MX1,UBAP2L,IFI35…	4.46e-10	3.79e-08	intracellular membrane-bounded organelle
Component	GO.0043232	30	4005	9606	EIF2AK2,KRT1,TRIM21,PML,ISG20,LIPA,SP100,EPB41L3,ANXA2,TAP1,CALM1,ACTB,PARP9,STAT1,IFI16,LMNA,ADAR,GBP1,FMR1,GNG12,IFIT5,ELP1,DDX58,CNP,PPP3CB,PNPT1,HSPA8,RAB5C,RNF213,SPATS2L	EIF2AK2,KRT1,TRIM21,PML,ISG20,LIPA,SP100,EPB41L3,ANXA2,TAP1,CALM1,ACTB,PARP9,STAT1,IFI16,LMNA,ADAR,GBP1,FMR1,GNG12,IFIT5,IKBKAP,DDX58,CNP,PPP3CB,PNPT1,HSPA8,RAB5C,RNF213,SPATS2L	0.0086	0.0374	intracellular non-membrane-bounded organelle
Component	GO.0043657	2	29	9606	FMR1,IFIT1	FMR1,IFIT1	0.01	0.0393	host cell
Component	GO.0044354	2	5	9606	ANXA2,ANKFY1	ANXA2,ANKFY1	0.00049	0.003	macropinosome
Component	GO.0044424	91	13996	9606	USP18,EHD4,LAP3,UNC93B1,OAS3,LNPEP,EIF2AK2,NMI,SDF2L1,APOL2,KRT1,BST2,RYDEN,TRIM21,CMPK2,SP110,GMPR,SQOR,LGALS3BP,SAMHD1,NAPA,IFIH1,HERC6,CDV3,PML,UBE2L6,OGFR,DTX3L,ISG20,ASL,RAB6A,STAT2,CALR,TRIM25,PSMG1,UBA7,MX2,LIPA,PLAUR,RHOG,OAS2,SP100,EPB41L3,ANXA2,TAP1,WARS,CALM1,ACTB,PARP9,STAT1,IFI16,LMNA,ADAR,GBP1,FMR1,GNG12,IFIT5,IFIT1,IFIT3,IFIT2,CISD1,ELP1,PSMB9,TAP2,HLA-C,HLA-E,ISG15,DDX58,TRIM22,GO…	USP18,EHD4,LAP3,UNC93B1,OAS3,LNPEP,EIF2AK2,NMI,SDF2L1,APOL2,KRT1,BST2,C19orf66,TRIM21,CMPK2,SP110,GMPR,SQRDL,LGALS3BP,SAMHD1,NAPA,IFIH1,HERC6,CDV3,PML,UBE2L6,OGFR,DTX3L,ISG20,ASL,RAB6A,STAT2,CALR,TRIM25,PSMG1,UBA7,MX2,LIPA,PLAUR,RHOG,OAS2,SP100,EPB41L3,ANXA2,TAP1,WARS,CALM1,ACTB,PARP9,STAT1,IFI16,LMNA,ADAR,GBP1,FMR1,GNG12,IFIT5,IFIT1,IFIT3,IFIT2,CISD1,IKBKAP,PSMB9,TAP2,HLA-C,HLA-E,ISG15,DDX58,TRI…	8.07e-09	2.82e-07	intracellular part
Component	GO.0044428	42	4359	9606	LAP3,OAS3,NMI,RYDEN,TRIM21,SAMHD1,PML,UBE2L6,DTX3L,ISG20,STAT2,CALR,TRIM25,PSMG1,UBA7,MX2,LIPA,OAS2,SP100,CALM1,ACTB,PARP9,STAT1,IFI16,LMNA,ADAR,FMR1,ELP1,PSMB9,TAP2,ISG15,TRIM22,CNP,PPP3CB,IRF9,MX1,UBAP2L,SP140L,HELZ2,HSPA8,RNF213,SPATS2L	LAP3,OAS3,NMI,C19orf66,TRIM21,SAMHD1,PML,UBE2L6,DTX3L,ISG20,STAT2,CALR,TRIM25,PSMG1,UBA7,MX2,LIPA,OAS2,SP100,CALM1,ACTB,PARP9,STAT1,IFI16,LMNA,ADAR,FMR1,IKBKAP,PSMB9,TAP2,ISG15,TRIM22,CNP,PPP3CB,IRF9,MX1,UBAP2L,SP140L,HELZ2,HSPA8,RNF213,SPATS2L	2.53e-06	3.25e-05	nuclear part
Component	GO.0044432	18	1294	9606	UNC93B1,SDF2L1,APOL2,PML,RAB6A,CALR,PLAUR,RHOG,TAP1,TAP2,HLA-C,HLA-E,GOLM1,HLA-A,MX1,HLA-B,PNPT1,TAPBP	UNC93B1,SDF2L1,APOL2,PML,RAB6A,CALR,PLAUR,RHOG,TAP1,TAP2,HLA-C,HLA-E,GOLM1,HLA-A,MX1,HLA-B,PNPT1,TAPBP	5.73e-05	0.00047	endoplasmic reticulum part
Component	GO.0044433	22	1447	9606	EHD4,LNPEP,KRT1,BST2,LGALS3BP,PML,DTX3L,RAB6A,CALR,PLAUR,RHOG,ANXA2,TAP1,TAP2,HLA-C,HLA-E,HLA-A,HLA-B,TAPBP,HSPA8,RAB5C,ANKFY1	EHD4,LNPEP,KRT1,BST2,LGALS3BP,PML,DTX3L,RAB6A,CALR,PLAUR,RHOG,ANXA2,TAP1,TAP2,HLA-C,HLA-E,HLA-A,HLA-B,TAPBP,HSPA8,RAB5C,ANKFY1	1.73e-06	2.57e-05	cytoplasmic vesicle part
Component	GO.0044437	7	474	9606	BST2,NAPA,DTX3L,LIPA,ANXA2,HSPA8,RAB5C	BST2,NAPA,DTX3L,LIPA,ANXA2,HSPA8,RAB5C	0.0092	0.0374	vacuolar part
Component	GO.0044440	11	501	9606	EHD4,LNPEP,PML,DTX3L,ANXA2,HLA-C,HLA-E,HLA-A,HLA-B,RAB5C,ANKFY1	EHD4,LNPEP,PML,DTX3L,ANXA2,HLA-C,HLA-E,HLA-A,HLA-B,RAB5C,ANKFY1	4.02e-05	0.00035	endosomal part
Component	GO.0044444	80	9377	9606	USP18,EHD4,LAP3,UNC93B1,OAS3,LNPEP,EIF2AK2,NMI,SDF2L1,APOL2,KRT1,BST2,RYDEN,TRIM21,CMPK2,GMPR,SQOR,LGALS3BP,NAPA,IFIH1,HERC6,CDV3,PML,UBE2L6,DTX3L,ASL,RAB6A,STAT2,CALR,TRIM25,PSMG1,UBA7,MX2,LIPA,PLAUR,RHOG,OAS2,EPB41L3,ANXA2,TAP1,WARS,CALM1,ACTB,PARP9,STAT1,IFI16,LMNA,GBP1,FMR1,IFIT1,IFIT3,IFIT2,CISD1,ELP1,PSMB9,TAP2,HLA-C,HLA-E,ISG15,DDX58,TRIM22,GOLM1,CNP,PPP3CB,LGALS9,TYMP,CAST,HLA-A,IRF9,MX1,…	USP18,EHD4,LAP3,UNC93B1,OAS3,LNPEP,EIF2AK2,NMI,SDF2L1,APOL2,KRT1,BST2,C19orf66,TRIM21,CMPK2,GMPR,SQRDL,LGALS3BP,NAPA,IFIH1,HERC6,CDV3,PML,UBE2L6,DTX3L,ASL,RAB6A,STAT2,CALR,TRIM25,PSMG1,UBA7,MX2,LIPA,PLAUR,RHOG,OAS2,EPB41L3,ANXA2,TAP1,WARS,CALM1,ACTB,PARP9,STAT1,IFI16,LMNA,GBP1,FMR1,IFIT1,IFIT3,IFIT2,CISD1,IKBKAP,PSMB9,TAP2,HLA-C,HLA-E,ISG15,DDX58,TRIM22,GOLM1,CNP,PPP3CB,LGALS9,TYMP,CAST,HLA-A,IRF…	7.41e-13	1.43e-10	cytoplasmic part
Component	GO.0044446	69	8882	9606	EHD4,LAP3,UNC93B1,OAS3,LNPEP,NMI,SDF2L1,APOL2,KRT1,BST2,RYDEN,TRIM21,SQOR,LGALS3BP,SAMHD1,NAPA,PML,UBE2L6,DTX3L,ISG20,RAB6A,STAT2,CALR,TRIM25,PSMG1,UBA7,MX2,LIPA,PLAUR,RHOG,OAS2,SP100,ANXA2,TAP1,CALM1,ACTB,PARP9,STAT1,IFI16,LMNA,ADAR,GBP1,FMR1,GNG12,CISD1,ELP1,PSMB9,TAP2,HLA-C,HLA-E,ISG15,TRIM22,GOLM1,CNP,PPP3CB,HLA-A,IRF9,MX1,UBAP2L,SP140L,HLA-B,PNPT1,TAPBP,HELZ2,HSPA8,RAB5C,ANKFY1,RNF213,SPATS2L	EHD4,LAP3,UNC93B1,OAS3,LNPEP,NMI,SDF2L1,APOL2,KRT1,BST2,C19orf66,TRIM21,SQRDL,LGALS3BP,SAMHD1,NAPA,PML,UBE2L6,DTX3L,ISG20,RAB6A,STAT2,CALR,TRIM25,PSMG1,UBA7,MX2,LIPA,PLAUR,RHOG,OAS2,SP100,ANXA2,TAP1,CALM1,ACTB,PARP9,STAT1,IFI16,LMNA,ADAR,GBP1,FMR1,GNG12,CISD1,IKBKAP,PSMB9,TAP2,HLA-C,HLA-E,ISG15,TRIM22,GOLM1,CNP,PPP3CB,HLA-A,IRF9,MX1,UBAP2L,SP140L,HLA-B,PNPT1,TAPBP,HELZ2,HSPA8,RAB5C,ANKFY1,RNF213,…	1.44e-07	3.46e-06	intracellular organelle part
Component	GO.0044451	12	1073	9606	PML,ISG20,TRIM25,SP100,ACTB,IFI16,LMNA,FMR1,ELP1,TAP2,TRIM22,SP140L	PML,ISG20,TRIM25,SP100,ACTB,IFI16,LMNA,FMR1,IKBKAP,TAP2,TRIM22,SP140L	0.0065	0.0301	nucleoplasm part
Component	GO.0044464	94	16244	9606	USP18,EHD4,LAP3,UNC93B1,OAS3,LNPEP,EIF2AK2,NMI,SDF2L1,APOL2,KRT1,BST2,RYDEN,TRIM21,CMPK2,SP110,GMPR,SQOR,LGALS3BP,SAMHD1,NAPA,IFIH1,HERC6,CDV3,PML,UBE2L6,OGFR,DTX3L,ISG20,ASL,RAB6A,STAT2,CALR,TRIM25,PSMG1,UBA7,MX2,F3,LIPA,PLAUR,RHOG,OAS2,SP100,EPB41L3,ANXA2,TAP1,WARS,CALM1,ACTB,EPHA2,PARP9,STAT1,IFI16,LMNA,ADAR,GBP1,FMR1,GNG12,IFIT5,IFIT1,IFIT3,IFIT2,CISD1,ELP1,PSMB9,TAP2,HLA-C,HLA-E,ISG15,DDX58,…	USP18,EHD4,LAP3,UNC93B1,OAS3,LNPEP,EIF2AK2,NMI,SDF2L1,APOL2,KRT1,BST2,C19orf66,TRIM21,CMPK2,SP110,GMPR,SQRDL,LGALS3BP,SAMHD1,NAPA,IFIH1,HERC6,CDV3,PML,UBE2L6,OGFR,DTX3L,ISG20,ASL,RAB6A,STAT2,CALR,TRIM25,PSMG1,UBA7,MX2,F3,LIPA,PLAUR,RHOG,OAS2,SP100,EPB41L3,ANXA2,TAP1,WARS,CALM1,ACTB,EPHA2,PARP9,STAT1,IFI16,LMNA,ADAR,GBP1,FMR1,GNG12,IFIT5,IFIT1,IFIT3,IFIT2,CISD1,IKBKAP,PSMB9,TAP2,HLA-C,HLA-E,ISG15,…	3.83e-06	4.61e-05	cell part
Component	GO.0045335	9	122	9606	UNC93B1,CALR,TAP1,TAP2,HLA-C,HLA-E,HLA-A,HLA-B,TAPBP	UNC93B1,CALR,TAP1,TAP2,HLA-C,HLA-E,HLA-A,HLA-B,TAPBP	1.56e-08	4.29e-07	phagocytic vesicle
Component	GO.0048471	11	670	9606	EHD4,LNPEP,EIF2AK2,CALR,OAS2,ANXA2,STAT1,LMNA,FMR1,CNP,MX1	EHD4,LNPEP,EIF2AK2,CALR,OAS2,ANXA2,STAT1,LMNA,FMR1,CNP,MX1	0.00048	0.003	perinuclear region of cytoplasm
Component	GO.0055038	5	74	9606	EHD4,HLA-C,HLA-E,HLA-A,HLA-B	EHD4,HLA-C,HLA-E,HLA-A,HLA-B	4.23e-05	0.00036	recycling endosome membrane
Component	GO.0070013	47	5162	9606	LAP3,OAS3,LNPEP,NMI,SDF2L1,KRT1,RYDEN,TRIM21,LGALS3BP,SAMHD1,PML,UBE2L6,DTX3L,ISG20,STAT2,CALR,TRIM25,PSMG1,UBA7,LIPA,PLAUR,OAS2,SP100,ANXA2,CALM1,ACTB,PARP9,STAT1,IFI16,LMNA,ADAR,FMR1,ELP1,PSMB9,TAP2,ISG15,TRIM22,GOLM1,CNP,PPP3CB,IRF9,SP140L,PNPT1,HELZ2,HSPA8,RNF213,SPATS2L	LAP3,OAS3,LNPEP,NMI,SDF2L1,KRT1,C19orf66,TRIM21,LGALS3BP,SAMHD1,PML,UBE2L6,DTX3L,ISG20,STAT2,CALR,TRIM25,PSMG1,UBA7,LIPA,PLAUR,OAS2,SP100,ANXA2,CALM1,ACTB,PARP9,STAT1,IFI16,LMNA,ADAR,FMR1,IKBKAP,PSMB9,TAP2,ISG15,TRIM22,GOLM1,CNP,PPP3CB,IRF9,SP140L,PNPT1,HELZ2,HSPA8,RNF213,SPATS2L	2.01e-06	2.87e-05	intracellular organelle lumen
Component	GO.0071556	6	26	9606	CALR,HLA-C,HLA-E,HLA-A,HLA-B,TAPBP	CALR,HLA-C,HLA-E,HLA-A,HLA-B,TAPBP	9.46e-09	3.03e-07	integral component of lumenal side of endoplasmic reticulum membrane
Component	GO.0098552	9	436	9606	CALR,F3,GNG12,HLA-C,HLA-E,HLA-A,HLA-B,TAPBP,HSPA8	CALR,F3,GNG12,HLA-C,HLA-E,HLA-A,HLA-B,TAPBP,HSPA8	0.00033	0.0021	side of membrane
Component	GO.0098576	7	29	9606	CALR,HLA-C,HLA-E,HLA-A,HLA-B,TAPBP,HSPA8	CALR,HLA-C,HLA-E,HLA-A,HLA-B,TAPBP,HSPA8	3.94e-10	3.79e-08	lumenal side of membrane
Component	GO.0098588	24	1950	9606	EHD4,UNC93B1,BST2,NAPA,PML,DTX3L,RAB6A,CALR,PLAUR,RHOG,ANXA2,TAP1,GBP1,CISD1,TAP2,HLA-C,HLA-E,CNP,HLA-A,HLA-B,TAPBP,HSPA8,RAB5C,ANKFY1	EHD4,UNC93B1,BST2,NAPA,PML,DTX3L,RAB6A,CALR,PLAUR,RHOG,ANXA2,TAP1,GBP1,CISD1,TAP2,HLA-C,HLA-E,CNP,HLA-A,HLA-B,TAPBP,HSPA8,RAB5C,ANKFY1	1.94e-05	0.00018	bounding membrane of organelle
Component	GO.0098791	10	801	9606	LAP3,UNC93B1,NAPA,RAB6A,GBP1,HLA-C,HLA-E,HLA-A,HLA-B,TAPBP	LAP3,UNC93B1,NAPA,RAB6A,GBP1,HLA-C,HLA-E,HLA-A,HLA-B,TAPBP	0.0062	0.0292	Golgi subcompartment
Component	GO.0098805	22	1554	9606	EHD4,BST2,NAPA,PML,DTX3L,RAB6A,CALR,PLAUR,RHOG,ANXA2,TAP1,CISD1,TAP2,HLA-C,HLA-E,CNP,HLA-A,HLA-B,TAPBP,HSPA8,RAB5C,ANKFY1	EHD4,BST2,NAPA,PML,DTX3L,RAB6A,CALR,PLAUR,RHOG,ANXA2,TAP1,CISD1,TAP2,HLA-C,HLA-E,CNP,HLA-A,HLA-B,TAPBP,HSPA8,RAB5C,ANKFY1	5.46e-06	6.18e-05	whole membrane
Component	GO.0098827	17	1025	9606	UNC93B1,SDF2L1,APOL2,PML,RAB6A,CALR,PLAUR,RHOG,TAP1,TAP2,HLA-C,HLA-E,HLA-A,MX1,HLA-B,PNPT1,TAPBP	UNC93B1,SDF2L1,APOL2,PML,RAB6A,CALR,PLAUR,RHOG,TAP1,TAP2,HLA-C,HLA-E,HLA-A,MX1,HLA-B,PNPT1,TAPBP	1.07e-05	0.00011	endoplasmic reticulum subcompartment
Function	GO.0000166	24	2097	9606	EHD4,OAS3,EIF2AK2,CMPK2,SAMHD1,IFIH1,RAB6A,UBA7,MX2,RHOG,OAS2,TAP1,WARS,ACTB,EPHA2,GBP1,TAP2,DDX58,CNP,MX1,HELZ2,PARP14,HSPA8,RAB5C	EHD4,OAS3,EIF2AK2,CMPK2,SAMHD1,IFIH1,RAB6A,UBA7,MX2,RHOG,OAS2,TAP1,WARS,ACTB,EPHA2,GBP1,TAP2,DDX58,CNP,MX1,HELZ2,PARP14,HSPA8,RAB5C	6.26e-05	0.0013	nucleotide binding
Function	GO.0001730	2	3	9606	OAS3,OAS2	OAS3,OAS2	0.00023	0.0031	2'-5'-oligoadenylate synthetase activity
Function	GO.0003723	15	850	9606	OAS3,EIF2AK2,RYDEN,TRIM21,SAMHD1,IFIH1,ISG20,CALR,OAS2,FMR1,IFIT5,IFIT1,DDX58,CNP,PNPT1	OAS3,EIF2AK2,C19orf66,TRIM21,SAMHD1,IFIH1,ISG20,CALR,OAS2,FMR1,IFIT5,IFIT1,DDX58,CNP,PNPT1	1.86e-05	0.00051	RNA binding
Function	GO.0003725	6	70	9606	OAS3,EIF2AK2,IFIH1,OAS2,FMR1,DDX58	OAS3,EIF2AK2,IFIH1,OAS2,FMR1,DDX58	1.92e-06	0.0002	double-stranded RNA binding
Function	GO.0003727	5	80	9606	IFIH1,FMR1,IFIT5,DDX58,PNPT1	IFIH1,FMR1,IFIT5,DDX58,PNPT1	6.02e-05	0.0013	single-stranded RNA binding
Function	GO.0003824	47	5592	9606	USP18,LAP3,OAS3,LNPEP,EIF2AK2,SDF2L1,TRIM21,CMPK2,GMPR,SQOR,SAMHD1,IFIH1,HERC6,UBE2L6,DTX3L,ISG20,ASL,RAB6A,TRIM25,UBA7,MX2,LIPA,RHOG,OAS2,TAP1,WARS,CALM1,EPHA2,PARP9,ADAR,GBP1,GNG12,PSMB9,TAP2,DDX58,TRIM22,CNP,PPP3CB,TYMP,MX1,PNPT1,TAPBP,HELZ2,PARP14,HSPA8,RAB5C,RNF213	USP18,LAP3,OAS3,LNPEP,EIF2AK2,SDF2L1,TRIM21,CMPK2,GMPR,SQRDL,SAMHD1,IFIH1,HERC6,UBE2L6,DTX3L,ISG20,ASL,RAB6A,TRIM25,UBA7,MX2,LIPA,RHOG,OAS2,TAP1,WARS,CALM1,EPHA2,PARP9,ADAR,GBP1,GNG12,PSMB9,TAP2,DDX58,TRIM22,CNP,PPP3CB,TYMP,MX1,PNPT1,TAPBP,HELZ2,PARP14,HSPA8,RAB5C,RNF213	2.06e-05	0.00053	catalytic activity
Function	GO.0003924	7	283	9606	RAB6A,MX2,RHOG,GBP1,GNG12,MX1,RAB5C	RAB6A,MX2,RHOG,GBP1,GNG12,MX1,RAB5C	0.00055	0.0054	GTPase activity
Function	GO.0003950	2	23	9606	PARP9,PARP14	PARP9,PARP14	0.0066	0.0438	NAD+ ADP-ribosyltransferase activity
Function	GO.0004842	7	370	9606	TRIM21,HERC6,UBE2L6,DTX3L,TRIM25,UBA7,RNF213	TRIM21,HERC6,UBE2L6,DTX3L,TRIM25,UBA7,RNF213	0.0025	0.0191	ubiquitin-protein transferase activity
Function	GO.0005488	78	11878	9606	EHD4,LAP3,UNC93B1,OAS3,LNPEP,EIF2AK2,NMI,SDF2L1,APOL2,KRT1,BST2,RYDEN,TRIM21,CMPK2,SP110,GMPR,SQOR,SAMHD1,NAPA,IFIH1,PML,UBE2L6,DTX3L,ISG20,ASL,RAB6A,STAT2,CALR,TRIM25,PSMG1,UBA7,MX2,F3,PLAUR,RHOG,OAS2,SP100,EPB41L3,ANXA2,TAP1,WARS,CALM1,ACTB,EPHA2,PARP9,STAT1,IFI16,LMNA,ADAR,GBP1,FMR1,GNG12,IFIT5,IFIT1,IFIT3,CISD1,TAP2,HLA-C,HLA-E,DDX58,TRIM22,CNP,PPP3CB,LGALS9,TYMP,HLA-A,IRF9,MX1,SP140L,HLA-B,P…	EHD4,LAP3,UNC93B1,OAS3,LNPEP,EIF2AK2,NMI,SDF2L1,APOL2,KRT1,BST2,C19orf66,TRIM21,CMPK2,SP110,GMPR,SQRDL,SAMHD1,NAPA,IFIH1,PML,UBE2L6,DTX3L,ISG20,ASL,RAB6A,STAT2,CALR,TRIM25,PSMG1,UBA7,MX2,F3,PLAUR,RHOG,OAS2,SP100,EPB41L3,ANXA2,TAP1,WARS,CALM1,ACTB,EPHA2,PARP9,STAT1,IFI16,LMNA,ADAR,GBP1,FMR1,GNG12,IFIT5,IFIT1,IFIT3,CISD1,TAP2,HLA-C,HLA-E,DDX58,TRIM22,CNP,PPP3CB,LGALS9,TYMP,HLA-A,IRF9,MX1,SP140L,HLA…	1.34e-05	0.00045	binding
Function	GO.0005515	52	6605	9606	UNC93B1,EIF2AK2,NMI,SDF2L1,APOL2,KRT1,BST2,TRIM21,SAMHD1,NAPA,IFIH1,PML,UBE2L6,DTX3L,ASL,RAB6A,STAT2,CALR,MX2,F3,PLAUR,SP100,EPB41L3,ANXA2,TAP1,WARS,CALM1,ACTB,PARP9,STAT1,IFI16,LMNA,GBP1,FMR1,GNG12,IFIT3,CISD1,TAP2,HLA-C,HLA-E,DDX58,TRIM22,PPP3CB,LGALS9,TYMP,HLA-A,MX1,HLA-B,TAPBP,PARP14,HSPA8,ANKFY1	UNC93B1,EIF2AK2,NMI,SDF2L1,APOL2,KRT1,BST2,TRIM21,SAMHD1,NAPA,IFIH1,PML,UBE2L6,DTX3L,ASL,RAB6A,STAT2,CALR,MX2,F3,PLAUR,SP100,EPB41L3,ANXA2,TAP1,WARS,CALM1,ACTB,PARP9,STAT1,IFI16,LMNA,GBP1,FMR1,GNG12,IFIT3,CISD1,TAP2,HLA-C,HLA-E,DDX58,TRIM22,PPP3CB,LGALS9,TYMP,HLA-A,MX1,HLA-B,TAPBP,PARP14,HSPA8,ANKFY1	3.32e-05	0.00076	protein binding
Function	GO.0005524	15	1462	9606	EHD4,OAS3,EIF2AK2,CMPK2,IFIH1,UBA7,OAS2,TAP1,WARS,ACTB,EPHA2,TAP2,DDX58,HELZ2,HSPA8	EHD4,OAS3,EIF2AK2,CMPK2,IFIH1,UBA7,OAS2,TAP1,WARS,ACTB,EPHA2,TAP2,DDX58,HELZ2,HSPA8	0.0052	0.0351	ATP binding
Function	GO.0005525	7	366	9606	EHD4,RAB6A,MX2,RHOG,GBP1,MX1,RAB5C	EHD4,RAB6A,MX2,RHOG,GBP1,MX1,RAB5C	0.0023	0.0183	GTP binding
Function	GO.0008266	3	19	9606	FMR1,IFIT5,PNPT1	FMR1,IFIT5,PNPT1	0.00016	0.0025	poly(U) RNA binding
Function	GO.0015433	3	3	9606	TAP1,TAP2,TAPBP	TAP1,TAP2,TAPBP	2.23e-06	0.0002	peptide antigen-transporting ATPase activity
Function	GO.0016763	3	47	9606	PARP9,TYMP,PARP14	PARP9,TYMP,PARP14	0.0019	0.0149	transferase activity, transferring pentosyl groups
Function	GO.0016787	26	2448	9606	USP18,LAP3,LNPEP,SAMHD1,IFIH1,ISG20,RAB6A,MX2,LIPA,RHOG,TAP1,ADAR,GBP1,GNG12,PSMB9,TAP2,DDX58,CNP,PPP3CB,MX1,PNPT1,TAPBP,HELZ2,HSPA8,RAB5C,RNF213	USP18,LAP3,LNPEP,SAMHD1,IFIH1,ISG20,RAB6A,MX2,LIPA,RHOG,TAP1,ADAR,GBP1,GNG12,PSMB9,TAP2,DDX58,CNP,PPP3CB,MX1,PNPT1,TAPBP,HELZ2,HSPA8,RAB5C,RNF213	9.89e-05	0.0016	hydrolase activity
Function	GO.0017076	22	1865	9606	EHD4,OAS3,EIF2AK2,CMPK2,SAMHD1,IFIH1,RAB6A,UBA7,MX2,RHOG,OAS2,TAP1,WARS,ACTB,EPHA2,GBP1,TAP2,DDX58,MX1,HELZ2,HSPA8,RAB5C	EHD4,OAS3,EIF2AK2,CMPK2,SAMHD1,IFIH1,RAB6A,UBA7,MX2,RHOG,OAS2,TAP1,WARS,ACTB,EPHA2,GBP1,TAP2,DDX58,MX1,HELZ2,HSPA8,RAB5C	8.84e-05	0.0015	purine nucleotide binding
Function	GO.0017111	15	778	9606	IFIH1,RAB6A,MX2,RHOG,TAP1,GBP1,GNG12,TAP2,DDX58,MX1,TAPBP,HELZ2,HSPA8,RAB5C,RNF213	IFIH1,RAB6A,MX2,RHOG,TAP1,GBP1,GNG12,TAP2,DDX58,MX1,TAPBP,HELZ2,HSPA8,RAB5C,RNF213	6.63e-06	0.00027	nucleoside-triphosphatase activity
Function	GO.0019001	8	385	9606	EHD4,SAMHD1,RAB6A,MX2,RHOG,GBP1,MX1,RAB5C	EHD4,SAMHD1,RAB6A,MX2,RHOG,GBP1,MX1,RAB5C	0.00068	0.0064	guanyl nucleotide binding
Function	GO.0019899	22	2197	9606	SDF2L1,PML,DTX3L,STAT2,CALR,F3,PLAUR,SP100,ANXA2,WARS,CALM1,ACTB,PARP9,STAT1,GBP1,DDX58,TRIM22,PPP3CB,LGALS9,PARP14,HSPA8,ANKFY1	SDF2L1,PML,DTX3L,STAT2,CALR,F3,PLAUR,SP100,ANXA2,WARS,CALM1,ACTB,PARP9,STAT1,GBP1,DDX58,TRIM22,PPP3CB,LGALS9,PARP14,HSPA8,ANKFY1	0.00087	0.0078	enzyme binding
Function	GO.0023029	2	5	9606	TAP1,TAP2	TAP1,TAP2	0.00049	0.005	MHC class Ib protein binding
Function	GO.0030881	2	9	9606	HLA-E,HLA-A	HLA-E,HLA-A	0.0013	0.0104	beta-2-microglobulin binding
Function	GO.0032555	21	1853	9606	EHD4,OAS3,EIF2AK2,CMPK2,IFIH1,RAB6A,UBA7,MX2,RHOG,OAS2,TAP1,WARS,ACTB,EPHA2,GBP1,TAP2,DDX58,MX1,HELZ2,HSPA8,RAB5C	EHD4,OAS3,EIF2AK2,CMPK2,IFIH1,RAB6A,UBA7,MX2,RHOG,OAS2,TAP1,WARS,ACTB,EPHA2,GBP1,TAP2,DDX58,MX1,HELZ2,HSPA8,RAB5C	0.00023	0.0031	purine ribonucleotide binding
Function	GO.0034046	2	8	9606	FMR1,PNPT1	FMR1,PNPT1	0.001	0.0091	poly(G) binding
Function	GO.0035639	21	1794	9606	EHD4,OAS3,EIF2AK2,CMPK2,IFIH1,RAB6A,UBA7,MX2,RHOG,OAS2,TAP1,WARS,ACTB,EPHA2,GBP1,TAP2,DDX58,MX1,HELZ2,HSPA8,RAB5C	EHD4,OAS3,EIF2AK2,CMPK2,IFIH1,RAB6A,UBA7,MX2,RHOG,OAS2,TAP1,WARS,ACTB,EPHA2,GBP1,TAP2,DDX58,MX1,HELZ2,HSPA8,RAB5C	0.00015	0.0023	purine ribonucleoside triphosphate binding
Function	GO.0036094	25	2460	9606	EHD4,OAS3,EIF2AK2,CMPK2,SAMHD1,IFIH1,RAB6A,UBA7,MX2,RHOG,OAS2,TAP1,WARS,ACTB,EPHA2,GBP1,TAP2,DDX58,CNP,LGALS9,MX1,HELZ2,PARP14,HSPA8,RAB5C	EHD4,OAS3,EIF2AK2,CMPK2,SAMHD1,IFIH1,RAB6A,UBA7,MX2,RHOG,OAS2,TAP1,WARS,ACTB,EPHA2,GBP1,TAP2,DDX58,CNP,LGALS9,MX1,HELZ2,PARP14,HSPA8,RAB5C	0.00028	0.0032	small molecule binding
Function	GO.0042277	8	270	9606	LNPEP,CALR,TAP1,HLA-C,HLA-E,HLA-A,HLA-B,TAPBP	LNPEP,CALR,TAP1,HLA-C,HLA-E,HLA-A,HLA-B,TAPBP	6.54e-05	0.0013	peptide binding
Function	GO.0042287	4	31	9606	TAP1,TAP2,HLA-E,TAPBP	TAP1,TAP2,HLA-E,TAPBP	2.49e-05	0.0006	MHC protein binding
Function	GO.0042288	3	20	9606	TAP1,HLA-E,TAPBP	TAP1,HLA-E,TAPBP	0.00019	0.0027	MHC class I protein binding
Function	GO.0042605	6	22	9606	TAP1,HLA-C,HLA-E,HLA-A,HLA-B,TAPBP	TAP1,HLA-C,HLA-E,HLA-A,HLA-B,TAPBP	3.99e-09	8.25e-07	peptide antigen binding
Function	GO.0042608	2	8	9606	HLA-E,HLA-A	HLA-E,HLA-A	0.001	0.0091	T cell receptor binding
Function	GO.0042802	24	1754	9606	EIF2AK2,NMI,BST2,TRIM21,SAMHD1,IFIH1,PML,ASL,STAT2,SP100,ANXA2,TAP1,WARS,ACTB,STAT1,IFI16,LMNA,GBP1,FMR1,IFIT3,CISD1,DDX58,TYMP,MX1	EIF2AK2,NMI,BST2,TRIM21,SAMHD1,IFIH1,PML,ASL,STAT2,SP100,ANXA2,TAP1,WARS,ACTB,STAT1,IFI16,LMNA,GBP1,FMR1,IFIT3,CISD1,DDX58,TYMP,MX1	3.29e-06	0.00023	identical protein binding
Function	GO.0043167	45	6066	9606	EHD4,LAP3,OAS3,LNPEP,EIF2AK2,TRIM21,CMPK2,SP110,GMPR,SAMHD1,IFIH1,PML,DTX3L,ISG20,RAB6A,CALR,TRIM25,UBA7,MX2,F3,RHOG,OAS2,ANXA2,TAP1,WARS,CALM1,ACTB,EPHA2,PARP9,ADAR,GBP1,GNG12,CISD1,TAP2,DDX58,TRIM22,PPP3CB,MX1,SP140L,HELZ2,PARP14,HSPA8,RAB5C,ANKFY1,RNF213	EHD4,LAP3,OAS3,LNPEP,EIF2AK2,TRIM21,CMPK2,SP110,GMPR,SAMHD1,IFIH1,PML,DTX3L,ISG20,RAB6A,CALR,TRIM25,UBA7,MX2,F3,RHOG,OAS2,ANXA2,TAP1,WARS,CALM1,ACTB,EPHA2,PARP9,ADAR,GBP1,GNG12,CISD1,TAP2,DDX58,TRIM22,PPP3CB,MX1,SP140L,HELZ2,PARP14,HSPA8,RAB5C,ANKFY1,RNF213	0.00083	0.0076	ion binding
Function	GO.0043168	28	2696	9606	EHD4,OAS3,EIF2AK2,CMPK2,SAMHD1,IFIH1,RAB6A,UBA7,MX2,F3,RHOG,OAS2,ANXA2,TAP1,WARS,ACTB,EPHA2,PARP9,GBP1,GNG12,TAP2,DDX58,MX1,HELZ2,PARP14,HSPA8,RAB5C,ANKFY1	EHD4,OAS3,EIF2AK2,CMPK2,SAMHD1,IFIH1,RAB6A,UBA7,MX2,F3,RHOG,OAS2,ANXA2,TAP1,WARS,ACTB,EPHA2,PARP9,GBP1,GNG12,TAP2,DDX58,MX1,HELZ2,PARP14,HSPA8,RAB5C,ANKFY1	7.2e-05	0.0013	anion binding
Function	GO.0044389	8	325	9606	PML,DTX3L,STAT2,CALR,PARP9,STAT1,DDX58,HSPA8	PML,DTX3L,STAT2,CALR,PARP9,STAT1,DDX58,HSPA8	0.00023	0.0031	ubiquitin-like protein ligase binding
Function	GO.0046977	6	7	9606	TAP1,TAP2,HLA-C,HLA-A,HLA-B,TAPBP	TAP1,TAP2,HLA-C,HLA-A,HLA-B,TAPBP	1.93e-11	7.97e-09	TAP binding
Function	GO.0046978	3	4	9606	TAP1,TAP2,TAPBP	TAP1,TAP2,TAPBP	3.89e-06	0.00023	TAP1 binding
Function	GO.0046979	2	3	9606	TAP1,TAPBP	TAP1,TAPBP	0.00023	0.0031	TAP2 binding
Function	GO.0051087	4	100	9606	SDF2L1,CALR,HLA-B,HSPA8	SDF2L1,CALR,HLA-B,HSPA8	0.0017	0.0137	chaperone binding
Function	GO.0097159	42	5382	9606	EHD4,OAS3,EIF2AK2,RYDEN,TRIM21,CMPK2,SP110,SAMHD1,IFIH1,PML,ISG20,RAB6A,STAT2,CALR,UBA7,MX2,RHOG,OAS2,SP100,TAP1,WARS,ACTB,EPHA2,PARP9,STAT1,IFI16,ADAR,GBP1,FMR1,IFIT5,IFIT1,TAP2,DDX58,CNP,IRF9,MX1,SP140L,PNPT1,HELZ2,PARP14,HSPA8,RAB5C	EHD4,OAS3,EIF2AK2,C19orf66,TRIM21,CMPK2,SP110,SAMHD1,IFIH1,PML,ISG20,RAB6A,STAT2,CALR,UBA7,MX2,RHOG,OAS2,SP100,TAP1,WARS,ACTB,EPHA2,PARP9,STAT1,IFI16,ADAR,GBP1,FMR1,IFIT5,IFIT1,TAP2,DDX58,CNP,IRF9,MX1,SP140L,PNPT1,HELZ2,PARP14,HSPA8,RAB5C	0.00048	0.005	organic cyclic compound binding
Function	GO.0097367	23	2163	9606	EHD4,OAS3,EIF2AK2,CMPK2,SAMHD1,IFIH1,RAB6A,UBA7,MX2,RHOG,OAS2,TAP1,WARS,ACTB,EPHA2,PARP9,GBP1,TAP2,DDX58,MX1,HELZ2,HSPA8,RAB5C	EHD4,OAS3,EIF2AK2,CMPK2,SAMHD1,IFIH1,RAB6A,UBA7,MX2,RHOG,OAS2,TAP1,WARS,ACTB,EPHA2,PARP9,GBP1,TAP2,DDX58,MX1,HELZ2,HSPA8,RAB5C	0.00027	0.0032	carbohydrate derivative binding
Function	GO.0097677	2	6	9606	DTX3L,PARP9	DTX3L,PARP9	0.00065	0.0062	STAT family protein binding
Function	GO.1901363	42	5305	9606	EHD4,OAS3,EIF2AK2,RYDEN,TRIM21,CMPK2,SP110,SAMHD1,IFIH1,PML,ISG20,RAB6A,STAT2,CALR,UBA7,MX2,RHOG,OAS2,SP100,TAP1,WARS,ACTB,EPHA2,PARP9,STAT1,IFI16,ADAR,GBP1,FMR1,IFIT5,IFIT1,TAP2,DDX58,CNP,IRF9,MX1,SP140L,PNPT1,HELZ2,PARP14,HSPA8,RAB5C	EHD4,OAS3,EIF2AK2,C19orf66,TRIM21,CMPK2,SP110,SAMHD1,IFIH1,PML,ISG20,RAB6A,STAT2,CALR,UBA7,MX2,RHOG,OAS2,SP100,TAP1,WARS,ACTB,EPHA2,PARP9,STAT1,IFI16,ADAR,GBP1,FMR1,IFIT5,IFIT1,TAP2,DDX58,CNP,IRF9,MX1,SP140L,PNPT1,HELZ2,PARP14,HSPA8,RAB5C	0.00035	0.0038	heterocyclic compound binding
InterPro	IPR000315	4	78	9606	TRIM21,PML,TRIM25,TRIM22	TRIM21,PML,TRIM25,TRIM22	0.0007	0.007	B-box-type zinc finger
InterPro	IPR000375	2	6	9606	MX2,MX1	MX2,MX1	0.00065	0.007	Dynamin central domain
InterPro	IPR000770	3	8	9606	SP110,SP100,SP140L	SP110,SP100,SP140L	1.81e-05	0.00073	SAND domain
InterPro	IPR001039	4	9	9606	HLA-C,HLA-E,HLA-A,HLA-B	HLA-C,HLA-E,HLA-A,HLA-B	3.69e-07	5.2e-05	MHC class I alpha chain, alpha1 alpha2 domains
InterPro	IPR001217	2	7	9606	STAT2,STAT1	STAT2,STAT1	0.00083	0.0073	Transcription factor STAT
InterPro	IPR001401	2	7	9606	MX2,MX1	MX2,MX1	0.00083	0.0073	Dynamin, GTPase domain
InterPro	IPR001841	6	286	9606	TRIM21,PML,DTX3L,TRIM25,TRIM22,RNF213	TRIM21,PML,DTX3L,TRIM25,TRIM22,RNF213	0.0031	0.0194	Zinc finger, RING-type
InterPro	IPR002589	2	10	9606	PARP9,PARP14	PARP9,PARP14	0.0015	0.0099	Macro domain
InterPro	IPR002934	2	10	9606	OAS3,OAS2	OAS3,OAS2	0.0015	0.0099	Polymerase, nucleotidyl transferase domain
InterPro	IPR003006	3	38	9606	HLA-E,HLA-A,HLA-B	HLA-E,HLA-A,HLA-B	0.0011	0.0073	Immunoglobulin/major histocompatibility complex, conserved site
InterPro	IPR003130	2	6	9606	MX2,MX1	MX2,MX1	0.00065	0.007	Dynamin GTPase effector
InterPro	IPR003597	5	43	9606	HLA-C,HLA-E,HLA-A,HLA-B,TAPBP	HLA-C,HLA-E,HLA-A,HLA-B,TAPBP	3.62e-06	0.00034	Immunoglobulin C1-set
InterPro	IPR003879	3	68	9606	TRIM21,TRIM25,TRIM22	TRIM21,TRIM25,TRIM22	0.0051	0.0298	Butyrophylin-like, SPRY domain
InterPro	IPR004865	3	5	9606	SP110,SP100,SP140L	SP110,SP100,SP140L	6.21e-06	0.00044	HSR domain
InterPro	IPR006116	2	5	9606	OAS3,OAS2	OAS3,OAS2	0.00049	0.0058	2-5-oligoadenylate synthetase, N-terminal
InterPro	IPR006117	2	4	9606	OAS3,OAS2	OAS3,OAS2	0.00035	0.0052	2-5-oligoadenylate synthetase, conserved site
InterPro	IPR009909	2	2	9606	NMI,IFI35	NMI,IFI35	0.00014	0.0031	Nmi/IFP 35 domain
InterPro	IPR009938	2	2	9606	NMI,IFI35	NMI,IFI35	0.00014	0.0031	Nmi/IFP 35 domain, N-terminal
InterPro	IPR010579	4	4	9606	HLA-C,HLA-E,HLA-A,HLA-B	HLA-C,HLA-E,HLA-A,HLA-B	3.68e-08	1.04e-05	MHC class I, alpha chain, C-terminal
InterPro	IPR010919	3	12	9606	SP110,SP100,SP140L	SP110,SP100,SP140L	4.92e-05	0.0015	SAND-like domain superfamily
InterPro	IPR011161	4	24	9606	HLA-C,HLA-E,HLA-A,HLA-B	HLA-C,HLA-E,HLA-A,HLA-B	9.99e-06	0.00056	MHC class I-like antigen recognition-like
InterPro	IPR011162	4	39	9606	HLA-C,HLA-E,HLA-A,HLA-B	HLA-C,HLA-E,HLA-A,HLA-B	5.69e-05	0.0016	MHC classes I/II-like antigen recognition protein
InterPro	IPR011990	6	218	9606	NAPA,IFIT5,IFIT1,IFIT1B,IFIT3,IFIT2	NAPA,IFIT5,IFIT1,IFIT1B,IFIT3,IFIT2	0.00081	0.0073	Tetratricopeptide-like helical domain superfamily
InterPro	IPR012317	2	17	9606	PARP9,PARP14	PARP9,PARP14	0.0038	0.0234	Poly(ADP-ribose) polymerase, catalytic domain
InterPro	IPR012345	2	7	9606	STAT2,STAT1	STAT2,STAT1	0.00083	0.0073	STAT transcription factor, DNA-binding, N-terminal
InterPro	IPR013026	5	127	9606	IFIT5,IFIT1,IFIT1B,IFIT3,IFIT2	IFIT5,IFIT1,IFIT1B,IFIT3,IFIT2	0.00047	0.0058	Tetratricopeptide repeat-containing domain
InterPro	IPR013083	7	441	9606	TRIM21,PML,DTX3L,TRIM25,TRIM22,ANKFY1,RNF213	TRIM21,PML,DTX3L,TRIM25,TRIM22,ANKFY1,RNF213	0.0064	0.0366	Zinc finger, RING/FYVE/PHD-type
InterPro	IPR013305	2	3	9606	TAP1,TAP2	TAP1,TAP2	0.00023	0.0044	ABC transporter Tap-like
InterPro	IPR013320	5	220	9606	TRIM21,CALR,TRIM25,TRIM22,LGALS9	TRIM21,CALR,TRIM25,TRIM22,LGALS9	0.0049	0.0296	Concanavalin A-like lectin/glucanase domain superfamily
InterPro	IPR013799	2	7	9606	STAT2,STAT1	STAT2,STAT1	0.00083	0.0073	STAT transcription factor, protein interaction
InterPro	IPR013800	2	7	9606	STAT2,STAT1	STAT2,STAT1	0.00083	0.0073	STAT transcription factor, all-alpha domain
InterPro	IPR013801	2	7	9606	STAT2,STAT1	STAT2,STAT1	0.00083	0.0073	STAT transcription factor, DNA-binding
InterPro	IPR014720	2	23	9606	EIF2AK2,ADAR	EIF2AK2,ADAR	0.0066	0.0371	Double-stranded RNA-binding domain
InterPro	IPR015988	2	7	9606	STAT2,STAT1	STAT2,STAT1	0.00083	0.0073	STAT transcription factor, coiled coil
InterPro	IPR017907	5	163	9606	TRIM21,PML,DTX3L,TRIM25,TRIM22	TRIM21,PML,DTX3L,TRIM25,TRIM22	0.0014	0.0094	Zinc finger, RING-type, conserved site
InterPro	IPR018952	2	4	9606	OAS3,OAS2	OAS3,OAS2	0.00035	0.0052	2'-5'-oligoadenylate synthetase 1, domain 2/C-terminal
InterPro	IPR019734	5	133	9606	IFIT5,IFIT1,IFIT1B,IFIT3,IFIT2	IFIT5,IFIT1,IFIT1B,IFIT3,IFIT2	0.00058	0.0065	Tetratricopeptide repeat
InterPro	IPR019762	2	6	9606	MX2,MX1	MX2,MX1	0.00065	0.007	Dynamin, GTPase region, conserved site
InterPro	IPR020850	2	6	9606	MX2,MX1	MX2,MX1	0.00065	0.007	GTPase effector domain
InterPro	IPR021673	2	3	9606	IFIH1,DDX58	IFIH1,DDX58	0.00023	0.0044	RIG-I-like receptor, C-terminal regulatory domain
InterPro	IPR022812	3	15	9606	EHD4,MX2,MX1	EHD4,MX2,MX1	8.73e-05	0.0021	Dynamin superfamily
InterPro	IPR026774	2	4	9606	OAS3,OAS2	OAS3,OAS2	0.00035	0.0052	2'-5'-oligoadenylate synthase
InterPro	IPR027417	15	849	9606	EHD4,CMPK2,IFIH1,RAB6A,MX2,RHOG,TAP1,GBP1,TAP2,DDX58,CNP,MX1,HELZ2,RAB5C,RNF213	EHD4,CMPK2,IFIH1,RAB6A,MX2,RHOG,TAP1,GBP1,TAP2,DDX58,CNP,MX1,HELZ2,RAB5C,RNF213	1.83e-05	0.00073	P-loop containing nucleoside triphosphate hydrolase
InterPro	IPR030381	3	14	9606	EHD4,MX2,MX1	EHD4,MX2,MX1	7.3e-05	0.0019	Dynamin-type guanine nucleotide-binding (G) domain
InterPro	IPR031964	2	3	9606	IFIH1,DDX58	IFIH1,DDX58	0.00023	0.0044	Caspase recruitment domain
InterPro	IPR036535	2	7	9606	STAT2,STAT1	STAT2,STAT1	0.00083	0.0073	STAT transcription factor, N-terminal domain superfamily
InterPro	IPR037055	4	24	9606	HLA-C,HLA-E,HLA-A,HLA-B	HLA-C,HLA-E,HLA-A,HLA-B	9.99e-06	0.00056	MHC class I-like antigen recognition-like superfamily
InterPro	IPR038121	2	4	9606	OAS3,OAS2	OAS3,OAS2	0.00035	0.0052	2'-5'-oligoadenylate synthetase, domain 2 superfamily
InterPro	IPR038557	2	3	9606	IFIH1,DDX58	IFIH1,DDX58	0.00023	0.0044	RIG-I-like receptor, C-terminal domain superfamily
InterPro	IPR039421	2	8	9606	TAP1,TAP2	TAP1,TAP2	0.001	0.0073	Type I protein exporter
KEGG	hsa04144	8	242	9606	EHD4,PML,HLA-C,HLA-E,HLA-A,HLA-B,HSPA8,RAB5C	EHD4,PML,HLA-C,HLA-E,HLA-A,HLA-B,HSPA8,RAB5C	3.09e-05	0.0004	Endocytosis
KEGG	hsa04145	9	145	9606	CALR,TAP1,ACTB,TAP2,HLA-C,HLA-E,HLA-A,HLA-B,RAB5C	CALR,TAP1,ACTB,TAP2,HLA-C,HLA-E,HLA-A,HLA-B,RAB5C	6.36e-08	1.31e-06	Phagosome
KEGG	hsa04217	4	155	9606	EIF2AK2,STAT2,STAT1,IRF9	EIF2AK2,STAT2,STAT1,IRF9	0.0077	0.0443	Necroptosis
KEGG	hsa04218	6	156	9606	CALM1,HLA-C,HLA-E,PPP3CB,HLA-A,HLA-B	CALM1,HLA-C,HLA-E,PPP3CB,HLA-A,HLA-B	0.00014	0.0011	Cellular senescence
KEGG	hsa04380	4	124	9606	STAT2,STAT1,PPP3CB,IRF9	STAT2,STAT1,PPP3CB,IRF9	0.0036	0.0235	Osteoclast differentiation
KEGG	hsa04514	4	139	9606	HLA-C,HLA-E,HLA-A,HLA-B	HLA-C,HLA-E,HLA-A,HLA-B	0.0053	0.0333	Cell adhesion molecules (CAMs)
KEGG	hsa04612	9	66	9606	CALR,TAP1,TAP2,HLA-C,HLA-E,HLA-A,HLA-B,TAPBP,HSPA8	CALR,TAP1,TAP2,HLA-C,HLA-E,HLA-A,HLA-B,TAPBP,HSPA8	1.04e-10	4.97e-09	Antigen processing and presentation
KEGG	hsa04621	7	166	9606	OAS3,STAT2,OAS2,STAT1,IFI16,GBP1,IRF9	OAS3,STAT2,OAS2,STAT1,IFI16,GBP1,IRF9	2.23e-05	0.00032	NOD-like receptor signaling pathway
KEGG	hsa04622	4	70	9606	IFIH1,TRIM25,ISG15,DDX58	IFIH1,TRIM25,ISG15,DDX58	0.00047	0.0034	RIG-I-like receptor signaling pathway
KEGG	hsa04650	5	124	9606	HLA-C,HLA-E,PPP3CB,HLA-A,HLA-B	HLA-C,HLA-E,PPP3CB,HLA-A,HLA-B	0.00043	0.0032	Natural killer cell mediated cytotoxicity
KEGG	hsa04940	4	40	9606	HLA-C,HLA-E,HLA-A,HLA-B	HLA-C,HLA-E,HLA-A,HLA-B	6.24e-05	0.00056	Type I diabetes mellitus
KEGG	hsa05160	9	131	9606	OAS3,EIF2AK2,STAT2,OAS2,STAT1,IFIT1,IFIT1B,DDX58,IRF9	OAS3,EIF2AK2,STAT2,OAS2,STAT1,IFIT1,IFIT1B,DDX58,IRF9	2.79e-08	6.69e-07	Hepatitis C
KEGG	hsa05161	4	142	9606	IFIH1,STAT2,STAT1,DDX58	IFIH1,STAT2,STAT1,DDX58	0.0057	0.0343	Hepatitis B
KEGG	hsa05162	11	133	9606	OAS3,EIF2AK2,IFIH1,STAT2,OAS2,STAT1,ADAR,DDX58,IRF9,MX1,HSPA8	OAS3,EIF2AK2,IFIH1,STAT2,OAS2,STAT1,ADAR,DDX58,IRF9,MX1,HSPA8	1.15e-10	4.97e-09	Measles
KEGG	hsa05164	14	168	9606	OAS3,EIF2AK2,IFIH1,PML,STAT2,TRIM25,OAS2,ACTB,STAT1,ADAR,DDX58,IRF9,MX1,HSPA8	OAS3,EIF2AK2,IFIH1,PML,STAT2,TRIM25,OAS2,ACTB,STAT1,ADAR,DDX58,IRF9,MX1,HSPA8	2.53e-13	1.82e-11	Influenza A
KEGG	hsa05165	10	317	9606	EIF2AK2,STAT2,STAT1,HLA-C,HLA-E,ISG15,HLA-A,IRF9,MX1,HLA-B	EIF2AK2,STAT2,STAT1,HLA-C,HLA-E,ISG15,HLA-A,IRF9,MX1,HLA-B	4.49e-06	8.09e-05	Human papillomavirus infection
KEGG	hsa05166	6	250	9606	CALR,HLA-C,HLA-E,PPP3CB,HLA-A,HLA-B	CALR,HLA-C,HLA-E,PPP3CB,HLA-A,HLA-B	0.0016	0.011	HTLV-I infection
KEGG	hsa05167	11	183	9606	EIF2AK2,STAT2,CALM1,STAT1,GNG12,HLA-C,HLA-E,PPP3CB,HLA-A,IRF9,HLA-B	EIF2AK2,STAT2,CALM1,STAT1,GNG12,HLA-C,HLA-E,PPP3CB,HLA-A,IRF9,HLA-B	2.76e-09	7.95e-08	Kaposi's sarcoma-associated herpesvirus infection
KEGG	hsa05168	18	181	9606	OAS3,EIF2AK2,IFIH1,PML,STAT2,OAS2,SP100,TAP1,STAT1,IFIT1,IFIT1B,TAP2,HLA-C,HLA-E,DDX58,HLA-A,IRF9,HLA-B	OAS3,EIF2AK2,IFIH1,PML,STAT2,OAS2,SP100,TAP1,STAT1,IFIT1,IFIT1B,TAP2,HLA-C,HLA-E,DDX58,HLA-A,IRF9,HLA-B	3.91e-18	5.63e-16	Herpes simplex infection
KEGG	hsa05169	7	194	9606	EIF2AK2,HLA-C,HLA-E,DDX58,HLA-A,HLA-B,HSPA8	EIF2AK2,HLA-C,HLA-E,DDX58,HLA-A,HLA-B,HSPA8	5.81e-05	0.00056	Epstein-Barr virus infection
KEGG	hsa05203	7	183	9606	EIF2AK2,SP100,HLA-C,HLA-E,HLA-A,IRF9,HLA-B	EIF2AK2,SP100,HLA-C,HLA-E,HLA-A,IRF9,HLA-B	4.07e-05	0.00046	Viral carcinogenesis
KEGG	hsa05320	4	49	9606	HLA-C,HLA-E,HLA-A,HLA-B	HLA-C,HLA-E,HLA-A,HLA-B	0.00013	0.0011	Autoimmune thyroid disease
KEGG	hsa05330	4	35	9606	HLA-C,HLA-E,HLA-A,HLA-B	HLA-C,HLA-E,HLA-A,HLA-B	3.85e-05	0.00046	Allograft rejection
KEGG	hsa05332	4	36	9606	HLA-C,HLA-E,HLA-A,HLA-B	HLA-C,HLA-E,HLA-A,HLA-B	4.26e-05	0.00046	Graft-versus-host disease
KEGG	hsa05416	5	56	9606	ACTB,HLA-C,HLA-E,HLA-A,HLA-B	ACTB,HLA-C,HLA-E,HLA-A,HLA-B	1.2e-05	0.00019	Viral myocarditis
Keyword	KW-0007	44	3335	9606	EHD4,LAP3,OAS3,LNPEP,EIF2AK2,APOL2,RYDEN,SQOR,SAMHD1,NAPA,CDV3,PML,OGFR,DTX3L,ASL,RAB6A,CALR,TRIM25,PSMG1,OAS2,SP100,EPB41L3,ANXA2,CALM1,ACTB,STAT1,IFI16,LMNA,FMR1,GNG12,IFIT2,CISD1,PSMB9,DDX58,GOLM1,PPP3CB,CAST,MX1,UBAP2L,PNPT1,HSPA8,ANKFY1,SPATS2L,IFITM2	EHD4,LAP3,OAS3,LNPEP,EIF2AK2,APOL2,C19orf66,SQRDL,SAMHD1,NAPA,CDV3,PML,OGFR,DTX3L,ASL,RAB6A,CALR,TRIM25,PSMG1,OAS2,SP100,EPB41L3,ANXA2,CALM1,ACTB,STAT1,IFI16,LMNA,FMR1,GNG12,IFIT2,CISD1,PSMB9,DDX58,GOLM1,PPP3CB,CAST,MX1,UBAP2L,PNPT1,HSPA8,ANKFY1,SPATS2L,IFITM2	6.5e-11	2.52e-09	Acetylation
Keyword	KW-0013	4	100	9606	RHOG,PARP9,STAT1,PARP14	RHOG,PARP9,STAT1,PARP14	0.0017	0.0164	ADP-ribosylation
Keyword	KW-0024	4	110	9606	USP18,LAP3,BST2,GOLM1	USP18,LAP3,BST2,GOLM1	0.0024	0.0208	Alternative initiation
Keyword	KW-0037	4	129	9606	WARS,EPHA2,TYMP,RNF213	WARS,EPHA2,TYMP,RNF213	0.0041	0.0332	Angiogenesis
Keyword	KW-0051	28	125	9606	UNC93B1,OAS3,EIF2AK2,BST2,RYDEN,SAMHD1,IFIH1,PML,DTX3L,ISG20,STAT2,TRIM25,MX2,OAS2,PARP9,STAT1,ADAR,GBP1,IFIT5,IFIT1,IFIT3,IFIT2,ISG15,DDX58,TRIM22,IRF9,MX1,IFITM2	UNC93B1,OAS3,EIF2AK2,BST2,C19orf66,SAMHD1,IFIH1,PML,DTX3L,ISG20,STAT2,TRIM25,MX2,OAS2,PARP9,STAT1,ADAR,GBP1,IFIT5,IFIT1,IFIT3,IFIT2,ISG15,DDX58,TRIM22,IRF9,MX1,IFITM2	5.62e-37	1.09e-34	Antiviral defense
Keyword	KW-0067	15	1367	9606	EHD4,OAS3,EIF2AK2,CMPK2,IFIH1,UBA7,OAS2,TAP1,WARS,ACTB,EPHA2,TAP2,DDX58,HELZ2,HSPA8	EHD4,OAS3,EIF2AK2,CMPK2,IFIH1,UBA7,OAS2,TAP1,WARS,ACTB,EPHA2,TAP2,DDX58,HELZ2,HSPA8	0.0028	0.0235	ATP-binding
Keyword	KW-0342	7	338	9606	SAMHD1,RAB6A,MX2,RHOG,GBP1,MX1,RAB5C	SAMHD1,RAB6A,MX2,RHOG,GBP1,MX1,RAB5C	0.0015	0.0154	GTP-binding
Keyword	KW-0378	16	1586	9606	USP18,LAP3,LNPEP,SAMHD1,IFIH1,ISG20,LIPA,ADAR,GBP1,PSMB9,DDX58,CNP,PPP3CB,PNPT1,HELZ2,RNF213	USP18,LAP3,LNPEP,SAMHD1,IFIH1,ISG20,LIPA,ADAR,GBP1,PSMB9,DDX58,CNP,PPP3CB,PNPT1,HELZ2,RNF213	0.0045	0.0353	Hydrolase
Keyword	KW-0391	33	507	9606	UNC93B1,OAS3,EIF2AK2,BST2,SAMHD1,IFIH1,PML,DTX3L,ISG20,TRIM25,MX2,OAS2,TAP1,PARP9,IFI16,ADAR,GBP1,IFIT5,IFIT1,IFIT3,IFIT2,PSMB9,TAP2,HLA-C,HLA-E,ISG15,DDX58,LGALS9,HLA-A,MX1,HLA-B,PARP14,IFITM2	UNC93B1,OAS3,EIF2AK2,BST2,SAMHD1,IFIH1,PML,DTX3L,ISG20,TRIM25,MX2,OAS2,TAP1,PARP9,IFI16,ADAR,GBP1,IFIT5,IFIT1,IFIT3,IFIT2,PSMB9,TAP2,HLA-C,HLA-E,ISG15,DDX58,LGALS9,HLA-A,MX1,HLA-B,PARP14,IFITM2	1.33e-27	1.29e-25	Immunity
Keyword	KW-0399	25	309	9606	UNC93B1,OAS3,EIF2AK2,BST2,SAMHD1,IFIH1,PML,DTX3L,ISG20,TRIM25,MX2,OAS2,PARP9,IFI16,ADAR,IFIT5,IFIT1,IFIT3,IFIT2,HLA-E,ISG15,DDX58,MX1,PARP14,IFITM2	UNC93B1,OAS3,EIF2AK2,BST2,SAMHD1,IFIH1,PML,DTX3L,ISG20,TRIM25,MX2,OAS2,PARP9,IFI16,ADAR,IFIT5,IFIT1,IFIT3,IFIT2,HLA-E,ISG15,DDX58,MX1,PARP14,IFITM2	5.82e-23	3.77e-21	Innate immunity
Keyword	KW-0449	12	814	9606	BST2,RAB6A,F3,PLAUR,RHOG,OAS2,LMNA,GBP1,GNG12,CNP,RAB5C,IFITM2	BST2,RAB6A,F3,PLAUR,RHOG,OAS2,LMNA,GBP1,GNG12,CNP,RAB5C,IFITM2	0.00068	0.0083	Lipoprotein
Keyword	KW-0488	14	959	9606	KRT1,RAB6A,RHOG,CALM1,ACTB,STAT1,LMNA,ADAR,GBP1,FMR1,GNG12,CNP,UBAP2L,HSPA8	KRT1,RAB6A,RHOG,CALM1,ACTB,STAT1,LMNA,ADAR,GBP1,FMR1,GNG12,CNP,UBAP2L,HSPA8	0.00026	0.0034	Methylation
Keyword	KW-0490	4	8	9606	HLA-C,HLA-E,HLA-A,HLA-B	HLA-C,HLA-E,HLA-A,HLA-B	2.56e-07	5.53e-06	MHC I
Keyword	KW-0547	22	1758	9606	EHD4,OAS3,EIF2AK2,CMPK2,SAMHD1,IFIH1,RAB6A,UBA7,MX2,RHOG,OAS2,TAP1,WARS,ACTB,EPHA2,GBP1,TAP2,DDX58,MX1,HELZ2,HSPA8,RAB5C	EHD4,OAS3,EIF2AK2,CMPK2,SAMHD1,IFIH1,RAB6A,UBA7,MX2,RHOG,OAS2,TAP1,WARS,ACTB,EPHA2,GBP1,TAP2,DDX58,MX1,HELZ2,HSPA8,RAB5C	3.68e-05	0.00055	Nucleotide-binding
Keyword	KW-0548	3	75	9606	OAS3,OAS2,PNPT1	OAS3,OAS2,PNPT1	0.0066	0.0456	Nucleotidyltransferase
Keyword	KW-0571	2	8	9606	TAP1,TAP2	TAP1,TAP2	0.001	0.0118	Peptide transport
Keyword	KW-0597	60	8066	9606	EHD4,LAP3,UNC93B1,OAS3,LNPEP,EIF2AK2,NMI,SDF2L1,APOL2,KRT1,TRIM21,SP110,SQOR,SAMHD1,NAPA,IFIH1,CDV3,PML,OGFR,DTX3L,RAB6A,STAT2,TRIM25,PSMG1,UBA7,RHOG,SP100,EPB41L3,ANXA2,WARS,CALM1,EPHA2,STAT1,IFI16,LMNA,ADAR,FMR1,GNG12,IFIT1,IFIT3,ELP1,HLA-E,DDX58,GOLM1,CNP,PPP3CB,TYMP,CAST,HLA-A,IRF9,C7orf50,UBAP2L,SP140L,PNPT1,HELZ2,PARP14,HSPA8,ANKFY1,RNF213,SPATS2L	EHD4,LAP3,UNC93B1,OAS3,LNPEP,EIF2AK2,NMI,SDF2L1,APOL2,KRT1,TRIM21,SP110,SQRDL,SAMHD1,NAPA,IFIH1,CDV3,PML,OGFR,DTX3L,RAB6A,STAT2,TRIM25,PSMG1,UBA7,RHOG,SP100,EPB41L3,ANXA2,WARS,CALM1,EPHA2,STAT1,IFI16,LMNA,ADAR,FMR1,GNG12,IFIT1,IFIT3,IKBKAP,HLA-E,DDX58,GOLM1,CNP,PPP3CB,TYMP,CAST,HLA-A,IRF9,C7orf50,UBAP2L,SP140L,PNPT1,HELZ2,PARP14,HSPA8,ANKFY1,RNF213,SPATS2L	2.24e-05	0.00039	Phosphoprotein
Keyword	KW-0621	70	11707	9606	USP18,EHD4,UNC93B1,OAS3,LNPEP,EIF2AK2,NMI,APOL2,KRT1,BST2,TRIM21,CMPK2,SP110,GMPR,SQOR,IFIH1,HERC6,PML,OGFR,DTX3L,ASL,STAT2,TRIM25,PSMG1,UBA7,F3,LIPA,PLAUR,SP100,EPB41L3,ANXA2,TAP1,WARS,CALM1,ACTB,EPHA2,PARP9,STAT1,IFI16,LMNA,ADAR,GBP1,FMR1,IFIT1,IFIT1B,IFIT2,PSMB9,TAP2,HLA-C,HLA-E,ISG15,DDX58,TRIM22,GOLM1,CNP,LGALS9,TYMP,CAST,HLA-A,MX1,UBAP2L,IFI35,SP140L,HLA-B,PNPT1,TAPBP,HELZ2,HSPA8,RAB5C,IFIT…	USP18,EHD4,UNC93B1,OAS3,LNPEP,EIF2AK2,NMI,APOL2,KRT1,BST2,TRIM21,CMPK2,SP110,GMPR,SQRDL,IFIH1,HERC6,PML,OGFR,DTX3L,ASL,STAT2,TRIM25,PSMG1,UBA7,F3,LIPA,PLAUR,SP100,EPB41L3,ANXA2,TAP1,WARS,CALM1,ACTB,EPHA2,PARP9,STAT1,IFI16,LMNA,ADAR,GBP1,FMR1,IFIT1,IFIT1B,IFIT2,PSMB9,TAP2,HLA-C,HLA-E,ISG15,DDX58,TRIM22,GOLM1,CNP,LGALS9,TYMP,CAST,HLA-A,MX1,UBAP2L,IFI35,SP140L,HLA-B,PNPT1,TAPBP,HELZ2,HSPA8,RAB5C,IFI…	0.0053	0.0387	Polymorphism
Keyword	KW-0636	7	166	9606	RAB6A,RHOG,LMNA,GBP1,GNG12,CNP,RAB5C	RAB6A,RHOG,LMNA,GBP1,GNG12,CNP,RAB5C	2.23e-05	0.00039	Prenylation
Keyword	KW-0694	16	661	9606	OAS3,EIF2AK2,RYDEN,TRIM21,IFIH1,ISG20,OAS2,ANXA2,ADAR,FMR1,IFIT5,IFIT1,IFIT2,DDX58,CNP,PNPT1	OAS3,EIF2AK2,C19orf66,TRIM21,IFIH1,ISG20,OAS2,ANXA2,ADAR,FMR1,IFIT5,IFIT1,IFIT2,DDX58,CNP,PNPT1	1.67e-07	4.05e-06	RNA-binding
Keyword	KW-0802	5	161	9606	IFIT5,IFIT1,IFIT1B,IFIT3,IFIT2	IFIT5,IFIT1,IFIT1B,IFIT3,IFIT2	0.0013	0.0143	TPR repeat
Keyword	KW-0832	33	2380	9606	EIF2AK2,BST2,TRIM21,SAMHD1,IFIH1,PML,UBE2L6,DTX3L,STAT2,TRIM25,UBA7,SP100,ANXA2,CALM1,ACTB,EPHA2,STAT1,IFI16,LMNA,ADAR,FMR1,IFIT1,CISD1,HLA-C,DDX58,TRIM22,CAST,HLA-A,MX1,SP140L,HLA-B,HSPA8,RNF213	EIF2AK2,BST2,TRIM21,SAMHD1,IFIH1,PML,UBE2L6,DTX3L,STAT2,TRIM25,UBA7,SP100,ANXA2,CALM1,ACTB,EPHA2,STAT1,IFI16,LMNA,ADAR,FMR1,IFIT1,CISD1,HLA-C,DDX58,TRIM22,CAST,HLA-A,MX1,SP140L,HLA-B,HSPA8,RNF213	1.57e-08	4.35e-07	Ubl conjugation
Keyword	KW-0833	10	685	9606	USP18,TRIM21,HERC6,UBE2L6,DTX3L,TRIM25,UBA7,ISG15,TRIM22,RNF213	USP18,TRIM21,HERC6,UBE2L6,DTX3L,TRIM25,UBA7,ISG15,TRIM22,RNF213	0.0021	0.0193	Ubl conjugation pathway
Keyword	KW-0945	20	432	9606	EIF2AK2,SP110,IFIH1,PML,RAB6A,STAT2,TRIM25,SP100,TAP1,EPHA2,STAT1,FMR1,IFIT1,PSMB9,TAP2,ISG15,DDX58,TRIM22,HLA-B,HSPA8	EIF2AK2,SP110,IFIH1,PML,RAB6A,STAT2,TRIM25,SP100,TAP1,EPHA2,STAT1,FMR1,IFIT1,PSMB9,TAP2,ISG15,DDX58,TRIM22,HLA-B,HSPA8	4.85e-14	2.35e-12	Host-virus interaction
Keyword	KW-0948	3	7	9606	SAMHD1,IFIH1,ADAR	SAMHD1,IFIH1,ADAR	1.32e-05	0.00026	Aicardi-Goutieres syndrome
Keyword	KW-0963	51	4972	9606	USP18,LAP3,OAS3,EIF2AK2,NMI,APOL2,BST2,RYDEN,TRIM21,IFIH1,HERC6,CDV3,PML,OGFR,DTX3L,ISG20,STAT2,CALR,TRIM25,PSMG1,MX2,OAS2,SP100,EPB41L3,WARS,CALM1,ACTB,PARP9,STAT1,IFI16,ADAR,GBP1,FMR1,IFIT1,IFIT3,IFIT2,ELP1,PSMB9,ISG15,DDX58,TRIM22,PPP3CB,LGALS9,IRF9,MX1,PNPT1,PARP14,HSPA8,ANKFY1,RNF213,SPATS2L	USP18,LAP3,OAS3,EIF2AK2,NMI,APOL2,BST2,C19orf66,TRIM21,IFIH1,HERC6,CDV3,PML,OGFR,DTX3L,ISG20,STAT2,CALR,TRIM25,PSMG1,MX2,OAS2,SP100,EPB41L3,WARS,CALM1,ACTB,PARP9,STAT1,IFI16,ADAR,GBP1,FMR1,IFIT1,IFIT3,IFIT2,IKBKAP,PSMB9,ISG15,DDX58,TRIM22,PPP3CB,LGALS9,IRF9,MX1,PNPT1,PARP14,HSPA8,ANKFY1,RNF213,SPATS2L	7.02e-09	2.27e-07	Cytoplasm
Keyword	KW-1017	20	1713	9606	EIF2AK2,BST2,SAMHD1,PML,TRIM25,SP100,ANXA2,CALM1,ACTB,STAT1,IFI16,LMNA,ADAR,CISD1,ISG15,DDX58,CAST,SP140L,HSPA8,RNF213	EIF2AK2,BST2,SAMHD1,PML,TRIM25,SP100,ANXA2,CALM1,ACTB,STAT1,IFI16,LMNA,ADAR,CISD1,ISG15,DDX58,CAST,SP140L,HSPA8,RNF213	0.00023	0.0031	Isopeptide bond
Keyword	KW-1064	4	138	9606	UNC93B1,TAP1,TAP2,HLA-E	UNC93B1,TAP1,TAP2,HLA-E	0.0052	0.0387	Adaptive immunity
PMID	PMID.17257431	15	96	9606	OAS3,EIF2AK2,IFIH1,ISG20,MX2,OAS2,ACTB,IFI16,IFIT1,IFIT3,IFIT2,ISG15,DDX58,MX1,IFI35	OAS3,EIF2AK2,IFIH1,ISG20,MX2,OAS2,ACTB,IFI16,IFIT1,IFIT3,IFIT2,ISG15,DDX58,MX1,IFI35	6.35e-18	1.69e-14	(2007) Immune-mediated changes in actinic keratosis following topical treatment with imiquimod 5% cream.
PMID	PMID.17488182	14	61	9606	USP18,OAS3,EIF2AK2,STAT2,MX2,PARP9,STAT1,GBP1,IFIT1,IFIT3,IFIT2,ISG15,IRF9,MX1	USP18,OAS3,EIF2AK2,STAT2,MX2,PARP9,STAT1,GBP1,IFIT1,IFIT3,IFIT2,ISG15,IRF9,MX1	7.17e-19	2.39e-15	(2007) Down-regulation of the interferon signaling pathway in T lymphocytes from patients with metastatic melanoma.
PMID	PMID.17935622	18	159	9606	USP18,EIF2AK2,IFIH1,UBE2L6,STAT2,TRIM25,UBA7,TAP1,STAT1,IFI16,GBP1,IFIT1,IFIT3,IFIT2,ISG15,IRF9,MX1,IFI35	USP18,EIF2AK2,IFIH1,UBE2L6,STAT2,TRIM25,UBA7,TAP1,STAT1,IFI16,GBP1,IFIT1,IFIT3,IFIT2,ISG15,IRF9,MX1,IFI35	4.66e-19	1.62e-15	(2007) Transcriptional networks in plasmacytoid dendritic cells stimulated with synthetic TLR 7 agonists.
PMID	PMID.18353943	9	12	9606	IFIH1,STAT1,IFIT1,IFIT3,IFIT2,ISG15,DDX58,IRF9,MX1	IFIH1,STAT1,IFIT1,IFIT3,IFIT2,ISG15,DDX58,IRF9,MX1	3.01e-16	5.66e-13	(2008) Whole-genome expression profiling reveals that inhibition of host innate immune response pathways by Ebola virus can be reversed by a single amino acid change in the VP35 protein.
PMID	PMID.18575461	18	53	9606	USP18,UNC93B1,OAS3,IFIH1,UBE2L6,ISG20,TRIM25,UBA7,MX2,OAS2,STAT1,ADAR,IFIT1,IFIT2,ISG15,DDX58,IRF9,MX1	USP18,UNC93B1,OAS3,IFIH1,UBE2L6,ISG20,TRIM25,UBA7,MX2,OAS2,STAT1,ADAR,IFIT1,IFIT2,ISG15,DDX58,IRF9,MX1	1.16e-26	2.66e-22	(2008) Interferon-inducible antiviral effectors.
PMID	PMID.18648529	15	85	9606	USP18,OAS3,HERC6,UBE2L6,STAT2,MX2,OAS2,STAT1,IFIT1,IFIT3,IFIT2,ISG15,DDX58,IRF9,MX1	USP18,OAS3,HERC6,UBE2L6,STAT2,MX2,OAS2,STAT1,IFIT1,IFIT3,IFIT2,ISG15,DDX58,IRF9,MX1	1.23e-18	3.91e-15	(2008) Type I interferon: potential therapeutic target for psoriasis?
PMID	PMID.18794103	15	58	9606	USP18,OAS3,LGALS3BP,IFIH1,ISG20,MX2,OAS2,SP100,STAT1,IFI16,GBP1,IFIT1,IFIT3,IFIT2,MX1	USP18,OAS3,LGALS3BP,IFIH1,ISG20,MX2,OAS2,SP100,STAT1,IFI16,GBP1,IFIT1,IFIT3,IFIT2,MX1	7.87e-21	4.5e-17	(2008) Gene expression profiling reveals similarities between the in vitro and in vivo responses of immune effector cells to IFN-alpha.
PMID	PMID.20078880	14	102	9606	USP18,IFIH1,ISG20,STAT2,TAP1,STAT1,LMNA,GBP1,IFIT3,HLA-C,ISG15,HLA-A,MX1,HLA-B	USP18,IFIH1,ISG20,STAT2,TAP1,STAT1,LMNA,GBP1,IFIT3,HLA-C,ISG15,HLA-A,MX1,HLA-B	4.41e-16	7.68e-13	(2010) Molecular signatures of maturing dendritic cells: implications for testing the quality of dendritic cell therapies.
PMID	PMID.20339534	17	152	9606	EIF2AK2,LGALS3BP,UBE2L6,ISG20,STAT2,SP100,WARS,STAT1,IFI16,IFIT1,PSMB9,ISG15,IRF9,MX1,IFI35,TAPBP,IFITM2	EIF2AK2,LGALS3BP,UBE2L6,ISG20,STAT2,SP100,WARS,STAT1,IFI16,IFIT1,PSMB9,ISG15,IRF9,MX1,IFI35,TAPBP,IFITM2	5.83e-18	1.58e-14	(2010) Dissecting interferon-induced transcriptional programs in human peripheral blood cells.
PMID	PMID.20709292	18	113	9606	USP18,OAS3,CMPK2,UBE2L6,STAT2,MX2,OAS2,PARP9,STAT1,GBP1,IFIT1,IFIT3,IFIT2,ISG15,LGALS9,MX1,PARP14,RNF213	USP18,OAS3,CMPK2,UBE2L6,STAT2,MX2,OAS2,PARP9,STAT1,GBP1,IFIT1,IFIT3,IFIT2,ISG15,LGALS9,MX1,PARP14,RNF213	1.77e-21	1.05e-17	(2010) Peptidoglycan recognition proteins protect mice from experimental colitis by promoting normal gut flora and preventing induction of interferon-gamma.
PMID	PMID.21170333	11	28	9606	OAS3,BST2,IFIH1,STAT2,STAT1,IFIT1,IFIT2,ISG15,DDX58,IRF9,MX1	OAS3,BST2,IFIH1,STAT2,STAT1,IFIT1,IFIT2,ISG15,DDX58,IRF9,MX1	3.12e-17	7.68e-14	(2010) Comparative analysis of the lambda-interferons IL-28A and IL-29 regarding their transcriptome and their antiviral properties against hepatitis C virus.
PMID	PMID.21886832	12	43	9606	IFIH1,ISG20,OAS2,WARS,STAT1,GBP1,IFIT1,IFIT3,IFIT2,DDX58,MX1,HLA-B	IFIH1,ISG20,OAS2,WARS,STAT1,GBP1,IFIT1,IFIT3,IFIT2,DDX58,MX1,HLA-B	3.33e-17	7.95e-14	(2011) Hepatitis C virus infection suppresses the interferon response in the liver of the human hepatocyte chimeric mouse.
PMID	PMID.21994583	12	56	9606	USP18,IFIH1,UBE2L6,ISG20,TRIM25,UBA7,IFIT1,IFIT2,ISG15,DDX58,IRF9,MX1	USP18,IFIH1,UBE2L6,ISG20,TRIM25,UBA7,IFIT1,IFIT2,ISG15,DDX58,IRF9,MX1	5.25e-16	8.94e-13	(2009) HCV innate immune responses.
PMID	PMID.22216092	12	48	9606	USP18,TRIM21,ISG20,ACTB,IFIT1,PSMB9,ISG15,DDX58,LGALS9,MX1,IFI35,HLA-B	USP18,TRIM21,ISG20,ACTB,IFIT1,PSMB9,ISG15,DDX58,LGALS9,MX1,IFI35,HLA-B	1.04e-16	2.14e-13	(2011) Restricting microbial exposure in early life negates the immune benefits associated with gut colonization in environments of high microbial diversity.
PMID	PMID.22483866	16	57	9606	OAS3,BST2,IFIH1,ISG20,STAT2,OAS2,STAT1,GBP1,IFIT5,IFIT1,IFIT3,IFIT2,ISG15,DDX58,TRIM22,IRF9	OAS3,BST2,IFIH1,ISG20,STAT2,OAS2,STAT1,GBP1,IFIT5,IFIT1,IFIT3,IFIT2,ISG15,DDX58,TRIM22,IRF9	1.18e-22	1.11e-18	(2012) The conserved Cockayne syndrome B-piggyBac fusion protein (CSB-PGBD3) affects DNA repair and induces both interferon-like and innate antiviral responses in CSB-null cells.
PMID	PMID.22531325	13	62	9606	OAS3,BST2,TRIM21,SAMHD1,ISG20,MX2,OAS2,ADAR,GBP1,ISG15,TRIM22,MX1,IFITM2	OAS3,BST2,TRIM21,SAMHD1,ISG20,MX2,OAS2,ADAR,GBP1,ISG15,TRIM22,MX1,IFITM2	3.81e-17	8.85e-14	(2012) Interferon-inducible effector mechanisms in cell-autonomous immunity.
PMID	PMID.22615998	13	66	9606	SAMHD1,IFIH1,UBE2L6,ISG20,STAT2,UBA7,STAT1,IFIT5,PSMB9,ISG15,DDX58,IRF9,HELZ2	SAMHD1,IFIH1,UBE2L6,ISG20,STAT2,UBA7,STAT1,IFIT5,PSMB9,ISG15,DDX58,IRF9,HELZ2	7.83e-17	1.72e-13	(2012) Multiple interferon stimulated genes synergize with the zinc finger antiviral protein to mediate anti-alphavirus activity.
PMID	PMID.22694362	12	43	9606	OAS3,SAMHD1,MX2,STAT1,GBP1,IFIT1,IFIT3,IFIT2,ISG15,DDX58,MX1,HLA-B	OAS3,SAMHD1,MX2,STAT1,GBP1,IFIT1,IFIT3,IFIT2,ISG15,DDX58,MX1,HLA-B	3.33e-17	7.95e-14	(2012) Response of primary human airway epithelial cells to influenza infection: a quantitative proteomic study.
PMID	PMID.22703193	19	79	9606	BST2,TRIM21,SAMHD1,IFIH1,ISG20,TRIM25,OAS2,STAT1,IFI16,ADAR,IFIT1,IFIT3,IFIT2,ISG15,DDX58,IRF9,MX1,IFI35,IFITM2	BST2,TRIM21,SAMHD1,IFIH1,ISG20,TRIM25,OAS2,STAT1,IFI16,ADAR,IFIT1,IFIT3,IFIT2,ISG15,DDX58,IRF9,MX1,IFI35,IFITM2	1.17e-25	1.56e-21	(2012) Transcriptome analysis of the interferon-signature defining the autoimmune process of Sjoegren's syndrome.
PMID	PMID.22906315	12	51	9606	OAS3,IFIH1,STAT2,MX2,STAT1,IFIT5,IFIT1,IFIT3,IFIT2,DDX58,IRF9,MX1	OAS3,IFIH1,STAT2,MX2,STAT1,IFIT5,IFIT1,IFIT3,IFIT2,DDX58,IRF9,MX1	1.96e-16	3.78e-13	(2012) Chemoattraction of macrophages by secretory molecules derived from cells expressing the signal peptide of eosinophil cationic protein.
PMID	PMID.23052390	11	18	9606	IFIH1,ISG20,STAT2,STAT1,IFIT1,IFIT3,IFIT2,ISG15,DDX58,MX1,IFI35	IFIH1,ISG20,STAT2,STAT1,IFIT1,IFIT3,IFIT2,ISG15,DDX58,MX1,IFI35	6.7e-19	2.28e-15	(2013) ISG56IFIT1 is primarily responsible for interferon-induced changes to patterns of parainfluenza virus type 5 transcription and protein synthesis.
PMID	PMID.23071754	16	102	9606	UNC93B1,BST2,LGALS3BP,IFIH1,STAT2,MX2,F3,OAS2,PARP9,STAT1,GBP1,IFIT1,IFIT3,IFIT2,LGALS9,MX1	UNC93B1,BST2,LGALS3BP,IFIH1,STAT2,MX2,F3,OAS2,PARP9,STAT1,GBP1,IFIT1,IFIT3,IFIT2,LGALS9,MX1	4.4e-19	1.6e-15	(2012) TFPI alpha and beta regulate mRNAs and microRNAs involved in cancer biology and in the immune system in breast cancer cells.
PMID	PMID.23237964	13	50	9606	BST2,IFIH1,IFI16,IFIT5,IFIT1,IFIT1B,IFIT3,IFIT2,ISG15,DDX58,IRF9,MX1,IFITM2	BST2,IFIH1,IFI16,IFIT5,IFIT1,IFIT1B,IFIT3,IFIT2,ISG15,DDX58,IRF9,MX1,IFITM2	3.31e-18	9.38e-15	(2013) The broad-spectrum antiviral functions of IFIT and IFITM proteins.
PMID	PMID.23246628	10	23	9606	EIF2AK2,IFIH1,STAT2,OAS2,STAT1,IFIT1,ISG15,DDX58,IRF9,MX1	EIF2AK2,IFIH1,STAT2,OAS2,STAT1,IFIT1,ISG15,DDX58,IRF9,MX1	4.01e-16	7.22e-13	(2013) Resistance of pancreatic cancer cells to oncolytic vesicular stomatitis virus: role of type I interferon signaling.
PMID	PMID.23299892	15	60	9606	OAS3,EIF2AK2,IFIH1,HERC6,STAT2,OAS2,STAT1,ADAR,IFIT3,IFIT2,ISG15,TRIM22,IRF9,MX1,HELZ2	OAS3,EIF2AK2,IFIH1,HERC6,STAT2,OAS2,STAT1,ADAR,IFIT3,IFIT2,ISG15,TRIM22,IRF9,MX1,HELZ2	1.22e-20	6.13e-17	(2013) Functional genomics identifies type I interferon pathway as central for host defense against Candida albicans.
PMID	PMID.23369858	15	49	9606	OAS3,BST2,IFIH1,ISG20,STAT2,OAS2,STAT1,GBP1,IFIT5,IFIT1,IFIT3,IFIT2,ISG15,DDX58,IRF9	OAS3,BST2,IFIH1,ISG20,STAT2,OAS2,STAT1,GBP1,IFIT5,IFIT1,IFIT3,IFIT2,ISG15,DDX58,IRF9	8.94e-22	5.73e-18	(2013) What role (if any) does the highly conserved CSB-PGBD3 fusion protein play in Cockayne syndrome?
PMID	PMID.23455712	13	40	9606	UNC93B1,BST2,CMPK2,IFIH1,ACTB,STAT1,IFIT1,IFIT3,IFIT2,ISG15,DDX58,IRF9,MX1	UNC93B1,BST2,CMPK2,IFIH1,ACTB,STAT1,IFIT1,IFIT3,IFIT2,ISG15,DDX58,IRF9,MX1	2.76e-19	1.08e-15	(2013) Differential innate immune response programs in neuronal subtypes determine susceptibility to infection in the brain by positive-stranded RNA viruses.
PMID	PMID.23781071	16	57	9606	TRIM21,SAMHD1,IFIH1,ISG20,STAT2,OAS2,STAT1,ADAR,GBP1,IFIT1,IFIT3,IFIT2,ISG15,DDX58,IRF9,MX1	TRIM21,SAMHD1,IFIH1,ISG20,STAT2,OAS2,STAT1,ADAR,GBP1,IFIT1,IFIT3,IFIT2,ISG15,DDX58,IRF9,MX1	1.18e-22	1.11e-18	(2013) A short hairpin RNA screen of interferon-stimulated genes identifies a novel negative regulator of the cellular antiviral response.
PMID	PMID.23826184	15	116	9606	USP18,OAS3,EIF2AK2,LGALS3BP,IFIH1,OAS2,CALM1,STAT1,IFI16,IFIT1,IFIT3,ISG15,DDX58,MX1,SPATS2L	USP18,OAS3,EIF2AK2,LGALS3BP,IFIH1,OAS2,CALM1,STAT1,IFI16,IFIT1,IFIT3,ISG15,DDX58,MX1,SPATS2L	8.25e-17	1.76e-13	(2013) SLE peripheral blood B cell, T cell and myeloid cell transcriptomes display unique profiles and each subset contributes to the interferon signature.
PMID	PMID.23847613	17	58	9606	BST2,TRIM21,SAMHD1,IFIH1,ISG20,STAT2,TRIM25,OAS2,STAT1,IFI16,IFIT1,IFIT3,IFIT2,DDX58,IRF9,MX1,IFI35	BST2,TRIM21,SAMHD1,IFIH1,ISG20,STAT2,TRIM25,OAS2,STAT1,IFI16,IFIT1,IFIT3,IFIT2,DDX58,IRF9,MX1,IFI35	2.71e-24	2.89e-20	(2013) The Interferon-Signature of Sjoegren's Syndrome: How Unique Biomarkers Can Identify Underlying Inflammatory and Immunopathological Mechanisms of Specific Diseases.
PMID	PMID.23850008	13	67	9606	BST2,TRIM21,SAMHD1,PML,STAT2,TRIM25,STAT1,IFIT1,IFIT3,IFIT2,ISG15,DDX58,IRF9	BST2,TRIM21,SAMHD1,PML,STAT2,TRIM25,STAT1,IFIT1,IFIT3,IFIT2,ISG15,DDX58,IRF9	9.31e-17	1.94e-13	(2013) Viral evasion mechanisms of early antiviral responses involving regulation of ubiquitin pathways.
PMID	PMID.23894549	12	47	9606	OAS3,IFIH1,PML,ISG20,OAS2,GBP1,IFIT5,IFIT1,IFIT3,IFIT2,ISG15,MX1	OAS3,IFIH1,PML,ISG20,OAS2,GBP1,IFIT5,IFIT1,IFIT3,IFIT2,ISG15,MX1	8.36e-17	1.76e-13	(2013) Epstein-Barr virus encoded dUTPase containing exosomes modulate innate and adaptive immune responses in human dendritic cells and peripheral blood mononuclear cells.
PMID	PMID.24043884	10	24	9606	BST2,IFIH1,ISG20,STAT2,MX2,OAS2,STAT1,IFIT1,IFIT3,DDX58	BST2,IFIH1,ISG20,STAT2,MX2,OAS2,STAT1,IFIT1,IFIT3,DDX58	5.66e-16	9.54e-13	(2013) The roles of IRF-3 and IRF-7 in innate antiviral immunity against dengue virus.
PMID	PMID.24065129	16	30	9606	OAS3,BST2,IFIH1,STAT2,MX2,OAS2,STAT1,IFI16,ADAR,IFIT1,IFIT3,IFIT2,ISG15,DDX58,IRF9,MX1	OAS3,BST2,IFIH1,STAT2,MX2,OAS2,STAT1,IFI16,ADAR,IFIT1,IFIT3,IFIT2,ISG15,DDX58,IRF9,MX1	2.47e-26	4.39e-22	(2013) IFNBeta-dependent increases in STAT1, STAT2, and IRF9 mediate resistance to viruses and DNA damage.
PMID	PMID.24069549	13	47	9606	USP18,APOL2,STAT2,TAP1,STAT1,ADAR,GBP1,IFIT3,IFIT2,PSMB9,ISG15,IRF9,MX1	USP18,APOL2,STAT2,TAP1,STAT1,ADAR,GBP1,IFIT3,IFIT2,PSMB9,ISG15,IRF9,MX1	1.65e-18	4.9e-15	(2013) Transcriptional regulation by STAT1 and STAT2 in the interferon JAK-STAT pathway.
PMID	PMID.24178712	13	62	9606	TRIM21,IFIH1,ISG20,STAT2,TRIM25,STAT1,IFIT5,IFIT1,IFIT3,IFIT2,DDX58,IRF9,IFITM2	TRIM21,IFIH1,ISG20,STAT2,TRIM25,STAT1,IFIT5,IFIT1,IFIT3,IFIT2,DDX58,IRF9,IFITM2	3.81e-17	8.85e-14	(2013) The innate immune playbook for restricting West Nile virus infection.
PMID	PMID.24260178	14	100	9606	OAS3,EIF2AK2,IFIH1,STAT2,MX2,OAS2,STAT1,IFIT1,ISG15,DDX58,TRIM22,IRF9,MX1,IFI35	OAS3,EIF2AK2,IFIH1,STAT2,MX2,OAS2,STAT1,IFIT1,ISG15,DDX58,TRIM22,IRF9,MX1,IFI35	3.43e-16	6.25e-13	(2013) Modulation of epidermal transcription circuits in psoriasis: new links between inflammation and hyperproliferation.
PMID	PMID.24267790	12	31	9606	EIF2AK2,IFIH1,ISG20,STAT2,MX2,ACTB,HLA-C,ISG15,DDX58,MX1,IFI35,SPATS2L	EIF2AK2,IFIH1,ISG20,STAT2,MX2,ACTB,HLA-C,ISG15,DDX58,MX1,IFI35,SPATS2L	1.22e-18	3.91e-15	(2013) Genome-wide transcriptional analysis of T cell activation reveals differential gene expression associated with psoriasis.
PMID	PMID.24528865	14	31	9606	USP18,BST2,HERC6,TRIM25,OAS2,ACTB,STAT1,IFIT1,IFIT3,IFIT2,ISG15,DDX58,MX1,HLA-B	USP18,BST2,HERC6,TRIM25,OAS2,ACTB,STAT1,IFIT1,IFIT3,IFIT2,ISG15,DDX58,MX1,HLA-B	2.4e-22	1.92e-18	(2014) Interferon lambda alleles predict innate antiviral immune responses and hepatitis C virus permissiveness.
PMID	PMID.24551153	16	61	9606	USP18,EIF2AK2,SAMHD1,IFIH1,HERC6,DTX3L,UBA7,PARP9,STAT1,GBP1,IFIT1,IFIT3,IFIT2,PSMB9,ISG15,PARP14	USP18,EIF2AK2,SAMHD1,IFIH1,HERC6,DTX3L,UBA7,PARP9,STAT1,GBP1,IFIT1,IFIT3,IFIT2,PSMB9,ISG15,PARP14	3.02e-22	2.3e-18	(2014) Late multiple organ surge in interferon-regulated target genes characterizes staphylococcal enterotoxin B lethality.
PMID	PMID.24555472	16	77	9606	USP18,BST2,IFIH1,PML,STAT2,TRIM25,MX2,WARS,STAT1,ADAR,ISG15,DDX58,TRIM22,IRF9,MX1,IFITM2	USP18,BST2,IFIH1,PML,STAT2,TRIM25,MX2,WARS,STAT1,ADAR,ISG15,DDX58,TRIM22,IRF9,MX1,IFITM2	7.91e-21	4.5e-17	(2014) Interferon-stimulated genes: a complex web of host defenses.
PMID	PMID.24643046	16	68	9606	USP18,EIF2AK2,IFIH1,HERC6,DTX3L,ISG20,STAT2,OAS2,PARP9,STAT1,ADAR,GBP1,IFIT1,ISG15,MX1,PARP14	USP18,EIF2AK2,IFIH1,HERC6,DTX3L,ISG20,STAT2,OAS2,PARP9,STAT1,ADAR,GBP1,IFIT1,ISG15,MX1,PARP14	1.37e-21	8.46e-18	(2014) RNA-sequence analysis of primary alveolar macrophages after in vitro infection with porcine reproductive and respiratory syndrome virus strains of differing virulence.
PMID	PMID.24678238	14	54	9606	OAS3,BST2,UBE2L6,OAS2,EPB41L3,GBP1,IFIT5,IFIT1,IFIT3,PSMB9,ISG15,TRIM22,MX1,IFI35	OAS3,BST2,UBE2L6,OAS2,EPB41L3,GBP1,IFIT5,IFIT1,IFIT3,PSMB9,ISG15,TRIM22,MX1,IFI35	1.62e-19	6.65e-16	(2012) High-Dimensional Longitudinal Genomic Data: An analysis used for monitoring viral infections.
PMID	PMID.24713352	18	40	9606	UNC93B1,OAS3,EIF2AK2,BST2,SAMHD1,IFIH1,PML,OAS2,SP100,STAT1,ADAR,IFIT5,IFIT1,IFIT3,IFIT2,ISG15,DDX58,MX1	UNC93B1,OAS3,EIF2AK2,BST2,SAMHD1,IFIH1,PML,OAS2,SP100,STAT1,ADAR,IFIT5,IFIT1,IFIT3,IFIT2,ISG15,DDX58,MX1	1.77e-28	9.45e-24	(2014) Interferon-stimulated genes: roles in viral pathogenesis.
PMID	PMID.24787290	16	87	9606	USP18,OAS3,BST2,IFIH1,UBE2L6,STAT2,UBA7,STAT1,IFI16,GBP1,IFIT2,PSMB9,ISG15,DDX58,IRF9,MX1	USP18,OAS3,BST2,IFIH1,UBE2L6,STAT2,UBA7,STAT1,IFI16,GBP1,IFIT2,PSMB9,ISG15,DDX58,IRF9,MX1	4.49e-20	2.11e-16	(2014) Interferons and their stimulated genes in the tumor microenvironment.
PMID	PMID.25071011	15	47	9606	USP18,EIF2AK2,TRIM21,LGALS3BP,STAT2,UBA7,STAT1,IFIT3,PSMB9,HLA-E,DDX58,IRF9,IFI35,HLA-B,TAPBP	USP18,EIF2AK2,TRIM21,LGALS3BP,STAT2,UBA7,STAT1,IFIT3,PSMB9,HLA-E,DDX58,IRF9,IFI35,HLA-B,TAPBP	5.26e-22	3.83e-18	(2014) Epigenetic regulations in the IFNGamma signalling pathway: IFNGamma-mediated MHC class I upregulation on tumour cells is associated with DNA demethylation of antigen-presenting machinery genes.
PMID	PMID.25122750	11	31	9606	CMPK2,STAT2,MX2,ACTB,STAT1,IFIT1,IFIT3,IFIT2,ISG15,IRF9,MX1	CMPK2,STAT2,MX2,ACTB,STAT1,IFIT1,IFIT3,IFIT2,ISG15,IRF9,MX1	7.87e-17	1.72e-13	(2014) Negative regulation of the interferon response by an interferon-induced long non-coding RNA.
PMID	PMID.25128762	22	134	9606	USP18,OAS3,EIF2AK2,BST2,SAMHD1,IFIH1,HERC6,STAT2,OAS2,SP100,STAT1,IFI16,IFIT5,IFIT1,IFIT1B,IFIT3,PSMB9,ISG15,DDX58,TRIM22,MX1,IFI35	USP18,OAS3,EIF2AK2,BST2,SAMHD1,IFIH1,HERC6,STAT2,OAS2,SP100,STAT1,IFI16,IFIT5,IFIT1,IFIT1B,IFIT3,PSMB9,ISG15,DDX58,TRIM22,MX1,IFI35	2.16e-26	4.32e-22	(2014) Virus-host mucosal interactions during early SIV rectal transmission.
PMID	PMID.25307056	10	22	9606	USP18,OAS3,UBE2L6,STAT2,UBA7,OAS2,STAT1,IFIT1,ISG15,MX1	USP18,OAS3,UBE2L6,STAT2,UBA7,OAS2,STAT1,IFIT1,ISG15,MX1	2.81e-16	5.35e-13	(2015) Human intracellular ISG15 prevents interferon-AlfaBeta over-amplification and auto-inflammation.
PMID	PMID.25377889	11	36	9606	IFIH1,HERC6,ISG20,STAT1,IFIT1,IFIT3,IFIT2,ISG15,DDX58,MX1,IFI35	IFIH1,HERC6,ISG20,STAT1,IFIT1,IFIT3,IFIT2,ISG15,DDX58,MX1,IFI35	3.14e-16	5.84e-13	(2014) Lassa and Marburg viruses elicit distinct host transcriptional responses early after infection.
PMID	PMID.25544499	16	112	9606	USP18,OAS3,IFIH1,UBE2L6,ISG20,TRIM25,UBA7,ADAR,IFIT1,IFIT3,ISG15,DDX58,PPP3CB,IRF9,MX1,IFITM2	USP18,OAS3,IFIH1,UBE2L6,ISG20,TRIM25,UBA7,ADAR,IFIT1,IFIT3,ISG15,DDX58,PPP3CB,IRF9,MX1,IFITM2	1.7e-18	4.94e-15	(2016) Emerging roles of interferon-stimulated genes in the innate immune response to hepatitis C virus infection.
PMID	PMID.25703554	12	48	9606	OAS3,IFIH1,STAT2,OAS2,STAT1,IFI16,GBP1,IFIT5,IFIT3,IFIT2,ISG15,IFI35	OAS3,IFIH1,STAT2,OAS2,STAT1,IFI16,GBP1,IFIT5,IFIT3,IFIT2,ISG15,IFI35	1.04e-16	2.14e-13	(2015) The human immune response to tuberculosis and its treatment: a view from the blood.
PMID	PMID.25733689	11	33	9606	IFIH1,PML,ISG20,STAT2,SP100,STAT1,IFIT1,IFIT2,ISG15,DDX58,IRF9	IFIH1,PML,ISG20,STAT2,SP100,STAT1,IFIT1,IFIT2,ISG15,DDX58,IRF9	1.4e-16	2.76e-13	(2015) Promyelocytic Leukemia Protein Isoform II Promotes Transcription Factor Recruitment To Activate Interferon Beta and Interferon-Responsive Gene Expression.
PMID	PMID.25754082	14	25	9606	OAS3,IFIH1,UBE2L6,DTX3L,STAT2,OAS2,PARP9,GBP1,IFIT5,IFIT3,DDX58,TRIM22,IFI35,PARP14	OAS3,IFIH1,UBE2L6,DTX3L,STAT2,OAS2,PARP9,GBP1,IFIT5,IFIT3,DDX58,TRIM22,IFI35,PARP14	2.22e-23	2.22e-19	(2015) Gene networks specific for innate immunity define post-traumatic stress disorder.
PMID	PMID.25809693	12	38	9606	BST2,TRIM21,LGALS3BP,SAMHD1,IFIH1,MX2,OAS2,ACTB,ISG15,DDX58,TRIM22,MX1	BST2,TRIM21,LGALS3BP,SAMHD1,IFIH1,MX2,OAS2,ACTB,ISG15,DDX58,TRIM22,MX1	9.39e-18	2.39e-14	(2015) Antiviral gene expression in psoriasis.
PMID	PMID.25902143	13	37	9606	OAS3,CMPK2,SAMHD1,HERC6,MX2,OAS2,STAT1,ADAR,IFIT1,IFIT3,IFIT2,ISG15,MX1	OAS3,CMPK2,SAMHD1,HERC6,MX2,OAS2,STAT1,ADAR,IFIT1,IFIT3,IFIT2,ISG15,MX1	1.18e-19	5.21e-16	(2015) Hepatitis D Virus Infection of Mice Expressing Human Sodium Taurocholate Co-transporting Polypeptide.
PMID	PMID.25978040	12	31	9606	EIF2AK2,IFIH1,STAT2,ACTB,ADAR,IFIT1,IFIT3,IFIT2,ISG15,DDX58,IRF9,MX1	EIF2AK2,IFIH1,STAT2,ACTB,ADAR,IFIT1,IFIT3,IFIT2,ISG15,DDX58,IRF9,MX1	1.22e-18	3.91e-15	(2015) Variation in the Ovine Abomasal Lymph Node Transcriptome between Breeds Known to Differ in Resistance to the Gastrointestinal Nematode.
PMID	PMID.26008703	11	41	9606	USP18,BST2,IFIH1,MX2,OAS2,STAT1,GBP1,IFIT1,ISG15,DDX58,MX1	USP18,BST2,IFIH1,MX2,OAS2,STAT1,GBP1,IFIT1,ISG15,DDX58,MX1	1.07e-15	1.73e-12	(2015) Insights into Human Astrocyte Response to H5N1 Infection by Microarray Analysis.
PMID	PMID.26019270	12	31	9606	BST2,STAT2,OAS2,STAT1,ADAR,IFIT3,IFIT2,PSMB9,ISG15,DDX58,IRF9,MX1	BST2,STAT2,OAS2,STAT1,ADAR,IFIT3,IFIT2,PSMB9,ISG15,DDX58,IRF9,MX1	1.22e-18	3.91e-15	(2015) Different STAT Transcription Complexes Drive Early and Delayed Responses to Type I IFNs.
PMID	PMID.26198243	18	63	9606	BST2,IFIH1,PML,ISG20,STAT2,TRIM25,MX2,STAT1,GBP1,IFIT5,IFIT1,IFIT3,IFIT2,DDX58,IRF9,MX1,IFI35,IFITM2	BST2,IFIH1,PML,ISG20,STAT2,TRIM25,MX2,STAT1,GBP1,IFIT5,IFIT1,IFIT3,IFIT2,DDX58,IRF9,MX1,IFI35,IFITM2	1.65e-25	2.03e-21	(2015) Resistance to Rhabdoviridae Infection and Subversion of Antiviral Responses.
PMID	PMID.26207988	12	58	9606	USP18,APOL2,STAT2,OAS2,ACTB,STAT1,IFIT1,IFIT3,IFIT2,ISG15,IRF9,PARP14	USP18,APOL2,STAT2,OAS2,ACTB,STAT1,IFIT1,IFIT3,IFIT2,ISG15,IRF9,PARP14	7.61e-16	1.26e-12	(2015) Assessment of mTOR-Dependent Translational Regulation of Interferon Stimulated Genes.
PMID	PMID.26469538	12	55	9606	OAS3,IFIH1,STAT2,OAS2,STAT1,IFI16,GBP1,IFIT5,IFIT3,IFIT2,IRF9,IFI35	OAS3,IFIH1,STAT2,OAS2,STAT1,IFI16,GBP1,IFIT5,IFIT3,IFIT2,IRF9,IFI35	4.34e-16	7.63e-13	(2015) Expression profiling of lymph nodes in tuberculosis patients reveal inflammatory milieu at site of infection.
PMID	PMID.26474526	14	57	9606	BST2,CMPK2,IFIH1,ISG20,STAT2,TRIM25,OAS2,STAT1,GBP1,IFIT1,IFIT2,ISG15,DDX58,IRF9	BST2,CMPK2,IFIH1,ISG20,STAT2,TRIM25,OAS2,STAT1,GBP1,IFIT1,IFIT2,ISG15,DDX58,IRF9	3.13e-19	1.17e-15	(2016) lncRNA-mediated regulation of the interferon response.
PMID	PMID.26695443	11	41	9606	BST2,UBE2L6,STAT2,OAS2,PARP9,STAT1,IFIT1,IFIT3,ISG15,IRF9,MX1	BST2,UBE2L6,STAT2,OAS2,PARP9,STAT1,IFIT1,IFIT3,ISG15,IRF9,MX1	1.07e-15	1.73e-12	(2016) Activation of IFNSTAT1 signalling predicts response to chemotherapy in oestrogen receptor-negative breast cancer.
PMID	PMID.26859759	13	23	9606	IFIH1,ISG20,STAT2,MX2,OAS2,STAT1,ADAR,IFIT1,IFIT2,ISG15,DDX58,IRF9,MX1	IFIH1,ISG20,STAT2,MX2,OAS2,STAT1,ADAR,IFIT1,IFIT2,ISG15,DDX58,IRF9,MX1	8.12e-22	5.41e-18	(2016) Newcastle Disease Virus V Protein Targets Phosphorylated STAT1 to Block IFN-I Signaling.
PMID	PMID.26943956	10	23	9606	USP18,OAS3,ISG20,OAS2,STAT1,IFIT1,IFIT2,ISG15,TRIM22,MX1	USP18,OAS3,ISG20,OAS2,STAT1,IFIT1,IFIT2,ISG15,TRIM22,MX1	4.01e-16	7.22e-13	(2016) A gene expression study denies the ability of 25 candidate biomarkers to predict the interferon-beta treatment response in multiple sclerosis patients.
PMID	PMID.27127234	14	85	9606	TRIM21,IFIH1,UBE2L6,ISG20,MX2,OAS2,ACTB,GBP1,IFIT1,IFIT3,IFIT2,ISG15,DDX58,TRIM22	TRIM21,IFIH1,UBE2L6,ISG20,MX2,OAS2,ACTB,GBP1,IFIT1,IFIT3,IFIT2,ISG15,DDX58,TRIM22	4.43e-17	9.98e-14	(2016) Topoisomerase 1 inhibition suppresses inflammatory genes and protects from death by inflammation.
PMID	PMID.27230536	11	28	9606	IFIH1,ISG20,STAT2,MX2,STAT1,IFIT1,IFIT2,ISG15,DDX58,IRF9,MX1	IFIH1,ISG20,STAT2,MX2,STAT1,IFIT1,IFIT2,ISG15,DDX58,IRF9,MX1	3.12e-17	7.68e-14	(2016) Innate immune responses in human hepatocyte-derived cell lines alter genotype 1 hepatitis E virus replication efficiencies.
PMID	PMID.27250526	11	40	9606	ISG20,STAT2,MX2,OAS2,STAT1,ADAR,IFIT1,HLA-C,ISG15,MX1,IFITM2	ISG20,STAT2,MX2,OAS2,STAT1,ADAR,IFIT1,HLA-C,ISG15,MX1,IFITM2	8.45e-16	1.38e-12	(2016) Thiazolides Elicit Anti-Viral Innate Immunity and Reduce HIV Replication.
PMID	PMID.27381292	11	36	9606	OAS3,STAT2,MX2,STAT1,IFI16,ADAR,IFIT2,ISG15,IRF9,MX1,IFITM2	OAS3,STAT2,MX2,STAT1,IFI16,ADAR,IFIT2,ISG15,IRF9,MX1,IFITM2	3.14e-16	5.84e-13	(2016) JC Polyomavirus Infection of Primary Human Renal Epithelial Cells Is Controlled by a Type I IFN-Induced Response.
PMID	PMID.27434537	16	57	9606	USP18,OAS3,STAT2,CALR,MX2,OAS2,STAT1,ADAR,GBP1,IFIT1,IFIT3,IFIT2,ISG15,DDX58,IRF9,MX1	USP18,OAS3,STAT2,CALR,MX2,OAS2,STAT1,ADAR,GBP1,IFIT1,IFIT3,IFIT2,ISG15,DDX58,IRF9,MX1	1.18e-22	1.11e-18	(2016) Full Spectrum of LPS Activation in Alveolar Macrophages of Healthy Volunteers by Whole Transcriptomic Profiling.
PMID	PMID.27479908	22	91	9606	USP18,OAS3,EIF2AK2,CMPK2,IFIH1,STAT2,MX2,OAS2,STAT1,IFI16,IFIT5,IFIT1,IFIT3,IFIT2,PSMB9,HLA-E,ISG15,HLA-A,MX1,IFI35,HLA-B,IFITM2	USP18,OAS3,EIF2AK2,CMPK2,IFIH1,STAT2,MX2,OAS2,STAT1,IFI16,IFIT5,IFIT1,IFIT3,IFIT2,PSMB9,HLA-E,ISG15,HLA-A,MX1,IFI35,HLA-B,IFITM2	1.11e-29	8.9e-25	(2016) Tensor decomposition for multiple-tissue gene expression experiments.
PMID	PMID.27533247	17	57	9606	USP18,CMPK2,IFIH1,STAT2,PLAUR,OAS2,SP100,PARP9,STAT1,GBP1,IFIT5,IFIT1,IFIT3,IFIT2,IRF9,MX1,HELZ2	USP18,CMPK2,IFIH1,STAT2,PLAUR,OAS2,SP100,PARP9,STAT1,GBP1,IFIT5,IFIT1,IFIT3,IFIT2,IRF9,MX1,HELZ2	2.1e-24	2.4e-20	(2016) Novel biomarkers of resistance of pancreatic cancer cells to oncolytic vesicular stomatitis virus.
PMID	PMID.27791205	15	58	9606	USP18,BST2,UBE2L6,STAT2,OAS2,PARP9,STAT1,IFI16,IFIT5,IFIT1,IFIT3,IFIT2,IRF9,MX1,PARP14	USP18,BST2,UBE2L6,STAT2,OAS2,PARP9,STAT1,IFI16,IFIT5,IFIT1,IFIT3,IFIT2,IRF9,MX1,PARP14	7.87e-21	4.5e-17	(2016) Intracellular STING inactivation sensitizes breast cancer cells to genotoxic agents.
PMID	PMID.27871313	13	77	9606	OAS3,IFIH1,HERC6,OAS2,STAT1,IFIT5,IFIT3,HLA-C,ISG15,DDX58,IRF9,IFI35,HLA-B	OAS3,IFIH1,HERC6,OAS2,STAT1,IFIT5,IFIT3,HLA-C,ISG15,DDX58,IRF9,IFI35,HLA-B	4.67e-16	8.04e-13	(2016) Conservation of immune gene signatures in solid tumors and prognostic implications.
PMID	PMID.27929099	12	30	9606	USP18,EIF2AK2,BST2,LGALS3BP,STAT2,OAS2,STAT1,IFIT1,ISG15,DDX58,IRF9,MX1	USP18,EIF2AK2,BST2,LGALS3BP,STAT2,OAS2,STAT1,IFIT1,ISG15,DDX58,IRF9,MX1	8.83e-19	2.89e-15	(2016) STAT1 is essential for the inhibition of hepatitis C virus replication by interferon-Lambda but not by interferon-Alfa.
PMID	PMID.28099485	15	97	9606	OAS3,IFIH1,OAS2,PARP9,STAT1,GBP1,IFIT1,IFIT3,IFIT2,PSMB9,ISG15,DDX58,IRF9,PARP14,RNF213	OAS3,IFIH1,OAS2,PARP9,STAT1,GBP1,IFIT1,IFIT3,IFIT2,PSMB9,ISG15,DDX58,IRF9,PARP14,RNF213	7.3e-18	1.92e-14	(2017) Cell-Based Systems Biology Analysis of Human AS03-Adjuvanted H5N1 Avian Influenza Vaccine Responses: A Phase I Randomized Controlled Trial.
PMID	PMID.28106799	12	28	9606	OAS3,SAMHD1,IFIH1,ISG20,STAT2,MX2,OAS2,STAT1,ISG15,DDX58,IRF9,MX1	OAS3,SAMHD1,IFIH1,ISG20,STAT2,MX2,OAS2,STAT1,ISG15,DDX58,IRF9,MX1	4.5e-19	1.6e-15	(2017) RNA Editing, ADAR1, and the Innate Immune Response.
PMID	PMID.28176867	13	71	9606	IFIH1,STAT2,MX2,EPHA2,STAT1,GBP1,IFIT1,IFIT3,IFIT2,ISG15,DDX58,IRF9,MX1	IFIH1,STAT2,MX2,EPHA2,STAT1,GBP1,IFIT1,IFIT3,IFIT2,ISG15,DDX58,IRF9,MX1	1.82e-16	3.55e-13	(2017) Primary macrophages and J774 cells respond differently to infection with Mycobacterium tuberculosis.
PMID	PMID.28701698	17	118	9606	OAS3,BST2,SAMHD1,IFIH1,ISG20,MX2,OAS2,STAT1,GBP1,IFIT5,IFIT1B,IFIT3,IFIT2,ISG15,TRIM22,MX1,IFI35	OAS3,BST2,SAMHD1,IFIH1,ISG20,MX2,OAS2,STAT1,GBP1,IFIT5,IFIT1B,IFIT3,IFIT2,ISG15,TRIM22,MX1,IFI35	1.17e-19	5.21e-16	(2017) Global Mapping of the Macrophage-HIV-1 Transcriptome Reveals that Productive Infection Induces Remodeling of Host Cell DNA and Chromatin.
PMID	PMID.28702195	14	43	9606	USP18,TRIM21,IFIH1,HERC6,PLAUR,STAT1,IFIT5,IFIT1,IFIT2,PSMB9,DDX58,MX1,IFI35,RNF213	USP18,TRIM21,IFIH1,HERC6,PLAUR,STAT1,IFIT5,IFIT1,IFIT2,PSMB9,DDX58,MX1,IFI35,RNF213	1.06e-20	5.46e-17	(2017) Molecular indices of viral disease development in wild migrating salmon+.
PMID	PMID.28747667	13	80	9606	USP18,IFIH1,ISG20,STAT2,MX2,STAT1,IFIT1,IFIT3,IFIT2,ISG15,IRF9,MX1,IFI35	USP18,IFIH1,ISG20,STAT2,MX2,STAT1,IFIT1,IFIT3,IFIT2,ISG15,IRF9,MX1,IFI35	7.28e-16	1.22e-12	(2017) RNA sequencing reveals resistance of TLR4 ligand-activated microglial cells to inflammation mediated by the selective jumonji H3K27 demethylase inhibitor.
PMID	PMID.28804651	13	51	9606	USP18,OAS3,ISG20,OAS2,TAP1,STAT1,ADAR,IFIT1,IFIT2,ISG15,TRIM22,CAST,MX1	USP18,OAS3,ISG20,OAS2,TAP1,STAT1,ADAR,IFIT1,IFIT2,ISG15,TRIM22,CAST,MX1	4.13e-18	1.14e-14	(2017) Pharmacogenetic Biomarkers to Predict Treatment Response in Multiple Sclerosis: Current and Future Perspectives.
PMID	PMID.28805681	20	91	9606	USP18,OAS3,EIF2AK2,TRIM21,GMPR,IFIH1,ISG20,TRIM25,MX2,OAS2,PARP9,STAT1,GBP1,IFIT1,ISG15,DDX58,TRIM22,MX1,HELZ2,PARP14	USP18,OAS3,EIF2AK2,TRIM21,GMPR,IFIH1,ISG20,TRIM25,MX2,OAS2,PARP9,STAT1,GBP1,IFIT1,ISG15,DDX58,TRIM22,MX1,HELZ2,PARP14	2.73e-26	4.39e-22	(2017) Influenza Virus Infection, Interferon Response, Viral Counter-Response, and Apoptosis.
PMID	PMID.28806913	13	32	9606	OAS3,IFIH1,STAT2,MX2,OAS2,STAT1,IFIT1,IFIT3,IFIT2,ISG15,DDX58,MX1,IFITM2	OAS3,IFIH1,STAT2,MX2,OAS2,STAT1,IFIT1,IFIT3,IFIT2,ISG15,DDX58,MX1,IFITM2	2.47e-20	1.2e-16	(2017) Proteomics informed by transcriptomics for characterising differential cellular susceptibility to Nelson Bay orthoreovirus infection.
PMID	PMID.28813415	15	76	9606	BST2,IFIH1,STAT2,OAS2,SP100,ACTB,STAT1,IFIT1,IFIT2,HLA-C,DDX58,HLA-A,IRF9,HLA-B,TAPBP	BST2,IFIH1,STAT2,OAS2,SP100,ACTB,STAT1,IFIT1,IFIT2,HLA-C,DDX58,HLA-A,IRF9,HLA-B,TAPBP	2.77e-19	1.08e-15	(2017) CDK46 inhibition triggers anti-tumour immunity.
PMID	PMID.28959263	19	54	9606	BST2,SAMHD1,UBE2L6,STAT2,CALR,TRIM25,MX2,STAT1,IFIT1,IFIT3,IFIT2,PSMB9,HLA-C,ISG15,HLA-A,IRF9,MX1,HLA-B,TAPBP	BST2,SAMHD1,UBE2L6,STAT2,CALR,TRIM25,MX2,STAT1,IFIT1,IFIT3,IFIT2,PSMB9,HLA-C,ISG15,HLA-A,IRF9,MX1,HLA-B,TAPBP	2.36e-28	9.46e-24	(2017) Deciphering of the Human Interferon-Regulated Proteome by Mass Spectrometry-Based Quantitative Analysis Reveals Extent and Dynamics of Protein Induction and Repression.
PMID	PMID.28993767	18	189	9606	USP18,OAS3,EIF2AK2,TRIM21,IFIH1,ISG20,MX2,OAS2,STAT1,GBP1,IFIT5,IFIT1,IFIT3,IFIT2,ISG15,DDX58,MX1,IFI35	USP18,OAS3,EIF2AK2,TRIM21,IFIH1,ISG20,MX2,OAS2,STAT1,GBP1,IFIT5,IFIT1,IFIT3,IFIT2,ISG15,DDX58,MX1,IFI35	7.96e-18	2.05e-14	(2017) Genomic Programming of Human Neonatal Dendritic Cells in Congenital Systemic and In Vitro Cytomegalovirus Infection Reveal Plastic and Robust Immune Pathway Biology Responses.
PMID	PMID.29033906	16	91	9606	USP18,BST2,CMPK2,IFIH1,STAT2,TRIM25,STAT1,GBP1,IFIT1,IFIT3,ISG15,DDX58,TRIM22,IRF9,MX1,IFITM2	USP18,BST2,CMPK2,IFIH1,STAT2,TRIM25,STAT1,GBP1,IFIT1,IFIT3,ISG15,DDX58,TRIM22,IRF9,MX1,IFITM2	8.54e-20	3.91e-16	(2017) Long Non-coding RNAs in Hepatitis C Virus-Infected Cells.
PMID	PMID.29050360	18	148	9606	USP18,BST2,SAMHD1,IFIH1,HERC6,PML,ISG20,STAT2,CALR,MX2,OAS2,SP100,STAT1,IFIT3,IFIT2,DDX58,IRF9,MX1	USP18,BST2,SAMHD1,IFIH1,HERC6,PML,ISG20,STAT2,CALR,MX2,OAS2,SP100,STAT1,IFIT3,IFIT2,DDX58,IRF9,MX1	1.44e-19	6.06e-16	(2017) Immunomodulatory and antitumor effects of type I interferons and their application in cancer therapy.
PMID	PMID.29084769	14	69	9606	OAS3,EIF2AK2,BST2,CMPK2,HERC6,STAT2,STAT1,IFI16,ADAR,ISG15,DDX58,IRF9,MX1,PNPT1	OAS3,EIF2AK2,BST2,CMPK2,HERC6,STAT2,STAT1,IFI16,ADAR,ISG15,DDX58,IRF9,MX1,PNPT1	3.28e-18	9.38e-15	(2017) Systemic HIV-1 infection produces a unique glial footprint in humanized mouse brains.
PMID	PMID.29147886	11	30	9606	EIF2AK2,TRIM21,IFIH1,STAT2,MX2,STAT1,GBP1,IFIT3,IFIT2,DDX58,RNF213	EIF2AK2,TRIM21,IFIH1,STAT2,MX2,STAT1,GBP1,IFIT3,IFIT2,DDX58,RNF213	5.83e-17	1.3e-13	(2018) Peromyscus leucopus mouse brain transcriptome response to Powassan virus infection.
PMID	PMID.29215570	19	64	9606	OAS3,BST2,IFIH1,UBE2L6,ISG20,UBA7,MX2,OAS2,ADAR,GBP1,IFIT5,IFIT1,IFIT3,IFIT2,ISG15,DDX58,TRIM22,MX1,IFITM2	OAS3,BST2,IFIH1,UBE2L6,ISG20,UBA7,MX2,OAS2,ADAR,GBP1,IFIT5,IFIT1,IFIT3,IFIT2,ISG15,DDX58,TRIM22,MX1,IFITM2	3.66e-27	1.17e-22	(2017) Host Cell Restriction Factors that Limit Influenza A Infection.
PMID	PMID.29253856	15	47	9606	USP18,SAMHD1,IFIH1,STAT2,TRIM25,OAS2,STAT1,FMR1,IFIT2,DDX58,HLA-A,IRF9,MX1,IFI35,RNF213	USP18,SAMHD1,IFIH1,STAT2,TRIM25,OAS2,STAT1,FMR1,IFIT2,DDX58,HLA-A,IRF9,MX1,IFI35,RNF213	5.26e-22	3.83e-18	(2017) Fundamental properties of the mammalian innate immune system revealed by multispecies comparison of type I interferon responses.
PMID	PMID.29264452	21	52	9606	OAS3,EIF2AK2,APOL2,SAMHD1,IFIH1,TAP1,WARS,ACTB,STAT1,GBP1,IFIT1,IFIT3,IFIT2,HLA-C,ISG15,DDX58,TYMP,HLA-A,MX1,HLA-B,TAPBP	OAS3,EIF2AK2,APOL2,SAMHD1,IFIH1,TAP1,WARS,ACTB,STAT1,GBP1,IFIT1,IFIT3,IFIT2,HLA-C,ISG15,DDX58,TYMP,HLA-A,MX1,HLA-B,TAPBP	2.47e-32	3.96e-27	(2017) Coxsackievirus-Induced Proteomic Alterations in Primary Human Islets Provide Insights for the Etiology of Diabetes.
PMID	PMID.29328442	11	26	9606	USP18,HERC6,STAT2,MX2,STAT1,IFIT1,IFIT3,IFIT2,ISG15,DDX58,IRF9	USP18,HERC6,STAT2,MX2,STAT1,IFIT1,IFIT3,IFIT2,ISG15,DDX58,IRF9	1.6e-17	4.01e-14	(2018) Identification of differentially expressed genes and regulatory relationships in Huntington's disease by bioinformatics analysis.
PMID	PMID.29416731	17	39	9606	EIF2AK2,NMI,LGALS3BP,PML,STAT2,TRIM25,MX2,SP100,STAT1,IFIT5,IFIT1,IFIT3,IFIT2,ISG15,DDX58,IRF9,MX1	EIF2AK2,NMI,LGALS3BP,PML,STAT2,TRIM25,MX2,SP100,STAT1,IFIT5,IFIT1,IFIT3,IFIT2,ISG15,DDX58,IRF9,MX1	9.61e-27	2.57e-22	(2018) Comparative proteomics as a tool for identifying specific alterations within interferon response pathways in human glioblastoma multiforme cells.
PMID	PMID.29416786	14	54	9606	USP18,EIF2AK2,STAT2,MX2,PARP9,STAT1,IFIT1,IFIT3,IFIT2,ISG15,DDX58,IRF9,MX1,IFI35	USP18,EIF2AK2,STAT2,MX2,PARP9,STAT1,IFIT1,IFIT3,IFIT2,ISG15,DDX58,IRF9,MX1,IFI35	1.62e-19	6.65e-16	(2018) Identification of differentially expressed genes in human breast cancer cells induced by 4-hydroxyltamoxifen and elucidation of their pathophysiological relevance and mechanisms.
PMID	PMID.29441069	17	43	9606	OAS3,APOL2,BST2,IFIH1,STAT2,TRIM25,OAS2,WARS,STAT1,ADAR,GBP1,IFIT5,IFIT1,DDX58,HLA-A,IRF9,PNPT1	OAS3,APOL2,BST2,IFIH1,STAT2,TRIM25,OAS2,WARS,STAT1,ADAR,GBP1,IFIT5,IFIT1,DDX58,HLA-A,IRF9,PNPT1	3.74e-26	5.44e-22	(2018) Interleukin-6 and Interferon-Alfa Signaling via JAK1-STAT Differentially Regulate Oncolytic versus Cytoprotective Antiviral States.
PMID	PMID.29503633	13	68	9606	BST2,CMPK2,IFIH1,ISG20,STAT2,STAT1,GBP1,IFIT1,IFIT2,ISG15,DDX58,IRF9,MX1	BST2,CMPK2,IFIH1,ISG20,STAT2,STAT1,GBP1,IFIT1,IFIT2,ISG15,DDX58,IRF9,MX1	1.1e-16	2.21e-13	(2018) Regulation of the Interferon Response by lncRNAs in HCV Infection.
Pfam	PF00035	2	16	9606	EIF2AK2,ADAR	EIF2AK2,ADAR	0.0034	0.0205	Double-stranded RNA binding motif
Pfam	PF00097	5	188	9606	TRIM21,DTX3L,TRIM25,TRIM22,RNF213	TRIM21,DTX3L,TRIM25,TRIM22,RNF213	0.0026	0.0167	Zinc finger, C3HC4 type (RING finger)
Pfam	PF00129	4	20	9606	HLA-C,HLA-E,HLA-A,HLA-B	HLA-C,HLA-E,HLA-A,HLA-B	5.26e-06	0.00034	Class I Histocompatibility antigen, domains alpha 1 and 2
Pfam	PF00350	3	16	9606	EHD4,MX2,MX1	EHD4,MX2,MX1	0.0001	0.0018	Dynamin family
Pfam	PF00643	3	70	9606	TRIM21,PML,TRIM22	TRIM21,PML,TRIM22	0.0055	0.0293	B-box zinc finger
Pfam	PF00664	2	24	9606	TAP1,TAP2	TAP1,TAP2	0.0071	0.0355	ABC transporter transmembrane region
Pfam	PF01017	2	7	9606	STAT2,STAT1	STAT2,STAT1	0.00083	0.0076	STAT protein, all-alpha domain
Pfam	PF01031	2	6	9606	MX2,MX1	MX2,MX1	0.00065	0.0067	Dynamin central region
Pfam	PF01342	3	8	9606	SP110,SP100,SP140L	SP110,SP100,SP140L	1.81e-05	0.00056	SAND domain
Pfam	PF01661	2	9	9606	PARP9,PARP14	PARP9,PARP14	0.0013	0.0098	Macro domain
Pfam	PF01909	2	11	9606	OAS3,OAS2	OAS3,OAS2	0.0018	0.0131	Nucleotidyltransferase domain
Pfam	PF02212	2	6	9606	MX2,MX1	MX2,MX1	0.00065	0.0067	Dynamin GTPase effector domain
Pfam	PF02864	2	7	9606	STAT2,STAT1	STAT2,STAT1	0.00083	0.0076	STAT protein, DNA binding domain
Pfam	PF02865	2	7	9606	STAT2,STAT1	STAT2,STAT1	0.00083	0.0076	STAT protein, protein interaction domain
Pfam	PF03172	3	5	9606	SP110,SP100,SP140L	SP110,SP100,SP140L	6.21e-06	0.00034	HSR domain
Pfam	PF06623	4	4	9606	HLA-C,HLA-E,HLA-A,HLA-B	HLA-C,HLA-E,HLA-A,HLA-B	3.68e-08	5.7e-06	MHC_I C-terminus
Pfam	PF07292	2	2	9606	NMI,IFI35	NMI,IFI35	0.00014	0.0022	Nmi/IFP 35 domain (NID)
Pfam	PF07334	2	2	9606	NMI,IFI35	NMI,IFI35	0.00014	0.0022	Interferon-induced 35 kDa protein (IFP 35) N-terminus
Pfam	PF07654	5	45	9606	HLA-C,HLA-E,HLA-A,HLA-B,TAPBP	HLA-C,HLA-E,HLA-A,HLA-B,TAPBP	4.45e-06	0.00034	Immunoglobulin C1-set domain
Pfam	PF09294	2	13	9606	F3,EPHA2	F3,EPHA2	0.0024	0.0167	Interferon-alpha/beta receptor, fibronectin type III
Pfam	PF10421	2	4	9606	OAS3,OAS2	OAS3,OAS2	0.00035	0.0042	2'-5'-oligoadenylate synthetase 1, domain 2, C-terminus
Pfam	PF11648	2	3	9606	IFIH1,DDX58	IFIH1,DDX58	0.00023	0.003	C-terminal domain of RIG-I
Pfam	PF12763	2	13	9606	EHD4,CALM1	EHD4,CALM1	0.0024	0.0167	Cytoskeletal-regulatory complex EF hand
Pfam	PF13176	4	30	9606	IFIT5,IFIT1,IFIT1B,IFIT3	IFIT5,IFIT1,IFIT1B,IFIT3	2.21e-05	0.00056	Tetratricopeptide repeat
Pfam	PF13181	5	80	9606	IFIT5,IFIT1,IFIT1B,IFIT3,IFIT2	IFIT5,IFIT1,IFIT1B,IFIT3,IFIT2	6.02e-05	0.0012	Tetratricopeptide repeat
Pfam	PF13374	2	22	9606	IFIT5,IFIT1	IFIT5,IFIT1	0.0061	0.0314	Tetratricopeptide repeat
Pfam	PF13424	4	29	9606	IFIT5,IFIT1,IFIT1B,IFIT3	IFIT5,IFIT1,IFIT1B,IFIT3	1.96e-05	0.00056	Tetratricopeptide repeat
Pfam	PF13639	4	125	9606	TRIM21,DTX3L,TRIM25,TRIM22	TRIM21,DTX3L,TRIM25,TRIM22	0.0037	0.0212	Ring finger domain
Pfam	PF13923	4	131	9606	TRIM21,DTX3L,TRIM25,TRIM22	TRIM21,DTX3L,TRIM25,TRIM22	0.0043	0.024	Zinc finger, C3HC4 type (RING finger)
Pfam	PF15227	3	58	9606	TRIM21,TRIM25,TRIM22	TRIM21,TRIM25,TRIM22	0.0033	0.0205	zinc finger of C3HC4-type, RING
Pfam	PF16739	2	4	9606	IFIH1,DDX58	IFIH1,DDX58	0.00035	0.0042	Caspase recruitment domain
Process	GO.0000209	5	240	9606	LNPEP,TRIM21,HERC6,DTX3L,RNF213	LNPEP,TRIM21,HERC6,DTX3L,RNF213	0.007	0.0447	protein polyubiquitination
Process	GO.0000266	2	19	9606	MX2,MX1	MX2,MX1	0.0047	0.0329	mitochondrial fission
Process	GO.0001817	18	615	9606	EIF2AK2,NMI,BST2,TRIM21,IFIH1,PML,UBE2L6,TRIM25,UBA7,STAT1,IFI16,GBP1,HLA-E,ISG15,DDX58,LGALS9,HLA-A,HLA-B	EIF2AK2,NMI,BST2,TRIM21,IFIH1,PML,UBE2L6,TRIM25,UBA7,STAT1,IFI16,GBP1,HLA-E,ISG15,DDX58,LGALS9,HLA-A,HLA-B	1.43e-09	6.1e-08	regulation of cytokine production
Process	GO.0001818	11	245	9606	NMI,BST2,IFIH1,PML,UBE2L6,TRIM25,UBA7,GBP1,ISG15,DDX58,LGALS9	NMI,BST2,IFIH1,PML,UBE2L6,TRIM25,UBA7,GBP1,ISG15,DDX58,LGALS9	4.89e-08	1.69e-06	negative regulation of cytokine production
Process	GO.0001819	8	390	9606	EIF2AK2,IFIH1,STAT1,IFI16,HLA-E,DDX58,LGALS9,HLA-A	EIF2AK2,IFIH1,STAT1,IFI16,HLA-E,DDX58,LGALS9,HLA-A	0.00074	0.008	positive regulation of cytokine production
Process	GO.0001911	5	17	9606	HLA-E,PPP3CB,LGALS9,HLA-A,HLA-B	HLA-E,PPP3CB,LGALS9,HLA-A,HLA-B	6.16e-08	2.1e-06	negative regulation of leukocyte mediated cytotoxicity
Process	GO.0001914	4	25	9606	HLA-E,PPP3CB,HLA-A,HLA-B	HLA-E,PPP3CB,HLA-A,HLA-B	1.15e-05	0.00026	regulation of T cell mediated cytotoxicity
Process	GO.0001916	3	17	9606	HLA-E,HLA-A,HLA-B	HLA-E,HLA-A,HLA-B	0.00012	0.002	positive regulation of T cell mediated cytotoxicity
Process	GO.0001932	17	1370	9606	EHD4,EIF2AK2,PML,STAT2,PLAUR,ANXA2,WARS,CALM1,ACTB,EPHA2,PARP9,ADAR,GBP1,FMR1,ELP1,LGALS9,PARP14	EHD4,EIF2AK2,PML,STAT2,PLAUR,ANXA2,WARS,CALM1,ACTB,EPHA2,PARP9,ADAR,GBP1,FMR1,IKBKAP,LGALS9,PARP14	0.00036	0.0046	regulation of protein phosphorylation
Process	GO.0001959	5	151	9606	USP18,PARP9,STAT1,ADAR,PARP14	USP18,PARP9,STAT1,ADAR,PARP14	0.001	0.0103	regulation of cytokine-mediated signaling pathway
Process	GO.0002230	5	26	9606	PML,DTX3L,PARP9,STAT1,DDX58	PML,DTX3L,PARP9,STAT1,DDX58	3.84e-07	1.16e-05	positive regulation of defense response to virus by host
Process	GO.0002252	41	927	9606	UNC93B1,OAS3,EIF2AK2,KRT1,BST2,RYDEN,SAMHD1,IFIH1,PML,DTX3L,ISG20,RAB6A,STAT2,TRIM25,MX2,PLAUR,RHOG,OAS2,ANXA2,ACTB,PARP9,STAT1,IFI16,ADAR,GBP1,IFIT5,IFIT1,IFIT1B,IFIT3,IFIT2,HLA-C,ISG15,DDX58,TRIM22,HLA-A,IRF9,MX1,HLA-B,HSPA8,RAB5C,IFITM2	UNC93B1,OAS3,EIF2AK2,KRT1,BST2,C19orf66,SAMHD1,IFIH1,PML,DTX3L,ISG20,RAB6A,STAT2,TRIM25,MX2,PLAUR,RHOG,OAS2,ANXA2,ACTB,PARP9,STAT1,IFI16,ADAR,GBP1,IFIT5,IFIT1,IFIT1B,IFIT3,IFIT2,HLA-C,ISG15,DDX58,TRIM22,HLA-A,IRF9,MX1,HLA-B,HSPA8,RAB5C,IFITM2	1.85e-28	4.42e-26	immune effector process
Process	GO.0002376	58	2370	9606	UNC93B1,OAS3,LNPEP,EIF2AK2,NMI,KRT1,BST2,RYDEN,TRIM21,SAMHD1,IFIH1,HERC6,PML,DTX3L,ISG20,RAB6A,STAT2,CALR,TRIM25,MX2,PLAUR,RHOG,OAS2,SP100,ANXA2,TAP1,ACTB,EPHA2,PARP9,STAT1,IFI16,ADAR,GBP1,IFIT5,IFIT1,IFIT1B,IFIT3,IFIT2,ELP1,PSMB9,TAP2,HLA-C,HLA-E,ISG15,DDX58,TRIM22,PPP3CB,LGALS9,HLA-A,IRF9,MX1,IFI35,HLA-B,TAPBP,PARP14,HSPA8,RAB5C,IFITM2	UNC93B1,OAS3,LNPEP,EIF2AK2,NMI,KRT1,BST2,C19orf66,TRIM21,SAMHD1,IFIH1,HERC6,PML,DTX3L,ISG20,RAB6A,STAT2,CALR,TRIM25,MX2,PLAUR,RHOG,OAS2,SP100,ANXA2,TAP1,ACTB,EPHA2,PARP9,STAT1,IFI16,ADAR,GBP1,IFIT5,IFIT1,IFIT1B,IFIT3,IFIT2,IKBKAP,PSMB9,TAP2,HLA-C,HLA-E,ISG15,DDX58,TRIM22,PPP3CB,LGALS9,HLA-A,IRF9,MX1,IFI35,HLA-B,TAPBP,PARP14,HSPA8,RAB5C,IFITM2	7.43e-29	1.97e-26	immune system process
Process	GO.0002476	2	2	9606	TAP2,HLA-E	TAP2,HLA-E	0.00014	0.0023	antigen processing and presentation of endogenous peptide antigen via MHC class Ib
Process	GO.0002479	8	25	9606	CALR,TAP1,TAP2,HLA-C,HLA-E,HLA-A,HLA-B,TAPBP	CALR,TAP1,TAP2,HLA-C,HLA-E,HLA-A,HLA-B,TAPBP	3.01e-12	1.64e-10	antigen processing and presentation of exogenous peptide antigen via MHC class I, TAP-dependent
Process	GO.0002480	5	8	9606	LNPEP,HLA-C,HLA-E,HLA-A,HLA-B	LNPEP,HLA-C,HLA-E,HLA-A,HLA-B	3.12e-09	1.24e-07	antigen processing and presentation of exogenous peptide antigen via MHC class I, TAP-independent
Process	GO.0002483	7	10	9606	TAP1,TAP2,HLA-C,HLA-E,HLA-A,HLA-B,TAPBP	TAP1,TAP2,HLA-C,HLA-E,HLA-A,HLA-B,TAPBP	9.89e-13	5.77e-11	antigen processing and presentation of endogenous peptide antigen
Process	GO.0002486	3	3	9606	HLA-C,HLA-A,HLA-B	HLA-C,HLA-A,HLA-B	2.23e-06	5.93e-05	antigen processing and presentation of endogenous peptide antigen via MHC class I via ER pathway, TAP-independent
Process	GO.0002682	28	1391	9606	USP18,UNC93B1,EIF2AK2,NMI,KRT1,BST2,SAMHD1,IFIH1,PML,DTX3L,CALR,CALM1,ACTB,PARP9,STAT1,IFI16,ADAR,GBP1,IFIT1,HLA-C,HLA-E,ISG15,DDX58,PPP3CB,LGALS9,HLA-A,HLA-B,PARP14	USP18,UNC93B1,EIF2AK2,NMI,KRT1,BST2,SAMHD1,IFIH1,PML,DTX3L,CALR,CALM1,ACTB,PARP9,STAT1,IFI16,ADAR,GBP1,IFIT1,HLA-C,HLA-E,ISG15,DDX58,PPP3CB,LGALS9,HLA-A,HLA-B,PARP14	9.01e-11	4.4e-09	regulation of immune system process
Process	GO.0002683	12	425	9606	NMI,BST2,IFI16,ADAR,GBP1,IFIT1,HLA-E,PPP3CB,LGALS9,HLA-A,HLA-B,PARP14	NMI,BST2,IFI16,ADAR,GBP1,IFIT1,HLA-E,PPP3CB,LGALS9,HLA-A,HLA-B,PARP14	1.45e-06	4.11e-05	negative regulation of immune system process
Process	GO.0002684	14	882	9606	UNC93B1,KRT1,IFIH1,CALR,ACTB,PARP9,STAT1,IFI16,HLA-E,ISG15,DDX58,LGALS9,HLA-A,HLA-B	UNC93B1,KRT1,IFIH1,CALR,ACTB,PARP9,STAT1,IFI16,HLA-E,ISG15,DDX58,LGALS9,HLA-A,HLA-B	0.00011	0.0019	positive regulation of immune system process
Process	GO.0002697	12	362	9606	BST2,PML,DTX3L,PARP9,STAT1,IFIT1,HLA-E,DDX58,PPP3CB,LGALS9,HLA-A,HLA-B	BST2,PML,DTX3L,PARP9,STAT1,IFIT1,HLA-E,DDX58,PPP3CB,LGALS9,HLA-A,HLA-B	2.8e-07	8.68e-06	regulation of immune effector process
Process	GO.0002698	7	113	9606	BST2,IFIT1,HLA-E,PPP3CB,LGALS9,HLA-A,HLA-B	BST2,IFIT1,HLA-E,PPP3CB,LGALS9,HLA-A,HLA-B	2.01e-06	5.53e-05	negative regulation of immune effector process
Process	GO.0002704	6	48	9606	BST2,HLA-E,PPP3CB,LGALS9,HLA-A,HLA-B	BST2,HLA-E,PPP3CB,LGALS9,HLA-A,HLA-B	2.47e-07	7.78e-06	negative regulation of leukocyte mediated immunity
Process	GO.0002707	5	38	9606	HLA-E,PPP3CB,LGALS9,HLA-A,HLA-B	HLA-E,PPP3CB,LGALS9,HLA-A,HLA-B	2.08e-06	5.64e-05	negative regulation of lymphocyte mediated immunity
Process	GO.0003374	2	7	9606	MX2,MX1	MX2,MX1	0.00083	0.0088	dynamin family protein polymerization involved in mitochondrial fission
Process	GO.0006464	29	2999	9606	USP18,LNPEP,EIF2AK2,SDF2L1,KRT1,TRIM21,IFIH1,HERC6,PML,UBE2L6,DTX3L,RAB6A,TRIM25,UBA7,CALM1,ACTB,EPHA2,PARP9,ELP1,PSMB9,ISG15,DDX58,TRIM22,GOLM1,PPP3CB,LGALS9,HLA-A,PARP14,RNF213	USP18,LNPEP,EIF2AK2,SDF2L1,KRT1,TRIM21,IFIH1,HERC6,PML,UBE2L6,DTX3L,RAB6A,TRIM25,UBA7,CALM1,ACTB,EPHA2,PARP9,IKBKAP,PSMB9,ISG15,DDX58,TRIM22,GOLM1,PPP3CB,LGALS9,HLA-A,PARP14,RNF213	0.00018	0.0027	cellular protein modification process
Process	GO.0006471	2	23	9606	PARP9,PARP14	PARP9,PARP14	0.0066	0.0424	protein ADP-ribosylation
Process	GO.0006508	17	1203	9606	USP18,LAP3,LNPEP,SDF2L1,IFIH1,PML,UBE2L6,DTX3L,TRIM25,UBA7,F3,ACTB,IFI16,PSMB9,ISG15,DDX58,RNF213	USP18,LAP3,LNPEP,SDF2L1,IFIH1,PML,UBE2L6,DTX3L,TRIM25,UBA7,F3,ACTB,IFI16,PSMB9,ISG15,DDX58,RNF213	7.85e-05	0.0014	proteolysis
Process	GO.0006513	3	61	9606	TRIM21,DTX3L,TRIM25	TRIM21,DTX3L,TRIM25	0.0038	0.028	protein monoubiquitination
Process	GO.0006807	57	8349	9606	USP18,LAP3,OAS3,LNPEP,EIF2AK2,NMI,SDF2L1,APOL2,KRT1,TRIM21,CMPK2,SP110,GMPR,SAMHD1,IFIH1,HERC6,PML,UBE2L6,DTX3L,ISG20,ASL,RAB6A,STAT2,CALR,TRIM25,UBA7,F3,OAS2,SP100,ANXA2,WARS,CALM1,ACTB,EPHA2,PARP9,STAT1,IFI16,ADAR,FMR1,ELP1,PSMB9,ISG15,DDX58,TRIM22,GOLM1,CNP,PPP3CB,LGALS9,TYMP,HLA-A,IRF9,PNPT1,TAPBP,HELZ2,PARP14,HSPA8,RNF213	USP18,LAP3,OAS3,LNPEP,EIF2AK2,NMI,SDF2L1,APOL2,KRT1,TRIM21,CMPK2,SP110,GMPR,SAMHD1,IFIH1,HERC6,PML,UBE2L6,DTX3L,ISG20,ASL,RAB6A,STAT2,CALR,TRIM25,UBA7,F3,OAS2,SP100,ANXA2,WARS,CALM1,ACTB,EPHA2,PARP9,STAT1,IFI16,ADAR,FMR1,IKBKAP,PSMB9,ISG15,DDX58,TRIM22,GOLM1,CNP,PPP3CB,LGALS9,TYMP,HLA-A,IRF9,PNPT1,TAPBP,HELZ2,PARP14,HSPA8,RNF213	0.00074	0.0081	nitrogen compound metabolic process
Process	GO.0006810	33	4130	9606	EHD4,UNC93B1,APOL2,KRT1,BST2,LGALS3BP,NAPA,PML,DTX3L,RAB6A,CALR,MX2,PLAUR,RHOG,ANXA2,TAP1,CALM1,ACTB,LMNA,ADAR,FMR1,IFIT1,TAP2,HLA-C,CNP,PPP3CB,HLA-A,HLA-B,PNPT1,TAPBP,HSPA8,RAB5C,ANKFY1	EHD4,UNC93B1,APOL2,KRT1,BST2,LGALS3BP,NAPA,PML,DTX3L,RAB6A,CALR,MX2,PLAUR,RHOG,ANXA2,TAP1,CALM1,ACTB,LMNA,ADAR,FMR1,IFIT1,TAP2,HLA-C,CNP,PPP3CB,HLA-A,HLA-B,PNPT1,TAPBP,HSPA8,RAB5C,ANKFY1	0.0019	0.0164	transport
Process	GO.0006890	3	81	9606	NAPA,RAB6A,TAPBP	NAPA,RAB6A,TAPBP	0.0081	0.0494	retrograde vesicle-mediated transport, Golgi to endoplasmic reticulum
Process	GO.0006906	5	95	9606	CALR,TAP1,TAP2,TAPBP,ANKFY1	CALR,TAP1,TAP2,TAPBP,ANKFY1	0.00013	0.0022	vesicle fusion
Process	GO.0006950	57	3267	9606	UNC93B1,OAS3,EIF2AK2,NMI,SDF2L1,APOL2,KRT1,BST2,RYDEN,TRIM21,GMPR,LGALS3BP,SAMHD1,IFIH1,PML,UBE2L6,DTX3L,ISG20,STAT2,CALR,TRIM25,UBA7,MX2,F3,LIPA,PLAUR,OAS2,SP100,TAP1,EPHA2,PARP9,STAT1,IFI16,LMNA,ADAR,GBP1,FMR1,IFIT5,IFIT1,IFIT1B,IFIT3,IFIT2,HLA-C,HLA-E,ISG15,DDX58,TRIM22,LGALS9,HLA-A,IRF9,MX1,IFI35,HLA-B,PNPT1,PARP14,HSPA8,IFITM2	UNC93B1,OAS3,EIF2AK2,NMI,SDF2L1,APOL2,KRT1,BST2,C19orf66,TRIM21,GMPR,LGALS3BP,SAMHD1,IFIH1,PML,UBE2L6,DTX3L,ISG20,STAT2,CALR,TRIM25,UBA7,MX2,F3,LIPA,PLAUR,OAS2,SP100,TAP1,EPHA2,PARP9,STAT1,IFI16,LMNA,ADAR,GBP1,FMR1,IFIT5,IFIT1,IFIT1B,IFIT3,IFIT2,HLA-C,HLA-E,ISG15,DDX58,TRIM22,LGALS9,HLA-A,IRF9,MX1,IFI35,HLA-B,PNPT1,PARP14,HSPA8,IFITM2	7.48e-21	8.13e-19	response to stress
Process	GO.0006952	46	1234	9606	UNC93B1,OAS3,EIF2AK2,NMI,APOL2,KRT1,BST2,RYDEN,TRIM21,LGALS3BP,SAMHD1,IFIH1,PML,DTX3L,ISG20,STAT2,TRIM25,MX2,F3,LIPA,OAS2,SP100,TAP1,PARP9,STAT1,IFI16,ADAR,GBP1,IFIT5,IFIT1,IFIT1B,IFIT3,IFIT2,HLA-C,HLA-E,ISG15,DDX58,TRIM22,LGALS9,HLA-A,IRF9,MX1,IFI35,HLA-B,PARP14,IFITM2	UNC93B1,OAS3,EIF2AK2,NMI,APOL2,KRT1,BST2,C19orf66,TRIM21,LGALS3BP,SAMHD1,IFIH1,PML,DTX3L,ISG20,STAT2,TRIM25,MX2,F3,LIPA,OAS2,SP100,TAP1,PARP9,STAT1,IFI16,ADAR,GBP1,IFIT5,IFIT1,IFIT1B,IFIT3,IFIT2,HLA-C,HLA-E,ISG15,DDX58,TRIM22,LGALS9,HLA-A,IRF9,MX1,IFI35,HLA-B,PARP14,IFITM2	3.05e-29	1.04e-26	defense response
Process	GO.0006955	50	1560	9606	UNC93B1,OAS3,EIF2AK2,NMI,KRT1,BST2,RYDEN,TRIM21,SAMHD1,IFIH1,PML,DTX3L,ISG20,RAB6A,STAT2,TRIM25,MX2,PLAUR,RHOG,OAS2,SP100,ANXA2,TAP1,PARP9,STAT1,IFI16,ADAR,GBP1,IFIT5,IFIT1,IFIT3,IFIT2,ELP1,TAP2,HLA-C,HLA-E,ISG15,DDX58,TRIM22,LGALS9,HLA-A,IRF9,MX1,IFI35,HLA-B,TAPBP,PARP14,HSPA8,RAB5C,IFITM2	UNC93B1,OAS3,EIF2AK2,NMI,KRT1,BST2,C19orf66,TRIM21,SAMHD1,IFIH1,PML,DTX3L,ISG20,RAB6A,STAT2,TRIM25,MX2,PLAUR,RHOG,OAS2,SP100,ANXA2,TAP1,PARP9,STAT1,IFI16,ADAR,GBP1,IFIT5,IFIT1,IFIT3,IFIT2,IKBKAP,TAP2,HLA-C,HLA-E,ISG15,DDX58,TRIM22,LGALS9,HLA-A,IRF9,MX1,IFI35,HLA-B,TAPBP,PARP14,HSPA8,RAB5C,IFITM2	3.19e-29	1.04e-26	immune response
Process	GO.0006974	11	749	9606	PML,UBE2L6,DTX3L,TRIM25,UBA7,SP100,EPHA2,PARP9,IFI16,FMR1,ISG15	PML,UBE2L6,DTX3L,TRIM25,UBA7,SP100,EPHA2,PARP9,IFI16,FMR1,ISG15	0.0012	0.0116	cellular response to DNA damage stimulus
Process	GO.0006986	4	153	9606	EIF2AK2,CALR,LMNA,HSPA8	EIF2AK2,CALR,LMNA,HSPA8	0.0074	0.0457	response to unfolded protein
Process	GO.0007154	53	5219	9606	UNC93B1,OAS3,LNPEP,EIF2AK2,NMI,KRT1,BST2,TRIM21,LGALS3BP,SAMHD1,NAPA,IFIH1,PML,OGFR,ISG20,STAT2,CALR,TRIM25,MX2,F3,PLAUR,RHOG,OAS2,SP100,ANXA2,CALM1,ACTB,EPHA2,STAT1,IFI16,LMNA,ADAR,GBP1,FMR1,GNG12,IFIT1,IFIT3,IFIT2,HLA-C,HLA-E,ISG15,DDX58,TRIM22,CNP,PPP3CB,LGALS9,HLA-A,IRF9,MX1,IFI35,HLA-B,HSPA8,IFITM2	UNC93B1,OAS3,LNPEP,EIF2AK2,NMI,KRT1,BST2,TRIM21,LGALS3BP,SAMHD1,NAPA,IFIH1,PML,OGFR,ISG20,STAT2,CALR,TRIM25,MX2,F3,PLAUR,RHOG,OAS2,SP100,ANXA2,CALM1,ACTB,EPHA2,STAT1,IFI16,LMNA,ADAR,GBP1,FMR1,GNG12,IFIT1,IFIT3,IFIT2,HLA-C,HLA-E,ISG15,DDX58,TRIM22,CNP,PPP3CB,LGALS9,HLA-A,IRF9,MX1,IFI35,HLA-B,HSPA8,IFITM2	3.65e-09	1.43e-07	cell communication
Process	GO.0007165	51	4738	9606	UNC93B1,OAS3,LNPEP,EIF2AK2,NMI,KRT1,BST2,TRIM21,LGALS3BP,SAMHD1,IFIH1,PML,OGFR,ISG20,STAT2,CALR,TRIM25,MX2,F3,PLAUR,RHOG,OAS2,SP100,ANXA2,CALM1,ACTB,EPHA2,STAT1,IFI16,LMNA,ADAR,GBP1,FMR1,GNG12,IFIT1,IFIT3,IFIT2,HLA-C,HLA-E,ISG15,DDX58,TRIM22,PPP3CB,LGALS9,HLA-A,IRF9,MX1,IFI35,HLA-B,HSPA8,IFITM2	UNC93B1,OAS3,LNPEP,EIF2AK2,NMI,KRT1,BST2,TRIM21,LGALS3BP,SAMHD1,IFIH1,PML,OGFR,ISG20,STAT2,CALR,TRIM25,MX2,F3,PLAUR,RHOG,OAS2,SP100,ANXA2,CALM1,ACTB,EPHA2,STAT1,IFI16,LMNA,ADAR,GBP1,FMR1,GNG12,IFIT1,IFIT3,IFIT2,HLA-C,HLA-E,ISG15,DDX58,TRIM22,PPP3CB,LGALS9,HLA-A,IRF9,MX1,IFI35,HLA-B,HSPA8,IFITM2	1.21e-09	5.28e-08	signal transduction
Process	GO.0007166	38	2198	9606	OAS3,LNPEP,NMI,BST2,TRIM21,SAMHD1,PML,ISG20,STAT2,TRIM25,MX2,F3,PLAUR,OAS2,SP100,ANXA2,CALM1,ACTB,EPHA2,STAT1,ADAR,GBP1,FMR1,IFIT1,IFIT3,IFIT2,HLA-C,HLA-E,ISG15,TRIM22,PPP3CB,HLA-A,IRF9,MX1,IFI35,HLA-B,HSPA8,IFITM2	OAS3,LNPEP,NMI,BST2,TRIM21,SAMHD1,PML,ISG20,STAT2,TRIM25,MX2,F3,PLAUR,OAS2,SP100,ANXA2,CALM1,ACTB,EPHA2,STAT1,ADAR,GBP1,FMR1,IFIT1,IFIT3,IFIT2,HLA-C,HLA-E,ISG15,TRIM22,PPP3CB,HLA-A,IRF9,MX1,IFI35,HLA-B,HSPA8,IFITM2	9.99e-13	5.77e-11	cell surface receptor signaling pathway
Process	GO.0007259	3	41	9606	NMI,STAT2,STAT1	NMI,STAT2,STAT1	0.0013	0.0124	receptor signaling pathway via JAK-STAT
Process	GO.0008104	18	1966	9606	UNC93B1,NAPA,PML,DTX3L,RAB6A,CALR,MX2,SP100,EPB41L3,ANXA2,TAP1,LMNA,ADAR,GBP1,IFIT1,TAP2,HSPA8,RAB5C	UNC93B1,NAPA,PML,DTX3L,RAB6A,CALR,MX2,SP100,EPB41L3,ANXA2,TAP1,LMNA,ADAR,GBP1,IFIT1,TAP2,HSPA8,RAB5C	0.007	0.0447	protein localization
Process	GO.0008283	9	676	9606	BST2,CDV3,ISG20,PSMG1,LIPA,EPHA2,STAT1,IFI16,PPP3CB	BST2,CDV3,ISG20,PSMG1,LIPA,EPHA2,STAT1,IFI16,PPP3CB	0.0063	0.0412	cell population proliferation
Process	GO.0008630	3	71	9606	PML,EPHA2,IFI16	PML,EPHA2,IFI16	0.0057	0.0383	intrinsic apoptotic signaling pathway in response to DNA damage
Process	GO.0009056	21	1859	9606	USP18,LNPEP,SDF2L1,SAMHD1,PML,UBE2L6,DTX3L,ISG20,TRIM25,UBA7,LIPA,OAS2,ANXA2,IFI16,PSMB9,ISG15,CNP,TYMP,PNPT1,HSPA8,RNF213	USP18,LNPEP,SDF2L1,SAMHD1,PML,UBE2L6,DTX3L,ISG20,TRIM25,UBA7,LIPA,OAS2,ANXA2,IFI16,PSMB9,ISG15,CNP,TYMP,PNPT1,HSPA8,RNF213	0.00024	0.0034	catabolic process
Process	GO.0009057	16	970	9606	USP18,LNPEP,SDF2L1,PML,UBE2L6,DTX3L,ISG20,TRIM25,UBA7,OAS2,ANXA2,PSMB9,ISG15,PNPT1,HSPA8,RNF213	USP18,LNPEP,SDF2L1,PML,UBE2L6,DTX3L,ISG20,TRIM25,UBA7,OAS2,ANXA2,PSMB9,ISG15,PNPT1,HSPA8,RNF213	2.14e-05	0.00045	macromolecule catabolic process
Process	GO.0009200	2	16	9606	CMPK2,SAMHD1	CMPK2,SAMHD1	0.0034	0.0262	deoxyribonucleoside triphosphate metabolic process
Process	GO.0009597	2	5	9606	IFIH1,DDX58	IFIH1,DDX58	0.00049	0.0058	detection of virus
Process	GO.0009605	44	1857	9606	UNC93B1,OAS3,EIF2AK2,BST2,RYDEN,CMPK2,SAMHD1,IFIH1,HERC6,PML,DTX3L,ISG20,STAT2,TRIM25,MX2,PLAUR,RHOG,OAS2,EPHA2,PARP9,STAT1,IFI16,ADAR,GBP1,FMR1,GNG12,IFIT5,IFIT1,IFIT1B,IFIT3,IFIT2,HLA-E,ISG15,DDX58,TRIM22,CNP,LGALS9,TYMP,HLA-A,IRF9,MX1,HLA-B,HSPA8,IFITM2	UNC93B1,OAS3,EIF2AK2,BST2,C19orf66,CMPK2,SAMHD1,IFIH1,HERC6,PML,DTX3L,ISG20,STAT2,TRIM25,MX2,PLAUR,RHOG,OAS2,EPHA2,PARP9,STAT1,IFI16,ADAR,GBP1,FMR1,GNG12,IFIT5,IFIT1,IFIT1B,IFIT3,IFIT2,HLA-E,ISG15,DDX58,TRIM22,CNP,LGALS9,TYMP,HLA-A,IRF9,MX1,HLA-B,HSPA8,IFITM2	4.27e-20	4.26e-18	response to external stimulus
Process	GO.0009615	32	270	9606	UNC93B1,OAS3,EIF2AK2,BST2,RYDEN,SAMHD1,IFIH1,PML,DTX3L,ISG20,STAT2,TRIM25,MX2,OAS2,PARP9,STAT1,IFI16,ADAR,GBP1,FMR1,IFIT5,IFIT1,IFIT1B,IFIT3,IFIT2,ISG15,DDX58,TRIM22,LGALS9,IRF9,MX1,IFITM2	UNC93B1,OAS3,EIF2AK2,BST2,C19orf66,SAMHD1,IFIH1,PML,DTX3L,ISG20,STAT2,TRIM25,MX2,OAS2,PARP9,STAT1,IFI16,ADAR,GBP1,FMR1,IFIT5,IFIT1,IFIT1B,IFIT3,IFIT2,ISG15,DDX58,TRIM22,LGALS9,IRF9,MX1,IFITM2	2.16e-34	2.58e-31	response to virus
Process	GO.0009617	10	555	9606	CMPK2,HERC6,OAS2,GNG12,HLA-E,ISG15,CNP,LGALS9,HLA-A,HLA-B	CMPK2,HERC6,OAS2,GNG12,HLA-E,ISG15,CNP,LGALS9,HLA-A,HLA-B	0.00044	0.0053	response to bacterium
Process	GO.0009893	30	3280	9606	EHD4,EIF2AK2,NMI,TRIM21,PML,DTX3L,CALR,F3,PLAUR,RHOG,SP100,ANXA2,WARS,CALM1,ACTB,PARP9,STAT1,IFI16,LMNA,ADAR,FMR1,DDX58,TRIM22,PPP3CB,LGALS9,UBAP2L,PNPT1,HELZ2,PARP14,HSPA8	EHD4,EIF2AK2,NMI,TRIM21,PML,DTX3L,CALR,F3,PLAUR,RHOG,SP100,ANXA2,WARS,CALM1,ACTB,PARP9,STAT1,IFI16,LMNA,ADAR,FMR1,DDX58,TRIM22,PPP3CB,LGALS9,UBAP2L,PNPT1,HELZ2,PARP14,HSPA8	0.00036	0.0046	positive regulation of metabolic process
Process	GO.0009987	86	14652	9606	USP18,EHD4,UNC93B1,OAS3,LNPEP,EIF2AK2,NMI,SDF2L1,KRT1,BST2,TRIM21,CMPK2,SP110,GMPR,SQOR,LGALS3BP,SAMHD1,NAPA,IFIH1,HERC6,PML,UBE2L6,OGFR,DTX3L,ISG20,ASL,RAB6A,STAT2,CALR,TRIM25,PSMG1,UBA7,MX2,F3,LIPA,PLAUR,RHOG,OAS2,SP100,EPB41L3,ANXA2,TAP1,WARS,CALM1,ACTB,EPHA2,PARP9,STAT1,IFI16,LMNA,ADAR,GBP1,FMR1,GNG12,IFIT1,IFIT3,IFIT2,ELP1,PSMB9,TAP2,HLA-C,HLA-E,ISG15,DDX58,TRIM22,GOLM1,CNP,PPP3CB,LGALS9,TYM…	USP18,EHD4,UNC93B1,OAS3,LNPEP,EIF2AK2,NMI,SDF2L1,KRT1,BST2,TRIM21,CMPK2,SP110,GMPR,SQRDL,LGALS3BP,SAMHD1,NAPA,IFIH1,HERC6,PML,UBE2L6,OGFR,DTX3L,ISG20,ASL,RAB6A,STAT2,CALR,TRIM25,PSMG1,UBA7,MX2,F3,LIPA,PLAUR,RHOG,OAS2,SP100,EPB41L3,ANXA2,TAP1,WARS,CALM1,ACTB,EPHA2,PARP9,STAT1,IFI16,LMNA,ADAR,GBP1,FMR1,GNG12,IFIT1,IFIT3,IFIT2,IKBKAP,PSMB9,TAP2,HLA-C,HLA-E,ISG15,DDX58,TRIM22,GOLM1,CNP,PPP3CB,LGALS9,…	0.00027	0.0036	cellular process
Process	GO.0010033	48	2815	9606	EHD4,OAS3,EIF2AK2,NMI,SDF2L1,BST2,RYDEN,TRIM21,CMPK2,SAMHD1,IFIH1,PML,ISG20,STAT2,CALR,TRIM25,MX2,F3,OAS2,SP100,ANXA2,ACTB,EPHA2,STAT1,LMNA,ADAR,GBP1,FMR1,GNG12,IFIT1,IFIT3,IFIT2,HLA-C,HLA-E,ISG15,DDX58,TRIM22,CNP,PPP3CB,LGALS9,HLA-A,IRF9,MX1,IFI35,HLA-B,PNPT1,HSPA8,IFITM2	EHD4,OAS3,EIF2AK2,NMI,SDF2L1,BST2,C19orf66,TRIM21,CMPK2,SAMHD1,IFIH1,PML,ISG20,STAT2,CALR,TRIM25,MX2,F3,OAS2,SP100,ANXA2,ACTB,EPHA2,STAT1,LMNA,ADAR,GBP1,FMR1,GNG12,IFIT1,IFIT3,IFIT2,HLA-C,HLA-E,ISG15,DDX58,TRIM22,CNP,PPP3CB,LGALS9,HLA-A,IRF9,MX1,IFI35,HLA-B,PNPT1,HSPA8,IFITM2	2.18e-16	1.63e-14	response to organic substance
Process	GO.0010604	28	3081	9606	EHD4,EIF2AK2,NMI,PML,DTX3L,CALR,F3,PLAUR,RHOG,SP100,ANXA2,WARS,CALM1,ACTB,PARP9,STAT1,IFI16,LMNA,ADAR,FMR1,DDX58,PPP3CB,LGALS9,UBAP2L,PNPT1,HELZ2,PARP14,HSPA8	EHD4,EIF2AK2,NMI,PML,DTX3L,CALR,F3,PLAUR,RHOG,SP100,ANXA2,WARS,CALM1,ACTB,PARP9,STAT1,IFI16,LMNA,ADAR,FMR1,DDX58,PPP3CB,LGALS9,UBAP2L,PNPT1,HELZ2,PARP14,HSPA8	0.00068	0.0075	positive regulation of macromolecule metabolic process
Process	GO.0010605	25	2558	9606	EIF2AK2,NMI,BST2,TRIM21,PML,DTX3L,CALR,PLAUR,SP100,ANXA2,WARS,CALM1,PARP9,STAT1,IFI16,ADAR,GBP1,FMR1,ISG15,TRIM22,LGALS9,CAST,PNPT1,PARP14,HSPA8	EIF2AK2,NMI,BST2,TRIM21,PML,DTX3L,CALR,PLAUR,SP100,ANXA2,WARS,CALM1,PARP9,STAT1,IFI16,ADAR,GBP1,FMR1,ISG15,TRIM22,LGALS9,CAST,PNPT1,PARP14,HSPA8	0.0005	0.0059	negative regulation of macromolecule metabolic process
Process	GO.0010608	7	441	9606	EIF2AK2,PML,CALR,PARP9,ADAR,FMR1,HSPA8	EIF2AK2,PML,CALR,PARP9,ADAR,FMR1,HSPA8	0.0064	0.0414	posttranscriptional regulation of gene expression
Process	GO.0010628	19	1826	9606	PML,DTX3L,CALR,RHOG,SP100,WARS,ACTB,PARP9,STAT1,IFI16,LMNA,ADAR,FMR1,DDX58,PPP3CB,LGALS9,UBAP2L,HELZ2,HSPA8	PML,DTX3L,CALR,RHOG,SP100,WARS,ACTB,PARP9,STAT1,IFI16,LMNA,ADAR,FMR1,DDX58,PPP3CB,LGALS9,UBAP2L,HELZ2,HSPA8	0.0013	0.0125	positive regulation of gene expression
Process	GO.0015031	14	1391	9606	UNC93B1,NAPA,PML,DTX3L,RAB6A,CALR,MX2,TAP1,LMNA,ADAR,IFIT1,TAP2,HSPA8,RAB5C	UNC93B1,NAPA,PML,DTX3L,RAB6A,CALR,MX2,TAP1,LMNA,ADAR,IFIT1,TAP2,HSPA8,RAB5C	0.0081	0.0494	protein transport
Process	GO.0016032	22	571	9606	EIF2AK2,SP110,IFIH1,PML,RAB6A,STAT2,TRIM25,SP100,TAP1,EPHA2,STAT1,FMR1,IFIT1,PSMB9,TAP2,HLA-C,ISG15,DDX58,TRIM22,HLA-A,HLA-B,HSPA8	EIF2AK2,SP110,IFIH1,PML,RAB6A,STAT2,TRIM25,SP100,TAP1,EPHA2,STAT1,FMR1,IFIT1,PSMB9,TAP2,HLA-C,ISG15,DDX58,TRIM22,HLA-A,HLA-B,HSPA8	7.97e-14	5.01e-12	viral process
Process	GO.0016043	37	5163	9606	EHD4,KRT1,TRIM21,SAMHD1,NAPA,PML,DTX3L,CALR,PSMG1,MX2,LIPA,RHOG,SP100,EPB41L3,ANXA2,TAP1,ACTB,EPHA2,LMNA,ADAR,GBP1,IFIT2,ELP1,TAP2,TRIM22,GOLM1,CNP,PPP3CB,TYMP,CAST,HLA-A,MX1,PNPT1,TAPBP,HSPA8,ANKFY1,RNF213	EHD4,KRT1,TRIM21,SAMHD1,NAPA,PML,DTX3L,CALR,PSMG1,MX2,LIPA,RHOG,SP100,EPB41L3,ANXA2,TAP1,ACTB,EPHA2,LMNA,ADAR,GBP1,IFIT2,IKBKAP,TAP2,TRIM22,GOLM1,CNP,PPP3CB,TYMP,CAST,HLA-A,MX1,PNPT1,TAPBP,HSPA8,ANKFY1,RNF213	0.0063	0.0412	cellular component organization
Process	GO.0016045	2	15	9606	HLA-A,HLA-B	HLA-A,HLA-B	0.0031	0.0242	detection of bacterium
Process	GO.0016050	7	318	9606	NAPA,CALR,ANXA2,TAP1,TAP2,TAPBP,ANKFY1	NAPA,CALR,ANXA2,TAP1,TAP2,TAPBP,ANKFY1	0.0011	0.0106	vesicle organization
Process	GO.0016192	23	1699	9606	EHD4,KRT1,BST2,LGALS3BP,NAPA,DTX3L,RAB6A,CALR,PLAUR,RHOG,ANXA2,TAP1,CALM1,ACTB,TAP2,HLA-C,PPP3CB,HLA-A,HLA-B,TAPBP,HSPA8,RAB5C,ANKFY1	EHD4,KRT1,BST2,LGALS3BP,NAPA,DTX3L,RAB6A,CALR,PLAUR,RHOG,ANXA2,TAP1,CALM1,ACTB,TAP2,HLA-C,PPP3CB,HLA-A,HLA-B,TAPBP,HSPA8,RAB5C,ANKFY1	6.62e-06	0.00016	vesicle-mediated transport
Process	GO.0016567	10	645	9606	LNPEP,TRIM21,HERC6,UBE2L6,DTX3L,TRIM25,UBA7,TRIM22,HLA-A,RNF213	LNPEP,TRIM21,HERC6,UBE2L6,DTX3L,TRIM25,UBA7,TRIM22,HLA-A,RNF213	0.0013	0.0126	protein ubiquitination
Process	GO.0017148	4	117	9606	EIF2AK2,PML,CALR,FMR1	EIF2AK2,PML,CALR,FMR1	0.0029	0.0235	negative regulation of translation
Process	GO.0019221	31	655	9606	OAS3,NMI,BST2,TRIM21,SAMHD1,PML,ISG20,STAT2,TRIM25,MX2,F3,OAS2,SP100,ANXA2,STAT1,ADAR,GBP1,IFIT1,IFIT3,IFIT2,HLA-C,HLA-E,ISG15,TRIM22,HLA-A,IRF9,MX1,IFI35,HLA-B,HSPA8,IFITM2	OAS3,NMI,BST2,TRIM21,SAMHD1,PML,ISG20,STAT2,TRIM25,MX2,F3,OAS2,SP100,ANXA2,STAT1,ADAR,GBP1,IFIT1,IFIT3,IFIT2,HLA-C,HLA-E,ISG15,TRIM22,HLA-A,IRF9,MX1,IFI35,HLA-B,HSPA8,IFITM2	5.92e-22	8.84e-20	cytokine-mediated signaling pathway
Process	GO.0019222	46	6516	9606	EHD4,OAS3,EIF2AK2,NMI,BST2,TRIM21,SP110,PML,DTX3L,STAT2,CALR,TRIM25,F3,PLAUR,RHOG,SP100,ANXA2,WARS,CALM1,ACTB,EPHA2,PARP9,STAT1,IFI16,LMNA,ADAR,GBP1,FMR1,CISD1,ELP1,PSMB9,ISG15,DDX58,TRIM22,GOLM1,PPP3CB,LGALS9,CAST,IRF9,UBAP2L,SP140L,PNPT1,TAPBP,HELZ2,PARP14,HSPA8	EHD4,OAS3,EIF2AK2,NMI,BST2,TRIM21,SP110,PML,DTX3L,STAT2,CALR,TRIM25,F3,PLAUR,RHOG,SP100,ANXA2,WARS,CALM1,ACTB,EPHA2,PARP9,STAT1,IFI16,LMNA,ADAR,GBP1,FMR1,CISD1,IKBKAP,PSMB9,ISG15,DDX58,TRIM22,GOLM1,PPP3CB,LGALS9,CAST,IRF9,UBAP2L,SP140L,PNPT1,TAPBP,HELZ2,PARP14,HSPA8	0.0022	0.0183	regulation of metabolic process
Process	GO.0019538	37	4194	9606	USP18,LAP3,LNPEP,EIF2AK2,SDF2L1,APOL2,KRT1,TRIM21,IFIH1,HERC6,PML,UBE2L6,DTX3L,RAB6A,CALR,TRIM25,UBA7,F3,ANXA2,WARS,CALM1,ACTB,EPHA2,PARP9,IFI16,ELP1,PSMB9,ISG15,DDX58,TRIM22,GOLM1,PPP3CB,LGALS9,HLA-A,PARP14,HSPA8,RNF213	USP18,LAP3,LNPEP,EIF2AK2,SDF2L1,APOL2,KRT1,TRIM21,IFIH1,HERC6,PML,UBE2L6,DTX3L,RAB6A,CALR,TRIM25,UBA7,F3,ANXA2,WARS,CALM1,ACTB,EPHA2,PARP9,IFI16,IKBKAP,PSMB9,ISG15,DDX58,TRIM22,GOLM1,PPP3CB,LGALS9,HLA-A,PARP14,HSPA8,RNF213	0.00011	0.0019	protein metabolic process
Process	GO.0019882	10	158	9606	LNPEP,RAB6A,CALR,TAP1,TAP2,HLA-C,HLA-E,HLA-A,HLA-B,TAPBP	LNPEP,RAB6A,CALR,TAP1,TAP2,HLA-C,HLA-E,HLA-A,HLA-B,TAPBP	9.5e-09	3.55e-07	antigen processing and presentation
Process	GO.0019885	6	9	9606	TAP1,TAP2,HLA-C,HLA-A,HLA-B,TAPBP	TAP1,TAP2,HLA-C,HLA-A,HLA-B,TAPBP	5.59e-11	2.84e-09	antigen processing and presentation of endogenous peptide antigen via MHC class I
Process	GO.0019941	8	467	9606	USP18,PML,UBE2L6,DTX3L,TRIM25,UBA7,ISG15,RNF213	USP18,PML,UBE2L6,DTX3L,TRIM25,UBA7,ISG15,RNF213	0.0023	0.0189	modification-dependent protein catabolic process
Process	GO.0019985	3	41	9606	UBE2L6,TRIM25,ISG15	UBE2L6,TRIM25,ISG15	0.0013	0.0124	translesion synthesis
Process	GO.0022603	11	961	9606	KRT1,PML,STAT2,CALR,F3,SP100,EPB41L3,WARS,EPHA2,STAT1,GBP1	KRT1,PML,STAT2,CALR,F3,SP100,EPB41L3,WARS,EPHA2,STAT1,GBP1	0.0077	0.0478	regulation of anatomical structure morphogenesis
Process	GO.0022607	21	2343	9606	EHD4,KRT1,TRIM21,SAMHD1,NAPA,PML,CALR,PSMG1,MX2,EPB41L3,ANXA2,ACTB,ADAR,GBP1,ELP1,TRIM22,HLA-A,MX1,PNPT1,TAPBP,RNF213	EHD4,KRT1,TRIM21,SAMHD1,NAPA,PML,CALR,PSMG1,MX2,EPB41L3,ANXA2,ACTB,ADAR,GBP1,IKBKAP,TRIM22,HLA-A,MX1,PNPT1,TAPBP,RNF213	0.0045	0.0319	cellular component assembly
Process	GO.0023052	53	5108	9606	UNC93B1,OAS3,LNPEP,EIF2AK2,NMI,KRT1,BST2,TRIM21,LGALS3BP,SAMHD1,NAPA,IFIH1,PML,OGFR,ISG20,STAT2,CALR,TRIM25,MX2,F3,PLAUR,RHOG,OAS2,SP100,ANXA2,CALM1,ACTB,EPHA2,STAT1,IFI16,LMNA,ADAR,GBP1,FMR1,GNG12,IFIT1,IFIT3,IFIT2,HLA-C,HLA-E,ISG15,DDX58,TRIM22,CNP,PPP3CB,LGALS9,HLA-A,IRF9,MX1,IFI35,HLA-B,HSPA8,IFITM2	UNC93B1,OAS3,LNPEP,EIF2AK2,NMI,KRT1,BST2,TRIM21,LGALS3BP,SAMHD1,NAPA,IFIH1,PML,OGFR,ISG20,STAT2,CALR,TRIM25,MX2,F3,PLAUR,RHOG,OAS2,SP100,ANXA2,CALM1,ACTB,EPHA2,STAT1,IFI16,LMNA,ADAR,GBP1,FMR1,GNG12,IFIT1,IFIT3,IFIT2,HLA-C,HLA-E,ISG15,DDX58,TRIM22,CNP,PPP3CB,LGALS9,HLA-A,IRF9,MX1,IFI35,HLA-B,HSPA8,IFITM2	1.62e-09	6.79e-08	signaling
Process	GO.0030099	5	203	9606	PML,ANXA2,EPHA2,IFI16,ADAR	PML,ANXA2,EPHA2,IFI16,ADAR	0.0035	0.0266	myeloid cell differentiation
Process	GO.0030100	6	229	9606	EHD4,CALR,ANXA2,FMR1,RAB5C,ANKFY1	EHD4,CALR,ANXA2,FMR1,RAB5C,ANKFY1	0.001	0.0104	regulation of endocytosis
Process	GO.0030162	10	742	9606	BST2,TRIM21,PML,F3,PLAUR,IFI16,FMR1,PSMB9,LGALS9,CAST	BST2,TRIM21,PML,F3,PLAUR,IFI16,FMR1,PSMB9,LGALS9,CAST	0.0037	0.0274	regulation of proteolysis
Process	GO.0030163	13	615	9606	USP18,LNPEP,SDF2L1,PML,UBE2L6,DTX3L,TRIM25,UBA7,ANXA2,PSMB9,ISG15,HSPA8,RNF213	USP18,LNPEP,SDF2L1,PML,UBE2L6,DTX3L,TRIM25,UBA7,ANXA2,PSMB9,ISG15,HSPA8,RNF213	1.13e-05	0.00025	protein catabolic process
Process	GO.0030193	4	77	9606	KRT1,F3,PLAUR,ANXA2	KRT1,F3,PLAUR,ANXA2	0.00067	0.0074	regulation of blood coagulation
Process	GO.0030522	5	173	9606	IFIH1,PML,CALR,SP100,DDX58	IFIH1,PML,CALR,SP100,DDX58	0.0018	0.016	intracellular receptor signaling pathway
Process	GO.0031323	42	6082	9606	EHD4,OAS3,EIF2AK2,NMI,BST2,TRIM21,SP110,PML,DTX3L,STAT2,CALR,TRIM25,F3,PLAUR,RHOG,SP100,ANXA2,WARS,CALM1,ACTB,EPHA2,PARP9,STAT1,IFI16,LMNA,ADAR,GBP1,FMR1,CISD1,ELP1,ISG15,DDX58,TRIM22,PPP3CB,LGALS9,CAST,IRF9,SP140L,PNPT1,HELZ2,PARP14,HSPA8	EHD4,OAS3,EIF2AK2,NMI,BST2,TRIM21,SP110,PML,DTX3L,STAT2,CALR,TRIM25,F3,PLAUR,RHOG,SP100,ANXA2,WARS,CALM1,ACTB,EPHA2,PARP9,STAT1,IFI16,LMNA,ADAR,GBP1,FMR1,CISD1,IKBKAP,ISG15,DDX58,TRIM22,PPP3CB,LGALS9,CAST,IRF9,SP140L,PNPT1,HELZ2,PARP14,HSPA8	0.0062	0.0407	regulation of cellular metabolic process
Process	GO.0031324	23	2463	9606	EIF2AK2,NMI,BST2,TRIM21,PML,DTX3L,CALR,PLAUR,SP100,ANXA2,WARS,CALM1,PARP9,STAT1,IFI16,ADAR,GBP1,FMR1,ISG15,TRIM22,CAST,PARP14,HSPA8	EIF2AK2,NMI,BST2,TRIM21,PML,DTX3L,CALR,PLAUR,SP100,ANXA2,WARS,CALM1,PARP9,STAT1,IFI16,ADAR,GBP1,FMR1,ISG15,TRIM22,CAST,PARP14,HSPA8	0.0017	0.015	negative regulation of cellular metabolic process
Process	GO.0031347	18	676	9606	USP18,UNC93B1,NMI,SAMHD1,IFIH1,PML,DTX3L,PARP9,STAT1,IFI16,ADAR,IFIT1,HLA-E,DDX58,LGALS9,HLA-A,HLA-B,PARP14	USP18,UNC93B1,NMI,SAMHD1,IFIH1,PML,DTX3L,PARP9,STAT1,IFI16,ADAR,IFIT1,HLA-E,DDX58,LGALS9,HLA-A,HLA-B,PARP14	6.05e-09	2.3e-07	regulation of defense response
Process	GO.0031348	9	180	9606	NMI,IFI16,ADAR,IFIT1,HLA-E,LGALS9,HLA-A,HLA-B,PARP14	NMI,IFI16,ADAR,IFIT1,HLA-E,LGALS9,HLA-A,HLA-B,PARP14	3.66e-07	1.12e-05	negative regulation of defense response
Process	GO.0031399	21	1747	9606	EHD4,EIF2AK2,NMI,TRIM21,PML,DTX3L,STAT2,PLAUR,ANXA2,WARS,CALM1,ACTB,EPHA2,PARP9,ADAR,GBP1,FMR1,ELP1,ISG15,LGALS9,PARP14	EHD4,EIF2AK2,NMI,TRIM21,PML,DTX3L,STAT2,PLAUR,ANXA2,WARS,CALM1,ACTB,EPHA2,PARP9,ADAR,GBP1,FMR1,IKBKAP,ISG15,LGALS9,PARP14	0.0001	0.0018	regulation of protein modification process
Process	GO.0032020	3	6	9606	UBE2L6,UBA7,ISG15	UBE2L6,UBA7,ISG15	9.28e-06	0.00022	ISG15-protein conjugation
Process	GO.0032101	14	732	9606	USP18,KRT1,PML,DTX3L,CALR,F3,PLAUR,ANXA2,CALM1,PARP9,STAT1,IFIT1,DDX58,LGALS9	USP18,KRT1,PML,DTX3L,CALR,F3,PLAUR,ANXA2,CALM1,PARP9,STAT1,IFIT1,DDX58,LGALS9	1.52e-05	0.00033	regulation of response to external stimulus
Process	GO.0032268	26	2486	9606	EHD4,EIF2AK2,NMI,BST2,TRIM21,PML,DTX3L,STAT2,CALR,F3,PLAUR,ANXA2,WARS,CALM1,ACTB,EPHA2,PARP9,IFI16,ADAR,GBP1,FMR1,ELP1,ISG15,LGALS9,CAST,PARP14	EHD4,EIF2AK2,NMI,BST2,TRIM21,PML,DTX3L,STAT2,CALR,F3,PLAUR,ANXA2,WARS,CALM1,ACTB,EPHA2,PARP9,IFI16,ADAR,GBP1,FMR1,IKBKAP,ISG15,LGALS9,CAST,PARP14	0.00013	0.0021	regulation of cellular protein metabolic process
Process	GO.0032269	17	1014	9606	EIF2AK2,BST2,TRIM21,PML,DTX3L,CALR,PLAUR,ANXA2,WARS,CALM1,IFI16,ADAR,GBP1,FMR1,ISG15,CAST,PARP14	EIF2AK2,BST2,TRIM21,PML,DTX3L,CALR,PLAUR,ANXA2,WARS,CALM1,IFI16,ADAR,GBP1,FMR1,ISG15,CAST,PARP14	9.28e-06	0.00022	negative regulation of cellular protein metabolic process
Process	GO.0032386	6	335	9606	NAPA,MX2,SP100,ANXA2,FMR1,LGALS9	NAPA,MX2,SP100,ANXA2,FMR1,LGALS9	0.0065	0.0422	regulation of intracellular transport
Process	GO.0032387	3	63	9606	SP100,FMR1,LGALS9	SP100,FMR1,LGALS9	0.0041	0.0301	negative regulation of intracellular transport
Process	GO.0032446	11	690	9606	LNPEP,TRIM21,IFIH1,HERC6,UBE2L6,DTX3L,TRIM25,UBA7,TRIM22,HLA-A,RNF213	LNPEP,TRIM21,IFIH1,HERC6,UBE2L6,DTX3L,TRIM25,UBA7,TRIM22,HLA-A,RNF213	0.00062	0.0069	protein modification by small protein conjugation
Process	GO.0032479	10	112	9606	NMI,TRIM21,IFIH1,UBE2L6,TRIM25,UBA7,STAT1,IFI16,ISG15,DDX58	NMI,TRIM21,IFIH1,UBE2L6,TRIM25,UBA7,STAT1,IFI16,ISG15,DDX58	4.19e-10	1.85e-08	regulation of type I interferon production
Process	GO.0032480	7	43	9606	NMI,IFIH1,UBE2L6,TRIM25,UBA7,ISG15,DDX58	NMI,IFIH1,UBE2L6,TRIM25,UBA7,ISG15,DDX58	4.46e-09	1.72e-07	negative regulation of type I interferon production
Process	GO.0032481	4	65	9606	IFIH1,STAT1,IFI16,DDX58	IFIH1,STAT1,IFI16,DDX58	0.00036	0.0046	positive regulation of type I interferon production
Process	GO.0032507	3	64	9606	PML,SP100,EPB41L3	PML,SP100,EPB41L3	0.0043	0.031	maintenance of protein location in cell
Process	GO.0032647	4	29	9606	NMI,IFIH1,STAT1,DDX58	NMI,IFIH1,STAT1,DDX58	1.96e-05	0.00041	regulation of interferon-alpha production
Process	GO.0032648	3	49	9606	NMI,IFIH1,DDX58	NMI,IFIH1,DDX58	0.0021	0.0178	regulation of interferon-beta production
Process	GO.0032651	3	58	9606	PML,IFI16,LGALS9	PML,IFI16,LGALS9	0.0033	0.0254	regulation of interleukin-1 beta production
Process	GO.0032675	4	112	9606	IFIH1,DDX58,LGALS9,HLA-B	IFIH1,DDX58,LGALS9,HLA-B	0.0025	0.0207	regulation of interleukin-6 production
Process	GO.0032727	3	23	9606	IFIH1,STAT1,DDX58	IFIH1,STAT1,DDX58	0.00027	0.0036	positive regulation of interferon-alpha production
Process	GO.0032736	2	15	9606	HLA-E,LGALS9	HLA-E,LGALS9	0.0031	0.0242	positive regulation of interleukin-13 production
Process	GO.0032753	2	24	9606	HLA-E,LGALS9	HLA-E,LGALS9	0.0071	0.0447	positive regulation of interleukin-4 production
Process	GO.0032760	4	67	9606	IFIH1,HLA-E,DDX58,LGALS9	IFIH1,HLA-E,DDX58,LGALS9	0.0004	0.0049	positive regulation of tumor necrosis factor production
Process	GO.0032879	29	2524	9606	EHD4,BST2,NAPA,IFIH1,PML,DTX3L,CALR,MX2,F3,RHOG,OAS2,SP100,ANXA2,CALM1,ACTB,EPHA2,PARP9,LMNA,GBP1,FMR1,ELP1,HLA-E,DDX58,TRIM22,PPP3CB,LGALS9,HSPA8,RAB5C,ANKFY1	EHD4,BST2,NAPA,IFIH1,PML,DTX3L,CALR,MX2,F3,RHOG,OAS2,SP100,ANXA2,CALM1,ACTB,EPHA2,PARP9,LMNA,GBP1,FMR1,IKBKAP,HLA-E,DDX58,TRIM22,PPP3CB,LGALS9,HSPA8,RAB5C,ANKFY1	7.51e-06	0.00018	regulation of localization
Process	GO.0032880	16	901	9606	IFIH1,PML,DTX3L,RHOG,SP100,ACTB,EPHA2,PARP9,LMNA,GBP1,HLA-E,DDX58,TRIM22,PPP3CB,LGALS9,HSPA8	IFIH1,PML,DTX3L,RHOG,SP100,ACTB,EPHA2,PARP9,LMNA,GBP1,HLA-E,DDX58,TRIM22,PPP3CB,LGALS9,HSPA8	8.74e-06	0.0002	regulation of protein localization
Process	GO.0032897	2	24	9606	TRIM21,SP100	TRIM21,SP100	0.0071	0.0447	negative regulation of viral transcription
Process	GO.0033036	21	2268	9606	UNC93B1,APOL2,NAPA,PML,DTX3L,RAB6A,CALR,MX2,SP100,EPB41L3,ANXA2,TAP1,LMNA,ADAR,GBP1,FMR1,IFIT1,TAP2,PNPT1,HSPA8,RAB5C	UNC93B1,APOL2,NAPA,PML,DTX3L,RAB6A,CALR,MX2,SP100,EPB41L3,ANXA2,TAP1,LMNA,ADAR,GBP1,FMR1,IFIT1,TAP2,PNPT1,HSPA8,RAB5C	0.003	0.0242	macromolecule localization
Process	GO.0033554	18	1553	9606	EIF2AK2,SDF2L1,PML,UBE2L6,DTX3L,CALR,TRIM25,UBA7,SP100,EPHA2,PARP9,IFI16,LMNA,FMR1,ISG15,LGALS9,PNPT1,HSPA8	EIF2AK2,SDF2L1,PML,UBE2L6,DTX3L,CALR,TRIM25,UBA7,SP100,EPHA2,PARP9,IFI16,LMNA,FMR1,ISG15,LGALS9,PNPT1,HSPA8	0.00054	0.0062	cellular response to stress
Process	GO.0034097	36	1035	9606	OAS3,EIF2AK2,NMI,BST2,RYDEN,TRIM21,SAMHD1,PML,ISG20,STAT2,TRIM25,MX2,F3,OAS2,SP100,ANXA2,STAT1,ADAR,GBP1,IFIT1,IFIT3,IFIT2,HLA-C,HLA-E,ISG15,TRIM22,PPP3CB,LGALS9,HLA-A,IRF9,MX1,IFI35,HLA-B,PNPT1,HSPA8,IFITM2	OAS3,EIF2AK2,NMI,BST2,C19orf66,TRIM21,SAMHD1,PML,ISG20,STAT2,TRIM25,MX2,F3,OAS2,SP100,ANXA2,STAT1,ADAR,GBP1,IFIT1,IFIT3,IFIT2,HLA-C,HLA-E,ISG15,TRIM22,PPP3CB,LGALS9,HLA-A,IRF9,MX1,IFI35,HLA-B,PNPT1,HSPA8,IFITM2	2.46e-21	3.26e-19	response to cytokine
Process	GO.0034340	23	70	9606	OAS3,BST2,RYDEN,SAMHD1,ISG20,STAT2,MX2,OAS2,SP100,STAT1,ADAR,IFIT1,IFIT3,IFIT2,HLA-C,HLA-E,ISG15,HLA-A,IRF9,MX1,IFI35,HLA-B,IFITM2	OAS3,BST2,C19orf66,SAMHD1,ISG20,STAT2,MX2,OAS2,SP100,STAT1,ADAR,IFIT1,IFIT3,IFIT2,HLA-C,HLA-E,ISG15,HLA-A,IRF9,MX1,IFI35,HLA-B,IFITM2	1.15e-33	9.19e-31	response to type I interferon
Process	GO.0034341	19	176	9606	OAS3,NMI,BST2,RYDEN,TRIM21,PML,TRIM25,OAS2,SP100,STAT1,GBP1,HLA-C,HLA-E,TRIM22,LGALS9,HLA-A,IRF9,HLA-B,IFITM2	OAS3,NMI,BST2,C19orf66,TRIM21,PML,TRIM25,OAS2,SP100,STAT1,GBP1,HLA-C,HLA-E,TRIM22,LGALS9,HLA-A,IRF9,HLA-B,IFITM2	1.01e-19	8.96e-18	response to interferon-gamma
Process	GO.0034344	2	3	9606	IFIH1,DDX58	IFIH1,DDX58	0.00023	0.0034	regulation of type III interferon production
Process	GO.0034504	5	164	9606	PML,CALR,SP100,LMNA,ADAR	PML,CALR,SP100,LMNA,ADAR	0.0014	0.0133	protein localization to nucleus
Process	GO.0034976	6	240	9606	EIF2AK2,SDF2L1,PML,CALR,TRIM25,LMNA	EIF2AK2,SDF2L1,PML,CALR,TRIM25,LMNA	0.0013	0.0124	response to endoplasmic reticulum stress
Process	GO.0035455	7	22	9606	EIF2AK2,BST2,MX2,ADAR,IFIT3,IFIT2,IFITM2	EIF2AK2,BST2,MX2,ADAR,IFIT3,IFIT2,IFITM2	7.57e-11	3.77e-09	response to interferon-alpha
Process	GO.0035456	4	23	9606	BST2,STAT1,PNPT1,IFITM2	BST2,STAT1,PNPT1,IFITM2	8.59e-06	0.0002	response to interferon-beta
Process	GO.0035457	2	12	9606	IFIT3,IFIT2	IFIT3,IFIT2	0.0021	0.0178	cellular response to interferon-alpha
Process	GO.0035458	2	15	9606	STAT1,PNPT1	STAT1,PNPT1	0.0031	0.0242	cellular response to interferon-beta
Process	GO.0035549	2	4	9606	IFIH1,DDX58	IFIH1,DDX58	0.00035	0.0045	positive regulation of interferon-beta secretion
Process	GO.0035563	2	12	9606	DTX3L,PARP9	DTX3L,PARP9	0.0021	0.0178	positive regulation of chromatin binding
Process	GO.0035966	5	172	9606	EIF2AK2,SDF2L1,CALR,LMNA,HSPA8	EIF2AK2,SDF2L1,CALR,LMNA,HSPA8	0.0018	0.0158	response to topologically incorrect protein
Process	GO.0035967	4	132	9606	EIF2AK2,SDF2L1,CALR,LMNA	EIF2AK2,SDF2L1,CALR,LMNA	0.0045	0.0319	cellular response to topologically incorrect protein
Process	GO.0039528	2	5	9606	IFIH1,DDX58	IFIH1,DDX58	0.00049	0.0058	cytoplasmic pattern recognition receptor signaling pathway in response to virus
Process	GO.0040012	12	881	9606	BST2,TRIM21,PML,CALR,TRIM25,F3,SP100,EPHA2,LMNA,ELP1,DDX58,LGALS9	BST2,TRIM21,PML,CALR,TRIM25,F3,SP100,EPHA2,LMNA,IKBKAP,DDX58,LGALS9	0.0013	0.0125	regulation of locomotion
Process	GO.0040013	6	286	9606	BST2,TRIM21,PML,CALR,TRIM25,SP100	BST2,TRIM21,PML,CALR,TRIM25,SP100	0.0031	0.0242	negative regulation of locomotion
Process	GO.0042221	52	4153	9606	EHD4,OAS3,EIF2AK2,NMI,SDF2L1,BST2,RYDEN,TRIM21,CMPK2,SAMHD1,IFIH1,PML,ISG20,STAT2,CALR,TRIM25,MX2,F3,PLAUR,RHOG,OAS2,SP100,ANXA2,CALM1,ACTB,EPHA2,STAT1,LMNA,ADAR,GBP1,FMR1,GNG12,IFIT1,IFIT3,IFIT2,HLA-C,HLA-E,ISG15,DDX58,TRIM22,CNP,PPP3CB,LGALS9,TYMP,HLA-A,IRF9,MX1,IFI35,HLA-B,PNPT1,HSPA8,IFITM2	EHD4,OAS3,EIF2AK2,NMI,SDF2L1,BST2,C19orf66,TRIM21,CMPK2,SAMHD1,IFIH1,PML,ISG20,STAT2,CALR,TRIM25,MX2,F3,PLAUR,RHOG,OAS2,SP100,ANXA2,CALM1,ACTB,EPHA2,STAT1,LMNA,ADAR,GBP1,FMR1,GNG12,IFIT1,IFIT3,IFIT2,HLA-C,HLA-E,ISG15,DDX58,TRIM22,CNP,PPP3CB,LGALS9,TYMP,HLA-A,IRF9,MX1,IFI35,HLA-B,PNPT1,HSPA8,IFITM2	1.9e-12	1.06e-10	response to chemical
Process	GO.0042270	3	5	9606	HLA-E,HLA-A,HLA-B	HLA-E,HLA-A,HLA-B	6.21e-06	0.00016	protection from natural killer cell mediated cytotoxicity
Process	GO.0042590	9	29	9606	LNPEP,CALR,TAP1,TAP2,HLA-C,HLA-E,HLA-A,HLA-B,TAPBP	LNPEP,CALR,TAP1,TAP2,HLA-C,HLA-E,HLA-A,HLA-B,TAPBP	1.56e-13	9.31e-12	antigen processing and presentation of exogenous peptide antigen via MHC class I
Process	GO.0042730	3	21	9606	KRT1,PLAUR,ANXA2	KRT1,PLAUR,ANXA2	0.00021	0.0031	fibrinolysis
Process	GO.0042886	15	1440	9606	UNC93B1,NAPA,PML,DTX3L,RAB6A,CALR,MX2,TAP1,LMNA,ADAR,IFIT1,TAP2,TAPBP,HSPA8,RAB5C	UNC93B1,NAPA,PML,DTX3L,RAB6A,CALR,MX2,TAP1,LMNA,ADAR,IFIT1,TAP2,TAPBP,HSPA8,RAB5C	0.0045	0.0321	amide transport
Process	GO.0043086	11	809	9606	BST2,PML,DTX3L,PLAUR,ANXA2,WARS,PARP9,IFI16,ADAR,IFIT1,CAST	BST2,PML,DTX3L,PLAUR,ANXA2,WARS,PARP9,IFI16,ADAR,IFIT1,CAST	0.0022	0.0183	negative regulation of catalytic activity
Process	GO.0043170	50	7453	9606	USP18,LAP3,LNPEP,EIF2AK2,NMI,SDF2L1,APOL2,KRT1,TRIM21,SP110,SAMHD1,IFIH1,HERC6,PML,UBE2L6,DTX3L,ISG20,RAB6A,STAT2,CALR,TRIM25,UBA7,F3,OAS2,SP100,ANXA2,WARS,CALM1,ACTB,EPHA2,PARP9,STAT1,IFI16,ADAR,FMR1,ELP1,PSMB9,ISG15,DDX58,TRIM22,GOLM1,PPP3CB,LGALS9,HLA-A,IRF9,PNPT1,HELZ2,PARP14,HSPA8,RNF213	USP18,LAP3,LNPEP,EIF2AK2,NMI,SDF2L1,APOL2,KRT1,TRIM21,SP110,SAMHD1,IFIH1,HERC6,PML,UBE2L6,DTX3L,ISG20,RAB6A,STAT2,CALR,TRIM25,UBA7,F3,OAS2,SP100,ANXA2,WARS,CALM1,ACTB,EPHA2,PARP9,STAT1,IFI16,ADAR,FMR1,IKBKAP,PSMB9,ISG15,DDX58,TRIM22,GOLM1,PPP3CB,LGALS9,HLA-A,IRF9,PNPT1,HELZ2,PARP14,HSPA8,RNF213	0.0037	0.0278	macromolecule metabolic process
Process	GO.0043312	11	485	9606	KRT1,BST2,RAB6A,PLAUR,RHOG,ANXA2,HLA-C,HLA-A,HLA-B,HSPA8,RAB5C	KRT1,BST2,RAB6A,PLAUR,RHOG,ANXA2,HLA-C,HLA-A,HLA-B,HSPA8,RAB5C	3.01e-05	0.00061	neutrophil degranulation
Process	GO.0043393	5	213	9606	DTX3L,ANXA2,ACTB,IFIT1,IFIT2	DTX3L,ANXA2,ACTB,IFIT1,IFIT2	0.0043	0.031	regulation of protein binding
Process	GO.0043412	30	3197	9606	USP18,LNPEP,EIF2AK2,SDF2L1,KRT1,TRIM21,IFIH1,HERC6,PML,UBE2L6,DTX3L,RAB6A,TRIM25,UBA7,CALM1,ACTB,EPHA2,PARP9,ADAR,ELP1,PSMB9,ISG15,DDX58,TRIM22,GOLM1,PPP3CB,LGALS9,HLA-A,PARP14,RNF213	USP18,LNPEP,EIF2AK2,SDF2L1,KRT1,TRIM21,IFIH1,HERC6,PML,UBE2L6,DTX3L,RAB6A,TRIM25,UBA7,CALM1,ACTB,EPHA2,PARP9,ADAR,IKBKAP,PSMB9,ISG15,DDX58,TRIM22,GOLM1,PPP3CB,LGALS9,HLA-A,PARP14,RNF213	0.00023	0.0034	macromolecule modification
Process	GO.0043457	2	23	9606	CISD1,PNPT1	CISD1,PNPT1	0.0066	0.0424	regulation of cellular respiration
Process	GO.0043555	2	18	9606	EIF2AK2,PML	EIF2AK2,PML	0.0042	0.0308	regulation of translation in response to stress
Process	GO.0043632	9	476	9606	USP18,PML,UBE2L6,DTX3L,TRIM25,UBA7,ISG15,PNPT1,RNF213	USP18,PML,UBE2L6,DTX3L,TRIM25,UBA7,ISG15,PNPT1,RNF213	0.00061	0.0069	modification-dependent macromolecule catabolic process
Process	GO.0043900	25	372	9606	OAS3,EIF2AK2,BST2,RYDEN,TRIM21,PML,DTX3L,ISG20,CALR,TRIM25,SP100,ANXA2,PARP9,STAT1,IFI16,ADAR,FMR1,IFIT5,IFIT1,ISG15,DDX58,LGALS9,MX1,HSPA8,IFITM2	OAS3,EIF2AK2,BST2,C19orf66,TRIM21,PML,DTX3L,ISG20,CALR,TRIM25,SP100,ANXA2,PARP9,STAT1,IFI16,ADAR,FMR1,IFIT5,IFIT1,ISG15,DDX58,LGALS9,MX1,HSPA8,IFITM2	4.07e-21	4.63e-19	regulation of multi-organism process
Process	GO.0043901	19	173	9606	OAS3,EIF2AK2,BST2,RYDEN,TRIM21,PML,ISG20,CALR,TRIM25,SP100,ANXA2,STAT1,IFI16,ADAR,IFIT5,IFIT1,ISG15,MX1,IFITM2	OAS3,EIF2AK2,BST2,C19orf66,TRIM21,PML,ISG20,CALR,TRIM25,SP100,ANXA2,STAT1,IFI16,ADAR,IFIT5,IFIT1,ISG15,MX1,IFITM2	7.51e-20	7.19e-18	negative regulation of multi-organism process
Process	GO.0043903	21	203	9606	OAS3,EIF2AK2,BST2,RYDEN,TRIM21,PML,ISG20,TRIM25,SP100,ANXA2,STAT1,IFI16,ADAR,FMR1,IFIT5,IFIT1,ISG15,LGALS9,MX1,HSPA8,IFITM2	OAS3,EIF2AK2,BST2,C19orf66,TRIM21,PML,ISG20,TRIM25,SP100,ANXA2,STAT1,IFI16,ADAR,FMR1,IFIT5,IFIT1,ISG15,LGALS9,MX1,HSPA8,IFITM2	2.21e-21	3.1e-19	regulation of symbiosis, encompassing mutualism through parasitism
Process	GO.0043933	20	1770	9606	EHD4,KRT1,TRIM21,SAMHD1,NAPA,PML,CALR,PSMG1,MX2,ANXA2,ADAR,GBP1,ELP1,TRIM22,HLA-A,MX1,PNPT1,TAPBP,HSPA8,RNF213	EHD4,KRT1,TRIM21,SAMHD1,NAPA,PML,CALR,PSMG1,MX2,ANXA2,ADAR,GBP1,IKBKAP,TRIM22,HLA-A,MX1,PNPT1,TAPBP,HSPA8,RNF213	0.00035	0.0045	protein-containing complex subunit organization
Process	GO.0044085	22	2556	9606	EHD4,KRT1,TRIM21,SAMHD1,NAPA,PML,ISG20,CALR,PSMG1,MX2,EPB41L3,ANXA2,ACTB,ADAR,GBP1,ELP1,TRIM22,HLA-A,MX1,PNPT1,TAPBP,RNF213	EHD4,KRT1,TRIM21,SAMHD1,NAPA,PML,ISG20,CALR,PSMG1,MX2,EPB41L3,ANXA2,ACTB,ADAR,GBP1,IKBKAP,TRIM22,HLA-A,MX1,PNPT1,TAPBP,RNF213	0.0058	0.0386	cellular component biogenesis
Process	GO.0044092	17	1119	9606	BST2,TRIM21,PML,DTX3L,PLAUR,SP100,ANXA2,WARS,CALM1,ACTB,PARP9,IFI16,ADAR,FMR1,IFIT1,IFIT2,CAST	BST2,TRIM21,PML,DTX3L,PLAUR,SP100,ANXA2,WARS,CALM1,ACTB,PARP9,IFI16,ADAR,FMR1,IFIT1,IFIT2,CAST	3.23e-05	0.00065	negative regulation of molecular function
Process	GO.0044093	19	1713	9606	EIF2AK2,TRIM21,NAPA,PML,DTX3L,TRIM25,F3,PLAUR,RHOG,SP100,ANXA2,CALM1,EPHA2,PARP9,IFI16,FMR1,DDX58,TRIM22,LGALS9	EIF2AK2,TRIM21,NAPA,PML,DTX3L,TRIM25,F3,PLAUR,RHOG,SP100,ANXA2,CALM1,EPHA2,PARP9,IFI16,FMR1,DDX58,TRIM22,LGALS9	0.00063	0.0071	positive regulation of molecular function
Process	GO.0044238	57	8808	9606	USP18,LAP3,OAS3,LNPEP,EIF2AK2,NMI,SDF2L1,APOL2,KRT1,TRIM21,CMPK2,SP110,GMPR,SAMHD1,IFIH1,HERC6,PML,UBE2L6,DTX3L,ISG20,ASL,RAB6A,STAT2,CALR,TRIM25,UBA7,F3,LIPA,OAS2,SP100,ANXA2,WARS,CALM1,ACTB,EPHA2,PARP9,STAT1,IFI16,ADAR,FMR1,ELP1,PSMB9,ISG15,DDX58,TRIM22,GOLM1,CNP,PPP3CB,LGALS9,TYMP,HLA-A,IRF9,PNPT1,HELZ2,PARP14,HSPA8,RNF213	USP18,LAP3,OAS3,LNPEP,EIF2AK2,NMI,SDF2L1,APOL2,KRT1,TRIM21,CMPK2,SP110,GMPR,SAMHD1,IFIH1,HERC6,PML,UBE2L6,DTX3L,ISG20,ASL,RAB6A,STAT2,CALR,TRIM25,UBA7,F3,LIPA,OAS2,SP100,ANXA2,WARS,CALM1,ACTB,EPHA2,PARP9,STAT1,IFI16,ADAR,FMR1,IKBKAP,PSMB9,ISG15,DDX58,TRIM22,GOLM1,CNP,PPP3CB,LGALS9,TYMP,HLA-A,IRF9,PNPT1,HELZ2,PARP14,HSPA8,RNF213	0.0034	0.0257	primary metabolic process
Process	GO.0044248	19	1646	9606	USP18,LNPEP,SDF2L1,SAMHD1,PML,UBE2L6,DTX3L,ISG20,TRIM25,UBA7,OAS2,IFI16,PSMB9,ISG15,CNP,TYMP,PNPT1,HSPA8,RNF213	USP18,LNPEP,SDF2L1,SAMHD1,PML,UBE2L6,DTX3L,ISG20,TRIM25,UBA7,OAS2,IFI16,PSMB9,ISG15,CNP,TYMP,PNPT1,HSPA8,RNF213	0.00039	0.0048	cellular catabolic process
Process	GO.0044265	13	842	9606	USP18,SDF2L1,PML,UBE2L6,DTX3L,ISG20,TRIM25,UBA7,OAS2,PSMB9,ISG15,PNPT1,RNF213	USP18,SDF2L1,PML,UBE2L6,DTX3L,ISG20,TRIM25,UBA7,OAS2,PSMB9,ISG15,PNPT1,RNF213	0.00026	0.0036	cellular macromolecule catabolic process
Process	GO.0044267	30	3603	9606	USP18,LNPEP,EIF2AK2,SDF2L1,KRT1,TRIM21,IFIH1,HERC6,PML,UBE2L6,DTX3L,RAB6A,TRIM25,UBA7,WARS,CALM1,ACTB,EPHA2,PARP9,ELP1,PSMB9,ISG15,DDX58,TRIM22,GOLM1,PPP3CB,LGALS9,HLA-A,PARP14,RNF213	USP18,LNPEP,EIF2AK2,SDF2L1,KRT1,TRIM21,IFIH1,HERC6,PML,UBE2L6,DTX3L,RAB6A,TRIM25,UBA7,WARS,CALM1,ACTB,EPHA2,PARP9,IKBKAP,PSMB9,ISG15,DDX58,TRIM22,GOLM1,PPP3CB,LGALS9,HLA-A,PARP14,RNF213	0.0017	0.0157	cellular protein metabolic process
Process	GO.0044403	24	650	9606	EIF2AK2,SP110,IFIH1,PML,RAB6A,STAT2,TRIM25,SP100,ANXA2,TAP1,CALM1,EPHA2,STAT1,FMR1,IFIT1,PSMB9,TAP2,HLA-C,ISG15,DDX58,TRIM22,HLA-A,HLA-B,HSPA8	EIF2AK2,SP110,IFIH1,PML,RAB6A,STAT2,TRIM25,SP100,ANXA2,TAP1,CALM1,EPHA2,STAT1,FMR1,IFIT1,PSMB9,TAP2,HLA-C,ISG15,DDX58,TRIM22,HLA-A,HLA-B,HSPA8	1.19e-14	7.88e-13	symbiont process
Process	GO.0044827	2	14	9606	FMR1,HSPA8	FMR1,HSPA8	0.0027	0.022	modulation by host of viral genome replication
Process	GO.0045055	14	691	9606	KRT1,BST2,LGALS3BP,RAB6A,PLAUR,RHOG,ANXA2,CALM1,HLA-C,PPP3CB,HLA-A,HLA-B,HSPA8,RAB5C	KRT1,BST2,LGALS3BP,RAB6A,PLAUR,RHOG,ANXA2,CALM1,HLA-C,PPP3CB,HLA-A,HLA-B,HSPA8,RAB5C	8.05e-06	0.00019	regulated exocytosis
Process	GO.0045069	14	85	9606	OAS3,EIF2AK2,BST2,RYDEN,ISG20,IFI16,ADAR,FMR1,IFIT5,IFIT1,ISG15,MX1,HSPA8,IFITM2	OAS3,EIF2AK2,BST2,C19orf66,ISG20,IFI16,ADAR,FMR1,IFIT5,IFIT1,ISG15,MX1,HSPA8,IFITM2	4.43e-17	3.53e-15	regulation of viral genome replication
Process	GO.0045070	3	35	9606	ADAR,IFIT1,HSPA8	ADAR,IFIT1,HSPA8	0.00084	0.0088	positive regulation of viral genome replication
Process	GO.0045071	12	52	9606	OAS3,EIF2AK2,BST2,RYDEN,ISG20,IFI16,ADAR,IFIT5,IFIT1,ISG15,MX1,IFITM2	OAS3,EIF2AK2,BST2,C19orf66,ISG20,IFI16,ADAR,IFIT5,IFIT1,ISG15,MX1,IFITM2	2.4e-16	1.74e-14	negative regulation of viral genome replication
Process	GO.0045087	40	676	9606	UNC93B1,OAS3,EIF2AK2,NMI,KRT1,BST2,RYDEN,TRIM21,SAMHD1,IFIH1,PML,DTX3L,ISG20,STAT2,TRIM25,MX2,OAS2,SP100,PARP9,STAT1,IFI16,ADAR,GBP1,IFIT5,IFIT1,IFIT3,IFIT2,HLA-C,HLA-E,ISG15,DDX58,TRIM22,LGALS9,HLA-A,IRF9,MX1,IFI35,HLA-B,PARP14,IFITM2	UNC93B1,OAS3,EIF2AK2,NMI,KRT1,BST2,C19orf66,TRIM21,SAMHD1,IFIH1,PML,DTX3L,ISG20,STAT2,TRIM25,MX2,OAS2,SP100,PARP9,STAT1,IFI16,ADAR,GBP1,IFIT5,IFIT1,IFIT3,IFIT2,HLA-C,HLA-E,ISG15,DDX58,TRIM22,LGALS9,HLA-A,IRF9,MX1,IFI35,HLA-B,PARP14,IFITM2	2.44e-32	1.13e-29	innate immune response
Process	GO.0045088	15	361	9606	USP18,UNC93B1,NMI,SAMHD1,IFIH1,PARP9,STAT1,IFI16,ADAR,HLA-E,DDX58,LGALS9,HLA-A,HLA-B,PARP14	USP18,UNC93B1,NMI,SAMHD1,IFIH1,PARP9,STAT1,IFI16,ADAR,HLA-E,DDX58,LGALS9,HLA-A,HLA-B,PARP14	4.06e-10	1.83e-08	regulation of innate immune response
Process	GO.0045089	6	259	9606	UNC93B1,IFIH1,PARP9,IFI16,HLA-E,DDX58	UNC93B1,IFIH1,PARP9,IFI16,HLA-E,DDX58	0.0019	0.0166	positive regulation of innate immune response
Process	GO.0045321	13	894	9606	KRT1,BST2,RAB6A,PLAUR,RHOG,ANXA2,HLA-C,HLA-E,PPP3CB,HLA-A,HLA-B,HSPA8,RAB5C	KRT1,BST2,RAB6A,PLAUR,RHOG,ANXA2,HLA-C,HLA-E,PPP3CB,HLA-A,HLA-B,HSPA8,RAB5C	0.00046	0.0055	leukocyte activation
Process	GO.0045765	7	277	9606	KRT1,PML,F3,SP100,WARS,EPHA2,STAT1	KRT1,PML,F3,SP100,WARS,EPHA2,STAT1	0.00049	0.0058	regulation of angiogenesis
Process	GO.0045807	4	129	9606	CALR,ANXA2,FMR1,ANKFY1	CALR,ANXA2,FMR1,ANKFY1	0.0041	0.0301	positive regulation of endocytosis
Process	GO.0045824	8	49	9606	NMI,IFI16,ADAR,HLA-E,LGALS9,HLA-A,HLA-B,PARP14	NMI,IFI16,ADAR,HLA-E,LGALS9,HLA-A,HLA-B,PARP14	3.26e-10	1.5e-08	negative regulation of innate immune response
Process	GO.0045861	6	349	9606	BST2,TRIM21,PML,PLAUR,IFI16,CAST	BST2,TRIM21,PML,PLAUR,IFI16,CAST	0.0079	0.0487	negative regulation of proteolysis
Process	GO.0045953	4	13	9606	HLA-E,LGALS9,HLA-A,HLA-B	HLA-E,LGALS9,HLA-A,HLA-B	1.21e-06	3.48e-05	negative regulation of natural killer cell mediated cytotoxicity
Process	GO.0046596	4	30	9606	TRIM21,TRIM25,LGALS9,IFITM2	TRIM21,TRIM25,LGALS9,IFITM2	2.21e-05	0.00046	regulation of viral entry into host cell
Process	GO.0046597	2	18	9606	TRIM25,IFITM2	TRIM25,IFITM2	0.0042	0.0308	negative regulation of viral entry into host cell
Process	GO.0046598	2	10	9606	TRIM21,LGALS9	TRIM21,LGALS9	0.0015	0.0139	positive regulation of viral entry into host cell
Process	GO.0046641	3	18	9606	HLA-E,LGALS9,HLA-A	HLA-E,LGALS9,HLA-A	0.00014	0.0023	positive regulation of alpha-beta T cell proliferation
Process	GO.0046719	2	8	9606	STAT1,IFIT1	STAT1,IFIT1	0.001	0.0104	regulation by virus of viral protein levels in host cell
Process	GO.0046907	14	1390	9606	EHD4,UNC93B1,NAPA,PML,DTX3L,RAB6A,CALR,TAP1,LMNA,ADAR,IFIT1,TAP2,HSPA8,ANKFY1	EHD4,UNC93B1,NAPA,PML,DTX3L,RAB6A,CALR,TAP1,LMNA,ADAR,IFIT1,TAP2,HSPA8,ANKFY1	0.0081	0.0494	intracellular transport
Process	GO.0046967	2	3	9606	TAP1,TAP2	TAP1,TAP2	0.00023	0.0034	cytosol to endoplasmic reticulum transport
Process	GO.0048384	2	17	9606	PML,SP100	PML,SP100	0.0038	0.0281	retinoic acid receptor signaling pathway
Process	GO.0048518	44	5459	9606	EHD4,UNC93B1,EIF2AK2,NMI,KRT1,TRIM21,IFIH1,PML,DTX3L,CALR,TRIM25,F3,PLAUR,RHOG,SP100,ANXA2,WARS,CALM1,ACTB,EPHA2,PARP9,STAT1,IFI16,LMNA,ADAR,FMR1,IFIT5,IFIT1,IFIT2,ELP1,HLA-E,ISG15,DDX58,TRIM22,PPP3CB,LGALS9,HLA-A,UBAP2L,HLA-B,PNPT1,HELZ2,PARP14,HSPA8,ANKFY1	EHD4,UNC93B1,EIF2AK2,NMI,KRT1,TRIM21,IFIH1,PML,DTX3L,CALR,TRIM25,F3,PLAUR,RHOG,SP100,ANXA2,WARS,CALM1,ACTB,EPHA2,PARP9,STAT1,IFI16,LMNA,ADAR,FMR1,IFIT5,IFIT1,IFIT2,IKBKAP,HLA-E,ISG15,DDX58,TRIM22,PPP3CB,LGALS9,HLA-A,UBAP2L,HLA-B,PNPT1,HELZ2,PARP14,HSPA8,ANKFY1	0.00014	0.0023	positive regulation of biological process
Process	GO.0048519	46	4953	9606	OAS3,EIF2AK2,NMI,KRT1,BST2,RYDEN,TRIM21,IFIH1,PML,UBE2L6,DTX3L,ISG20,CALR,TRIM25,UBA7,PLAUR,SP100,ANXA2,WARS,CALM1,EPHA2,PARP9,STAT1,IFI16,LMNA,ADAR,GBP1,FMR1,IFIT5,IFIT1,IFIT3,HLA-E,ISG15,DDX58,TRIM22,PPP3CB,LGALS9,CAST,HLA-A,MX1,HLA-B,PNPT1,PARP14,HSPA8,RNF213,IFITM2	OAS3,EIF2AK2,NMI,KRT1,BST2,C19orf66,TRIM21,IFIH1,PML,UBE2L6,DTX3L,ISG20,CALR,TRIM25,UBA7,PLAUR,SP100,ANXA2,WARS,CALM1,EPHA2,PARP9,STAT1,IFI16,LMNA,ADAR,GBP1,FMR1,IFIT5,IFIT1,IFIT3,HLA-E,ISG15,DDX58,TRIM22,PPP3CB,LGALS9,CAST,HLA-A,MX1,HLA-B,PNPT1,PARP14,HSPA8,RNF213,IFITM2	1.61e-06	4.48e-05	negative regulation of biological process
Process	GO.0048522	36	4898	9606	EHD4,EIF2AK2,NMI,TRIM21,IFIH1,PML,DTX3L,CALR,TRIM25,F3,PLAUR,RHOG,SP100,ANXA2,WARS,CALM1,PARP9,STAT1,IFI16,LMNA,FMR1,IFIT5,IFIT2,ELP1,HLA-E,ISG15,DDX58,TRIM22,PPP3CB,LGALS9,HLA-A,PNPT1,HELZ2,PARP14,HSPA8,ANKFY1	EHD4,EIF2AK2,NMI,TRIM21,IFIH1,PML,DTX3L,CALR,TRIM25,F3,PLAUR,RHOG,SP100,ANXA2,WARS,CALM1,PARP9,STAT1,IFI16,LMNA,FMR1,IFIT5,IFIT2,IKBKAP,HLA-E,ISG15,DDX58,TRIM22,PPP3CB,LGALS9,HLA-A,PNPT1,HELZ2,PARP14,HSPA8,ANKFY1	0.0047	0.0329	positive regulation of cellular process
Process	GO.0048525	17	93	9606	OAS3,EIF2AK2,BST2,RYDEN,TRIM21,PML,ISG20,TRIM25,SP100,STAT1,IFI16,ADAR,IFIT5,IFIT1,ISG15,MX1,IFITM2	OAS3,EIF2AK2,BST2,C19orf66,TRIM21,PML,ISG20,TRIM25,SP100,STAT1,IFI16,ADAR,IFIT5,IFIT1,ISG15,MX1,IFITM2	3.08e-21	3.88e-19	negative regulation of viral process
Process	GO.0048583	42	3882	9606	USP18,UNC93B1,EIF2AK2,NMI,KRT1,BST2,SAMHD1,IFIH1,PML,DTX3L,CALR,TRIM25,F3,PLAUR,RHOG,SP100,ANXA2,CALM1,ACTB,EPHA2,PARP9,STAT1,IFI16,LMNA,ADAR,GBP1,FMR1,IFIT5,IFIT1,HLA-C,HLA-E,DDX58,TRIM22,PPP3CB,LGALS9,TYMP,HLA-A,HLA-B,PNPT1,PARP14,HSPA8,RNF213	USP18,UNC93B1,EIF2AK2,NMI,KRT1,BST2,SAMHD1,IFIH1,PML,DTX3L,CALR,TRIM25,F3,PLAUR,RHOG,SP100,ANXA2,CALM1,ACTB,EPHA2,PARP9,STAT1,IFI16,LMNA,ADAR,GBP1,FMR1,IFIT5,IFIT1,HLA-C,HLA-E,DDX58,TRIM22,PPP3CB,LGALS9,TYMP,HLA-A,HLA-B,PNPT1,PARP14,HSPA8,RNF213	9.84e-08	3.27e-06	regulation of response to stimulus
Process	GO.0048584	24	2054	9606	UNC93B1,EIF2AK2,KRT1,IFIH1,PML,DTX3L,CALR,TRIM25,F3,PLAUR,CALM1,ACTB,PARP9,IFI16,FMR1,IFIT5,HLA-E,DDX58,TRIM22,PPP3CB,LGALS9,HLA-A,HLA-B,PARP14	UNC93B1,EIF2AK2,KRT1,IFIH1,PML,DTX3L,CALR,TRIM25,F3,PLAUR,CALM1,ACTB,PARP9,IFI16,FMR1,IFIT5,HLA-E,DDX58,TRIM22,PPP3CB,LGALS9,HLA-A,HLA-B,PARP14	4.51e-05	0.00086	positive regulation of response to stimulus
Process	GO.0048585	21	1483	9606	NMI,KRT1,BST2,CALR,PLAUR,ANXA2,CALM1,EPHA2,STAT1,IFI16,LMNA,ADAR,GBP1,IFIT1,HLA-E,PPP3CB,LGALS9,HLA-A,HLA-B,PARP14,RNF213	NMI,KRT1,BST2,CALR,PLAUR,ANXA2,CALM1,EPHA2,STAT1,IFI16,LMNA,ADAR,GBP1,IFIT1,HLA-E,PPP3CB,LGALS9,HLA-A,HLA-B,PARP14,RNF213	9.33e-06	0.00022	negative regulation of response to stimulus
Process	GO.0050691	6	39	9606	PML,DTX3L,PARP9,STAT1,IFIT1,DDX58	PML,DTX3L,PARP9,STAT1,IFIT1,DDX58	8.08e-08	2.72e-06	regulation of defense response to virus by host
Process	GO.0050707	5	174	9606	IFIH1,PML,GBP1,DDX58,LGALS9	IFIH1,PML,GBP1,DDX58,LGALS9	0.0019	0.0163	regulation of cytokine secretion
Process	GO.0050708	7	422	9606	IFIH1,PML,GBP1,HLA-E,DDX58,PPP3CB,LGALS9	IFIH1,PML,GBP1,HLA-E,DDX58,PPP3CB,LGALS9	0.0051	0.0349	regulation of protein secretion
Process	GO.0050714	5	240	9606	IFIH1,HLA-E,DDX58,PPP3CB,LGALS9	IFIH1,HLA-E,DDX58,PPP3CB,LGALS9	0.007	0.0447	positive regulation of protein secretion
Process	GO.0050776	22	873	9606	USP18,UNC93B1,NMI,KRT1,BST2,SAMHD1,IFIH1,CALM1,ACTB,PARP9,STAT1,IFI16,ADAR,GBP1,HLA-C,HLA-E,DDX58,PPP3CB,LGALS9,HLA-A,HLA-B,PARP14	USP18,UNC93B1,NMI,KRT1,BST2,SAMHD1,IFIH1,CALM1,ACTB,PARP9,STAT1,IFI16,ADAR,GBP1,HLA-C,HLA-E,DDX58,PPP3CB,LGALS9,HLA-A,HLA-B,PARP14	2.54e-10	1.19e-08	regulation of immune response
Process	GO.0050777	10	136	9606	NMI,BST2,IFI16,ADAR,HLA-E,PPP3CB,LGALS9,HLA-A,HLA-B,PARP14	NMI,BST2,IFI16,ADAR,HLA-E,PPP3CB,LGALS9,HLA-A,HLA-B,PARP14	2.44e-09	9.9e-08	negative regulation of immune response
Process	GO.0050778	11	589	9606	UNC93B1,KRT1,IFIH1,ACTB,PARP9,IFI16,HLA-E,DDX58,LGALS9,HLA-A,HLA-B	UNC93B1,KRT1,IFIH1,ACTB,PARP9,IFI16,HLA-E,DDX58,LGALS9,HLA-A,HLA-B	0.00016	0.0025	positive regulation of immune response
Process	GO.0050789	80	11116	9606	USP18,EHD4,UNC93B1,OAS3,LNPEP,EIF2AK2,NMI,SDF2L1,KRT1,BST2,RYDEN,TRIM21,SP110,LGALS3BP,SAMHD1,NAPA,IFIH1,PML,UBE2L6,OGFR,DTX3L,ISG20,STAT2,CALR,TRIM25,UBA7,MX2,F3,LIPA,PLAUR,RHOG,OAS2,SP100,EPB41L3,ANXA2,WARS,CALM1,ACTB,EPHA2,PARP9,STAT1,IFI16,LMNA,ADAR,GBP1,FMR1,GNG12,IFIT5,IFIT1,IFIT3,IFIT2,CISD1,ELP1,PSMB9,HLA-C,HLA-E,ISG15,DDX58,TRIM22,GOLM1,PPP3CB,LGALS9,TYMP,CAST,HLA-A,IRF9,MX1,UBAP2L,IFI35…	USP18,EHD4,UNC93B1,OAS3,LNPEP,EIF2AK2,NMI,SDF2L1,KRT1,BST2,C19orf66,TRIM21,SP110,LGALS3BP,SAMHD1,NAPA,IFIH1,PML,UBE2L6,OGFR,DTX3L,ISG20,STAT2,CALR,TRIM25,UBA7,MX2,F3,LIPA,PLAUR,RHOG,OAS2,SP100,EPB41L3,ANXA2,WARS,CALM1,ACTB,EPHA2,PARP9,STAT1,IFI16,LMNA,ADAR,GBP1,FMR1,GNG12,IFIT5,IFIT1,IFIT3,IFIT2,CISD1,IKBKAP,PSMB9,HLA-C,HLA-E,ISG15,DDX58,TRIM22,GOLM1,PPP3CB,LGALS9,TYMP,CAST,HLA-A,IRF9,MX1,UBAP2L,…	3.16e-08	1.11e-06	regulation of biological process
Process	GO.0050790	22	2249	9606	OAS3,EIF2AK2,BST2,NAPA,PML,DTX3L,F3,PLAUR,RHOG,ANXA2,WARS,CALM1,ACTB,EPHA2,PARP9,IFI16,ADAR,IFIT1,ELP1,PSMB9,LGALS9,CAST	OAS3,EIF2AK2,BST2,NAPA,PML,DTX3L,F3,PLAUR,RHOG,ANXA2,WARS,CALM1,ACTB,EPHA2,PARP9,IFI16,ADAR,IFIT1,IKBKAP,PSMB9,LGALS9,CAST	0.0012	0.0116	regulation of catalytic activity
Process	GO.0050792	20	174	9606	OAS3,EIF2AK2,BST2,RYDEN,TRIM21,PML,ISG20,TRIM25,SP100,STAT1,IFI16,ADAR,FMR1,IFIT5,IFIT1,ISG15,LGALS9,MX1,HSPA8,IFITM2	OAS3,EIF2AK2,BST2,C19orf66,TRIM21,PML,ISG20,TRIM25,SP100,STAT1,IFI16,ADAR,FMR1,IFIT5,IFIT1,ISG15,LGALS9,MX1,HSPA8,IFITM2	3.18e-21	3.88e-19	regulation of viral process
Process	GO.0050793	21	2416	9606	EIF2AK2,KRT1,PML,STAT2,CALR,F3,OAS2,SP100,EPB41L3,ANXA2,WARS,EPHA2,STAT1,LMNA,GBP1,FMR1,ISG15,LGALS9,TYMP,HLA-B,PNPT1	EIF2AK2,KRT1,PML,STAT2,CALR,F3,OAS2,SP100,EPB41L3,ANXA2,WARS,EPHA2,STAT1,LMNA,GBP1,FMR1,ISG15,LGALS9,TYMP,HLA-B,PNPT1	0.0063	0.0414	regulation of developmental process
Process	GO.0050794	72	10484	9606	USP18,EHD4,UNC93B1,OAS3,LNPEP,EIF2AK2,NMI,SDF2L1,KRT1,BST2,TRIM21,SP110,LGALS3BP,SAMHD1,NAPA,IFIH1,PML,OGFR,DTX3L,ISG20,STAT2,CALR,TRIM25,MX2,F3,PLAUR,RHOG,OAS2,SP100,EPB41L3,ANXA2,WARS,CALM1,ACTB,EPHA2,PARP9,STAT1,IFI16,LMNA,ADAR,GBP1,FMR1,GNG12,IFIT5,IFIT1,IFIT3,IFIT2,CISD1,ELP1,HLA-C,HLA-E,ISG15,DDX58,TRIM22,PPP3CB,LGALS9,TYMP,CAST,HLA-A,IRF9,MX1,IFI35,SP140L,HLA-B,PNPT1,HELZ2,PARP14,HSPA8,RAB…	USP18,EHD4,UNC93B1,OAS3,LNPEP,EIF2AK2,NMI,SDF2L1,KRT1,BST2,TRIM21,SP110,LGALS3BP,SAMHD1,NAPA,IFIH1,PML,OGFR,DTX3L,ISG20,STAT2,CALR,TRIM25,MX2,F3,PLAUR,RHOG,OAS2,SP100,EPB41L3,ANXA2,WARS,CALM1,ACTB,EPHA2,PARP9,STAT1,IFI16,LMNA,ADAR,GBP1,FMR1,GNG12,IFIT5,IFIT1,IFIT3,IFIT2,CISD1,IKBKAP,HLA-C,HLA-E,ISG15,DDX58,TRIM22,PPP3CB,LGALS9,TYMP,CAST,HLA-A,IRF9,MX1,IFI35,SP140L,HLA-B,PNPT1,HELZ2,PARP14,HSPA8,R…	1.34e-05	0.00029	regulation of cellular process
Process	GO.0050896	75	7824	9606	EHD4,UNC93B1,OAS3,LNPEP,EIF2AK2,NMI,SDF2L1,APOL2,KRT1,BST2,RYDEN,TRIM21,CMPK2,GMPR,LGALS3BP,SAMHD1,IFIH1,HERC6,PML,UBE2L6,OGFR,DTX3L,ISG20,RAB6A,STAT2,CALR,TRIM25,UBA7,MX2,F3,LIPA,PLAUR,RHOG,OAS2,SP100,ANXA2,TAP1,CALM1,ACTB,EPHA2,PARP9,STAT1,IFI16,LMNA,ADAR,GBP1,FMR1,GNG12,IFIT5,IFIT1,IFIT1B,IFIT3,IFIT2,ELP1,TAP2,HLA-C,HLA-E,ISG15,DDX58,TRIM22,CNP,PPP3CB,LGALS9,TYMP,HLA-A,IRF9,MX1,IFI35,HLA-B,PNP…	EHD4,UNC93B1,OAS3,LNPEP,EIF2AK2,NMI,SDF2L1,APOL2,KRT1,BST2,C19orf66,TRIM21,CMPK2,GMPR,LGALS3BP,SAMHD1,IFIH1,HERC6,PML,UBE2L6,OGFR,DTX3L,ISG20,RAB6A,STAT2,CALR,TRIM25,UBA7,MX2,F3,LIPA,PLAUR,RHOG,OAS2,SP100,ANXA2,TAP1,CALM1,ACTB,EPHA2,PARP9,STAT1,IFI16,LMNA,ADAR,GBP1,FMR1,GNG12,IFIT5,IFIT1,IFIT1B,IFIT3,IFIT2,IKBKAP,TAP2,HLA-C,HLA-E,ISG15,DDX58,TRIM22,CNP,PPP3CB,LGALS9,TYMP,HLA-A,IRF9,MX1,IFI35,HLA-…	3.4e-14	2.2e-12	response to stimulus
Process	GO.0051046	10	728	9606	NAPA,IFIH1,PML,OAS2,GBP1,FMR1,HLA-E,DDX58,PPP3CB,LGALS9	NAPA,IFIH1,PML,OAS2,GBP1,FMR1,HLA-E,DDX58,PPP3CB,LGALS9	0.0032	0.0248	regulation of secretion
Process	GO.0051049	21	1732	9606	EHD4,BST2,NAPA,IFIH1,PML,CALR,MX2,OAS2,SP100,ANXA2,CALM1,ACTB,GBP1,FMR1,HLA-E,DDX58,PPP3CB,LGALS9,HSPA8,RAB5C,ANKFY1	EHD4,BST2,NAPA,IFIH1,PML,CALR,MX2,OAS2,SP100,ANXA2,CALM1,ACTB,GBP1,FMR1,HLA-E,DDX58,PPP3CB,LGALS9,HSPA8,RAB5C,ANKFY1	9.02e-05	0.0016	regulation of transport
Process	GO.0051050	11	892	9606	IFIH1,CALR,ANXA2,CALM1,ACTB,FMR1,HLA-E,DDX58,PPP3CB,LGALS9,ANKFY1	IFIH1,CALR,ANXA2,CALM1,ACTB,FMR1,HLA-E,DDX58,PPP3CB,LGALS9,ANKFY1	0.0045	0.0321	positive regulation of transport
Process	GO.0051051	7	450	9606	BST2,PML,SP100,CALM1,GBP1,FMR1,LGALS9	BST2,PML,SP100,CALM1,GBP1,FMR1,LGALS9	0.0071	0.0447	negative regulation of transport
Process	GO.0051091	7	250	9606	EIF2AK2,TRIM21,TRIM25,SP100,DDX58,TRIM22,LGALS9	EIF2AK2,TRIM21,TRIM25,SP100,DDX58,TRIM22,LGALS9	0.00027	0.0036	positive regulation of DNA-binding transcription factor activity
Process	GO.0051092	4	142	9606	EIF2AK2,TRIM25,TRIM22,LGALS9	EIF2AK2,TRIM25,TRIM22,LGALS9	0.0057	0.0384	positive regulation of NF-kappaB transcription factor activity
Process	GO.0051098	10	356	9606	DTX3L,PLAUR,SP100,ANXA2,ACTB,PARP9,IFI16,FMR1,IFIT1,IFIT2	DTX3L,PLAUR,SP100,ANXA2,ACTB,PARP9,IFI16,FMR1,IFIT1,IFIT2	1.2e-05	0.00027	regulation of binding
Process	GO.0051099	5	172	9606	DTX3L,PLAUR,ANXA2,PARP9,FMR1	DTX3L,PLAUR,ANXA2,PARP9,FMR1	0.0018	0.0158	positive regulation of binding
Process	GO.0051100	5	161	9606	SP100,ACTB,IFI16,IFIT1,IFIT2	SP100,ACTB,IFI16,IFIT1,IFIT2	0.0013	0.0125	negative regulation of binding
Process	GO.0051128	20	2306	9606	EHD4,EIF2AK2,BST2,NAPA,PML,OGFR,STAT2,CALR,PLAUR,RHOG,EPB41L3,ANXA2,WARS,EPHA2,LMNA,GBP1,FMR1,HSPA8,RAB5C,ANKFY1	EHD4,EIF2AK2,BST2,NAPA,PML,OGFR,STAT2,CALR,PLAUR,RHOG,EPB41L3,ANXA2,WARS,EPHA2,LMNA,GBP1,FMR1,HSPA8,RAB5C,ANKFY1	0.008	0.0491	regulation of cellular component organization
Process	GO.0051171	42	5827	9606	EHD4,OAS3,EIF2AK2,NMI,BST2,TRIM21,SP110,PML,DTX3L,STAT2,CALR,TRIM25,F3,PLAUR,RHOG,SP100,ANXA2,WARS,CALM1,ACTB,EPHA2,PARP9,STAT1,IFI16,LMNA,ADAR,GBP1,FMR1,ELP1,PSMB9,ISG15,DDX58,TRIM22,PPP3CB,LGALS9,CAST,IRF9,SP140L,PNPT1,HELZ2,PARP14,HSPA8	EHD4,OAS3,EIF2AK2,NMI,BST2,TRIM21,SP110,PML,DTX3L,STAT2,CALR,TRIM25,F3,PLAUR,RHOG,SP100,ANXA2,WARS,CALM1,ACTB,EPHA2,PARP9,STAT1,IFI16,LMNA,ADAR,GBP1,FMR1,IKBKAP,PSMB9,ISG15,DDX58,TRIM22,PPP3CB,LGALS9,CAST,IRF9,SP140L,PNPT1,HELZ2,PARP14,HSPA8	0.0026	0.0216	regulation of nitrogen compound metabolic process
Process	GO.0051172	23	2307	9606	EIF2AK2,NMI,BST2,TRIM21,PML,DTX3L,CALR,PLAUR,SP100,ANXA2,WARS,CALM1,PARP9,STAT1,IFI16,ADAR,GBP1,FMR1,ISG15,TRIM22,CAST,PARP14,HSPA8	EIF2AK2,NMI,BST2,TRIM21,PML,DTX3L,CALR,PLAUR,SP100,ANXA2,WARS,CALM1,PARP9,STAT1,IFI16,ADAR,GBP1,FMR1,ISG15,TRIM22,CAST,PARP14,HSPA8	0.00068	0.0075	negative regulation of nitrogen compound metabolic process
Process	GO.0051179	38	5233	9606	EHD4,UNC93B1,APOL2,KRT1,BST2,LGALS3BP,NAPA,PML,DTX3L,RAB6A,CALR,MX2,PLAUR,RHOG,SP100,EPB41L3,ANXA2,TAP1,CALM1,ACTB,EPHA2,PARP9,LMNA,ADAR,GBP1,FMR1,IFIT1,TAP2,HLA-C,CNP,PPP3CB,HLA-A,HLA-B,PNPT1,TAPBP,HSPA8,RAB5C,ANKFY1	EHD4,UNC93B1,APOL2,KRT1,BST2,LGALS3BP,NAPA,PML,DTX3L,RAB6A,CALR,MX2,PLAUR,RHOG,SP100,EPB41L3,ANXA2,TAP1,CALM1,ACTB,EPHA2,PARP9,LMNA,ADAR,GBP1,FMR1,IFIT1,TAP2,HLA-C,CNP,PPP3CB,HLA-A,HLA-B,PNPT1,TAPBP,HSPA8,RAB5C,ANKFY1	0.0043	0.031	localization
Process	GO.0051223	9	622	9606	IFIH1,PML,SP100,GBP1,HLA-E,DDX58,PPP3CB,LGALS9,HSPA8	IFIH1,PML,SP100,GBP1,HLA-E,DDX58,PPP3CB,LGALS9,HSPA8	0.0037	0.0275	regulation of protein transport
Process	GO.0051235	4	150	9606	PML,CALR,SP100,EPB41L3	PML,CALR,SP100,EPB41L3	0.0069	0.0439	maintenance of location
Process	GO.0051239	31	2788	9606	EIF2AK2,NMI,KRT1,BST2,TRIM21,IFIH1,PML,UBE2L6,CALR,TRIM25,UBA7,F3,PLAUR,OAS2,SP100,ANXA2,WARS,CALM1,EPHA2,STAT1,IFI16,LMNA,GBP1,FMR1,HLA-E,ISG15,DDX58,LGALS9,TYMP,HLA-A,HLA-B	EIF2AK2,NMI,KRT1,BST2,TRIM21,IFIH1,PML,UBE2L6,CALR,TRIM25,UBA7,F3,PLAUR,OAS2,SP100,ANXA2,WARS,CALM1,EPHA2,STAT1,IFI16,LMNA,GBP1,FMR1,HLA-E,ISG15,DDX58,LGALS9,TYMP,HLA-A,HLA-B	6.26e-06	0.00016	regulation of multicellular organismal process
Process	GO.0051241	18	1098	9606	NMI,KRT1,BST2,IFIH1,PML,UBE2L6,CALR,TRIM25,UBA7,PLAUR,SP100,ANXA2,STAT1,LMNA,GBP1,ISG15,DDX58,LGALS9	NMI,KRT1,BST2,IFIH1,PML,UBE2L6,CALR,TRIM25,UBA7,PLAUR,SP100,ANXA2,STAT1,LMNA,GBP1,ISG15,DDX58,LGALS9	6.59e-06	0.00016	negative regulation of multicellular organismal process
Process	GO.0051246	27	2668	9606	EHD4,EIF2AK2,NMI,BST2,TRIM21,PML,DTX3L,STAT2,CALR,F3,PLAUR,ANXA2,WARS,CALM1,ACTB,EPHA2,PARP9,IFI16,ADAR,GBP1,FMR1,ELP1,PSMB9,ISG15,LGALS9,CAST,PARP14	EHD4,EIF2AK2,NMI,BST2,TRIM21,PML,DTX3L,STAT2,CALR,F3,PLAUR,ANXA2,WARS,CALM1,ACTB,EPHA2,PARP9,IFI16,ADAR,GBP1,FMR1,IKBKAP,PSMB9,ISG15,LGALS9,CAST,PARP14	0.00016	0.0025	regulation of protein metabolic process
Process	GO.0051248	18	1075	9606	EIF2AK2,NMI,BST2,TRIM21,PML,DTX3L,CALR,PLAUR,ANXA2,WARS,CALM1,IFI16,ADAR,GBP1,FMR1,ISG15,CAST,PARP14	EIF2AK2,NMI,BST2,TRIM21,PML,DTX3L,CALR,PLAUR,ANXA2,WARS,CALM1,IFI16,ADAR,GBP1,FMR1,ISG15,CAST,PARP14	4.94e-06	0.00013	negative regulation of protein metabolic process
Process	GO.0051259	10	512	9606	EHD4,KRT1,TRIM21,SAMHD1,ANXA2,GBP1,TRIM22,HLA-A,PNPT1,RNF213	EHD4,KRT1,TRIM21,SAMHD1,ANXA2,GBP1,TRIM22,HLA-A,PNPT1,RNF213	0.00023	0.0034	protein complex oligomerization
Process	GO.0051262	4	157	9606	KRT1,SAMHD1,ANXA2,HLA-A	KRT1,SAMHD1,ANXA2,HLA-A	0.008	0.0492	protein tetramerization
Process	GO.0051290	3	52	9606	KRT1,ANXA2,HLA-A	KRT1,ANXA2,HLA-A	0.0025	0.0203	protein heterotetramerization
Process	GO.0051336	15	1238	9606	OAS3,EIF2AK2,BST2,NAPA,PML,F3,PLAUR,RHOG,CALM1,EPHA2,IFI16,IFIT1,PSMB9,LGALS9,CAST	OAS3,EIF2AK2,BST2,NAPA,PML,F3,PLAUR,RHOG,CALM1,EPHA2,IFI16,IFIT1,PSMB9,LGALS9,CAST	0.0011	0.0106	regulation of hydrolase activity
Process	GO.0051457	2	22	9606	PML,SP100	PML,SP100	0.0061	0.0404	maintenance of protein location in nucleus
Process	GO.0051603	10	532	9606	USP18,SDF2L1,PML,UBE2L6,DTX3L,TRIM25,UBA7,PSMB9,ISG15,RNF213	USP18,SDF2L1,PML,UBE2L6,DTX3L,TRIM25,UBA7,PSMB9,ISG15,RNF213	0.00031	0.0041	proteolysis involved in cellular protein catabolic process
Process	GO.0051607	30	181	9606	UNC93B1,OAS3,EIF2AK2,BST2,RYDEN,SAMHD1,IFIH1,PML,DTX3L,ISG20,STAT2,TRIM25,MX2,OAS2,PARP9,STAT1,IFI16,ADAR,GBP1,IFIT5,IFIT1,IFIT1B,IFIT3,IFIT2,ISG15,DDX58,TRIM22,IRF9,MX1,IFITM2	UNC93B1,OAS3,EIF2AK2,BST2,C19orf66,SAMHD1,IFIH1,PML,DTX3L,ISG20,STAT2,TRIM25,MX2,OAS2,PARP9,STAT1,IFI16,ADAR,GBP1,IFIT5,IFIT1,IFIT1B,IFIT3,IFIT2,ISG15,DDX58,TRIM22,IRF9,MX1,IFITM2	3.7e-36	8.86e-33	defense response to virus
Process	GO.0051704	55	2222	9606	UNC93B1,OAS3,LNPEP,EIF2AK2,APOL2,BST2,RYDEN,CMPK2,SP110,SAMHD1,IFIH1,HERC6,PML,DTX3L,ISG20,RAB6A,STAT2,CALR,TRIM25,MX2,OAS2,SP100,ANXA2,TAP1,CALM1,EPHA2,PARP9,STAT1,IFI16,ADAR,GBP1,FMR1,GNG12,IFIT5,IFIT1,IFIT1B,IFIT3,IFIT2,PSMB9,TAP2,HLA-C,HLA-E,ISG15,DDX58,TRIM22,CNP,PPP3CB,LGALS9,HLA-A,IRF9,MX1,UBAP2L,HLA-B,HSPA8,IFITM2	UNC93B1,OAS3,LNPEP,EIF2AK2,APOL2,BST2,C19orf66,CMPK2,SP110,SAMHD1,IFIH1,HERC6,PML,DTX3L,ISG20,RAB6A,STAT2,CALR,TRIM25,MX2,OAS2,SP100,ANXA2,TAP1,CALM1,EPHA2,PARP9,STAT1,IFI16,ADAR,GBP1,FMR1,GNG12,IFIT5,IFIT1,IFIT1B,IFIT3,IFIT2,PSMB9,TAP2,HLA-C,HLA-E,ISG15,DDX58,TRIM22,CNP,PPP3CB,LGALS9,HLA-A,IRF9,MX1,UBAP2L,HLA-B,HSPA8,IFITM2	3.31e-27	5.65e-25	multi-organism process
Process	GO.0051707	39	835	9606	UNC93B1,OAS3,EIF2AK2,BST2,RYDEN,CMPK2,SAMHD1,IFIH1,HERC6,PML,DTX3L,ISG20,STAT2,TRIM25,MX2,OAS2,PARP9,STAT1,IFI16,ADAR,GBP1,FMR1,GNG12,IFIT5,IFIT1,IFIT1B,IFIT3,IFIT2,HLA-E,ISG15,DDX58,TRIM22,CNP,LGALS9,HLA-A,IRF9,MX1,HLA-B,IFITM2	UNC93B1,OAS3,EIF2AK2,BST2,C19orf66,CMPK2,SAMHD1,IFIH1,HERC6,PML,DTX3L,ISG20,STAT2,TRIM25,MX2,OAS2,PARP9,STAT1,IFI16,ADAR,GBP1,FMR1,GNG12,IFIT5,IFIT1,IFIT1B,IFIT3,IFIT2,HLA-E,ISG15,DDX58,TRIM22,CNP,LGALS9,HLA-A,IRF9,MX1,HLA-B,IFITM2	8.7e-28	1.73e-25	response to other organism
Process	GO.0051716	59	6212	9606	EHD4,UNC93B1,OAS3,LNPEP,EIF2AK2,NMI,SDF2L1,KRT1,BST2,TRIM21,CMPK2,LGALS3BP,SAMHD1,IFIH1,PML,UBE2L6,OGFR,DTX3L,ISG20,STAT2,CALR,TRIM25,UBA7,MX2,F3,PLAUR,RHOG,OAS2,SP100,ANXA2,CALM1,ACTB,EPHA2,PARP9,STAT1,IFI16,LMNA,ADAR,GBP1,FMR1,GNG12,IFIT1,IFIT3,IFIT2,HLA-C,HLA-E,ISG15,DDX58,TRIM22,PPP3CB,LGALS9,HLA-A,IRF9,MX1,IFI35,HLA-B,PNPT1,HSPA8,IFITM2	EHD4,UNC93B1,OAS3,LNPEP,EIF2AK2,NMI,SDF2L1,KRT1,BST2,TRIM21,CMPK2,LGALS3BP,SAMHD1,IFIH1,PML,UBE2L6,OGFR,DTX3L,ISG20,STAT2,CALR,TRIM25,UBA7,MX2,F3,PLAUR,RHOG,OAS2,SP100,ANXA2,CALM1,ACTB,EPHA2,PARP9,STAT1,IFI16,LMNA,ADAR,GBP1,FMR1,GNG12,IFIT1,IFIT3,IFIT2,HLA-C,HLA-E,ISG15,DDX58,TRIM22,PPP3CB,LGALS9,HLA-A,IRF9,MX1,IFI35,HLA-B,PNPT1,HSPA8,IFITM2	2.33e-09	9.59e-08	cellular response to stimulus
Process	GO.0051817	5	107	9606	EIF2AK2,ANXA2,CALM1,FMR1,HSPA8	EIF2AK2,ANXA2,CALM1,FMR1,HSPA8	0.00022	0.0033	modification of morphology or physiology of other organism involved in symbiotic interaction
Process	GO.0051851	4	71	9606	ANXA2,CALM1,FMR1,HSPA8	ANXA2,CALM1,FMR1,HSPA8	0.0005	0.0058	modification by host of symbiont morphology or physiology
Process	GO.0051865	3	59	9606	TRIM21,DTX3L,RNF213	TRIM21,DTX3L,RNF213	0.0035	0.0262	protein autoubiquitination
Process	GO.0051969	2	16	9606	FMR1,TYMP	FMR1,TYMP	0.0034	0.0262	regulation of transmission of nerve impulse
Process	GO.0052548	8	393	9606	BST2,PML,F3,PLAUR,IFI16,PSMB9,LGALS9,CAST	BST2,PML,F3,PLAUR,IFI16,PSMB9,LGALS9,CAST	0.00078	0.0083	regulation of endopeptidase activity
Process	GO.0060255	44	6072	9606	EHD4,OAS3,EIF2AK2,NMI,BST2,TRIM21,SP110,PML,DTX3L,STAT2,CALR,TRIM25,F3,PLAUR,RHOG,SP100,ANXA2,WARS,CALM1,ACTB,EPHA2,PARP9,STAT1,IFI16,LMNA,ADAR,GBP1,FMR1,ELP1,PSMB9,ISG15,DDX58,TRIM22,PPP3CB,LGALS9,CAST,IRF9,UBAP2L,SP140L,PNPT1,TAPBP,HELZ2,PARP14,HSPA8	EHD4,OAS3,EIF2AK2,NMI,BST2,TRIM21,SP110,PML,DTX3L,STAT2,CALR,TRIM25,F3,PLAUR,RHOG,SP100,ANXA2,WARS,CALM1,ACTB,EPHA2,PARP9,STAT1,IFI16,LMNA,ADAR,GBP1,FMR1,IKBKAP,PSMB9,ISG15,DDX58,TRIM22,PPP3CB,LGALS9,CAST,IRF9,UBAP2L,SP140L,PNPT1,TAPBP,HELZ2,PARP14,HSPA8	0.0017	0.0153	regulation of macromolecule metabolic process
Process	GO.0060333	15	69	9606	OAS3,NMI,TRIM21,PML,TRIM25,OAS2,SP100,STAT1,GBP1,HLA-C,HLA-E,TRIM22,HLA-A,IRF9,HLA-B	OAS3,NMI,TRIM21,PML,TRIM25,OAS2,SP100,STAT1,GBP1,HLA-C,HLA-E,TRIM22,HLA-A,IRF9,HLA-B	7.68e-20	7.19e-18	interferon-gamma-mediated signaling pathway
Process	GO.0060334	3	26	9606	PARP9,STAT1,PARP14	PARP9,STAT1,PARP14	0.00038	0.0047	regulation of interferon-gamma-mediated signaling pathway
Process	GO.0060337	22	65	9606	OAS3,BST2,SAMHD1,ISG20,STAT2,MX2,OAS2,SP100,STAT1,ADAR,IFIT1,IFIT3,IFIT2,HLA-C,HLA-E,ISG15,HLA-A,IRF9,MX1,IFI35,HLA-B,IFITM2	OAS3,BST2,SAMHD1,ISG20,STAT2,MX2,OAS2,SP100,STAT1,ADAR,IFIT1,IFIT3,IFIT2,HLA-C,HLA-E,ISG15,HLA-A,IRF9,MX1,IFI35,HLA-B,IFITM2	1.89e-32	1.13e-29	type I interferon signaling pathway
Process	GO.0060338	2	26	9606	USP18,ADAR	USP18,ADAR	0.0082	0.0497	regulation of type I interferon-mediated signaling pathway
Process	GO.0060341	16	766	9606	NAPA,PML,DTX3L,MX2,RHOG,SP100,ANXA2,CALM1,ACTB,EPHA2,PARP9,LMNA,GBP1,FMR1,PPP3CB,LGALS9	NAPA,PML,DTX3L,MX2,RHOG,SP100,ANXA2,CALM1,ACTB,EPHA2,PARP9,LMNA,GBP1,FMR1,PPP3CB,LGALS9	1.14e-06	3.32e-05	regulation of cellular localization
Process	GO.0060444	2	21	9606	PML,EPHA2	PML,EPHA2	0.0056	0.0379	branching involved in mammary gland duct morphogenesis
Process	GO.0060627	8	480	9606	EHD4,NAPA,CALR,ANXA2,FMR1,LGALS9,RAB5C,ANKFY1	EHD4,NAPA,CALR,ANXA2,FMR1,LGALS9,RAB5C,ANKFY1	0.0027	0.0218	regulation of vesicle-mediated transport
Process	GO.0060759	7	162	9606	USP18,IFIH1,PARP9,STAT1,ADAR,DDX58,PARP14	USP18,IFIH1,PARP9,STAT1,ADAR,DDX58,PARP14	1.92e-05	0.00041	regulation of response to cytokine stimulus
Process	GO.0060760	4	52	9606	IFIH1,PARP9,DDX58,PARP14	IFIH1,PARP9,DDX58,PARP14	0.00016	0.0025	positive regulation of response to cytokine stimulus
Process	GO.0061024	14	729	9606	NAPA,CALR,MX2,EPB41L3,ANXA2,TAP1,ACTB,LMNA,TAP2,CNP,MX1,TAPBP,HSPA8,ANKFY1	NAPA,CALR,MX2,EPB41L3,ANXA2,TAP1,ACTB,LMNA,TAP2,CNP,MX1,TAPBP,HSPA8,ANKFY1	1.45e-05	0.00032	membrane organization
Process	GO.0061025	8	170	9606	NAPA,CALR,MX2,TAP1,TAP2,MX1,TAPBP,ANKFY1	NAPA,CALR,MX2,TAP1,TAP2,MX1,TAPBP,ANKFY1	2.59e-06	6.74e-05	membrane fusion
Process	GO.0061484	2	4	9606	ADAR,UBAP2L	ADAR,UBAP2L	0.00035	0.0045	hematopoietic stem cell homeostasis
Process	GO.0061635	2	9	9606	TAPBP,HSPA8	TAPBP,HSPA8	0.0013	0.0123	regulation of protein complex stability
Process	GO.0065003	19	1514	9606	EHD4,KRT1,TRIM21,SAMHD1,NAPA,PML,CALR,PSMG1,MX2,ANXA2,ADAR,GBP1,ELP1,TRIM22,HLA-A,MX1,PNPT1,TAPBP,RNF213	EHD4,KRT1,TRIM21,SAMHD1,NAPA,PML,CALR,PSMG1,MX2,ANXA2,ADAR,GBP1,IKBKAP,TRIM22,HLA-A,MX1,PNPT1,TAPBP,RNF213	0.00013	0.0022	protein-containing complex assembly
Process	GO.0065007	81	11740	9606	USP18,EHD4,UNC93B1,OAS3,LNPEP,EIF2AK2,NMI,SDF2L1,KRT1,BST2,RYDEN,TRIM21,SP110,LGALS3BP,SAMHD1,NAPA,IFIH1,PML,UBE2L6,OGFR,DTX3L,ISG20,STAT2,CALR,TRIM25,UBA7,MX2,F3,LIPA,PLAUR,RHOG,OAS2,SP100,EPB41L3,ANXA2,WARS,CALM1,ACTB,EPHA2,PARP9,STAT1,IFI16,LMNA,ADAR,GBP1,FMR1,GNG12,IFIT5,IFIT1,IFIT3,IFIT2,CISD1,ELP1,PSMB9,HLA-C,HLA-E,ISG15,DDX58,TRIM22,GOLM1,CNP,PPP3CB,LGALS9,TYMP,CAST,HLA-A,IRF9,MX1,UBAP2L,I…	USP18,EHD4,UNC93B1,OAS3,LNPEP,EIF2AK2,NMI,SDF2L1,KRT1,BST2,C19orf66,TRIM21,SP110,LGALS3BP,SAMHD1,NAPA,IFIH1,PML,UBE2L6,OGFR,DTX3L,ISG20,STAT2,CALR,TRIM25,UBA7,MX2,F3,LIPA,PLAUR,RHOG,OAS2,SP100,EPB41L3,ANXA2,WARS,CALM1,ACTB,EPHA2,PARP9,STAT1,IFI16,LMNA,ADAR,GBP1,FMR1,GNG12,IFIT5,IFIT1,IFIT3,IFIT2,CISD1,IKBKAP,PSMB9,HLA-C,HLA-E,ISG15,DDX58,TRIM22,GOLM1,CNP,PPP3CB,LGALS9,TYMP,CAST,HLA-A,IRF9,MX1,UBA…	2.19e-07	6.97e-06	biological regulation
Process	GO.0065009	30	3322	9606	OAS3,EIF2AK2,BST2,TRIM21,NAPA,PML,DTX3L,TRIM25,F3,PLAUR,RHOG,SP100,ANXA2,WARS,CALM1,ACTB,EPHA2,PARP9,IFI16,ADAR,FMR1,IFIT1,IFIT2,ELP1,PSMB9,DDX58,TRIM22,LGALS9,TYMP,CAST	OAS3,EIF2AK2,BST2,TRIM21,NAPA,PML,DTX3L,TRIM25,F3,PLAUR,RHOG,SP100,ANXA2,WARS,CALM1,ACTB,EPHA2,PARP9,IFI16,ADAR,FMR1,IFIT1,IFIT2,IKBKAP,PSMB9,DDX58,TRIM22,LGALS9,TYMP,CAST	0.00045	0.0055	regulation of molecular function
Process	GO.0070206	3	56	9606	TRIM21,TRIM22,PNPT1	TRIM21,TRIM22,PNPT1	0.003	0.0241	protein trimerization
Process	GO.0070647	15	945	9606	USP18,LNPEP,TRIM21,IFIH1,HERC6,UBE2L6,DTX3L,TRIM25,UBA7,ACTB,PSMB9,DDX58,TRIM22,HLA-A,RNF213	USP18,LNPEP,TRIM21,IFIH1,HERC6,UBE2L6,DTX3L,TRIM25,UBA7,ACTB,PSMB9,DDX58,TRIM22,HLA-A,RNF213	6.15e-05	0.0011	protein modification by small protein conjugation or removal
Process	GO.0070887	46	2672	9606	EHD4,OAS3,EIF2AK2,NMI,SDF2L1,BST2,TRIM21,CMPK2,SAMHD1,IFIH1,PML,ISG20,STAT2,CALR,TRIM25,MX2,F3,RHOG,OAS2,SP100,ANXA2,ACTB,EPHA2,STAT1,LMNA,ADAR,GBP1,FMR1,IFIT1,IFIT3,IFIT2,HLA-C,HLA-E,ISG15,DDX58,TRIM22,PPP3CB,LGALS9,HLA-A,IRF9,MX1,IFI35,HLA-B,PNPT1,HSPA8,IFITM2	EHD4,OAS3,EIF2AK2,NMI,SDF2L1,BST2,TRIM21,CMPK2,SAMHD1,IFIH1,PML,ISG20,STAT2,CALR,TRIM25,MX2,F3,RHOG,OAS2,SP100,ANXA2,ACTB,EPHA2,STAT1,LMNA,ADAR,GBP1,FMR1,IFIT1,IFIT3,IFIT2,HLA-C,HLA-E,ISG15,DDX58,TRIM22,PPP3CB,LGALS9,HLA-A,IRF9,MX1,IFI35,HLA-B,PNPT1,HSPA8,IFITM2	9.84e-16	6.92e-14	cellular response to chemical stimulus
Process	GO.0071310	42	2219	9606	EHD4,OAS3,EIF2AK2,NMI,SDF2L1,BST2,TRIM21,CMPK2,SAMHD1,IFIH1,PML,ISG20,STAT2,CALR,TRIM25,MX2,F3,OAS2,SP100,ANXA2,ACTB,STAT1,LMNA,ADAR,GBP1,IFIT1,IFIT3,IFIT2,HLA-C,HLA-E,ISG15,DDX58,TRIM22,LGALS9,HLA-A,IRF9,MX1,IFI35,HLA-B,PNPT1,HSPA8,IFITM2	EHD4,OAS3,EIF2AK2,NMI,SDF2L1,BST2,TRIM21,CMPK2,SAMHD1,IFIH1,PML,ISG20,STAT2,CALR,TRIM25,MX2,F3,OAS2,SP100,ANXA2,ACTB,STAT1,LMNA,ADAR,GBP1,IFIT1,IFIT3,IFIT2,HLA-C,HLA-E,ISG15,DDX58,TRIM22,LGALS9,HLA-A,IRF9,MX1,IFI35,HLA-B,PNPT1,HSPA8,IFITM2	1.39e-15	9.49e-14	cellular response to organic substance
Process	GO.0071345	33	953	9606	OAS3,NMI,BST2,TRIM21,SAMHD1,PML,ISG20,STAT2,TRIM25,MX2,F3,OAS2,SP100,ANXA2,STAT1,ADAR,GBP1,IFIT1,IFIT3,IFIT2,HLA-C,HLA-E,ISG15,TRIM22,LGALS9,HLA-A,IRF9,MX1,IFI35,HLA-B,PNPT1,HSPA8,IFITM2	OAS3,NMI,BST2,TRIM21,SAMHD1,PML,ISG20,STAT2,TRIM25,MX2,F3,OAS2,SP100,ANXA2,STAT1,ADAR,GBP1,IFIT1,IFIT3,IFIT2,HLA-C,HLA-E,ISG15,TRIM22,LGALS9,HLA-A,IRF9,MX1,IFI35,HLA-B,PNPT1,HSPA8,IFITM2	2.11e-19	1.8e-17	cellular response to cytokine stimulus
Process	GO.0071346	16	155	9606	OAS3,NMI,TRIM21,PML,TRIM25,OAS2,SP100,STAT1,GBP1,HLA-C,HLA-E,TRIM22,LGALS9,HLA-A,IRF9,HLA-B	OAS3,NMI,TRIM21,PML,TRIM25,OAS2,SP100,STAT1,GBP1,HLA-C,HLA-E,TRIM22,LGALS9,HLA-A,IRF9,HLA-B	1.91e-16	1.47e-14	cellular response to interferon-gamma
Process	GO.0071359	4	50	9606	IFIH1,ADAR,IFIT1,DDX58	IFIH1,ADAR,IFIT1,DDX58	0.00014	0.0023	cellular response to dsRNA
Process	GO.0071360	3	15	9606	IFIH1,IFIT1,DDX58	IFIH1,IFIT1,DDX58	8.73e-05	0.0015	cellular response to exogenous dsRNA
[truncated: 82 more rows]

## Sheet: Astrocytes_Normal_DOWN
category	term	number_of_genes	number_of_genes_in_background	ncbiTaxonId	inputGenes	preferredNames	p_value	fdr	description
Component	GO.0000145	2	16	9606	EXOC6B,EXOC5	EXOC6B,EXOC5	0.0056	0.042	exocyst
Component	GO.0000164	2	11	9606	PPP1CA,PPP1CB	PPP1CA,PPP1CB	0.0029	0.0278	protein phosphatase type 1 complex
Component	GO.0005577	2	8	9606	THBS1,FN1	THBS1,FN1	0.0017	0.0173	fibrinogen complex
Component	GO.0005604	4	91	9606	FBLN1,FN1,HSPG2,LOXL2	FBLN1,FN1,HSPG2,LOXL2	0.0031	0.0283	basement membrane
[truncated: 413 more rows]

## Sheet: GBM5522_UP
GBM 5522 has defective response to IFNs and no proteins have passed statistical criteria.
[truncated: 1 more rows]

[truncated: 7 more sheets: GBM5522_DOWN, GBM4114-UP, GBM4114-DOWN, intact_GBM_cohort_IFNa-to-Ctrl _UP, intact_GBM_cohort_IFNa-to-Ctrl _DOWN, intact_GBM_cohort_IFNb-to-Ctrl _UP, Intact_GBM_cohort_IFNb-to-Ctrl _DOWN]
