# Supplementary material for: Multi-Omics Analysis of Glioblastoma Cells’ Sensitivity to Oncolytic Viruses
Source: Cancers (Basel). 2021 Oct 20;13(21):5268. doi: 10.3390/cancers13215268 (PMC8582528; doi:10.3390/cancers13215268)
Supplement: Supplementary file 1 [file cancers-13-05268-s001.zip › Table_S7a.xlsx]

## Sheet: GBM4114
Spearman	QEHF2_06950_JB__4114_K__NSAF	QEHF2_06972_JB__4114_K__NSAF	QEHF2_06935_JB__4114_K__NSAF	QEHF2_06981_JB__4114_a__NSAF	QEHF2_06990_JB__4114_a__NSAF	QEHF2_07001_JB__4114_K__NSAF	QEHF2_06973_JB__4114_K__NSAF	QEHF2_07000_JB__4114_K__NSAF	QEHF2_06991_JB__4114_a__NSAF	QEHF2_06976_JB__4114_a__NSAF	QEHF2_06934_JB__4114_K__NSAF	QEHF2_06995_JB__4114_a__NSAF	QEHF2_06977_JB__4114_a__NSAF	QEHF2_06980_JB__4114_a__NSAF	QEHF2_06951_JB__4114_K__NSAF	QEHF2_06994_JB__4114_a__NSAF
QEHF2_06950_JB__4114_K__NSAF		0.843782	0.848722	0.835825	0.853938	0.8428	0.845163	0.843628	0.850472	0.757746	0.850742	0.842412	0.763782	0.837119	0.89758	0.839481
QEHF2_06972_JB__4114_K__NSAF	0.843782		0.83656	0.827318	0.878826	0.889974	0.912486	0.892389	0.869084	0.758966	0.844602	0.874295	0.757972	0.827567	0.844387	0.872348
QEHF2_06935_JB__4114_K__NSAF	0.848722	0.83656		0.827691	0.837687	0.828443	0.846936	0.821243	0.82861	0.727499	0.882335	0.828675	0.740914	0.835709	0.851122	0.835577
QEHF2_06981_JB__4114_a__NSAF	0.835825	0.827318	0.827691		0.83462	0.821517	0.82323	0.817879	0.830999	0.74796	0.842554	0.82	0.752232	0.907468	0.845495	0.818537
QEHF2_06990_JB__4114_a__NSAF	0.853938	0.878826	0.837687	0.83462		0.867489	0.876122	0.868301	0.917355	0.769519	0.846467	0.866525	0.769415	0.833438	0.862122	0.874969
QEHF2_07001_JB__4114_K__NSAF	0.8428	0.889974	0.828443	0.821517	0.867489		0.886915	0.912843	0.86798	0.743085	0.833543	0.890352	0.744195	0.827009	0.839109	0.881595
QEHF2_06973_JB__4114_K__NSAF	0.845163	0.912486	0.846936	0.82323	0.876122	0.886915		0.891086	0.876198	0.746589	0.845889	0.883156	0.754902	0.827424	0.849538	0.874808
QEHF2_07000_JB__4114_K__NSAF	0.843628	0.892389	0.821243	0.817879	0.868301	0.912843	0.891086		0.86935	0.741112	0.833542	0.883574	0.748019	0.828806	0.841971	0.874802
QEHF2_06991_JB__4114_a__NSAF	0.850472	0.869084	0.82861	0.830999	0.917355	0.86798	0.876198	0.86935		0.761043	0.842498	0.871423	0.763734	0.829875	0.857688	0.869738
QEHF2_06976_JB__4114_a__NSAF	0.757746	0.758966	0.727499	0.74796	0.769519	0.743085	0.746589	0.741112	0.761043		0.741244	0.74225	0.909174	0.748711	0.76324	0.744991
QEHF2_06934_JB__4114_K__NSAF	0.850742	0.844602	0.882335	0.842554	0.846467	0.833543	0.845889	0.833542	0.842498	0.741244		0.828897	0.745562	0.845351	0.860735	0.823105
QEHF2_06995_JB__4114_a__NSAF	0.842412	0.874295	0.828675	0.82	0.866525	0.890352	0.883156	0.883574	0.871423	0.74225	0.828897		0.7496	0.828861	0.848965	0.901056
QEHF2_06977_JB__4114_a__NSAF	0.763782	0.757972	0.740914	0.752232	0.769415	0.744195	0.754902	0.748019	0.763734	0.909174	0.745562	0.7496		0.745569	0.772027	0.747929
QEHF2_06980_JB__4114_a__NSAF	0.837119	0.827567	0.835709	0.907468	0.833438	0.827009	0.827424	0.828806	0.829875	0.748711	0.845351	0.828861	0.745569		0.845515	0.824758
QEHF2_06951_JB__4114_K__NSAF	0.89758	0.844387	0.851122	0.845495	0.862122	0.839109	0.849538	0.841971	0.857688	0.76324	0.860735	0.848965	0.772027	0.845515		0.848916
QEHF2_06994_JB__4114_a__NSAF	0.839481	0.872348	0.835577	0.818537	0.874969	0.881595	0.874808	0.874802	0.869738	0.744991	0.823105	0.901056	0.747929	0.824758	0.848916
Pearson
QEHF2_06950_JB__4114_K__NSAF		0.813003	0.82296	0.815301	0.826414	0.827271	0.813505	0.819788	0.821635	0.727025	0.82424	0.825781	0.732597	0.81616	0.883425	0.82061
QEHF2_06972_JB__4114_K__NSAF	0.813003		0.797199	0.793866	0.847352	0.865248	0.883785	0.862455	0.831775	0.709681	0.802415	0.848179	0.707559	0.789739	0.812073	0.845883
QEHF2_06935_JB__4114_K__NSAF	0.82296	0.797199		0.798008	0.799435	0.802599	0.80733	0.782902	0.788417	0.681359	0.853003	0.800182	0.696128	0.805612	0.820511	0.809656
QEHF2_06981_JB__4114_a__NSAF	0.815301	0.793866	0.798008		0.801288	0.801667	0.78712	0.789473	0.795979	0.708787	0.813928	0.799206	0.711187	0.889441	0.821239	0.796174
QEHF2_06990_JB__4114_a__NSAF	0.826414	0.847352	0.799435	0.801288		0.843322	0.841418	0.837922	0.890653	0.722587	0.808669	0.841526	0.721452	0.79972	0.834225	0.852388
QEHF2_07001_JB__4114_K__NSAF	0.827271	0.865248	0.802599	0.801667	0.843322		0.86174	0.894897	0.842375	0.70948	0.806353	0.87649	0.709611	0.804003	0.819757	0.867441
QEHF2_06973_JB__4114_K__NSAF	0.813505	0.883785	0.80733	0.78712	0.841418	0.86174		0.86297	0.841597	0.695222	0.803489	0.856486	0.701667	0.789311	0.816532	0.848851
QEHF2_07000_JB__4114_K__NSAF	0.819788	0.862455	0.782902	0.789473	0.837922	0.894897	0.86297		0.837895	0.696263	0.796489	0.863008	0.701884	0.796567	0.814822	0.854234
QEHF2_06991_JB__4114_a__NSAF	0.821635	0.831775	0.788417	0.795979	0.890653	0.842375	0.841597	0.837895		0.709749	0.803688	0.846816	0.712227	0.794535	0.825694	0.844815
QEHF2_06976_JB__4114_a__NSAF	0.727025	0.709681	0.681359	0.708787	0.722587	0.70948	0.695222	0.696263	0.709749		0.695	0.708838	0.88627	0.707765	0.72794	0.710088
QEHF2_06934_JB__4114_K__NSAF	0.82424	0.802415	0.853003	0.813928	0.808669	0.806353	0.803489	0.796489	0.803688	0.695		0.799793	0.698985	0.814084	0.830857	0.791271
QEHF2_06995_JB__4114_a__NSAF	0.825781	0.848179	0.800182	0.799206	0.841526	0.87649	0.856486	0.863008	0.846816	0.708838	0.799793		0.715202	0.807235	0.829459	0.8864
QEHF2_06977_JB__4114_a__NSAF	0.732597	0.707559	0.696128	0.711187	0.721452	0.709611	0.701667	0.701884	0.712227	0.88627	0.698985	0.715202		0.70427	0.735122	0.711597
QEHF2_06980_JB__4114_a__NSAF	0.81616	0.789739	0.805612	0.889441	0.79972	0.804003	0.789311	0.796567	0.794535	0.707765	0.814084	0.807235	0.70427		0.820736	0.800336
QEHF2_06951_JB__4114_K__NSAF	0.883425	0.812073	0.820511	0.821239	0.834225	0.819757	0.816532	0.814822	0.825694	0.72794	0.830857	0.829459	0.735122	0.820736		0.828757
QEHF2_06994_JB__4114_a__NSAF	0.82061	0.845883	0.809656	0.796174	0.852388	0.867441	0.848851	0.854234	0.844815	0.710088	0.791271	0.8864	0.711597	0.800336	0.828757

## Sheet: GBM3821 src
	QEHF2_06969_JB__3821_a	QEHF2_06987_JB__3821_a	QEHF2_06924_JB__3821_K	QEHF2_06941_JB__3821_K	QEHF2_06968_JB__3821_a	QEHF2_06948_JB__3821_K	QEHF2_06925_JB__3821_K	QEHF2_06928_JB__3821_a	QEHF2_06986_JB__3821_a	QEHF2_06929_JB__3821_a	QEHF2_06999_JB__3821_K	QEHF2_06949_JB__3821_K	QEHF2_06940_JB__3821_K	QEHF2_06942_JB__3821_a	QEHF2_06943_JB__3821_a	QEHF2_06998_JB__3821_K
QEHF2_06969_JB__3821_a		0.841863	0.834666	0.843659	0.895465	0.837968	0.837554	0.837028	0.84633	0.836353	0.838683	0.836867	0.836646	0.864283	0.865823	0.83636
QEHF2_06987_JB__3821_a	0.841863		0.822256	0.817538	0.84019	0.842039	0.822111	0.840594	0.893162	0.835005	0.817546	0.841253	0.814277	0.860901	0.862884	0.819939
QEHF2_06924_JB__3821_K	0.834666	0.822256		0.858056	0.8264	0.841417	0.888603	0.858418	0.818449	0.863977	0.839621	0.842011	0.854622	0.845482	0.841566	0.834055
QEHF2_06941_JB__3821_K	0.843659	0.817538	0.858056		0.83863	0.844208	0.85629	0.831129	0.819701	0.837635	0.850263	0.843541	0.887775	0.847745	0.842457	0.852336
QEHF2_06968_JB__3821_a	0.895465	0.84019	0.8264	0.83863		0.828947	0.829183	0.827475	0.845036	0.833268	0.828493	0.825841	0.833553	0.860758	0.859432	0.835277
QEHF2_06948_JB__3821_K	0.837968	0.842039	0.841417	0.844208	0.828947		0.841501	0.831244	0.847688	0.830633	0.833914	0.891582	0.846832	0.854805	0.861327	0.834323
QEHF2_06925_JB__3821_K	0.837554	0.822111	0.888603	0.85629	0.829183	0.841501		0.857476	0.824435	0.861194	0.839573	0.847097	0.852615	0.83804	0.839532	0.830111
QEHF2_06928_JB__3821_a	0.837028	0.840594	0.858418	0.831129	0.827475	0.831244	0.857476		0.842808	0.887427	0.823034	0.838226	0.828749	0.851277	0.845414	0.817876
QEHF2_06986_JB__3821_a	0.84633	0.893162	0.818449	0.819701	0.845036	0.847688	0.824435	0.842808		0.837881	0.82386	0.848508	0.821234	0.862806	0.862066	0.820183
QEHF2_06929_JB__3821_a	0.836353	0.835005	0.863977	0.837635	0.833268	0.830633	0.861194	0.887427	0.837881		0.825987	0.839363	0.833826	0.846048	0.849048	0.816907
QEHF2_06999_JB__3821_K	0.838683	0.817546	0.839621	0.850263	0.828493	0.833914	0.839573	0.823034	0.82386	0.825987		0.84281	0.844969	0.83305	0.837577	0.895577
QEHF2_06949_JB__3821_K	0.836867	0.841253	0.842011	0.843541	0.825841	0.891582	0.847097	0.838226	0.848508	0.839363	0.84281		0.84051	0.860584	0.865155	0.844342
QEHF2_06940_JB__3821_K	0.836646	0.814277	0.854622	0.887775	0.833553	0.846832	0.852615	0.828749	0.821234	0.833826	0.844969	0.84051		0.839523	0.844467	0.844747
QEHF2_06942_JB__3821_a	0.864283	0.860901	0.845482	0.847745	0.860758	0.854805	0.83804	0.851277	0.862806	0.846048	0.83305	0.860584	0.839523		0.893221	0.835734
QEHF2_06943_JB__3821_a	0.865823	0.862884	0.841566	0.842457	0.859432	0.861327	0.839532	0.845414	0.862066	0.849048	0.837577	0.865155	0.844467	0.893221		0.839667
QEHF2_06998_JB__3821_K	0.83636	0.819939	0.834055	0.852336	0.835277	0.834323	0.830111	0.817876	0.820183	0.816907	0.895577	0.844342	0.844747	0.835734	0.839667
QEHF2_06969_JB__3821_a		0.808017	0.794574	0.800344	0.870611	0.803893	0.809774	0.801397	0.818637	0.800647	0.798754	0.802411	0.807207	0.829389	0.828697	0.73925
QEHF2_06987_JB__3821_a	0.808017		0.79391	0.780266	0.819817	0.818908	0.805293	0.816128	0.88019	0.809845	0.786081	0.815111	0.793495	0.833761	0.834459	0.728983
QEHF2_06924_JB__3821_K	0.794574	0.79391		0.819888	0.798666	0.811059	0.873193	0.832935	0.796864	0.839136	0.805964	0.811395	0.831293	0.812969	0.805158	0.736512
QEHF2_06941_JB__3821_K	0.800344	0.780266	0.819888		0.804322	0.809349	0.82919	0.794216	0.790124	0.800987	0.80947	0.808224	0.862075	0.810344	0.802158	0.75759
QEHF2_06968_JB__3821_a	0.870611	0.819817	0.798666	0.804322		0.806109	0.815484	0.805024	0.83256	0.81107	0.800429	0.802563	0.816187	0.83705	0.831332	0.745112
QEHF2_06948_JB__3821_K	0.803893	0.818908	0.811059	0.809349	0.806109		0.823052	0.80436	0.830276	0.80371	0.802733	0.871466	0.827979	0.8254	0.830523	0.743318
QEHF2_06925_JB__3821_K	0.809774	0.805293	0.873193	0.82919	0.815484	0.823052		0.843152	0.817255	0.847736	0.818821	0.828346	0.842795	0.81351	0.812816	0.740485
QEHF2_06928_JB__3821_a	0.801397	0.816128	0.832935	0.794216	0.805024	0.80436	0.843152		0.826316	0.867875	0.791291	0.810147	0.80871	0.821452	0.811708	0.720094
QEHF2_06986_JB__3821_a	0.818637	0.88019	0.796864	0.790124	0.83256	0.830276	0.817255	0.826316		0.821708	0.801026	0.829707	0.810293	0.840479	0.837291	0.729516
QEHF2_06929_JB__3821_a	0.800647	0.809845	0.839136	0.800987	0.81107	0.80371	0.847736	0.867875	0.821708		0.794838	0.811036	0.814215	0.818102	0.816411	0.718315
QEHF2_06999_JB__3821_K	0.798754	0.786081	0.805964	0.80947	0.800429	0.802733	0.818821	0.791291	0.801026	0.794838		0.811215	0.81959	0.797499	0.7985	0.818182
QEHF2_06949_JB__3821_K	0.802411	0.815111	0.811395	0.808224	0.802563	0.871466	0.828346	0.810147	0.829707	0.811036	0.811215		0.819235	0.832652	0.834806	0.757858
QEHF2_06940_JB__3821_K	0.807207	0.793495	0.831293	0.862075	0.816187	0.827979	0.842795	0.80871	0.810293	0.814215	0.81959	0.819235		0.814223	0.817214	0.755689
QEHF2_06942_JB__3821_a	0.829389	0.833761	0.812969	0.810344	0.83705	0.8254	0.81351	0.821452	0.840479	0.818102	0.797499	0.832652	0.814223		0.866817	0.747103
QEHF2_06943_JB__3821_a	0.828697	0.834459	0.805158	0.802158	0.831332	0.830523	0.812816	0.811708	0.837291	0.816411	0.7985	0.834806	0.817214	0.866817		0.747165
QEHF2_06998_JB__3821_K	0.73925	0.728983	0.736512	0.75759	0.745112	0.743318	0.740485	0.720094	0.729516	0.718315	0.818182	0.757858	0.755689	0.747103	0.747165

## Sheet: GBM3821
	QEHF2_06969_JB__3821_a	QEHF2_06987_JB__3821_a	QEHF2_06924_JB__3821_K	QEHF2_06941_JB__3821_K	QEHF2_06968_JB__3821_a	QEHF2_06948_JB__3821_K	QEHF2_06925_JB__3821_K	QEHF2_06928_JB__3821_a	QEHF2_06986_JB__3821_a	QEHF2_06929_JB__3821_a	QEHF2_06999_JB__3821_K	QEHF2_06949_JB__3821_K	QEHF2_06940_JB__3821_K	QEHF2_06942_JB__3821_a	QEHF2_06943_JB__3821_a	QEHF2_06998_JB__3821_K
QEHF2_06969_JB__3821_a		0.841863	0.834666	0.843659	0.895465	0.837968	0.837554	0.837028	0.84633	0.836353	0.838683	0.836867	0.836646	0.864283	0.865823	0.83636
QEHF2_06987_JB__3821_a	0.841863		0.822256	0.817538	0.84019	0.842039	0.822111	0.840594	0.893162	0.835005	0.817546	0.841253	0.814277	0.860901	0.862884	0.819939
QEHF2_06924_JB__3821_K	0.834666	0.822256		0.858056	0.8264	0.841417	0.888603	0.858418	0.818449	0.863977	0.839621	0.842011	0.854622	0.845482	0.841566	0.834055
QEHF2_06941_JB__3821_K	0.843659	0.817538	0.858056		0.83863	0.844208	0.85629	0.831129	0.819701	0.837635	0.850263	0.843541	0.887775	0.847745	0.842457	0.852336
QEHF2_06968_JB__3821_a	0.895465	0.84019	0.8264	0.83863		0.828947	0.829183	0.827475	0.845036	0.833268	0.828493	0.825841	0.833553	0.860758	0.859432	0.835277
QEHF2_06948_JB__3821_K	0.837968	0.842039	0.841417	0.844208	0.828947		0.841501	0.831244	0.847688	0.830633	0.833914	0.891582	0.846832	0.854805	0.861327	0.834323
QEHF2_06925_JB__3821_K	0.837554	0.822111	0.888603	0.85629	0.829183	0.841501		0.857476	0.824435	0.861194	0.839573	0.847097	0.852615	0.83804	0.839532	0.830111
QEHF2_06928_JB__3821_a	0.837028	0.840594	0.858418	0.831129	0.827475	0.831244	0.857476		0.842808	0.887427	0.823034	0.838226	0.828749	0.851277	0.845414	0.817876
QEHF2_06986_JB__3821_a	0.84633	0.893162	0.818449	0.819701	0.845036	0.847688	0.824435	0.842808		0.837881	0.82386	0.848508	0.821234	0.862806	0.862066	0.820183
QEHF2_06929_JB__3821_a	0.836353	0.835005	0.863977	0.837635	0.833268	0.830633	0.861194	0.887427	0.837881		0.825987	0.839363	0.833826	0.846048	0.849048	0.816907
QEHF2_06999_JB__3821_K	0.838683	0.817546	0.839621	0.850263	0.828493	0.833914	0.839573	0.823034	0.82386	0.825987		0.84281	0.844969	0.83305	0.837577	0.895577
QEHF2_06949_JB__3821_K	0.836867	0.841253	0.842011	0.843541	0.825841	0.891582	0.847097	0.838226	0.848508	0.839363	0.84281		0.84051	0.860584	0.865155	0.844342
QEHF2_06940_JB__3821_K	0.836646	0.814277	0.854622	0.887775	0.833553	0.846832	0.852615	0.828749	0.821234	0.833826	0.844969	0.84051		0.839523	0.844467	0.844747
QEHF2_06942_JB__3821_a	0.864283	0.860901	0.845482	0.847745	0.860758	0.854805	0.83804	0.851277	0.862806	0.846048	0.83305	0.860584	0.839523		0.893221	0.835734
QEHF2_06943_JB__3821_a	0.865823	0.862884	0.841566	0.842457	0.859432	0.861327	0.839532	0.845414	0.862066	0.849048	0.837577	0.865155	0.844467	0.893221		0.839667
QEHF2_06998_JB__3821_K	0.83636	0.819939	0.834055	0.852336	0.835277	0.834323	0.830111	0.817876	0.820183	0.816907	0.895577	0.844342	0.844747	0.835734	0.839667
QEHF2_06969_JB__3821_a		0.808017	0.794574	0.800344	0.870611	0.803893	0.809774	0.801397	0.818637	0.800647	0.798754	0.802411	0.807207	0.829389	0.828697	0.73925
QEHF2_06987_JB__3821_a	0.808017		0.79391	0.780266	0.819817	0.818908	0.805293	0.816128	0.88019	0.809845	0.786081	0.815111	0.793495	0.833761	0.834459	0.728983
QEHF2_06924_JB__3821_K	0.794574	0.79391		0.819888	0.798666	0.811059	0.873193	0.832935	0.796864	0.839136	0.805964	0.811395	0.831293	0.812969	0.805158	0.736512
QEHF2_06941_JB__3821_K	0.800344	0.780266	0.819888		0.804322	0.809349	0.82919	0.794216	0.790124	0.800987	0.80947	0.808224	0.862075	0.810344	0.802158	0.75759
QEHF2_06968_JB__3821_a	0.870611	0.819817	0.798666	0.804322		0.806109	0.815484	0.805024	0.83256	0.81107	0.800429	0.802563	0.816187	0.83705	0.831332	0.745112
QEHF2_06948_JB__3821_K	0.803893	0.818908	0.811059	0.809349	0.806109		0.823052	0.80436	0.830276	0.80371	0.802733	0.871466	0.827979	0.8254	0.830523	0.743318
QEHF2_06925_JB__3821_K	0.809774	0.805293	0.873193	0.82919	0.815484	0.823052		0.843152	0.817255	0.847736	0.818821	0.828346	0.842795	0.81351	0.812816	0.740485
QEHF2_06928_JB__3821_a	0.801397	0.816128	0.832935	0.794216	0.805024	0.80436	0.843152		0.826316	0.867875	0.791291	0.810147	0.80871	0.821452	0.811708	0.720094
QEHF2_06986_JB__3821_a	0.818637	0.88019	0.796864	0.790124	0.83256	0.830276	0.817255	0.826316		0.821708	0.801026	0.829707	0.810293	0.840479	0.837291	0.729516
QEHF2_06929_JB__3821_a	0.800647	0.809845	0.839136	0.800987	0.81107	0.80371	0.847736	0.867875	0.821708		0.794838	0.811036	0.814215	0.818102	0.816411	0.718315
QEHF2_06999_JB__3821_K	0.798754	0.786081	0.805964	0.80947	0.800429	0.802733	0.818821	0.791291	0.801026	0.794838		0.811215	0.81959	0.797499	0.7985	0.818182
QEHF2_06949_JB__3821_K	0.802411	0.815111	0.811395	0.808224	0.802563	0.871466	0.828346	0.810147	0.829707	0.811036	0.811215		0.819235	0.832652	0.834806	0.757858
QEHF2_06940_JB__3821_K	0.807207	0.793495	0.831293	0.862075	0.816187	0.827979	0.842795	0.80871	0.810293	0.814215	0.81959	0.819235		0.814223	0.817214	0.755689
QEHF2_06942_JB__3821_a	0.829389	0.833761	0.812969	0.810344	0.83705	0.8254	0.81351	0.821452	0.840479	0.818102	0.797499	0.832652	0.814223		0.866817	0.747103
QEHF2_06943_JB__3821_a	0.828697	0.834459	0.805158	0.802158	0.831332	0.830523	0.812816	0.811708	0.837291	0.816411	0.7985	0.834806	0.817214	0.866817		0.747165
QEHF2_06998_JB__3821_K	0.73925	0.728983	0.736512	0.75759	0.745112	0.743318	0.740485	0.720094	0.729516	0.718315	0.818182	0.757858	0.755689	0.747103	0.747165

## Sheet: GBM5522 src
	QEHF2_07003_JB__5522_a	QEHF2_06993_JB__5522_K	QEHF2_06989_JB__5522_a	QEHF2_06992_JB__5522_K	QEHF2_06978_JB__5522_a	QEHF2_07349_JB__5522_a	QEHF2_07005_JB__5522_K	QEHF2_07350_JB__5522_a	QEHF2_06966_JB__5522_K	QEHF2_06988_JB__5522_a	QEHF2_06967_JB__5522_K	QEHF2_06979_JB__5522_a	QEHF2_07004_JB__5522_K	QEHF2_06984_JB__5522_K	QEHF2_07002_JB__5522_a	QEHF2_06985_JB__5522_K
QEHF2_07003_JB__5522_a		0.852433	0.868413	0.846787	0.761425	-0.565308	0.88053	-0.562752	0.870438	0.872191	0.870657	0.759815	0.875858	0.860081	0.897045	0.85896
QEHF2_06993_JB__5522_K	0.852433		0.846736	0.920715	0.764563	-0.62254	0.855523	-0.619725	0.881524	0.847496	0.879528	0.761116	0.856205	0.878557	0.848359	0.880929
QEHF2_06989_JB__5522_a	0.868413	0.846736		0.849529	0.764671	-0.565797	0.856805	-0.563238	0.86553	0.910889	0.860714	0.766574	0.852322	0.857012	0.869452	0.854307
QEHF2_06992_JB__5522_K	0.846787	0.920715	0.849529		0.763617	-0.618248	0.853906	-0.615453	0.882854	0.852542	0.880337	0.764453	0.861832	0.877873	0.844952	0.879243
QEHF2_06978_JB__5522_a	0.761425	0.764563	0.764671	0.763617		-0.577153	0.757311	-0.574543	0.762764	0.767154	0.761061	0.899694	0.757623	0.767011	0.763169	0.765084
QEHF2_07349_JB__5522_a	-0.565308	-0.62254	-0.565797	-0.618248	-0.577153		-0.565064	0.910597	-0.594136	-0.569704	-0.591447	-0.572912	-0.569582	-0.588147	-0.572268	-0.593892
QEHF2_07005_JB__5522_K	0.88053	0.855523	0.856805	0.853906	0.757311	-0.565064		-0.562509	0.876012	0.856604	0.881564	0.75347	0.905663	0.873317	0.873357	0.864643
QEHF2_07350_JB__5522_a	-0.562752	-0.619725	-0.563238	-0.615453	-0.574543	0.910597	-0.562509		-0.591449	-0.567127	-0.588772	-0.570253	-0.567006	-0.585487	-0.56968	-0.591206
QEHF2_06966_JB__5522_K	0.870438	0.881524	0.86553	0.882854	0.762764	-0.594136	0.876012	-0.591449		0.869613	0.905728	0.760405	0.878776	0.882894	0.864533	0.881999
QEHF2_06988_JB__5522_a	0.872191	0.847496	0.910889	0.852542	0.767154	-0.569704	0.856604	-0.567127	0.869613		0.862255	0.768185	0.857558	0.862465	0.869176	0.859241
QEHF2_06967_JB__5522_K	0.870657	0.879528	0.860714	0.880337	0.761061	-0.591447	0.881564	-0.588772	0.905728	0.862255		0.757444	0.88367	0.880887	0.868531	0.884633
QEHF2_06979_JB__5522_a	0.759815	0.761116	0.766574	0.764453	0.899694	-0.572912	0.75347	-0.570253	0.760405	0.768185	0.757444		0.758526	0.76351	0.761269	0.76551
QEHF2_07004_JB__5522_K	0.875858	0.856205	0.852322	0.861832	0.757623	-0.569582	0.905663	-0.567006	0.878776	0.857558	0.88367	0.758526		0.867785	0.870257	0.863319
QEHF2_06984_JB__5522_K	0.860081	0.878557	0.857012	0.877873	0.767011	-0.588147	0.873317	-0.585487	0.882894	0.862465	0.880887	0.76351	0.867785		0.855993	0.909303
QEHF2_07002_JB__5522_a	0.897045	0.848359	0.869452	0.844952	0.763169	-0.572268	0.873357	-0.56968	0.864533	0.869176	0.868531	0.761269	0.870257	0.855993		0.85327
QEHF2_06985_JB__5522_K	0.85896	0.880929	0.854307	0.879243	0.765084	-0.593892	0.864643	-0.591206	0.881999	0.859241	0.884633	0.76551	0.863319	0.909303	0.85327
QEHF2_07003_JB__5522_a		0.868924	0.892225	0.877109	0.788471	-0.529825	0.907069	-0.531498	0.899714	0.88937	0.900114	0.802247	0.900579	0.889298	0.922202	0.888678
QEHF2_06993_JB__5522_K	0.868924		0.862074	0.932614	0.780566	-0.600503	0.872391	-0.6024	0.896986	0.860091	0.89473	0.786194	0.872225	0.893816	0.865622	0.896162
QEHF2_06989_JB__5522_a	0.892225	0.862074		0.875029	0.785357	-0.541173	0.879832	-0.542882	0.890055	0.92138	0.885897	0.799271	0.874193	0.880937	0.892057	0.879487
QEHF2_06992_JB__5522_K	0.877109	0.932614	0.875029		0.790379	-0.580462	0.884713	-0.582295	0.908694	0.872734	0.906572	0.803588	0.887518	0.90454	0.875386	0.904722
QEHF2_06978_JB__5522_a	0.788471	0.780566	0.785357	0.790379		-0.558521	0.784496	-0.560285	0.7907	0.782347	0.790174	0.913214	0.781295	0.792636	0.789718	0.791383
QEHF2_07349_JB__5522_a	-0.529825	-0.600503	-0.541173	-0.580462	-0.558521		-0.530864	0.917324	-0.554654	-0.552536	-0.551829	-0.537063	-0.54177	-0.553575	-0.53755	-0.558665
QEHF2_07005_JB__5522_K	0.907069	0.872391	0.879832	0.884713	0.784496	-0.530864		-0.53254	0.905187	0.873698	0.910169	0.797025	0.925898	0.900661	0.900506	0.894513
QEHF2_07350_JB__5522_a	-0.531498	-0.6024	-0.542882	-0.582295	-0.560285	0.917324	-0.53254		-0.556406	-0.55428	-0.553571	-0.538759	-0.543481	-0.555322	-0.539247	-0.560429
QEHF2_06966_JB__5522_K	0.899714	0.896986	0.890055	0.908694	0.7907	-0.554654	0.905187	-0.556406		0.887992	0.929504	0.802667	0.903798	0.90998	0.894184	0.909125
QEHF2_06988_JB__5522_a	0.88937	0.860091	0.92138	0.872734	0.782347	-0.552536	0.873698	-0.55428	0.887992		0.881741	0.793638	0.873494	0.880418	0.886567	0.878167
QEHF2_06967_JB__5522_K	0.900114	0.89473	0.885897	0.906572	0.790174	-0.551829	0.910169	-0.553571	0.929504	0.881741		0.800981	0.908334	0.908568	0.897605	0.911192
QEHF2_06979_JB__5522_a	0.802247	0.786194	0.799271	0.803588	0.913214	-0.537063	0.797025	-0.538759	0.802667	0.793638	0.800981		0.795543	0.803948	0.802692	0.804843
QEHF2_07004_JB__5522_K	0.900579	0.872225	0.874193	0.887518	0.781295	-0.54177	0.925898	-0.543481	0.903798	0.873494	0.908334	0.795543		0.892663	0.895077	0.889824
QEHF2_06984_JB__5522_K	0.889298	0.893816	0.880937	0.90454	0.792636	-0.553575	0.900661	-0.555322	0.90998	0.880418	0.908568	0.803948	0.892663		0.884923	0.930291
QEHF2_07002_JB__5522_a	0.922202	0.865622	0.892057	0.875386	0.789718	-0.53755	0.900506	-0.539247	0.894184	0.886567	0.897605	0.802692	0.895077	0.884923		0.883242
QEHF2_06985_JB__5522_K	0.888678	0.896162	0.879487	0.904722	0.791383	-0.558665	0.894513	-0.560429	0.909125	0.878167	0.911192	0.804843	0.889824	0.930291	0.883242

## Sheet: GBM5522
	QEHF2_07003_JB__5522_a	QEHF2_06993_JB__5522_K	QEHF2_06989_JB__5522_a	QEHF2_06992_JB__5522_K	QEHF2_07005_JB__5522_K	QEHF2_06966_JB__5522_K	QEHF2_06988_JB__5522_a	QEHF2_06967_JB__5522_K	QEHF2_07004_JB__5522_K	QEHF2_06984_JB__5522_K	QEHF2_07002_JB__5522_a	QEHF2_06985_JB__5522_K
QEHF2_07003_JB__5522_a		0.852433	0.868413	0.846787	0.88053	0.870438	0.872191	0.870657	0.875858	0.860081	0.897045	0.85896		0.86849
QEHF2_06993_JB__5522_K	0.852433		0.846736	0.920715	0.855523	0.881524	0.847496	0.879528	0.856205	0.878557	0.848359	0.880929		0.868
QEHF2_06989_JB__5522_a	0.868413	0.846736		0.849529	0.856805	0.86553	0.910889	0.860714	0.852322	0.857012	0.869452	0.854307		0.862883
QEHF2_06992_JB__5522_K	0.846787	0.920715	0.849529		0.853906	0.882854	0.852542	0.880337	0.861832	0.877873	0.844952	0.879243		0.868234
QEHF2_07005_JB__5522_K	0.88053	0.855523	0.856805	0.853906		0.876012	0.856604	0.881564	0.905663	0.873317	0.873357	0.864643		0.87072
QEHF2_06966_JB__5522_K	0.870438	0.881524	0.86553	0.882854	0.876012		0.869613	0.905728	0.878776	0.882894	0.864533	0.881999		0.878173
QEHF2_06988_JB__5522_a	0.872191	0.847496	0.910889	0.852542	0.856604	0.869613		0.862255	0.857558	0.862465	0.869176	0.859241		0.865457
QEHF2_06967_JB__5522_K	0.870657	0.879528	0.860714	0.880337	0.881564	0.905728	0.862255		0.88367	0.880887	0.868531	0.884633		0.878046
QEHF2_07004_JB__5522_K	0.875858	0.856205	0.852322	0.861832	0.905663	0.878776	0.857558	0.88367		0.867785	0.870257	0.863319		0.870295
QEHF2_06984_JB__5522_K	0.860081	0.878557	0.857012	0.877873	0.873317	0.882894	0.862465	0.880887	0.867785		0.855993	0.909303		0.873288
QEHF2_07002_JB__5522_a	0.897045	0.848359	0.869452	0.844952	0.873357	0.864533	0.869176	0.868531	0.870257	0.855993		0.85327		0.864993
QEHF2_06985_JB__5522_K	0.85896	0.880929	0.854307	0.879243	0.864643	0.881999	0.859241	0.884633	0.863319	0.909303	0.85327			0.871804
QEHF2_07003_JB__5522_a		0.868924	0.892225	0.877109	0.907069	0.899714	0.88937	0.900114	0.900579	0.889298	0.922202	0.888678		0.894117
QEHF2_06993_JB__5522_K	0.868924		0.862074	0.932614	0.872391	0.896986	0.860091	0.89473	0.872225	0.893816	0.865622	0.896162		0.883239
QEHF2_06989_JB__5522_a	0.892225	0.862074		0.875029	0.879832	0.890055	0.92138	0.885897	0.874193	0.880937	0.892057	0.879487		0.884833
QEHF2_06992_JB__5522_K	0.877109	0.932614	0.875029		0.884713	0.908694	0.872734	0.906572	0.887518	0.90454	0.875386	0.904722		0.893603
QEHF2_07005_JB__5522_K	0.907069	0.872391	0.879832	0.884713		0.905187	0.873698	0.910169	0.925898	0.900661	0.900506	0.894513		0.895876
QEHF2_06966_JB__5522_K	0.899714	0.896986	0.890055	0.908694	0.905187		0.887992	0.929504	0.903798	0.90998	0.894184	0.909125		0.903202
QEHF2_06988_JB__5522_a	0.88937	0.860091	0.92138	0.872734	0.873698	0.887992		0.881741	0.873494	0.880418	0.886567	0.878167		0.882332
QEHF2_06967_JB__5522_K	0.900114	0.89473	0.885897	0.906572	0.910169	0.929504	0.881741		0.908334	0.908568	0.897605	0.911192		0.90313
QEHF2_07004_JB__5522_K	0.900579	0.872225	0.874193	0.887518	0.925898	0.903798	0.873494	0.908334		0.892663	0.895077	0.889824		0.893055
QEHF2_06984_JB__5522_K	0.889298	0.893816	0.880937	0.90454	0.900661	0.90998	0.880418	0.908568	0.892663		0.884923	0.930291		0.897827
QEHF2_07002_JB__5522_a	0.922202	0.865622	0.892057	0.875386	0.900506	0.894184	0.886567	0.897605	0.895077	0.884923		0.883242		0.89067
QEHF2_06985_JB__5522_K	0.888678	0.896162	0.879487	0.904722	0.894513	0.909125	0.878167	0.911192	0.889824	0.930291	0.883242			0.896855

## Sheet: GBM6067 src
	QEHF2_06931_JB___6067_a	QEHF2_06922_JB___6067_a	QEHF2_06923_JB___6067_a	QEHF2_06939_JB___6067_a	QEHF2_06917_JB___6067_K	QEHF2_06916_JB___6067_K	QEHF2_06927_JB___6067_K	QEHF2_06926_JB___6067_K	QEHF2_06930_JB___6067_a	QEHF2_06919_JB___6067_K	QEHF2_06921_JB___6067_a	QEHF2_06920_JB___6067_a	QEHF2_06936_JB___6067_K	QEHF2_06918_JB___6067_K	QEHF2_06937_JB___6067_K	QEHF2_06938_JB___6067_a
QEHF2_06931_JB___6067_a		0.875545	0.882192	0.899218	0.854134	0.872596	0.834492	0.812832	0.900462	0.859733	0.856264	0.851351	0.827767	0.866446	0.822452	0.9065		0.861466
QEHF2_06922_JB___6067_a	0.875545		0.927347	0.856024	0.885559	0.890885	0.830343	0.826837	0.86704	0.896104	0.866787	0.87329	0.84512	0.89778	0.837211	0.868686		0.869637
QEHF2_06923_JB___6067_a	0.882192	0.927347		0.864978	0.892672	0.887237	0.829477	0.829157	0.865824	0.895085	0.873533	0.885976	0.848829	0.902124	0.853742	0.878755		0.874462
QEHF2_06939_JB___6067_a	0.899218	0.856024	0.864978		0.847233	0.851146	0.831552	0.817638	0.860198	0.84321	0.843881	0.836925	0.825545	0.842511	0.823195	0.900101		0.849557
QEHF2_06917_JB___6067_K	0.854134	0.885559	0.892672	0.847233		0.903064	0.858475	0.844406	0.848235	0.899017	0.850779	0.864383	0.855857	0.909103	0.855011	0.860478		0.86856
QEHF2_06916_JB___6067_K	0.872596	0.890885	0.887237	0.851146	0.903064		0.859897	0.845465	0.848919	0.905141	0.856818	0.851617	0.855601	0.907767	0.858388	0.860988		0.870369
QEHF2_06927_JB___6067_K	0.834492	0.830343	0.829477	0.831552	0.858475	0.859897		0.907005	0.828417	0.848446	0.861771	0.85301	0.864004	0.837753	0.861678	0.851075		0.850493
QEHF2_06926_JB___6067_K	0.812832	0.826837	0.829157	0.817638	0.844406	0.845465	0.907005		0.803941	0.827863	0.864419	0.852553	0.852418	0.83015	0.848226	0.838677		0.840106
QEHF2_06930_JB___6067_a	0.900462	0.86704	0.865824	0.860198	0.848235	0.848919	0.828417	0.803941		0.860121	0.844919	0.846468	0.815815	0.852614	0.811276	0.887567		0.849454
QEHF2_06919_JB___6067_K	0.859733	0.896104	0.895085	0.84321	0.899017	0.905141	0.848446	0.827863	0.860121		0.843668	0.849608	0.852193	0.933076	0.846852	0.859169		0.867952
QEHF2_06921_JB___6067_a	0.856264	0.866787	0.873533	0.843881	0.850779	0.856818	0.861771	0.864419	0.844919	0.843668		0.905997	0.84523	0.840788	0.853092	0.86479		0.858182
QEHF2_06920_JB___6067_a	0.851351	0.87329	0.885976	0.836925	0.864383	0.851617	0.85301	0.852553	0.846468	0.849608	0.905997		0.853127	0.850513	0.852797	0.845391		0.8582
QEHF2_06936_JB___6067_K	0.827767	0.84512	0.848829	0.825545	0.855857	0.855601	0.864004	0.852418	0.815815	0.852193	0.84523	0.853127		0.842352	0.913862	0.829879		0.848507
QEHF2_06918_JB___6067_K	0.866446	0.89778	0.902124	0.842511	0.909103	0.907767	0.837753	0.83015	0.852614	0.933076	0.840788	0.850513	0.842352		0.842229	0.854056		0.867284
QEHF2_06937_JB___6067_K	0.822452	0.837211	0.853742	0.823195	0.855011	0.858388	0.861678	0.848226	0.811276	0.846852	0.853092	0.852797	0.913862	0.842229		0.82436		0.846958
QEHF2_06938_JB___6067_a	0.9065	0.868686	0.878755	0.900101	0.860478	0.860988	0.851075	0.838677	0.887567	0.859169	0.86479	0.845391	0.829879	0.854056	0.82436			0.862031
QEHF2_06931_JB___6067_a		0.844856	0.846214	0.879084	0.829921	0.850604	0.808833	0.780243	0.88109	0.839807	0.815797	0.8257	0.793217	0.835272	0.788645	0.887729		0.833801
QEHF2_06922_JB___6067_a	0.844856		0.900585	0.817342	0.858331	0.86644	0.7943	0.784616	0.836369	0.872112	0.823707	0.838157	0.802526	0.865334	0.795816	0.837568		0.835871
QEHF2_06923_JB___6067_a	0.846214	0.900585		0.819909	0.863194	0.857391	0.786171	0.785412	0.828956	0.863686	0.831448	0.850739	0.8024	0.869261	0.812886	0.846609		0.837658
QEHF2_06939_JB___6067_a	0.879084	0.817342	0.819909		0.813594	0.825389	0.80109	0.783585	0.831312	0.81691	0.796039	0.80335	0.786865	0.801603	0.78612	0.877262		0.815964
QEHF2_06917_JB___6067_K	0.829921	0.858331	0.863194	0.813594		0.883164	0.83112	0.811444	0.823583	0.881222	0.808505	0.839101	0.819274	0.886071	0.820075	0.836612		0.840347
QEHF2_06916_JB___6067_K	0.850604	0.86644	0.857391	0.825389	0.883164		0.838212	0.814537	0.82591	0.891055	0.820596	0.824082	0.819799	0.882883	0.827862	0.839177		0.844473
QEHF2_06927_JB___6067_K	0.808833	0.7943	0.786171	0.80109	0.83112	0.838212		0.885197	0.801642	0.826252	0.822953	0.82441	0.827333	0.800498	0.83023	0.823589		0.820122
QEHF2_06926_JB___6067_K	0.780243	0.784616	0.785412	0.783585	0.811444	0.814537	0.885197		0.769835	0.797618	0.82227	0.819432	0.807832	0.788032	0.806501	0.806435		0.804199
QEHF2_06930_JB___6067_a	0.88109	0.836369	0.828956	0.831312	0.823583	0.82591	0.801642	0.769835		0.840025	0.800394	0.820209	0.778091	0.820639	0.77916	0.863231		0.82003
QEHF2_06919_JB___6067_K	0.839807	0.872112	0.863686	0.81691	0.881222	0.891055	0.826252	0.797618	0.840025		0.808365	0.826938	0.822183	0.913041	0.817855	0.838649		0.843715
QEHF2_06921_JB___6067_a	0.815797	0.823707	0.831448	0.796039	0.808505	0.820596	0.822953	0.82227	0.800394	0.808365		0.871282	0.786317	0.79564	0.803855	0.825089		0.815484
QEHF2_06920_JB___6067_a	0.8257	0.838157	0.850739	0.80335	0.839101	0.824082	0.82441	0.819432	0.820209	0.826938	0.871282		0.816511	0.818333	0.812815	0.816652		0.827181
QEHF2_06936_JB___6067_K	0.793217	0.802526	0.8024	0.786865	0.819274	0.819799	0.827333	0.807832	0.778091	0.822183	0.786317	0.816511		0.794279	0.886876	0.792531		0.809069
QEHF2_06918_JB___6067_K	0.835272	0.865334	0.869261	0.801603	0.886071	0.882883	0.800498	0.788032	0.820639	0.913041	0.79564	0.818333	0.794279		0.798228	0.820028		0.832609
QEHF2_06937_JB___6067_K	0.788645	0.795816	0.812886	0.78612	0.820075	0.827862	0.83023	0.806501	0.77916	0.817855	0.803855	0.812815	0.886876	0.798228		0.788872		0.810386
QEHF2_06938_JB___6067_a	0.887729	0.837568	0.846609	0.877262	0.836612	0.839177	0.823589	0.806435	0.863231	0.838649	0.825089	0.816652	0.792531	0.820028	0.788872			0.833336

## Sheet: GBM6067
	QEHF2_06931_JB___6067_a	QEHF2_06922_JB___6067_a	QEHF2_06923_JB___6067_a	QEHF2_06939_JB___6067_a	QEHF2_06917_JB___6067_K	QEHF2_06916_JB___6067_K	QEHF2_06930_JB___6067_a	QEHF2_06919_JB___6067_K	QEHF2_06920_JB___6067_a	QEHF2_06918_JB___6067_K	QEHF2_06938_JB___6067_a
QEHF2_06931_JB___6067_a		0.875545	0.882192	0.899218	0.854134	0.872596	0.900462	0.859733	0.851351	0.866446	0.9065		0.876818
QEHF2_06922_JB___6067_a	0.875545		0.927347	0.856024	0.885559	0.890885	0.86704	0.896104	0.87329	0.89778	0.868686		0.883826
QEHF2_06923_JB___6067_a	0.882192	0.927347		0.864978	0.892672	0.887237	0.865824	0.895085	0.885976	0.902124	0.878755		0.888219
QEHF2_06939_JB___6067_a	0.899218	0.856024	0.864978		0.847233	0.851146	0.860198	0.84321	0.836925	0.842511	0.900101		0.860154
QEHF2_06917_JB___6067_K	0.854134	0.885559	0.892672	0.847233		0.903064	0.848235	0.899017	0.864383	0.909103	0.860478		0.876388
QEHF2_06916_JB___6067_K	0.872596	0.890885	0.887237	0.851146	0.903064		0.848919	0.905141	0.851617	0.907767	0.860988		0.877936
QEHF2_06930_JB___6067_a	0.900462	0.86704	0.865824	0.860198	0.848235	0.848919		0.860121	0.846468	0.852614	0.887567		0.863745
QEHF2_06919_JB___6067_K	0.859733	0.896104	0.895085	0.84321	0.899017	0.905141	0.860121		0.849608	0.933076	0.859169		0.880026
QEHF2_06920_JB___6067_a	0.851351	0.87329	0.885976	0.836925	0.864383	0.851617	0.846468	0.849608		0.850513	0.845391		0.855552
QEHF2_06918_JB___6067_K	0.866446	0.89778	0.902124	0.842511	0.909103	0.907767	0.852614	0.933076	0.850513		0.854056		0.881599
QEHF2_06938_JB___6067_a	0.9065	0.868686	0.878755	0.900101	0.860478	0.860988	0.887567	0.859169	0.845391	0.854056			0.872169
QEHF2_06931_JB___6067_a		0.844856	0.846214	0.879084	0.829921	0.850604	0.88109	0.839807	0.8257	0.835272	0.887729		0.852028
QEHF2_06922_JB___6067_a	0.844856		0.900585	0.817342	0.858331	0.86644	0.836369	0.872112	0.838157	0.865334	0.837568		0.853709
QEHF2_06923_JB___6067_a	0.846214	0.900585		0.819909	0.863194	0.857391	0.828956	0.863686	0.850739	0.869261	0.846609		0.854655
QEHF2_06939_JB___6067_a	0.879084	0.817342	0.819909		0.813594	0.825389	0.831312	0.81691	0.80335	0.801603	0.877262		0.828576
QEHF2_06917_JB___6067_K	0.829921	0.858331	0.863194	0.813594		0.883164	0.823583	0.881222	0.839101	0.886071	0.836612		0.851479
QEHF2_06916_JB___6067_K	0.850604	0.86644	0.857391	0.825389	0.883164		0.82591	0.891055	0.824082	0.882883	0.839177		0.85461
QEHF2_06930_JB___6067_a	0.88109	0.836369	0.828956	0.831312	0.823583	0.82591		0.840025	0.820209	0.820639	0.863231		0.837132
QEHF2_06919_JB___6067_K	0.839807	0.872112	0.863686	0.81691	0.881222	0.891055	0.840025		0.826938	0.913041	0.838649		0.858345
QEHF2_06920_JB___6067_a	0.8257	0.838157	0.850739	0.80335	0.839101	0.824082	0.820209	0.826938		0.818333	0.816652		0.826326
QEHF2_06918_JB___6067_K	0.835272	0.865334	0.869261	0.801603	0.886071	0.882883	0.820639	0.913041	0.818333		0.820028		0.851246
QEHF2_06938_JB___6067_a	0.887729	0.837568	0.846609	0.877262	0.836612	0.839177	0.863231	0.838649	0.816652	0.820028			0.846352
