# Supplementary material for: Multi-Omics Analysis of Glioblastoma Cells’ Sensitivity to Oncolytic Viruses
Source: Cancers (Basel). 2021 Oct 20;13(21):5268. doi: 10.3390/cancers13215268 (PMC8582528; doi:10.3390/cancers13215268)
Supplement: Supplementary file 1 [file cancers-13-05268-s001.zip › Table_S7b.xlsx]

## Sheet: RNAseq repl.-assoc. gene list
Gene symbol	Gene name	gene biotype	Entrez Gene ID	avg. abs(LogFC)	avg. LogCPM	Spearman corr. coeff. (replication)	Pearson corr. coeff. (replication)
DDX60L	DExD/H-box 60 like	protein_coding	91351	1.4401	5.12023	1	0.998659
IFI6	interferon alpha inducible protein 6	protein_coding	2537	3.03895	9.06788	0.8	0.995332
SP100	SP100 nuclear antigen	protein_coding	6672	1.0527	6.49693	1	0.9945
STAT1	signal transducer and activator of transcription 1	protein_coding	6772	1.79216	8.58438	0.8	0.991606
IFITM3	interferon induced transmembrane protein 3	protein_coding	10410	2.0994	8.88	1	0.991281
APOL6	apolipoprotein L6	protein_coding	80830	1.0956	6.0606	1	0.987233
IFI16	interferon gamma inducible protein 16	protein_coding	3428	0.601262	7.34733	0.8	0.986501
IFIT5	interferon induced protein with tetratricopeptide repeats 5	protein_coding	24138	1.27567	5.54363	1	0.985302
SAMD11	sterile alpha motif domain containing 11	protein_coding	148398	0.385461	4.52535	-1	-0.98467
ISG15	ISG15 ubiquitin like modifier	protein_coding	9636	3.51893	8.02258	0.8	0.984355
DDX58	DExD/H-box helicase 58	protein_coding	23586	1.87798	6.42872	0.8	0.983199
RASGRP3	RAS guanyl releasing protein 3	protein_coding	25780	0.728058	3.96736	1	0.982993
SAMD9L	sterile alpha motif domain containing 9 like	protein_coding	219285	1.6655	6.89629	0.8	0.982698
PARP14	poly(ADP-ribose) polymerase family member 14	protein_coding	54625	1.76924	7.78312	0.8	0.982373
CFH	complement factor H	protein_coding	3075	0.425648	6.99294	1	0.982297
PARP10	poly(ADP-ribose) polymerase family member 10	protein_coding	84875	1.79289	6.26289	1	0.981488
PTGS2	prostaglandin-endoperoxide synthase 2	protein_coding	5743	0.502419	4.97976	0.8	0.981012
ERAP2	endoplasmic reticulum aminopeptidase 2	protein_coding	64167	0.424501	6.51143	0.8	0.975751
UBE2L6	ubiquitin conjugating enzyme E2 L6	protein_coding	9246	1.28063	6.51372	1	0.975083
PCDHGC3	protocadherin gamma subfamily C, 3	protein_coding	5098	0.406213	7.38467	-1	-0.97463
NT5DC2	5'-nucleotidase domain containing 2	protein_coding	64943	0.844086	7.47375	-0.8	-0.973243
PLSCR1	phospholipid scramblase 1	protein_coding	5359	1.85705	6.40669	0.8	0.96881
PCGF5	polycomb group ring finger 5	protein_coding	84333	0.367317	4.54115	1	0.967575
ERAP1	endoplasmic reticulum aminopeptidase 1	protein_coding	51752	0.509971	5.82092	0.8	0.964439
SAMHD1	SAM and HD domain containing deoxynucleoside triphosphate triphosphohydrolase 1	protein_coding	25939	1.86058	7.21912	0.8	0.9632
DHX58	DExH-box helicase 58	protein_coding	79132	1.75033	4.37025	0.8	0.962734
HELZ2	helicase with zinc finger 2	protein_coding	85441	2.35017	7.3271	0.8	0.961882
IFITM1	interferon induced transmembrane protein 1	protein_coding	8519	3.32531	6.03794	0.8	0.96059
BRCA2	BRCA2 DNA repair associated	protein_coding	675	0.428169	4.64281	0.8	0.95863
OAS2	2'-5'-oligoadenylate synthetase 2	protein_coding	4939	3.39983	7.12551	0.8	0.956133
PHF11	PHD finger protein 11	protein_coding	51131	0.770871	3.93012	0.8	0.954223
IFIT3	interferon induced protein with tetratricopeptide repeats 3	protein_coding	3437	2.5322	7.5289	0.8	0.953184
SAMD9	sterile alpha motif domain containing 9	protein_coding	54809	1.36722	6.47832	0.8	0.951966
BIRC3	baculoviral IAP repeat containing 3	protein_coding	330	0.395534	3.98948	0.8	0.944743
STAT2	signal transducer and activator of transcription 2	protein_coding	6773	0.928735	8.18753	1	0.944369
EREG	epiregulin	protein_coding	2069	0.358375	3.49011	0.8	0.944073
ADAR	adenosine deaminase RNA specific	protein_coding	103	0.950942	8.90287	1	0.943877
USP18	ubiquitin specific peptidase 18	protein_coding	11274	2.00944	4.52674	1	0.942518
OAS3	2'-5'-oligoadenylate synthetase 3	protein_coding	4940	2.91247	8.53334	0.8	0.942046
DTX3L	deltex E3 ubiquitin ligase 3L	protein_coding	151636	1.55287	6.74563	0.8	0.936894
IFIT1	interferon induced protein with tetratricopeptide repeats 1	protein_coding	3434	3.26711	7.54394	0.8	0.936459
CMPK2	cytidine/uridine monophosphate kinase 2	protein_coding	129607	2.327	4.85668	1	0.936266
FLRT2	fibronectin leucine rich transmembrane protein 2	protein_coding	23768	0.401581	6.89423	-1	-0.930172
HERC5	HECT and RLD domain containing E3 ubiquitin protein ligase 5	protein_coding	51191	1.25542	4.89791	0.8	0.929932
TRIM14	tripartite motif containing 14	protein_coding	9830	1.72282	6.11401	1	0.929633
EIF2AK2	eukaryotic translation initiation factor 2 alpha kinase 2	protein_coding	5610	1.29618	6.91554	0.8	0.929067
TDRD7	tudor domain containing 7	protein_coding	23424	1.15165	5.13855	1	0.924742
LINC00641	long intergenic non-protein coding RNA 641	lncRNA	283624	0.612861	3.74626	-1	-0.921945
LINC02593	long intergenic non-protein coding RNA 2593	lncRNA	100130417	0.431845	3.84914	-1	-0.92089
PLEKHA4	pleckstrin homology domain containing A4	protein_coding	57664	0.8173	5.88809	1	0.919621
CERK	ceramide kinase	protein_coding	64781	0.771654	6.16587	-1	-0.919455
FGF5	fibroblast growth factor 5	protein_coding	2250	0.380452	4.78391	1	0.919171
PARP12	poly(ADP-ribose) polymerase family member 12	protein_coding	64761	1.58598	5.87581	1	0.918371
LAP3	leucine aminopeptidase 3	protein_coding	51056	1.31885	7.02819	1	0.915571
DDX60	DExD/H-box helicase 60	protein_coding	55601	1.59182	4.80773	0.8	0.91254
ZC3HAV1	zinc finger CCCH-type containing, antiviral 1	protein_coding	56829	0.483667	6.76641	0.8	0.91116
IRF9	interferon regulatory factor 9	protein_coding	10379	0.820829	2.74898	0.8	0.905041
HERC6	HECT and RLD domain containing E3 ubiquitin protein ligase family member 6	protein_coding	55008	2.6773	6.54961	0.8	0.904259
TAP1	transporter 1, ATP binding cassette subfamily B member	protein_coding	6890	1.4017	6.5638	1	0.902495
SCARB2	scavenger receptor class B member 2	protein_coding	950	0.372279	8.23325	0.8	0.900736
NMI	N-myc and STAT interactor	protein_coding	9111	0.891581	4.00998	1	0.898987
TENT5A	terminal nucleotidyltransferase 5A	protein_coding	55603	0.411085	6.08648	1	0.898741
N4BP1	NEDD4 binding protein 1	protein_coding	9683	0.582487	5.76687	1	0.898035
IFI35	interferon induced protein 35	protein_coding	3430	2.09744	6.05954	1	0.897746
MAP2	microtubule associated protein 2	protein_coding	4133	0.377171	4.38411	1	0.895139
C1S	complement C1s	protein_coding	716	0.567832	7.45583	1	0.893284
HLA-B	major histocompatibility complex, class I, B	protein_coding	3106	1.03375	10.2425	0.8	0.891611
PNPT1	polyribonucleotide nucleotidyltransferase 1	protein_coding	87178	0.928423	5.43199	1	0.89091
TRANK1	tetratricopeptide repeat and ankyrin repeat containing 1	protein_coding	9881	1.15027	5.20341	1	0.890201
IFIH1	interferon induced with helicase C domain 1	protein_coding	64135	1.91331	5.3406	0.8	0.888773
MX1	MX dynamin like GTPase 1	protein_coding	4599	3.57015	8.63595	0.8	0.887272
TRIM22	tripartite motif containing 22	protein_coding	10346	1.45648	6.15016	1	0.887124
B2M	beta-2-microglobulin	protein_coding	567	0.587883	10.252	0.8	0.886516
ZNFX1	zinc finger NFX1-type containing 1	protein_coding	57169	0.949126	7.86792	1	0.885475
NACC2	NACC family member 2	protein_coding	138151	0.447397	6.53183	-1	-0.877606
TRIM69	tripartite motif containing 69	protein_coding	140691	1.2141	4.81932	0.8	0.874204
IRF1-AS1	IRF1 antisense RNA 1	lncRNA		0.58491	3.40036	1	0.871312
PARP9	poly(ADP-ribose) polymerase family member 9	protein_coding	83666	1.81545	6.31793	0.8	0.869095
SHISA5	shisa family member 5	protein_coding	51246	0.770124	8.07256	0.8	0.868713
OASL	2'-5'-oligoadenylate synthetase like	protein_coding	8638	1.50145	5.24072	1	0.866337
NNMT	nicotinamide N-methyltransferase	protein_coding	4837	0.442644	6.58129	-0.8	-0.865767
MTURN	maturin, neural progenitor differentiation regulator homolog	protein_coding	222166	0.61667	4.07482	-0.8	-0.864413
LY6E	lymphocyte antigen 6 family member E	protein_coding	4061	1.65534	7.72021	1	0.861299
ARMH4	armadillo like helical domain containing 4	protein_coding	145407	0.351961	4.04556	-1	-0.8582
THEMIS2	thymocyte selection associated family member 2	protein_coding	9473	1.35005	3.88874	0.8	0.857896
SP110	SP110 nuclear body protein	protein_coding	3431	1.55626	5.23222	0.8	0.854189
MMP13	matrix metallopeptidase 13	protein_coding	4322	0.579925	2.51428	0.8	0.852266
MX2	MX dynamin like GTPase 2	protein_coding	4600	2.85101	7.28309	0.4	0.849103
IFI27	interferon alpha inducible protein 27	protein_coding	3429	2.97647	6.7627	0.8	0.849013
IFI44	interferon induced protein 44	protein_coding	10561	1.7013	6.91153	0.8	0.846484
RSAD2	radical S-adenosyl methionine domain containing 2	protein_coding	91543	2.70597	6.15625	0.4	0.84267
UBA7	ubiquitin like modifier activating enzyme 7	protein_coding	7318	1.24045	6.25861	1	0.841928
TRIM21	tripartite motif containing 21	protein_coding	6737	1.03971	5.12194	0.8	0.841276
PSMB8	proteasome 20S subunit beta 8	protein_coding	5696	0.826544	6.20535	0.8	0.839061
CLN8	CLN8 transmembrane ER and ERGIC protein	protein_coding	2055	0.381793	4.34697	-0.4	-0.838799
GBP3	guanylate binding protein 3	protein_coding	2635	0.592937	5.79258	0.8	0.837317
TENM3	teneurin transmembrane protein 3	protein_coding	55714	0.372592	7.53388	-0.8	-0.836921
TRIM56	tripartite motif containing 56	protein_coding	81844	0.426922	7.02049	0.8	0.834689
OAS1	2'-5'-oligoadenylate synthetase 1	protein_coding	4938	3.14859	6.00541	0.4	0.834674
RND3	Rho family GTPase 3	protein_coding	390	0.503658	7.60419	1	0.833431
CHMP5	charged multivesicular body protein 5	protein_coding	51510	0.538994	6.75209	1	0.831106
ANKRD1	ankyrin repeat domain 1	protein_coding	27063	0.525467	5.12561	0.8	0.828614
IFI44L	interferon induced protein 44 like	protein_coding	10964	2.9398	7.40744	0.8	0.827724
PTX3	pentraxin 3	protein_coding	5806	0.465399	7.20522	0.8	0.823964
EPSTI1	epithelial stromal interaction 1	protein_coding	94240	1.86514	4.27029	0.8	0.822884
PSME1	proteasome activator subunit 1	protein_coding	5720	0.719304	6.68449	0.8	0.820217
TGM2	transglutaminase 2	protein_coding	7052	0.419799	8.03962	1	0.817579
TNFRSF10D	TNF receptor superfamily member 10d	protein_coding	8793	1.05442	4.622	-0.8	-0.813675
HLA-C	major histocompatibility complex, class I, C	protein_coding	3107	0.956232	9.44847	0.4	0.811994
NT5E	5'-nucleotidase ecto	protein_coding	4907	1.01982	8.19766	1	0.807329
HAS2	hyaluronan synthase 2	protein_coding	3037	0.603444	4.65958	0.8	0.805494
RN7SL2	RNA component of signal recognition particle 7SL2	misc_RNA	378706	0.438883	2.55294	0.8	0.793999
TAPBP	TAP binding protein	protein_coding	6892	0.386273	7.87511	0.8	0.788023
PPM1K	protein phosphatase, Mg2+/Mn2+ dependent 1K	protein_coding	152926	0.648898	4.32189	0.8	0.786712
IFITM2	interferon induced transmembrane protein 2	protein_coding	10581	1.10762	5.60328	0.4	0.786429
TRIM38	tripartite motif containing 38	protein_coding	10475	0.467188	5.20831	0.8	0.785929
MASTL	microtubule associated serine/threonine kinase like	protein_coding	84930	0.527267	4.90671	0.8	0.775146
LGALS3BP	galectin 3 binding protein	protein_coding	3959	0.955839	9.5438	0.8	0.773647
PLAT	plasminogen activator, tissue type	protein_coding	5327	0.410533	7.80844	0.8	0.766417
IFIT2	interferon induced protein with tetratricopeptide repeats 2	protein_coding	3433	1.33902	5.93058	0.4	0.762167
CYS1	cystin 1	protein_coding	192668	0.379157	1.52764	-0.8	-0.760243
PSMB9	proteasome 20S subunit beta 9	protein_coding	5698	0.966916	4.92905	0.8	0.759657
TRIM5	tripartite motif containing 5	protein_coding	85363	0.561443	5.28872	0.8	0.757074
NLRC5	NLR family CARD domain containing 5	protein_coding	84166	0.723094	6.16829	0.8	0.748519
SHFL	shiftless antiviral inhibitor of ribosomal frameshifting	protein_coding	55337	1.22745	5.18344	0.4	0.745994

## Sheet: RNAseq repl.-assoc. GSEA
Database	Term/pathway name	Term/pathway ID	adjusted p-value (FDR)	-log10(FDR)	genes in term	total genes in query	intersection size	effective domain size	intersections
GO:BP	defense response to virus	GO:0051607	8.24646e-43	42.0837	269	115	41	18123	IFI6,STAT1,IFITM3,IFI16,IFIT5,ISG15,DDX58,PLSCR1,SAMHD1,DHX58,IFITM1,OAS2,IFIT3,BIRC3,STAT2,ADAR,OAS3,DTX3L,IFIT1,HERC5,EIF2AK2,DDX60,ZC3HAV1,IRF9,IFIH1,MX1,TRIM22,PARP9,OASL,MX2,IFI27,RSAD2,GBP3,TRIM56,OAS1,IFI44L,IFITM2,IFIT2,TRIM5,NLRC5,SHFL
GO:BP	defense response to symbiont	GO:0140546	8.24646e-43	42.0837	269	115	41	18123	IFI6,STAT1,IFITM3,IFI16,IFIT5,ISG15,DDX58,PLSCR1,SAMHD1,DHX58,IFITM1,OAS2,IFIT3,BIRC3,STAT2,ADAR,OAS3,DTX3L,IFIT1,HERC5,EIF2AK2,DDX60,ZC3HAV1,IRF9,IFIH1,MX1,TRIM22,PARP9,OASL,MX2,IFI27,RSAD2,GBP3,TRIM56,OAS1,IFI44L,IFITM2,IFIT2,TRIM5,NLRC5,SHFL
GO:BP	response to type I interferon	GO:0034340	1.53936e-41	40.8127	102	115	31	18123	IFI6,SP100,STAT1,IFITM3,IFIT5,ISG15,SAMHD1,IFITM1,OAS2,IFIT3,STAT2,ADAR,USP18,OAS3,IFIT1,IRF9,IFI35,HLA-B,MX1,OASL,MX2,IFI27,RSAD2,PSMB8,TRIM56,OAS1,HLA-C,IFITM2,IFIT2,NLRC5,SHFL
GO:BP	innate immune response	GO:0045087	1.83228e-41	40.737	1003	115	60	18123	IFI6,SP100,STAT1,IFITM3,IFI16,IFIT5,ISG15,DDX58,PARP14,CFH,PLSCR1,ERAP1,SAMHD1,DHX58,IFITM1,OAS2,IFIT3,BIRC3,STAT2,EREG,ADAR,USP18,OAS3,DTX3L,IFIT1,HERC5,TRIM14,EIF2AK2,DDX60,ZC3HAV1,IRF9,NMI,N4BP1,IFI35,C1S,HLA-B,IFIH1,MX1,TRIM22,B2M,PARP9,OASL,MX2,IFI27,RSAD2,TRIM21,PSMB8,GBP3,TRIM56,OAS1,PTX3,PSME1,HLA-C,IFITM2,TRIM38,IFIT2,PSMB9,TRIM5,NLRC5,SHFL
GO:BP	response to virus	GO:0009615	4.11929e-40	39.3852	366	115	43	18123	IFI6,STAT1,IFITM3,IFI16,IFIT5,ISG15,DDX58,PLSCR1,SAMHD1,DHX58,IFITM1,OAS2,IFIT3,BIRC3,STAT2,ADAR,OAS3,DTX3L,IFIT1,HERC5,EIF2AK2,DDX60,ZC3HAV1,IRF9,NMI,IFIH1,MX1,TRIM22,PARP9,OASL,MX2,IFI27,IFI44,RSAD2,GBP3,TRIM56,OAS1,IFI44L,IFITM2,IFIT2,TRIM5,NLRC5,SHFL
GO:BP	type I interferon signaling pathway	GO:0060337	1.56006e-38	37.8069	96	115	29	18123	IFI6,SP100,STAT1,IFITM3,IFIT5,ISG15,SAMHD1,IFITM1,OAS2,IFIT3,STAT2,ADAR,USP18,OAS3,IFIT1,IRF9,IFI35,HLA-B,MX1,OASL,MX2,IFI27,RSAD2,PSMB8,OAS1,HLA-C,IFITM2,IFIT2,NLRC5
GO:BP	cellular response to type I interferon	GO:0071357	2.21513e-38	37.6546	97	115	29	18123	IFI6,SP100,STAT1,IFITM3,IFIT5,ISG15,SAMHD1,IFITM1,OAS2,IFIT3,STAT2,ADAR,USP18,OAS3,IFIT1,IRF9,IFI35,HLA-B,MX1,OASL,MX2,IFI27,RSAD2,PSMB8,OAS1,HLA-C,IFITM2,IFIT2,NLRC5
GO:BP	defense response to other organism	GO:0098542	1.10175e-37	36.9579	1222	115	61	18123	IFI6,SP100,STAT1,IFITM3,IFI16,IFIT5,ISG15,DDX58,PARP14,CFH,PLSCR1,ERAP1,SAMHD1,DHX58,IFITM1,OAS2,IFIT3,BIRC3,STAT2,EREG,ADAR,USP18,OAS3,DTX3L,IFIT1,HERC5,TRIM14,EIF2AK2,DDX60,ZC3HAV1,IRF9,NMI,N4BP1,IFI35,C1S,HLA-B,IFIH1,MX1,TRIM22,B2M,PARP9,OASL,MX2,IFI27,RSAD2,TRIM21,PSMB8,GBP3,TRIM56,OAS1,IFI44L,PTX3,PSME1,HLA-C,IFITM2,TRIM38,IFIT2,PSMB9,TRIM5,NLRC5,SHFL
GO:BP	response to other organism	GO:0051707	1.10467e-37	36.9568	1600	115	67	18123	IFI6,SP100,STAT1,IFITM3,IFI16,IFIT5,ISG15,DDX58,PARP14,CFH,PTGS2,PLSCR1,ERAP1,SAMHD1,DHX58,IFITM1,OAS2,IFIT3,BIRC3,STAT2,EREG,ADAR,USP18,OAS3,DTX3L,IFIT1,CMPK2,HERC5,TRIM14,EIF2AK2,DDX60,ZC3HAV1,IRF9,NMI,TENT5A,N4BP1,IFI35,C1S,HLA-B,IFIH1,MX1,TRIM22,B2M,PARP9,OASL,MX2,IFI27,IFI44,RSAD2,TRIM21,PSMB8,GBP3,TRIM56,OAS1,CHMP5,ANKRD1,IFI44L,PTX3,PSME1,HLA-C,IFITM2,TRIM38,IFIT2,PSMB9,TRIM5,NLRC5,SHFL
GO:BP	response to external biotic stimulus	GO:0043207	1.14962e-37	36.9394	1601	115	67	18123	IFI6,SP100,STAT1,IFITM3,IFI16,IFIT5,ISG15,DDX58,PARP14,CFH,PTGS2,PLSCR1,ERAP1,SAMHD1,DHX58,IFITM1,OAS2,IFIT3,BIRC3,STAT2,EREG,ADAR,USP18,OAS3,DTX3L,IFIT1,CMPK2,HERC5,TRIM14,EIF2AK2,DDX60,ZC3HAV1,IRF9,NMI,TENT5A,N4BP1,IFI35,C1S,HLA-B,IFIH1,MX1,TRIM22,B2M,PARP9,OASL,MX2,IFI27,IFI44,RSAD2,TRIM21,PSMB8,GBP3,TRIM56,OAS1,CHMP5,ANKRD1,IFI44L,PTX3,PSME1,HLA-C,IFITM2,TRIM38,IFIT2,PSMB9,TRIM5,NLRC5,SHFL
GO:BP	biological process involved in interspecies interaction between organisms	GO:0044419	3.26082e-37	36.4867	1768	115	69	18123	IFI6,SP100,STAT1,IFITM3,IFI16,IFIT5,ISG15,DDX58,PARP14,CFH,PTGS2,PLSCR1,ERAP1,SAMHD1,DHX58,IFITM1,OAS2,IFIT3,BIRC3,STAT2,EREG,ADAR,USP18,OAS3,DTX3L,IFIT1,CMPK2,HERC5,TRIM14,EIF2AK2,DDX60,ZC3HAV1,IRF9,SCARB2,NMI,TENT5A,N4BP1,IFI35,C1S,HLA-B,IFIH1,MX1,TRIM22,B2M,PARP9,OASL,LY6E,MX2,IFI27,IFI44,RSAD2,TRIM21,PSMB8,GBP3,TRIM56,OAS1,CHMP5,ANKRD1,IFI44L,PTX3,PSME1,HLA-C,IFITM2,TRIM38,IFIT2,PSMB9,TRIM5,N…
GO:BP	response to biotic stimulus	GO:0009607	5.13076e-37	36.2898	1639	115	67	18123	IFI6,SP100,STAT1,IFITM3,IFI16,IFIT5,ISG15,DDX58,PARP14,CFH,PTGS2,PLSCR1,ERAP1,SAMHD1,DHX58,IFITM1,OAS2,IFIT3,BIRC3,STAT2,EREG,ADAR,USP18,OAS3,DTX3L,IFIT1,CMPK2,HERC5,TRIM14,EIF2AK2,DDX60,ZC3HAV1,IRF9,NMI,TENT5A,N4BP1,IFI35,C1S,HLA-B,IFIH1,MX1,TRIM22,B2M,PARP9,OASL,MX2,IFI27,IFI44,RSAD2,TRIM21,PSMB8,GBP3,TRIM56,OAS1,CHMP5,ANKRD1,IFI44L,PTX3,PSME1,HLA-C,IFITM2,TRIM38,IFIT2,PSMB9,TRIM5,NLRC5,SHFL
GO:BP	negative regulation of viral process	GO:0048525	8.84358e-33	32.0534	96	115	26	18123	SP100,STAT1,IFITM3,IFI16,IFIT5,ISG15,PARP10,PLSCR1,IFITM1,OAS2,OAS3,IFIT1,TRIM14,EIF2AK2,ZC3HAV1,N4BP1,MX1,OASL,LY6E,RSAD2,TRIM21,OAS1,PTX3,IFITM2,TRIM5,SHFL
GO:BP	defense response	GO:0006952	3.58263e-32	31.4458	1956	115	67	18123	IFI6,SP100,STAT1,IFITM3,IFI16,IFIT5,ISG15,DDX58,PARP14,CFH,PTGS2,PLSCR1,ERAP1,SAMHD1,DHX58,IFITM1,OAS2,IFIT3,BIRC3,STAT2,EREG,ADAR,USP18,OAS3,DTX3L,IFIT1,HERC5,TRIM14,EIF2AK2,DDX60,ZC3HAV1,IRF9,TAP1,NMI,N4BP1,IFI35,C1S,HLA-B,IFIH1,MX1,TRIM22,B2M,PARP9,OASL,THEMIS2,MX2,IFI27,RSAD2,TRIM21,PSMB8,GBP3,TRIM56,OAS1,IFI44L,PTX3,PSME1,TGM2,HLA-C,NT5E,IFITM2,TRIM38,LGALS3BP,IFIT2,PSMB9,TRIM5,NLRC5,SHFL
GO:BP	regulation of viral process	GO:0050792	7.63118e-29	28.1174	193	115	29	18123	SP100,STAT1,IFITM3,IFI16,IFIT5,ISG15,PARP10,PLSCR1,IFITM1,OAS2,ADAR,OAS3,IFIT1,TRIM14,EIF2AK2,ZC3HAV1,N4BP1,MX1,TRIM22,OASL,LY6E,RSAD2,TRIM21,OAS1,PTX3,IFITM2,TRIM38,TRIM5,SHFL
GO:BP	regulation of viral life cycle	GO:1903900	1.52961e-28	27.8154	154	115	27	18123	IFITM3,IFI16,IFIT5,ISG15,PARP10,PLSCR1,IFITM1,OAS2,ADAR,OAS3,IFIT1,TRIM14,EIF2AK2,ZC3HAV1,N4BP1,MX1,TRIM22,OASL,LY6E,RSAD2,TRIM21,OAS1,PTX3,IFITM2,TRIM38,TRIM5,SHFL
GO:BP	response to cytokine	GO:0034097	4.1795e-28	27.3789	1242	115	53	18123	IFI6,SP100,STAT1,IFITM3,IFI16,IFIT5,ISG15,DDX58,PARP14,PTGS2,PLSCR1,SAMHD1,IFITM1,OAS2,IFIT3,BIRC3,STAT2,EREG,ADAR,USP18,OAS3,IFIT1,EIF2AK2,IRF9,NMI,IFI35,HLA-B,PNPT1,IFIH1,MX1,TRIM22,B2M,PARP9,OASL,MX2,IFI27,RSAD2,TRIM21,PSMB8,GBP3,TRIM56,OAS1,ANKRD1,PSME1,HLA-C,HAS2,IFITM2,TRIM38,IFIT2,PSMB9,TRIM5,NLRC5,SHFL
GO:BP	viral process	GO:0016032	8.93113e-26	25.0491	1011	115	47	18123	SP100,STAT1,IFITM3,IFI16,IFIT5,ISG15,DDX58,CFH,PARP10,PLSCR1,SAMHD1,DHX58,IFITM1,OAS2,STAT2,ADAR,OAS3,DTX3L,IFIT1,TRIM14,EIF2AK2,ZC3HAV1,TAP1,SCARB2,N4BP1,HLA-B,IFIH1,MX1,TRIM22,B2M,PARP9,OASL,LY6E,SP110,IFI27,RSAD2,TRIM21,PSMB8,OAS1,CHMP5,PTX3,HLA-C,IFITM2,TRIM38,PSMB9,TRIM5,SHFL
GO:BP	negative regulation of viral genome replication	GO:0045071	1.48972e-25	24.8269	55	115	19	18123	IFITM3,IFI16,IFIT5,ISG15,PARP10,PLSCR1,IFITM1,OAS2,OAS3,IFIT1,EIF2AK2,ZC3HAV1,N4BP1,MX1,OASL,RSAD2,OAS1,IFITM2,SHFL
GO:BP	immune response	GO:0006955	3.11671e-24	23.5063	2544	115	66	18123	IFI6,SP100,STAT1,IFITM3,IFI16,IFIT5,ISG15,DDX58,PARP14,CFH,ERAP2,PLSCR1,ERAP1,SAMHD1,DHX58,IFITM1,OAS2,IFIT3,BIRC3,STAT2,EREG,ADAR,USP18,OAS3,DTX3L,IFIT1,HERC5,TRIM14,EIF2AK2,DDX60,ZC3HAV1,IRF9,TAP1,NMI,N4BP1,IFI35,C1S,HLA-B,IFIH1,MX1,TRIM22,B2M,PARP9,OASL,THEMIS2,MX2,IFI27,IFI44,RSAD2,TRIM21,PSMB8,GBP3,TRIM56,OAS1,IFI44L,PTX3,PSME1,HLA-C,TAPBP,IFITM2,TRIM38,IFIT2,PSMB9,TRIM5,NLRC5,SHFL
GO:BP	cytokine-mediated signaling pathway	GO:0019221	5.21411e-24	23.2828	824	115	42	18123	IFI6,SP100,STAT1,IFITM3,IFIT5,ISG15,PARP14,PTGS2,SAMHD1,IFITM1,OAS2,IFIT3,BIRC3,STAT2,EREG,ADAR,USP18,OAS3,IFIT1,IRF9,NMI,IFI35,HLA-B,MX1,TRIM22,B2M,PARP9,OASL,MX2,IFI27,RSAD2,TRIM21,PSMB8,OAS1,PSME1,HLA-C,IFITM2,TRIM38,IFIT2,PSMB9,TRIM5,NLRC5
GO:BP	regulation of response to biotic stimulus	GO:0002831	1.08658e-23	22.9639	426	115	33	18123	STAT1,IFI16,ISG15,DDX58,PARP14,PLSCR1,ERAP1,SAMHD1,DHX58,BIRC3,STAT2,EREG,ADAR,USP18,OAS3,DTX3L,IFIT1,HERC5,DDX60,ZC3HAV1,NMI,N4BP1,IFI35,HLA-B,PARP9,OASL,TRIM21,PSMB8,OAS1,PSME1,PSMB9,TRIM5,NLRC5
GO:BP	response to external stimulus	GO:0009605	1.88449e-23	22.7248	3114	115	71	18123	IFI6,SP100,STAT1,IFITM3,IFI16,IFIT5,ISG15,DDX58,PARP14,CFH,PTGS2,PLSCR1,ERAP1,SAMHD1,DHX58,IFITM1,OAS2,IFIT3,BIRC3,STAT2,EREG,ADAR,USP18,OAS3,DTX3L,IFIT1,CMPK2,FLRT2,HERC5,TRIM14,EIF2AK2,DDX60,ZC3HAV1,IRF9,NMI,TENT5A,N4BP1,IFI35,C1S,HLA-B,IFIH1,MX1,TRIM22,B2M,PARP9,OASL,MX2,IFI27,IFI44,RSAD2,TRIM21,PSMB8,GBP3,TRIM56,OAS1,CHMP5,ANKRD1,IFI44L,PTX3,PSME1,TGM2,HLA-C,NT5E,IFITM2,TRIM38,PLAT,IFIT2,PSMB…
GO:BP	cellular response to cytokine stimulus	GO:0071345	2.34318e-23	22.6302	1148	115	47	18123	IFI6,SP100,STAT1,IFITM3,IFI16,IFIT5,ISG15,PARP14,PTGS2,SAMHD1,IFITM1,OAS2,IFIT3,BIRC3,STAT2,EREG,ADAR,USP18,OAS3,IFIT1,IRF9,NMI,IFI35,HLA-B,PNPT1,MX1,TRIM22,B2M,PARP9,OASL,MX2,IFI27,RSAD2,TRIM21,PSMB8,GBP3,OAS1,ANKRD1,PSME1,HLA-C,HAS2,IFITM2,TRIM38,IFIT2,PSMB9,TRIM5,NLRC5
GO:BP	regulation of viral genome replication	GO:0045069	2.63005e-23	22.58	84	115	20	18123	IFITM3,IFI16,IFIT5,ISG15,PARP10,PLSCR1,IFITM1,OAS2,ADAR,OAS3,IFIT1,EIF2AK2,ZC3HAV1,N4BP1,MX1,OASL,RSAD2,OAS1,IFITM2,SHFL
GO:BP	response to stress	GO:0006950	5.79069e-22	21.2373	4321	115	80	18123	IFI6,SP100,STAT1,IFITM3,IFI16,IFIT5,ISG15,DDX58,PARP14,CFH,PARP10,PTGS2,UBE2L6,PLSCR1,ERAP1,SAMHD1,DHX58,IFITM1,BRCA2,OAS2,IFIT3,BIRC3,STAT2,EREG,ADAR,USP18,OAS3,DTX3L,IFIT1,HERC5,TRIM14,EIF2AK2,DDX60,ZC3HAV1,IRF9,TAP1,NMI,N4BP1,IFI35,C1S,HLA-B,PNPT1,IFIH1,MX1,TRIM22,B2M,NACC2,PARP9,SHISA5,OASL,MTURN,THEMIS2,MX2,IFI27,RSAD2,UBA7,TRIM21,PSMB8,CLN8,GBP3,TRIM56,OAS1,ANKRD1,IFI44L,PTX3,PSME1,TGM2,HLA…
GO:BP	viral life cycle	GO:0019058	3.00143e-21	20.5227	386	115	30	18123	IFITM3,IFI16,IFIT5,ISG15,PARP10,PLSCR1,IFITM1,OAS2,ADAR,OAS3,IFIT1,TRIM14,EIF2AK2,ZC3HAV1,SCARB2,N4BP1,MX1,TRIM22,OASL,LY6E,IFI27,RSAD2,TRIM21,OAS1,CHMP5,PTX3,IFITM2,TRIM38,TRIM5,SHFL
GO:BP	viral genome replication	GO:0019079	1.06981e-20	19.9707	131	115	21	18123	IFITM3,IFI16,IFIT5,ISG15,PARP10,PLSCR1,IFITM1,OAS2,ADAR,OAS3,IFIT1,EIF2AK2,ZC3HAV1,N4BP1,MX1,OASL,IFI27,RSAD2,OAS1,IFITM2,SHFL
GO:BP	response to interferon-gamma	GO:0034341	1.3669e-19	18.8643	198	115	23	18123	SP100,STAT1,IFITM3,PARP14,IFITM1,OAS2,OAS3,IRF9,NMI,HLA-B,TRIM22,B2M,PARP9,OASL,TRIM21,GBP3,OAS1,HLA-C,IFITM2,TRIM38,TRIM5,NLRC5,SHFL
GO:BP	interferon-gamma-mediated signaling pathway	GO:0060333	2.01258e-19	18.6962	88	115	18	18123	SP100,STAT1,PARP14,OAS2,OAS3,IRF9,NMI,HLA-B,TRIM22,B2M,PARP9,OASL,TRIM21,OAS1,HLA-C,TRIM38,TRIM5,NLRC5
GO:BP	immune system process	GO:0002376	4.10051e-19	18.3872	3438	115	69	18123	IFI6,SP100,STAT1,IFITM3,IFI16,IFIT5,ISG15,DDX58,PARP14,CFH,ERAP2,PLSCR1,ERAP1,SAMHD1,DHX58,IFITM1,BRCA2,OAS2,IFIT3,BIRC3,STAT2,EREG,ADAR,USP18,OAS3,DTX3L,IFIT1,HERC5,TRIM14,EIF2AK2,DDX60,ZC3HAV1,IRF9,TAP1,NMI,N4BP1,IFI35,C1S,HLA-B,IFIH1,MX1,TRIM22,B2M,PARP9,OASL,MTURN,THEMIS2,MX2,IFI27,IFI44,RSAD2,TRIM21,PSMB8,GBP3,TRIM56,OAS1,IFI44L,PTX3,PSME1,TNFRSF10D,HLA-C,TAPBP,IFITM2,TRIM38,IFIT2,PSMB9,TRIM…
GO:BP	regulation of innate immune response	GO:0045088	1.27045e-18	17.896	316	115	26	18123	STAT1,IFI16,ISG15,PARP14,PLSCR1,ERAP1,SAMHD1,DHX58,BIRC3,STAT2,EREG,ADAR,USP18,OAS3,NMI,N4BP1,IFI35,HLA-B,PARP9,TRIM21,PSMB8,OAS1,PSME1,PSMB9,TRIM5,NLRC5
GO:BP	cellular response to interferon-gamma	GO:0071346	4.44462e-15	14.3522	177	115	19	18123	SP100,STAT1,PARP14,OAS2,OAS3,IRF9,NMI,HLA-B,TRIM22,B2M,PARP9,OASL,TRIM21,GBP3,OAS1,HLA-C,TRIM38,TRIM5,NLRC5
GO:BP	regulation of type I interferon production	GO:0032479	1.69971e-14	13.7696	134	115	17	18123	STAT1,IFI16,ISG15,DDX58,UBE2L6,DHX58,OAS2,OAS3,HERC5,ZC3HAV1,NMI,IFIH1,UBA7,TRIM21,TRIM56,OAS1,NLRC5
GO:BP	type I interferon production	GO:0032606	1.69971e-14	13.7696	134	115	17	18123	STAT1,IFI16,ISG15,DDX58,UBE2L6,DHX58,OAS2,OAS3,HERC5,ZC3HAV1,NMI,IFIH1,UBA7,TRIM21,TRIM56,OAS1,NLRC5
GO:BP	negative regulation of innate immune response	GO:0045824	2.33109e-14	13.6324	71	115	14	18123	IFI16,ISG15,PARP14,SAMHD1,DHX58,STAT2,ADAR,USP18,OAS3,NMI,HLA-B,TRIM21,OAS1,NLRC5
GO:BP	regulation of defense response	GO:0031347	9.03172e-14	13.0442	889	115	33	18123	STAT1,IFI16,ISG15,DDX58,PARP14,PTGS2,PLSCR1,ERAP1,SAMHD1,DHX58,BIRC3,STAT2,EREG,ADAR,USP18,OAS3,DTX3L,IFIT1,HERC5,NMI,N4BP1,IFI35,HLA-B,PARP9,TRIM21,PSMB8,OAS1,PSME1,TGM2,NT5E,PSMB9,TRIM5,NLRC5
GO:BP	regulation of immune response	GO:0050776	9.53354e-14	13.0207	1159	115	37	18123	STAT1,IFI16,ISG15,DDX58,PARP14,CFH,PLSCR1,ERAP1,SAMHD1,DHX58,IFITM1,BIRC3,STAT2,EREG,ADAR,USP18,OAS3,DTX3L,IFIT1,HERC5,NMI,N4BP1,IFI35,C1S,HLA-B,B2M,PARP9,THEMIS2,RSAD2,TRIM21,PSMB8,OAS1,PSME1,HLA-C,PSMB9,TRIM5,NLRC5
GO:BP	response to organic substance	GO:0010033	5.75363e-13	12.2401	3457	115	61	18123	IFI6,SP100,STAT1,IFITM3,IFI16,IFIT5,ISG15,DDX58,PARP14,PTGS2,PLSCR1,SAMHD1,IFITM1,OAS2,IFIT3,BIRC3,STAT2,EREG,ADAR,USP18,OAS3,IFIT1,CMPK2,FLRT2,EIF2AK2,FGF5,IRF9,NMI,IFI35,HLA-B,PNPT1,IFIH1,MX1,TRIM22,B2M,PARP9,OASL,NNMT,LY6E,MMP13,MX2,IFI27,RSAD2,TRIM21,PSMB8,GBP3,TRIM56,OAS1,CHMP5,ANKRD1,PSME1,TGM2,HLA-C,HAS2,IFITM2,TRIM38,IFIT2,PSMB9,TRIM5,NLRC5,SHFL
GO:BP	cellular response to organic substance	GO:0071310	6.44935e-13	12.1905	2821	115	55	18123	IFI6,SP100,STAT1,IFITM3,IFI16,IFIT5,ISG15,DDX58,PARP14,PTGS2,SAMHD1,IFITM1,OAS2,IFIT3,BIRC3,STAT2,EREG,ADAR,USP18,OAS3,IFIT1,CMPK2,FLRT2,EIF2AK2,FGF5,IRF9,NMI,IFI35,HLA-B,PNPT1,IFIH1,MX1,TRIM22,B2M,PARP9,OASL,MX2,IFI27,RSAD2,TRIM21,PSMB8,GBP3,OAS1,CHMP5,ANKRD1,PSME1,TGM2,HLA-C,HAS2,IFITM2,TRIM38,IFIT2,PSMB9,TRIM5,NLRC5
GO:BP	regulation of response to external stimulus	GO:0032101	7.97509e-13	12.0983	1238	115	37	18123	STAT1,IFI16,ISG15,DDX58,PARP14,PTGS2,PLSCR1,ERAP1,SAMHD1,DHX58,BIRC3,STAT2,EREG,ADAR,USP18,OAS3,DTX3L,IFIT1,HERC5,DDX60,ZC3HAV1,NMI,N4BP1,IFI35,HLA-B,PARP9,OASL,TRIM21,PSMB8,OAS1,PSME1,TGM2,NT5E,PLAT,PSMB9,TRIM5,NLRC5
GO:BP	negative regulation of response to biotic stimulus	GO:0002832	9.75656e-12	11.0107	107	115	14	18123	IFI16,ISG15,PARP14,SAMHD1,DHX58,STAT2,ADAR,USP18,OAS3,NMI,HLA-B,TRIM21,OAS1,NLRC5
GO:BP	response to interferon-alpha	GO:0035455	1.58646e-11	10.7996	23	115	9	18123	IFITM3,IFITM1,IFIT3,ADAR,EIF2AK2,MX2,OAS1,IFITM2,IFIT2
GO:BP	regulation of response to stress	GO:0080134	2.55911e-11	10.5919	1626	115	40	18123	STAT1,IFI16,ISG15,DDX58,PARP14,PTGS2,PLSCR1,ERAP1,SAMHD1,DHX58,BIRC3,STAT2,EREG,ADAR,USP18,OAS3,DTX3L,IFIT1,HERC5,EIF2AK2,NMI,N4BP1,IFI35,HLA-B,PNPT1,B2M,NACC2,PARP9,MTURN,TRIM21,PSMB8,OAS1,ANKRD1,PSME1,TGM2,NT5E,PLAT,PSMB9,TRIM5,NLRC5
GO:BP	regulation of viral entry into host cell	GO:0046596	2.53598e-10	9.59585	44	115	10	18123	IFITM3,IFITM1,TRIM14,TRIM22,LY6E,TRIM21,PTX3,IFITM2,TRIM38,TRIM5
GO:BP	response to interferon-beta	GO:0035456	3.75192e-10	9.42575	31	115	9	18123	STAT1,IFITM3,IFI16,PLSCR1,IFITM1,PNPT1,OAS1,IFITM2,SHFL
GO:BP	negative regulation of type I interferon-mediated signaling pathway	GO:0060339	4.18507e-10	9.3783	20	115	8	18123	ISG15,SAMHD1,STAT2,ADAR,USP18,OAS3,OAS1,NLRC5
GO:BP	cellular response to chemical stimulus	GO:0070887	8.84547e-10	9.05328	3443	115	56	18123	IFI6,SP100,STAT1,IFITM3,IFI16,IFIT5,ISG15,DDX58,PARP14,PTGS2,SAMHD1,IFITM1,OAS2,IFIT3,BIRC3,STAT2,EREG,ADAR,USP18,OAS3,IFIT1,CMPK2,FLRT2,EIF2AK2,FGF5,IRF9,NMI,IFI35,HLA-B,PNPT1,IFIH1,MX1,TRIM22,B2M,PARP9,OASL,LY6E,MX2,IFI27,RSAD2,TRIM21,PSMB8,GBP3,OAS1,CHMP5,ANKRD1,PSME1,TGM2,HLA-C,HAS2,IFITM2,TRIM38,IFIT2,PSMB9,TRIM5,NLRC5
GO:BP	antigen processing and presentation of endogenous peptide antigen via MHC class I	GO:0019885	9.8718e-10	9.0056	13	115	7	18123	ERAP2,ERAP1,TAP1,HLA-B,B2M,HLA-C,TAPBP
GO:BP	regulation of immune system process	GO:0002682	1.09517e-09	8.96052	1734	115	39	18123	STAT1,IFI16,ISG15,DDX58,PARP14,CFH,PLSCR1,ERAP1,SAMHD1,DHX58,IFITM1,BIRC3,STAT2,EREG,ADAR,USP18,OAS3,DTX3L,IFIT1,HERC5,DDX60,NMI,N4BP1,IFI35,C1S,HLA-B,B2M,PARP9,MTURN,THEMIS2,RSAD2,TRIM21,PSMB8,OAS1,PSME1,HLA-C,PSMB9,TRIM5,NLRC5
GO:BP	modulation by symbiont of entry into host	GO:0052372	1.25852e-09	8.90014	51	115	10	18123	IFITM3,IFITM1,TRIM14,TRIM22,LY6E,TRIM21,PTX3,IFITM2,TRIM38,TRIM5
GO:BP	response to stimulus	GO:0050896	3.63767e-09	8.43918	9487	115	96	18123	IFI6,SP100,STAT1,IFITM3,IFI16,IFIT5,ISG15,DDX58,RASGRP3,PARP14,CFH,PARP10,PTGS2,ERAP2,UBE2L6,PLSCR1,ERAP1,SAMHD1,DHX58,IFITM1,BRCA2,OAS2,IFIT3,BIRC3,STAT2,EREG,ADAR,USP18,OAS3,DTX3L,IFIT1,CMPK2,FLRT2,HERC5,TRIM14,EIF2AK2,PLEKHA4,FGF5,DDX60,ZC3HAV1,IRF9,TAP1,NMI,TENT5A,N4BP1,IFI35,C1S,HLA-B,PNPT1,IFIH1,MX1,TRIM22,B2M,NACC2,PARP9,SHISA5,OASL,NNMT,MTURN,LY6E,THEMIS2,MMP13,MX2,IFI27,IFI44,RSAD2,UBA7,…
GO:BP	cellular response to virus	GO:0098586	3.8724e-09	8.41202	78	115	11	18123	IFI6,DDX58,DHX58,BIRC3,ADAR,OAS3,DDX60,ZC3HAV1,IFIH1,OASL,OAS1
GO:BP	cell surface receptor signaling pathway	GO:0007166	1.60269e-08	7.79515	3226	115	52	18123	IFI6,SP100,STAT1,IFITM3,IFIT5,ISG15,PARP14,PTGS2,PLSCR1,SAMHD1,IFITM1,OAS2,IFIT3,BIRC3,STAT2,EREG,ADAR,USP18,OAS3,DTX3L,IFIT1,FLRT2,PLEKHA4,FGF5,IRF9,NMI,IFI35,HLA-B,MX1,TRIM22,B2M,PARP9,OASL,LY6E,THEMIS2,MX2,IFI27,RSAD2,TRIM21,PSMB8,OAS1,PSME1,TNFRSF10D,HLA-C,NT5E,IFITM2,TRIM38,PLAT,IFIT2,PSMB9,TRIM5,NLRC5
GO:BP	negative regulation of type I interferon production	GO:0032480	1.89424e-08	7.72256	46	115	9	18123	ISG15,DDX58,UBE2L6,DHX58,HERC5,NMI,IFIH1,UBA7,NLRC5
GO:BP	antigen processing and presentation of endogenous peptide antigen	GO:0002483	2.80919e-08	7.55142	19	115	7	18123	ERAP2,ERAP1,TAP1,HLA-B,B2M,HLA-C,TAPBP
GO:BP	regulation of response to cytokine stimulus	GO:0060759	6.21674e-08	7.20644	201	115	14	18123	STAT1,ISG15,DDX58,PARP14,SAMHD1,BIRC3,STAT2,ADAR,USP18,OAS3,IFIH1,PARP9,OAS1,NLRC5
GO:BP	biological process involved in interaction with host	GO:0051701	6.63883e-08	7.17791	243	115	15	18123	IFITM3,PLSCR1,IFITM1,IFIT1,TRIM14,EIF2AK2,SCARB2,TRIM22,B2M,LY6E,TRIM21,PTX3,IFITM2,TRIM38,TRIM5
GO:BP	cytoplasmic pattern recognition receptor signaling pathway in response to virus	GO:0039528	7.22574e-08	7.14112	35	115	8	18123	DDX58,DHX58,BIRC3,OAS3,DDX60,ZC3HAV1,IFIH1,OASL
GO:BP	protein polyubiquitination	GO:0000209	9.67825e-08	7.0142	343	115	17	18123	PARP10,UBE2L6,DTX3L,HERC5,TRIM14,HERC6,NMI,TRIM22,TRIM69,IFI27,TRIM21,PSMB8,TRIM56,PSME1,TRIM38,PSMB9,TRIM5
GO:BP	positive regulation of response to biotic stimulus	GO:0002833	1.17442e-07	6.93018	253	115	15	18123	IFI16,PLSCR1,DHX58,EREG,DDX60,ZC3HAV1,NMI,IFI35,PARP9,OASL,PSMB8,PSME1,PSMB9,TRIM5,NLRC5
GO:BP	regulation of biological process involved in symbiotic interaction	GO:0043903	1.22378e-07	6.9123	79	115	10	18123	IFITM3,IFITM1,TRIM14,TRIM22,LY6E,TRIM21,PTX3,IFITM2,TRIM38,TRIM5
GO:BP	regulation of interferon-beta production	GO:0032648	1.45954e-07	6.83578	57	115	9	18123	DDX58,DHX58,OAS2,OAS3,ZC3HAV1,NMI,IFIH1,TRIM56,OAS1
GO:BP	interferon-beta production	GO:0032608	1.45954e-07	6.83578	57	115	9	18123	DDX58,DHX58,OAS2,OAS3,ZC3HAV1,NMI,IFIH1,TRIM56,OAS1
GO:BP	regulation of type I interferon-mediated signaling pathway	GO:0060338	1.8495e-07	6.73294	39	115	8	18123	ISG15,SAMHD1,STAT2,ADAR,USP18,OAS3,OAS1,NLRC5
GO:BP	viral entry into host cell	GO:0046718	1.93911e-07	6.7124	143	115	12	18123	IFITM3,PLSCR1,IFITM1,TRIM14,SCARB2,TRIM22,LY6E,TRIM21,PTX3,IFITM2,TRIM38,TRIM5
GO:BP	regulation of response to stimulus	GO:0048583	1.97889e-07	6.70358	4416	115	60	18123	IFI6,SP100,STAT1,IFI16,IFIT5,ISG15,DDX58,PARP14,CFH,PTGS2,PLSCR1,ERAP1,SAMHD1,DHX58,IFITM1,BIRC3,STAT2,EREG,ADAR,USP18,OAS3,DTX3L,IFIT1,HERC5,TRIM14,EIF2AK2,PLEKHA4,FGF5,DDX60,ZC3HAV1,NMI,N4BP1,IFI35,C1S,HLA-B,PNPT1,IFIH1,TRIM22,B2M,NACC2,PARP9,SHISA5,OASL,MTURN,LY6E,THEMIS2,RSAD2,TRIM21,PSMB8,OAS1,ANKRD1,PSME1,TGM2,HLA-C,NT5E,TRIM38,PLAT,PSMB9,TRIM5,NLRC5
GO:BP	positive regulation of type I interferon production	GO:0032481	2.57508e-07	6.58921	85	115	10	18123	STAT1,IFI16,DDX58,DHX58,OAS2,OAS3,ZC3HAV1,IFIH1,TRIM56,OAS1
GO:BP	positive regulation of interferon-beta production	GO:0032728	2.84227e-07	6.54633	41	115	8	18123	DDX58,DHX58,OAS2,OAS3,ZC3HAV1,IFIH1,TRIM56,OAS1
GO:BP	antigen processing and presentation of endogenous antigen	GO:0019883	3.53555e-07	6.45154	26	115	7	18123	ERAP2,ERAP1,TAP1,HLA-B,B2M,HLA-C,TAPBP
GO:BP	entry into host	GO:0044409	5.35659e-07	6.27111	156	115	12	18123	IFITM3,PLSCR1,IFITM1,TRIM14,SCARB2,TRIM22,LY6E,TRIM21,PTX3,IFITM2,TRIM38,TRIM5
GO:BP	biological process involved in symbiotic interaction	GO:0044403	5.3839e-07	6.2689	331	115	16	18123	IFITM3,PLSCR1,IFITM1,IFIT1,TRIM14,EIF2AK2,SCARB2,TRIM22,B2M,LY6E,IFI27,TRIM21,PTX3,IFITM2,TRIM38,TRIM5
GO:BP	RIG-I signaling pathway	GO:0039529	6.29782e-07	6.20081	28	115	7	18123	DDX58,DHX58,BIRC3,OAS3,DDX60,ZC3HAV1,OASL
GO:BP	regulation of cytokine production	GO:0001817	8.97009e-07	6.0472	847	115	24	18123	STAT1,IFI16,ISG15,DDX58,PTGS2,UBE2L6,DHX58,OAS2,EREG,OAS3,HERC5,EIF2AK2,ZC3HAV1,NMI,N4BP1,HLA-B,IFIH1,B2M,RSAD2,UBA7,TRIM21,TRIM56,OAS1,NLRC5
GO:BP	cytokine production	GO:0001816	1.05805e-06	5.97549	854	115	24	18123	STAT1,IFI16,ISG15,DDX58,PTGS2,UBE2L6,DHX58,OAS2,EREG,OAS3,HERC5,EIF2AK2,ZC3HAV1,NMI,N4BP1,HLA-B,IFIH1,B2M,RSAD2,UBA7,TRIM21,TRIM56,OAS1,NLRC5
GO:BP	antigen processing and presentation of peptide antigen via MHC class I	GO:0002474	1.19061e-06	5.92423	99	115	10	18123	ERAP2,ERAP1,TAP1,HLA-B,B2M,PSMB8,PSME1,HLA-C,TAPBP,PSMB9
GO:BP	signal transduction	GO:0007165	1.675e-06	5.77598	6447	115	73	18123	IFI6,SP100,STAT1,IFITM3,IFI16,IFIT5,ISG15,DDX58,RASGRP3,PARP14,PTGS2,ERAP2,PLSCR1,ERAP1,SAMHD1,DHX58,IFITM1,BRCA2,OAS2,IFIT3,BIRC3,STAT2,EREG,ADAR,USP18,OAS3,DTX3L,IFIT1,FLRT2,TRIM14,EIF2AK2,PLEKHA4,FGF5,DDX60,ZC3HAV1,IRF9,NMI,IFI35,HLA-B,IFIH1,MX1,TRIM22,B2M,NACC2,PARP9,SHISA5,OASL,MTURN,LY6E,THEMIS2,MX2,IFI27,RSAD2,TRIM21,PSMB8,TENM3,OAS1,RND3,ANKRD1,PSME1,TGM2,TNFRSF10D,HLA-C,NT5E,IFITM2,TRIM3…
GO:BP	cellular response to stimulus	GO:0051716	2.15143e-06	5.66727	7873	115	82	18123	IFI6,SP100,STAT1,IFITM3,IFI16,IFIT5,ISG15,DDX58,RASGRP3,PARP14,PARP10,PTGS2,ERAP2,UBE2L6,PLSCR1,ERAP1,SAMHD1,DHX58,IFITM1,BRCA2,OAS2,IFIT3,BIRC3,STAT2,EREG,ADAR,USP18,OAS3,DTX3L,IFIT1,CMPK2,FLRT2,TRIM14,EIF2AK2,PLEKHA4,FGF5,DDX60,ZC3HAV1,IRF9,NMI,N4BP1,IFI35,HLA-B,PNPT1,IFIH1,MX1,TRIM22,B2M,NACC2,PARP9,SHISA5,OASL,MTURN,LY6E,THEMIS2,MX2,IFI27,RSAD2,UBA7,TRIM21,PSMB8,GBP3,TENM3,OAS1,RND3,CHMP5,ANK…
GO:BP	response to chemical	GO:0042221	2.72871e-06	5.56404	4829	115	61	18123	IFI6,SP100,STAT1,IFITM3,IFI16,IFIT5,ISG15,DDX58,PARP14,PTGS2,PLSCR1,SAMHD1,IFITM1,OAS2,IFIT3,BIRC3,STAT2,EREG,ADAR,USP18,OAS3,IFIT1,CMPK2,FLRT2,EIF2AK2,FGF5,IRF9,NMI,IFI35,HLA-B,PNPT1,IFIH1,MX1,TRIM22,B2M,PARP9,OASL,NNMT,LY6E,MMP13,MX2,IFI27,RSAD2,TRIM21,PSMB8,GBP3,TRIM56,OAS1,CHMP5,ANKRD1,PSME1,TGM2,HLA-C,HAS2,IFITM2,TRIM38,IFIT2,PSMB9,TRIM5,NLRC5,SHFL
GO:BP	movement in host environment	GO:0052126	2.78825e-06	5.55467	180	115	12	18123	IFITM3,PLSCR1,IFITM1,TRIM14,SCARB2,TRIM22,LY6E,TRIM21,PTX3,IFITM2,TRIM38,TRIM5
GO:BP	positive regulation of response to stimulus	GO:0048584	3.58152e-06	5.44593	2368	115	40	18123	IFI16,IFIT5,DDX58,PARP14,CFH,PTGS2,PLSCR1,DHX58,BIRC3,EREG,DTX3L,TRIM14,EIF2AK2,PLEKHA4,FGF5,DDX60,ZC3HAV1,NMI,IFI35,C1S,HLA-B,IFIH1,TRIM22,B2M,NACC2,PARP9,SHISA5,OASL,MTURN,THEMIS2,RSAD2,TRIM21,PSMB8,ANKRD1,PSME1,TGM2,TRIM38,PSMB9,TRIM5,NLRC5
GO:BP	regulation of cytokine-mediated signaling pathway	GO:0001959	4.57811e-06	5.33931	188	115	12	18123	STAT1,ISG15,PARP14,SAMHD1,BIRC3,STAT2,ADAR,USP18,OAS3,PARP9,OAS1,NLRC5
GO:BP	negative regulation of viral entry into host cell	GO:0046597	4.95462e-06	5.30499	21	115	6	18123	IFITM3,IFITM1,LY6E,PTX3,IFITM2,TRIM5
GO:BP	negative regulation of biological process	GO:0048519	5.00422e-06	5.30066	5861	115	68	18123	IFI6,SP100,STAT1,IFITM3,IFI16,IFIT5,SAMD11,ISG15,DDX58,PARP14,PARP10,PTGS2,UBE2L6,PLSCR1,SAMHD1,DHX58,HELZ2,IFITM1,BRCA2,OAS2,IFIT3,BIRC3,STAT2,EREG,ADAR,USP18,OAS3,DTX3L,IFIT1,HERC5,TRIM14,EIF2AK2,ZC3HAV1,NMI,TENT5A,N4BP1,IFI35,MAP2,HLA-B,PNPT1,IFIH1,MX1,TRIM22,B2M,ZNFX1,NACC2,PARP9,OASL,LY6E,IFI27,RSAD2,UBA7,TRIM21,PSMB8,CLN8,OAS1,ANKRD1,PTX3,PSME1,TNFRSF10D,NT5E,IFITM2,MASTL,PLAT,PSMB9,TRIM5,N…
GO:BP	negative regulation of cytokine-mediated signaling pathway	GO:0001960	6.40149e-06	5.19372	86	115	9	18123	ISG15,PARP14,SAMHD1,STAT2,ADAR,USP18,OAS3,OAS1,NLRC5
GO:BP	negative regulation of response to cytokine stimulus	GO:0060761	1.17166e-05	4.9312	92	115	9	18123	ISG15,PARP14,SAMHD1,STAT2,ADAR,USP18,OAS3,OAS1,NLRC5
GO:BP	signaling	GO:0023052	2.16174e-05	4.6652	6937	115	74	18123	IFI6,SP100,STAT1,IFITM3,IFI16,IFIT5,ISG15,DDX58,RASGRP3,PARP14,PTGS2,ERAP2,PLSCR1,ERAP1,SAMHD1,DHX58,IFITM1,BRCA2,OAS2,IFIT3,BIRC3,STAT2,EREG,ADAR,USP18,OAS3,DTX3L,IFIT1,FLRT2,TRIM14,EIF2AK2,PLEKHA4,FGF5,DDX60,ZC3HAV1,IRF9,NMI,IFI35,HLA-B,IFIH1,MX1,TRIM22,B2M,NACC2,PARP9,SHISA5,OASL,MTURN,LY6E,THEMIS2,MX2,IFI27,RSAD2,TRIM21,PSMB8,TENM3,OAS1,RND3,CHMP5,ANKRD1,PSME1,TGM2,TNFRSF10D,HLA-C,NT5E,IFITM2…
GO:BP	pattern recognition receptor signaling pathway	GO:0002221	2.42817e-05	4.61472	218	115	12	18123	DDX58,DHX58,BIRC3,OAS3,DDX60,ZC3HAV1,NMI,IFI35,IFIH1,OASL,RSAD2,OAS1
GO:BP	negative regulation of viral life cycle	GO:1903901	2.62027e-05	4.58165	27	115	6	18123	IFITM3,IFITM1,LY6E,PTX3,IFITM2,TRIM5
GO:BP	ISG15-protein conjugation	GO:0032020	3.94021e-05	4.40448	6	115	4	18123	ISG15,UBE2L6,HERC5,UBA7
GO:BP	antigen processing and presentation of exogenous peptide antigen via MHC class I, TAP-dependent	GO:0002479	4.19684e-05	4.37708	75	115	8	18123	TAP1,HLA-B,B2M,PSMB8,PSME1,HLA-C,TAPBP,PSMB9
GO:BP	interleukin-27-mediated signaling pathway	GO:0070106	4.63895e-05	4.33358	15	115	5	18123	STAT1,OAS2,MX1,OASL,OAS1
GO:BP	cytoplasmic pattern recognition receptor signaling pathway	GO:0002753	4.66599e-05	4.33106	76	115	8	18123	DDX58,DHX58,BIRC3,OAS3,DDX60,ZC3HAV1,IFIH1,OASL
GO:BP	positive regulation of response to external stimulus	GO:0032103	4.9441e-05	4.30591	518	115	17	18123	IFI16,PTGS2,PLSCR1,DHX58,EREG,DDX60,ZC3HAV1,NMI,IFI35,PARP9,OASL,PSMB8,PSME1,TGM2,PSMB9,TRIM5,NLRC5
GO:BP	antigen processing and presentation of exogenous peptide antigen via MHC class I	GO:0042590	7.02385e-05	4.15342	80	115	8	18123	TAP1,HLA-B,B2M,PSMB8,PSME1,HLA-C,TAPBP,PSMB9
GO:BP	cell communication	GO:0007154	7.43892e-05	4.12849	6961	115	73	18123	IFI6,SP100,STAT1,IFITM3,IFI16,IFIT5,ISG15,DDX58,RASGRP3,PARP14,PTGS2,ERAP2,PLSCR1,ERAP1,SAMHD1,DHX58,IFITM1,BRCA2,OAS2,IFIT3,BIRC3,STAT2,EREG,ADAR,USP18,OAS3,DTX3L,IFIT1,FLRT2,TRIM14,EIF2AK2,PLEKHA4,FGF5,DDX60,ZC3HAV1,IRF9,NMI,IFI35,HLA-B,IFIH1,MX1,TRIM22,B2M,NACC2,PARP9,SHISA5,OASL,MTURN,LY6E,THEMIS2,MX2,IFI27,RSAD2,TRIM21,PSMB8,TENM3,OAS1,RND3,ANKRD1,PSME1,TGM2,TNFRSF10D,HLA-C,NT5E,IFITM2,TRIM3…
GO:BP	protein modification by small protein conjugation	GO:0032446	7.49869e-05	4.12501	980	115	23	18123	ISG15,PARP10,UBE2L6,PCGF5,BIRC3,DTX3L,HERC5,TRIM14,HERC6,NMI,N4BP1,IFIH1,TRIM22,TRIM69,IFI27,UBA7,TRIM21,PSMB8,TRIM56,PSME1,TRIM38,PSMB9,TRIM5
GO:BP	protein ubiquitination	GO:0016567	7.58633e-05	4.11997	900	115	22	18123	ISG15,PARP10,UBE2L6,PCGF5,BIRC3,DTX3L,HERC5,TRIM14,HERC6,NMI,N4BP1,TRIM22,TRIM69,IFI27,UBA7,TRIM21,PSMB8,TRIM56,PSME1,TRIM38,PSMB9,TRIM5
GO:BP	negative regulation of macromolecule metabolic process	GO:0010605	0.000133508	3.87449	3262	115	45	18123	IFI6,SP100,STAT1,IFI16,SAMD11,ISG15,DDX58,PARP14,PARP10,PTGS2,UBE2L6,DHX58,HELZ2,BRCA2,BIRC3,EREG,ADAR,OAS3,DTX3L,HERC5,EIF2AK2,ZC3HAV1,NMI,TENT5A,N4BP1,PNPT1,IFIH1,TRIM22,ZNFX1,NACC2,PARP9,IFI27,UBA7,TRIM21,PSMB8,CLN8,OAS1,ANKRD1,PTX3,PSME1,MASTL,PLAT,PSMB9,NLRC5,SHFL
GO:BP	protein modification by small protein conjugation or removal	GO:0070647	0.000158701	3.79942	1193	115	25	18123	ISG15,DDX58,PARP10,UBE2L6,PCGF5,BIRC3,USP18,DTX3L,HERC5,TRIM14,HERC6,NMI,N4BP1,IFIH1,TRIM22,TRIM69,IFI27,UBA7,TRIM21,PSMB8,TRIM56,PSME1,TRIM38,PSMB9,TRIM5
GO:BP	positive regulation of cytokine production	GO:0001819	0.000175701	3.75523	498	115	16	18123	STAT1,IFI16,ISG15,DDX58,PTGS2,DHX58,OAS2,EREG,OAS3,EIF2AK2,ZC3HAV1,IFIH1,B2M,RSAD2,TRIM56,OAS1
GO:BP	negative regulation of immune response	GO:0050777	0.000179485	3.74597	373	115	14	18123	IFI16,ISG15,PARP14,SAMHD1,DHX58,STAT2,ADAR,USP18,OAS3,NMI,HLA-B,TRIM21,OAS1,NLRC5
GO:BP	negative regulation of defense response	GO:0031348	0.000212887	3.67185	440	115	15	18123	IFI16,ISG15,PARP14,SAMHD1,DHX58,STAT2,ADAR,USP18,OAS3,NMI,HLA-B,TRIM21,OAS1,NT5E,NLRC5
GO:BP	positive regulation of innate immune response	GO:0045089	0.000232272	3.634	217	115	11	18123	IFI16,PLSCR1,EREG,NMI,IFI35,PARP9,PSMB8,PSME1,PSMB9,TRIM5,NLRC5
GO:BP	regulation of RIG-I signaling pathway	GO:0039535	0.000304935	3.51579	21	115	5	18123	DHX58,BIRC3,DDX60,ZC3HAV1,OASL
GO:BP	regulation of ribonuclease activity	GO:0060700	0.000326137	3.4866	9	115	4	18123	OAS2,OAS3,OASL,OAS1
GO:BP	positive regulation of signal transduction	GO:0009967	0.000385507	3.41397	1626	115	29	18123	IFIT5,PARP14,DHX58,BIRC3,EREG,TRIM14,EIF2AK2,PLEKHA4,FGF5,DDX60,ZC3HAV1,NMI,IFI35,TRIM22,NACC2,PARP9,SHISA5,OASL,MTURN,RSAD2,TRIM21,PSMB8,ANKRD1,PSME1,TGM2,TRIM38,PSMB9,TRIM5,NLRC5
GO:BP	positive regulation of I-kappaB kinase/NF-kappaB signaling	GO:0043123	0.000490049	3.30976	185	115	10	18123	IFIT5,BIRC3,TRIM14,ZC3HAV1,TRIM22,SHISA5,TRIM21,TGM2,TRIM38,TRIM5
GO:BP	cellular response to interferon-beta	GO:0035458	0.000499157	3.30176	23	115	5	18123	STAT1,IFI16,PNPT1,OAS1,IFITM2
GO:BP	regulation of defense response to virus	GO:0050688	0.000565093	3.24788	71	115	7	18123	STAT1,DDX58,DHX58,DTX3L,IFIT1,HERC5,PARP9
GO:BP	positive regulation of pattern recognition receptor signaling pathway	GO:0062208	0.000572378	3.24232	44	115	6	18123	DHX58,DDX60,ZC3HAV1,IFI35,OASL,RSAD2
GO:BP	antigen processing and presentation of peptide antigen	GO:0048002	0.000724869	3.13974	193	115	10	18123	ERAP2,ERAP1,TAP1,HLA-B,B2M,PSMB8,PSME1,HLA-C,TAPBP,PSMB9
GO:BP	regulation of viral-induced cytoplasmic pattern recognition receptor signaling pathway	GO:0039531	0.000780203	3.10779	25	115	5	18123	DHX58,BIRC3,DDX60,ZC3HAV1,OASL
GO:BP	positive regulation of RIG-I signaling pathway	GO:1900246	0.000845824	3.07272	11	115	4	18123	DHX58,DDX60,ZC3HAV1,OASL
GO:BP	MDA-5 signaling pathway	GO:0039530	0.000845824	3.07272	11	115	4	18123	DHX58,OAS3,DDX60,IFIH1
GO:BP	positive regulation of defense response	GO:0031349	0.000929231	3.03188	364	115	13	18123	IFI16,PTGS2,PLSCR1,EREG,NMI,IFI35,PARP9,PSMB8,PSME1,TGM2,PSMB9,TRIM5,NLRC5
GO:BP	regulation of I-kappaB kinase/NF-kappaB signaling	GO:0043122	0.0009582	3.01854	250	115	11	18123	STAT1,IFIT5,BIRC3,TRIM14,ZC3HAV1,TRIM22,SHISA5,TRIM21,TGM2,TRIM38,TRIM5
GO:BP	negative regulation of metabolic process	GO:0009892	0.00107333	2.96927	3498	115	45	18123	IFI6,SP100,STAT1,IFI16,SAMD11,ISG15,DDX58,PARP14,PARP10,PTGS2,UBE2L6,DHX58,HELZ2,BRCA2,BIRC3,EREG,ADAR,OAS3,DTX3L,HERC5,EIF2AK2,ZC3HAV1,NMI,TENT5A,N4BP1,PNPT1,IFIH1,TRIM22,ZNFX1,NACC2,PARP9,IFI27,UBA7,TRIM21,PSMB8,CLN8,OAS1,ANKRD1,PTX3,PSME1,MASTL,PLAT,PSMB9,NLRC5,SHFL
GO:BP	positive regulation of cell communication	GO:0010647	0.00107849	2.96718	1809	115	30	18123	IFIT5,PARP14,PTGS2,DHX58,BIRC3,EREG,TRIM14,EIF2AK2,PLEKHA4,FGF5,DDX60,ZC3HAV1,NMI,IFI35,TRIM22,NACC2,PARP9,SHISA5,OASL,MTURN,RSAD2,TRIM21,PSMB8,ANKRD1,PSME1,TGM2,TRIM38,PSMB9,TRIM5,NLRC5
GO:BP	positive regulation of signaling	GO:0023056	0.00114361	2.94172	1814	115	30	18123	IFIT5,PARP14,PTGS2,DHX58,BIRC3,EREG,TRIM14,EIF2AK2,PLEKHA4,FGF5,DDX60,ZC3HAV1,NMI,IFI35,TRIM22,NACC2,PARP9,SHISA5,OASL,MTURN,RSAD2,TRIM21,PSMB8,ANKRD1,PSME1,TGM2,TRIM38,PSMB9,TRIM5,NLRC5
GO:BP	protein mono-ADP-ribosylation	GO:0140289	0.00126252	2.89876	12	115	4	18123	PARP14,PARP10,PARP12,PARP9
GO:BP	interferon-alpha production	GO:0032607	0.00204038	2.69029	30	115	5	18123	STAT1,DDX58,ZC3HAV1,NMI,IFIH1
GO:BP	regulation of interferon-alpha production	GO:0032647	0.00204038	2.69029	30	115	5	18123	STAT1,DDX58,ZC3HAV1,NMI,IFIH1
GO:BP	negative regulation of response to external stimulus	GO:0032102	0.00216153	2.66524	601	115	16	18123	IFI16,ISG15,PARP14,SAMHD1,DHX58,STAT2,ADAR,USP18,OAS3,NMI,HLA-B,TRIM21,OAS1,NT5E,PLAT,NLRC5
GO:BP	NAD biosynthesis via nicotinamide riboside salvage pathway	GO:0034356	0.00252818	2.59719	14	115	4	18123	PARP10,PTGS2,PARP9,NNMT
GO:BP	antiviral innate immune response	GO:0140374	0.00252818	2.59719	14	115	4	18123	DDX58,IFIT1,MX1,OAS1
GO:BP	regulation of signal transduction	GO:0009966	0.0028536	2.54461	3251	115	42	18123	IFI6,SP100,STAT1,IFIT5,ISG15,PARP14,PTGS2,PLSCR1,SAMHD1,DHX58,BIRC3,STAT2,EREG,ADAR,USP18,OAS3,TRIM14,EIF2AK2,PLEKHA4,FGF5,DDX60,ZC3HAV1,NMI,IFI35,TRIM22,NACC2,PARP9,SHISA5,OASL,MTURN,LY6E,RSAD2,TRIM21,PSMB8,OAS1,ANKRD1,PSME1,TGM2,TRIM38,PSMB9,TRIM5,NLRC5
GO:BP	I-kappaB kinase/NF-kappaB signaling	GO:0007249	0.00409375	2.38788	290	115	11	18123	STAT1,IFIT5,BIRC3,TRIM14,ZC3HAV1,TRIM22,SHISA5,TRIM21,TGM2,TRIM38,TRIM5
GO:BP	antigen processing and presentation	GO:0019882	0.00450931	2.34589	236	115	10	18123	ERAP2,ERAP1,TAP1,HLA-B,B2M,PSMB8,PSME1,HLA-C,TAPBP,PSMB9
GO:BP	negative regulation of viral transcription	GO:0032897	0.00455181	2.34182	16	115	4	18123	SP100,IFITM3,TRIM14,TRIM21
GO:BP	positive regulation of intracellular signal transduction	GO:1902533	0.005173	2.28626	1063	115	21	18123	IFIT5,DHX58,BIRC3,EREG,TRIM14,EIF2AK2,FGF5,DDX60,ZC3HAV1,NMI,IFI35,TRIM22,NACC2,SHISA5,OASL,MTURN,TRIM21,ANKRD1,TGM2,TRIM38,TRIM5
GO:BP	protein ADP-ribosylation	GO:0006471	0.00523636	2.28097	36	115	5	18123	PARP14,PARP10,PARP12,ZC3HAV1,PARP9
GO:BP	regulation of macromolecule metabolic process	GO:0060255	0.00704421	2.15217	6622	115	66	18123	IFI6,SP100,STAT1,IFI16,SAMD11,ISG15,DDX58,PARP14,PARP10,PTGS2,UBE2L6,PLSCR1,PCGF5,DHX58,HELZ2,BRCA2,OAS2,BIRC3,STAT2,EREG,ADAR,OAS3,DTX3L,HERC5,TRIM14,EIF2AK2,TDRD7,FGF5,ZC3HAV1,IRF9,SCARB2,NMI,TENT5A,N4BP1,HLA-B,PNPT1,IFIH1,TRIM22,B2M,ZNFX1,NACC2,PARP9,OASL,MTURN,SP110,IFI27,RSAD2,UBA7,TRIM21,PSMB8,CLN8,TRIM56,OAS1,CHMP5,ANKRD1,PTX3,PSME1,HAS2,TAPBP,TRIM38,MASTL,PLAT,PSMB9,TRIM5,NLRC5,SHFL
GO:BP	negative regulation of gene expression	GO:0010629	0.0075351	2.12291	1470	115	25	18123	ISG15,DDX58,PARP14,PARP10,UBE2L6,DHX58,HELZ2,ADAR,OAS3,HERC5,EIF2AK2,ZC3HAV1,NMI,TENT5A,N4BP1,PNPT1,IFIH1,PARP9,UBA7,PSMB8,OAS1,PSME1,PSMB9,NLRC5,SHFL
GO:BP	regulation of gene expression	GO:0010468	0.00841675	2.07486	5218	115	56	18123	SP100,STAT1,IFI16,SAMD11,ISG15,DDX58,PARP14,PARP10,PTGS2,UBE2L6,PLSCR1,PCGF5,DHX58,HELZ2,BRCA2,OAS2,STAT2,EREG,ADAR,OAS3,DTX3L,HERC5,TRIM14,EIF2AK2,TDRD7,FGF5,ZC3HAV1,IRF9,NMI,TENT5A,N4BP1,HLA-B,PNPT1,IFIH1,TRIM22,B2M,ZNFX1,NACC2,PARP9,MTURN,SP110,IFI27,RSAD2,UBA7,TRIM21,PSMB8,TRIM56,OAS1,ANKRD1,PSME1,TAPBP,TRIM38,PSMB9,TRIM5,NLRC5,SHFL
GO:BP	positive regulation of immune response	GO:0050778	0.0097444	2.01124	757	115	17	18123	IFI16,CFH,PLSCR1,EREG,NMI,IFI35,C1S,HLA-B,B2M,PARP9,THEMIS2,RSAD2,PSMB8,PSME1,PSMB9,TRIM5,NLRC5
GO:BP	negative regulation of cytokine production	GO:0001818	0.0105801	1.97551	385	115	12	18123	ISG15,DDX58,UBE2L6,DHX58,OAS3,HERC5,NMI,N4BP1,IFIH1,UBA7,OAS1,NLRC5
GO:BP	regulation of pattern recognition receptor signaling pathway	GO:0062207	0.0110338	1.95727	110	115	7	18123	DHX58,BIRC3,DDX60,ZC3HAV1,IFI35,OASL,RSAD2
GO:BP	regulation of biological process	GO:0050789	0.0113265	1.9459	12122	115	98	18123	IFI6,SP100,STAT1,IFITM3,IFI16,IFIT5,SAMD11,ISG15,DDX58,RASGRP3,PARP14,CFH,PARP10,PTGS2,ERAP2,UBE2L6,PLSCR1,PCGF5,ERAP1,SAMHD1,DHX58,HELZ2,IFITM1,BRCA2,OAS2,IFIT3,BIRC3,STAT2,EREG,ADAR,USP18,OAS3,DTX3L,IFIT1,FLRT2,HERC5,TRIM14,EIF2AK2,TDRD7,PLEKHA4,FGF5,DDX60,ZC3HAV1,IRF9,SCARB2,NMI,TENT5A,N4BP1,IFI35,MAP2,C1S,HLA-B,PNPT1,IFIH1,MX1,TRIM22,B2M,ZNFX1,NACC2,PARP9,SHISA5,OASL,MTURN,LY6E,THEMIS2,SP110,…
GO:BP	positive regulation of biological process	GO:0048518	0.0166364	1.77894	6474	115	64	18123	SP100,STAT1,IFI16,IFIT5,ISG15,DDX58,PARP14,CFH,PTGS2,PLSCR1,PCGF5,ERAP1,DHX58,HELZ2,IFITM1,BRCA2,OAS2,BIRC3,EREG,ADAR,OAS3,DTX3L,IFIT1,FLRT2,TRIM14,EIF2AK2,PLEKHA4,FGF5,DDX60,ZC3HAV1,SCARB2,NMI,TENT5A,IFI35,MAP2,C1S,HLA-B,PNPT1,IFIH1,TRIM22,B2M,NACC2,PARP9,SHISA5,OASL,MTURN,THEMIS2,RSAD2,TRIM21,PSMB8,TENM3,TRIM56,OAS1,ANKRD1,PTX3,PSME1,TGM2,HAS2,PPM1K,TRIM38,IFIT2,PSMB9,TRIM5,NLRC5
GO:BP	regulation of nuclease activity	GO:0032069	0.0177646	1.75044	22	115	4	18123	OAS2,OAS3,OASL,OAS1
GO:BP	intracellular signal transduction	GO:0035556	0.0193799	1.71265	2886	115	37	18123	IFI6,SP100,STAT1,IFI16,IFIT5,DDX58,RASGRP3,PTGS2,DHX58,BRCA2,BIRC3,EREG,OAS3,TRIM14,EIF2AK2,FGF5,DDX60,ZC3HAV1,NMI,IFI35,IFIH1,TRIM22,NACC2,SHISA5,OASL,MTURN,TRIM21,PSMB8,RND3,ANKRD1,PSME1,TGM2,TRIM38,MASTL,PSMB9,TRIM5,NLRC5
GO:BP	antigen processing and presentation of exogenous peptide antigen via MHC class I, TAP-independent	GO:0002480	0.0234822	1.62926	8	115	3	18123	HLA-B,B2M,HLA-C
GO:BP	positive regulation of immune system process	GO:0002684	0.0236059	1.62698	1079	115	20	18123	IFI16,DDX58,CFH,PLSCR1,DHX58,EREG,DDX60,NMI,IFI35,C1S,HLA-B,B2M,PARP9,THEMIS2,RSAD2,PSMB8,PSME1,PSMB9,TRIM5,NLRC5
GO:BP	positive regulation of interferon-alpha production	GO:0032727	0.0255538	1.59254	24	115	4	18123	STAT1,DDX58,ZC3HAV1,IFIH1
GO:BP	regulation of signaling	GO:0023051	0.0269191	1.56994	3669	115	43	18123	IFI6,SP100,STAT1,IFIT5,ISG15,PARP14,PTGS2,PLSCR1,SAMHD1,DHX58,BIRC3,STAT2,EREG,ADAR,USP18,OAS3,TRIM14,EIF2AK2,PLEKHA4,FGF5,DDX60,ZC3HAV1,NMI,IFI35,TRIM22,NACC2,PARP9,SHISA5,OASL,MTURN,LY6E,RSAD2,TRIM21,PSMB8,OAS1,CHMP5,ANKRD1,PSME1,TGM2,TRIM38,PSMB9,TRIM5,NLRC5
GO:BP	antigen processing and presentation of exogenous peptide antigen	GO:0002478	0.0272894	1.56401	175	115	8	18123	TAP1,HLA-B,B2M,PSMB8,PSME1,HLA-C,TAPBP,PSMB9
GO:BP	response to bacterium	GO:0009617	0.0316923	1.49905	743	115	16	18123	ISG15,PTGS2,ERAP1,DHX58,OAS2,OAS3,CMPK2,TENT5A,HLA-B,B2M,IFI44,OAS1,CHMP5,ANKRD1,TRIM5,NLRC5
GO:BP	regulation of response to interferon-gamma	GO:0060330	0.035602	1.44853	26	115	4	18123	STAT1,PARP14,PARP9,NLRC5
GO:BP	regulation of interferon-gamma-mediated signaling pathway	GO:0060334	0.035602	1.44853	26	115	4	18123	STAT1,PARP14,PARP9,NLRC5
GO:BP	antigen processing and presentation of exogenous antigen	GO:0019884	0.0376881	1.4238	183	115	8	18123	TAP1,HLA-B,B2M,PSMB8,PSME1,HLA-C,TAPBP,PSMB9
KEGG	Epstein-Barr virus infection	KEGG:05169	4.90251e-09	8.30958	198	57	14	8000	STAT1,ISG15,DDX58,OAS2,STAT2,OAS3,EIF2AK2,IRF9,TAP1,HLA-B,B2M,OAS1,HLA-C,TAPBP
KEGG	Influenza A	KEGG:05164	9.11207e-09	8.04038	169	57	13	8000	STAT1,DDX58,OAS2,STAT2,ADAR,OAS3,EIF2AK2,IRF9,IFIH1,MX1,MX2,RSAD2,OAS1
KEGG	Measles	KEGG:05162	1.35103e-08	7.86934	139	57	12	8000	STAT1,DDX58,OAS2,STAT2,ADAR,OAS3,EIF2AK2,IRF9,IFIH1,MX1,MX2,OAS1
KEGG	Coronavirus disease - COVID-19	KEGG:05171	3.83598e-08	7.41612	231	57	14	8000	STAT1,ISG15,DDX58,OAS2,STAT2,ADAR,OAS3,EIF2AK2,IRF9,C1S,IFIH1,MX1,MX2,OAS1
KEGG	Hepatitis C	KEGG:05160	5.61058e-08	7.25099	157	57	12	8000	STAT1,DDX58,OAS2,STAT2,OAS3,IFIT1,EIF2AK2,IRF9,MX1,MX2,RSAD2,OAS1
KEGG	Herpes simplex virus 1 infection	KEGG:05168	1.52057e-05	4.81799	494	57	16	8000	SP100,STAT1,DDX58,OAS2,BIRC3,STAT2,OAS3,EIF2AK2,IRF9,TAP1,HLA-B,IFIH1,B2M,OAS1,HLA-C,TAPBP
KEGG	NOD-like receptor signaling pathway	KEGG:04621	0.000296809	3.52752	177	57	9	8000	STAT1,IFI16,OAS2,BIRC3,STAT2,OAS3,IRF9,GBP3,OAS1
KEGG	Antigen processing and presentation	KEGG:04612	0.000672591	3.17225	69	57	6	8000	TAP1,HLA-B,B2M,PSME1,HLA-C,TAPBP
KEGG	Human papillomavirus infection	KEGG:05165	0.00136609	2.86452	331	57	11	8000	STAT1,ISG15,PTGS2,STAT2,EIF2AK2,IRF9,HLA-B,MX1,OASL,MX2,HLA-C
KEGG	Kaposi sarcoma-associated herpesvirus infection	KEGG:05167	0.0322439	1.49155	193	57	7	8000	STAT1,PTGS2,STAT2,EIF2AK2,IRF9,HLA-B,HLA-C
REAC	Interferon Signaling	REAC:R-HSA-913531	3.77925e-45	44.4226	193	86	40	10622	IFI6,SP100,STAT1,IFITM3,IFIT5,ISG15,DDX58,UBE2L6,SAMHD1,IFITM1,OAS2,IFIT3,STAT2,ADAR,USP18,OAS3,IFIT1,HERC5,TRIM14,EIF2AK2,IRF9,IFI35,HLA-B,MX1,TRIM22,B2M,OASL,MX2,IFI27,RSAD2,UBA7,TRIM21,PSMB8,GBP3,OAS1,HLA-C,IFITM2,TRIM38,IFIT2,TRIM5
REAC	Interferon alpha/beta signaling	REAC:R-HSA-909733	8.91103e-36	35.0501	68	86	26	10622	IFI6,IFITM3,IFIT5,ISG15,SAMHD1,IFITM1,OAS2,IFIT3,STAT2,ADAR,USP18,OAS3,IFIT1,IRF9,IFI35,HLA-B,MX1,OASL,MX2,IFI27,RSAD2,PSMB8,OAS1,HLA-C,IFITM2,IFIT2
REAC	Cytokine Signaling in Immune system	REAC:R-HSA-1280215	4.43462e-27	26.3531	696	86	44	10622	IFI6,SP100,STAT1,IFITM3,IFIT5,ISG15,DDX58,PTGS2,UBE2L6,SAMHD1,IFITM1,OAS2,IFIT3,BIRC3,STAT2,ADAR,USP18,OAS3,IFIT1,HERC5,TRIM14,EIF2AK2,IRF9,IFI35,HLA-B,MX1,TRIM22,B2M,OASL,MX2,IFI27,RSAD2,UBA7,TRIM21,PSMB8,GBP3,OAS1,PSME1,HLA-C,IFITM2,TRIM38,IFIT2,PSMB9,TRIM5
REAC	Immune System	REAC:R-HSA-168256	6.9629e-22	21.1572	2038	86	60	10622	IFI6,SP100,STAT1,IFITM3,IFI16,IFIT5,ISG15,DDX58,RASGRP3,CFH,PTGS2,ERAP2,UBE2L6,ERAP1,SAMHD1,DHX58,IFITM1,OAS2,IFIT3,BIRC3,STAT2,ADAR,USP18,OAS3,DTX3L,IFIT1,HERC5,TRIM14,EIF2AK2,IRF9,HERC6,TAP1,IFI35,C1S,HLA-B,IFIH1,MX1,TRIM22,B2M,TRIM69,OASL,MX2,IFI27,RSAD2,UBA7,TRIM21,PSMB8,GBP3,TRIM56,OAS1,PTX3,PSME1,HLA-C,TAPBP,IFITM2,TRIM38,IFIT2,PSMB9,TRIM5,NLRC5
REAC	Antiviral mechanism by IFN-stimulated genes	REAC:R-HSA-1169410	1.40005e-14	13.8539	78	86	15	10622	STAT1,ISG15,DDX58,UBE2L6,OAS2,USP18,OAS3,IFIT1,HERC5,EIF2AK2,MX1,OASL,MX2,UBA7,OAS1
REAC	Interferon gamma signaling	REAC:R-HSA-877300	7.97048e-14	13.0985	87	86	15	10622	SP100,OAS2,OAS3,TRIM14,IRF9,HLA-B,TRIM22,B2M,OASL,TRIM21,GBP3,OAS1,HLA-C,TRIM38,TRIM5
REAC	ISG15 antiviral mechanism	REAC:R-HSA-1169408	3.05318e-09	8.51525	70	86	11	10622	STAT1,ISG15,DDX58,UBE2L6,USP18,IFIT1,HERC5,EIF2AK2,MX1,MX2,UBA7
REAC	Antigen Presentation: Folding, assembly and peptide loading of class I MHC	REAC:R-HSA-983170	3.11529e-07	6.5065	25	86	7	10622	ERAP2,ERAP1,TAP1,HLA-B,B2M,HLA-C,TAPBP
REAC	OAS antiviral response	REAC:R-HSA-8983711	1.55729e-06	5.80763	9	86	5	10622	DDX58,OAS2,OAS3,OASL,OAS1
REAC	Class I MHC mediated antigen processing & presentation	REAC:R-HSA-983169	2.05795e-06	5.68657	370	86	17	10622	ERAP2,UBE2L6,ERAP1,DTX3L,HERC5,HERC6,TAP1,HLA-B,B2M,TRIM69,UBA7,TRIM21,PSMB8,PSME1,HLA-C,TAPBP,PSMB9
REAC	Negative regulators of DDX58/IFIH1 signaling	REAC:R-HSA-936440	3.2874e-06	5.48315	34	86	7	10622	ISG15,DDX58,UBE2L6,HERC5,IFIH1,UBA7,NLRC5
REAC	Nicotinate metabolism	REAC:R-HSA-196807	6.05747e-05	4.21771	31	86	6	10622	PARP14,PARP10,PTGS2,PARP9,NNMT,NT5E
REAC	DDX58/IFIH1-mediated induction of interferon-alpha/beta	REAC:R-HSA-168928	8.03979e-05	4.09476	78	86	8	10622	ISG15,DDX58,UBE2L6,DHX58,HERC5,IFIH1,UBA7,NLRC5
REAC	ER-Phagosome pathway	REAC:R-HSA-1236974	0.000130889	3.8831	83	86	8	10622	TAP1,HLA-B,B2M,PSMB8,PSME1,HLA-C,TAPBP,PSMB9
REAC	Nicotinamide salvaging	REAC:R-HSA-197264	0.000134843	3.87017	19	86	5	10622	PARP14,PARP10,PTGS2,PARP9,NNMT
REAC	Antigen processing-Cross presentation	REAC:R-HSA-1236975	0.000511569	3.2911	99	86	8	10622	TAP1,HLA-B,B2M,PSMB8,PSME1,HLA-C,TAPBP,PSMB9
REAC	Adaptive Immune System	REAC:R-HSA-1280218	0.00653259	2.18491	799	86	19	10622	RASGRP3,ERAP2,UBE2L6,ERAP1,IFITM1,DTX3L,HERC5,HERC6,TAP1,HLA-B,B2M,TRIM69,UBA7,TRIM21,PSMB8,PSME1,HLA-C,TAPBP,PSMB9
REAC	Maturation of nucleoprotein	REAC:R-HSA-9694631	0.02419	1.61636	10	86	3	10622	PARP14,PARP10,PARP9
REAC	Maturation of nucleoprotein	REAC:R-HSA-9683610	0.02419	1.61636	10	86	3	10622	PARP14,PARP10,PARP9
REAC	Endosomal/Vacuolar pathway	REAC:R-HSA-1236977	0.0330667	1.48061	11	86	3	10622	HLA-B,B2M,HLA-C
REAC	Innate Immune System	REAC:R-HSA-168249	0.0492723	1.3074	1090	86	21	10622	IFI16,ISG15,DDX58,CFH,UBE2L6,DHX58,BIRC3,HERC5,C1S,HLA-B,IFIH1,B2M,UBA7,TRIM21,PSMB8,TRIM56,PTX3,PSME1,HLA-C,PSMB9,NLRC5

## Sheet: RNAseq sens.-assoc. gene list
Gene symbol	Gene name	gene biotype	Entrez Gene ID	avg. abs(LogFC)	avg. LogCPM	Spearman corr. coeff. (sensitivity)	Pearson corr. coeff. (sensitivity)
ST8SIA5	ST8 alpha-N-acetyl-neuraminide alpha-2,8-sialyltransferase 5	protein_coding	29906	0.408823	6.02547	1	0.998951
CPA4	carboxypeptidase A4	protein_coding	51200	0.703817	6.0542	-1	-0.998166
DLC1	DLC1 Rho GTPase activating protein	protein_coding	10395	0.389737	6.91597	-1	-0.995734
MMP11	matrix metallopeptidase 11	protein_coding	4320	0.358193	3.82259	-1	-0.994419
FST	follistatin	protein_coding	10468	0.394302	5.54917	-1	-0.992977
SLIT2	slit guidance ligand 2	protein_coding	9353	0.394711	5.54012	-1	-0.990131
CCN1	cellular communication network factor 1	protein_coding	3491	0.42322	10.0959	-1	-0.989975
MT-RNR2	mitochondrially encoded 16S rRNA	Mt_rRNA		0.623559	11.4321	1	0.988123
CRIM1	cysteine rich transmembrane BMP regulator 1	protein_coding	51232	0.386409	8.06833	-1	-0.988089
WNT5B	Wnt family member 5B	protein_coding	81029	0.449626	6.49013	-1	-0.986594
AOX1	aldehyde oxidase 1	protein_coding	316	0.559926	4.85305	-1	-0.983982
SERPINB7	serpin family B member 7	protein_coding	8710	0.378209	4.97185	-1	-0.982971
BDKRB1	bradykinin receptor B1	protein_coding	623	0.422951	3.73751	-1	-0.977545
ADAMTS6	ADAM metallopeptidase with thrombospondin type 1 motif 6	protein_coding	11174	0.490654	4.16681	-1	-0.975079
SERPINE1	serpin family E member 1	protein_coding	5054	0.9053	11.0456	-1	-0.97233
DLGAP5	DLG associated protein 5	protein_coding	9787	0.395111	6.21325	1	0.969555
B3GALT5	beta-1,3-galactosyltransferase 5	protein_coding	10317	0.449941	3.80252	-1	-0.968862
DKK1	dickkopf WNT signaling pathway inhibitor 1	protein_coding	22943	0.812598	7.47513	-1	-0.967467
IL6	interleukin 6	protein_coding	3569	0.419064	5.33638	-1	-0.965094
AMOTL2	angiomotin like 2	protein_coding	51421	0.414037	7.46713	-1	-0.96434
CD82	CD82 molecule	protein_coding	3732	0.375438	6.48389	-1	-0.964122
PRUNE2	prune homolog 2 with BCH domain	protein_coding	158471	0.450949	6.11394	1	0.955162
RGCC	regulator of cell cycle	protein_coding	28984	0.424823	3.45054	1	0.954049
TMEM158	transmembrane protein 158	protein_coding	25907	0.38947	8.24115	-1	-0.943155
SLFN5	schlafen family member 5	protein_coding	162394	0.365686	6.60536	-1	-0.941568
FJX1	four-jointed box kinase 1	protein_coding	24147	0.351198	5.3483	-0.8	-0.941333
MEST	mesoderm specific transcript	protein_coding	4232	0.479225	7.10207	-1	-0.941256
CEMIP	cell migration inducing hyaluronidase 1	protein_coding	57214	0.408741	6.75327	-1	-0.938425
EDN1	endothelin 1	protein_coding	1906	0.688289	4.24607	-0.8	-0.93807
PIF1	PIF1 5'-to-3' DNA helicase	protein_coding	80119	0.358035	4.69849	0.8	0.937856
MDFI	MyoD family inhibitor	protein_coding	4188	0.369188	3.7662	1	0.929567
GADD45A	growth arrest and DNA damage inducible alpha	protein_coding	1647	0.37471	6.40563	-1	-0.92823
XDH	xanthine dehydrogenase	protein_coding	7498	0.478346	2.51361	-1	-0.923047
DUSP6	dual specificity phosphatase 6	protein_coding	1848	0.410738	5.37947	-1	-0.920945
CCND1	cyclin D1	protein_coding	595	0.442408	8.73924	-1	-0.920611
RGMB	repulsive guidance molecule BMP co-receptor b	protein_coding	285704	0.478742	5.29706	-0.8	-0.919653
CCDC9B	coiled-coil domain containing 9B	protein_coding	388115	0.355412	7.20741	-1	-0.919617
KRT75	keratin 75	protein_coding	9119	0.828067	5.24485	-1	-0.918048
MXD3	MAX dimerization protein 3	protein_coding	83463	0.384558	4.56699	0.8	0.915975
NEURL1B	neuralized E3 ubiquitin protein ligase 1B	protein_coding	54492	0.447334	3.79433	0.8	0.913537
EHD4	EH domain containing 4	protein_coding	30844	0.423373	6.43008	-1	-0.912564
INHBA	inhibin subunit beta A	protein_coding	3624	0.428858	6.68679	-0.8	-0.910976
RTL9	retrotransposon Gag like 9	protein_coding	57529	0.448923	2.54553	-0.8	-0.908612
NUAK2	NUAK family kinase 2	protein_coding	81788	0.611699	3.89616	-1	-0.907497
CDK19	cyclin dependent kinase 19	protein_coding	23097	0.350666	4.77669	1	0.906824
TTK	TTK protein kinase	protein_coding	7272	0.41238	5.06381	0.8	0.898507
VEGFC	vascular endothelial growth factor C	protein_coding	7424	0.396855	7.03966	-1	-0.897696
DCLK1	doublecortin like kinase 1	protein_coding	9201	0.379357	5.04749	1	0.896181
FGF2	fibroblast growth factor 2	protein_coding	2247	0.367316	5.14828	-0.8	-0.894469
MT2A	metallothionein 2A	protein_coding	4502	0.481882	8.56443	-0.8	-0.893106
FBXO6	F-box protein 6	protein_coding	26270	0.655179	2.21744	-0.8	-0.890429
NFE2L3	nuclear factor, erythroid 2 like 3	protein_coding	9603	0.429643	5.72007	-0.8	-0.889094
CENPE	centromere protein E	protein_coding	1062	0.355988	5.73781	0.8	0.8863
F3	coagulation factor III, tissue factor	protein_coding	2152	0.668392	6.89329	-0.8	-0.885546
C3AR1	complement C3a receptor 1	protein_coding	719	0.383055	1.03059	-0.8	-0.885493
PDCD1LG2	programmed cell death 1 ligand 2	protein_coding	80380	0.595026	4.07733	-1	-0.884737
TLDC2	TBC/LysM-associated domain containing 2	protein_coding	140711	0.670258	1.03387	-0.8	-0.882787
BMP4	bone morphogenetic protein 4	protein_coding	652	0.357188	4.8606	-0.8	-0.881122
GBP5	guanylate binding protein 5	protein_coding	115362	0.74491	3.95302	-1	-0.880521
PDZD2	PDZ domain containing 2	protein_coding	23037	0.64916	3.51235	-0.8	-0.875523
ADAMTS5	ADAM metallopeptidase with thrombospondin type 1 motif 5	protein_coding	11096	0.354048	4.94524	-0.8	-0.868609
NAPA	NSF attachment protein alpha	protein_coding	8775	0.407655	6.16203	-1	-0.86661
ARL6IP1	ADP ribosylation factor like GTPase 6 interacting protein 1	protein_coding	23204	0.385627	6.8954	0.8	0.865141
ST8SIA4	ST8 alpha-N-acetyl-neuraminide alpha-2,8-sialyltransferase 4	protein_coding	7903	0.37116	1.6911	0.8	0.863224
NCAPG	non-SMC condensin I complex subunit G	protein_coding	64151	0.390764	5.87674	0.8	0.860919
CEP70	centrosomal protein 70	protein_coding	80321	0.358758	3.93294	0.8	0.854448
MARCHF4	membrane associated ring-CH-type finger 4	protein_coding	57574	0.469376	5.04236	-0.8	-0.853635
SPATS2L	spermatogenesis associated serine rich 2 like	protein_coding	26010	0.532975	7.27623	-0.8	-0.850595
KRT80	keratin 80	protein_coding	144501	0.583464	5.89692	-1	-0.847883
RGMB-AS1	RGMB antisense RNA 1	lncRNA	503569	0.470756	2.18956	-0.8	-0.843644
ADM	adrenomedullin	protein_coding	133	0.425193	7.9416	-1	-0.841544
DSTN	destrin, actin depolymerizing factor	protein_coding	11034	0.382561	8.3805	0.8	0.83777
TP53INP1	tumor protein p53 inducible nuclear protein 1	protein_coding	94241	0.415968	3.64375	1	0.836253
AXL	AXL receptor tyrosine kinase	protein_coding	558	0.499215	9.29855	-1	-0.835669
MGLL	monoglyceride lipase	protein_coding	11343	0.463379	6.71576	-0.8	-0.835325
UNC93B1	unc-93 homolog B1, TLR signaling regulator	protein_coding	81622	1.00918	4.8913	-0.8	-0.833551
KCNQ5	potassium voltage-gated channel subfamily Q member 5	protein_coding	56479	0.382475	4.01781	-0.8	-0.831706
LINC02035	long intergenic non-protein coding RNA 2035	lncRNA	100129550	0.390653	2.84092	0.8	0.831408
STC2	stanniocalcin 2	protein_coding	8614	0.398506	8.92168	-0.8	-0.830265
PLEKHG4B	pleckstrin homology and RhoGEF domain containing G4B	protein_coding	153478	0.363583	5.24242	-1	-0.823974
MT-RNR1	mitochondrially encoded 12S rRNA	Mt_rRNA		0.450776	8.65158	0.8	0.823545
OGFR	opioid growth factor receptor	protein_coding	11054	0.734707	6.77732	-0.8	-0.819781
SEMA7A	semaphorin 7A (John Milton Hagen blood group)	protein_coding	8482	0.40782	6.69118	-0.8	-0.81847
NOTCH3	notch receptor 3	protein_coding	4854	0.41096	6.85012	0.8	0.815235
COL14A1	collagen type XIV alpha 1 chain	protein_coding	7373	0.517262	6.03733	1	0.813121
NT5E	5'-nucleotidase ecto	protein_coding	4907	1.01982	8.19766	-0.6	-0.812744
IRF1	interferon regulatory factor 1	protein_coding	3659	0.431336	5.69418	-0.8	-0.810667
APCDD1L	APC down-regulated 1 like	protein_coding	164284	0.366668	4.50103	-0.8	-0.809681
SH2D5	SH2 domain containing 5	protein_coding	400745	0.458589	4.40559	-0.8	-0.808284
ST6GAL1	ST6 beta-galactoside alpha-2,6-sialyltransferase 1	protein_coding	6480	0.363659	3.45612	0.8	0.805326
CCBE1	collagen and calcium binding EGF domains 1	protein_coding	147372	0.402827	5.20451	-0.8	-0.799864
AMPH	amphiphysin	protein_coding	273	0.404221	4.88736	-0.8	-0.797931
WWC1	WW and C2 domain containing 1	protein_coding	23286	0.42792	4.72897	-0.8	-0.797133
TGM2	transglutaminase 2	protein_coding	7052	0.419799	8.03962	-0.6	-0.795012
CPED1	cadherin like and PC-esterase domain containing 1	protein_coding	79974	0.367385	4.94092	-0.8	-0.791663
MPP4	membrane palmitoylated protein 4	protein_coding	58538	0.440339	3.38256	-0.8	-0.790795
RND3	Rho family GTPase 3	protein_coding	390	0.503658	7.60419	-0.6	-0.789595
KRT81	keratin 81	protein_coding	3887	0.945951	4.36778	-1	-0.786358
PSMB10	proteasome 20S subunit beta 10	protein_coding	5699	0.430966	3.30264	-0.8	-0.785473
PTGIS	prostaglandin I2 synthase	protein_coding	5740	0.363847	3.55689	-0.8	-0.782833
HAS2	hyaluronan synthase 2	protein_coding	3037	0.603444	4.65958	-0.8	-0.782231
ADAMTS1	ADAM metallopeptidase with thrombospondin type 1 motif 1	protein_coding	9510	0.535034	7.9214	-0.8	-0.780677
DSP	desmoplakin	protein_coding	1832	0.467761	5.65479	-0.8	-0.779301
CHMP5	charged multivesicular body protein 5	protein_coding	51510	0.538994	6.75209	-0.6	-0.779069
ADPRS	ADP-ribosylserine hydrolase	protein_coding	54936	0.397846	5.67674	-0.8	-0.778115
HLA-DRA	major histocompatibility complex, class II, DR alpha	protein_coding	3122	0.394737	4.95409	0.2	0.777508
TNFAIP3	TNF alpha induced protein 3	protein_coding	7128	0.419656	5.25324	-0.8	-0.776213
TP53INP2	tumor protein p53 inducible nuclear protein 2	protein_coding	58476	0.397469	6.16181	0.8	0.771419
SLC9A3R2	SLC9A3 regulator 2	protein_coding	9351	0.494496	6.25281	-0.8	-0.7674
SESN3	sestrin 3	protein_coding	143686	0.430407	4.86435	0.8	0.764815
CDT1	chromatin licensing and DNA replication factor 1	protein_coding	81620	0.404937	5.53168	-0.8	-0.760666
MIR503HG	MIR503 host gene	lncRNA		0.524026	3.84595	-0.8	-0.75807
ESPL1	extra spindle pole bodies like 1, separase	protein_coding	9700	0.401881	6.14485	0.8	0.754278
DBF4B	DBF4 zinc finger B	protein_coding	80174	0.359099	5.68948	0.8	0.754205
SCD	stearoyl-CoA desaturase	protein_coding	6319	0.400593	8.74575	0.8	0.75329

## Sheet: RNAseq sens.-assoc. GSEA
Database	Term/pathway name	Term/pathway ID	adjusted p-value (FDR)	-log10(FDR)	genes in term	total genes in query	intersection size	effective domain size	intersections
GO:BP	blood vessel development	GO:0001568	9.52953e-07	6.02093	797	103	22	18123	SLIT2,CCN1,SERPINB7,ADAMTS6,SERPINE1,IL6,AMOTL2,RGCC,EDN1,GADD45A,XDH,VEGFC,FGF2,F3,C3AR1,BMP4,ADM,CCBE1,PTGIS,HAS2,ADAMTS1,TNFAIP3
GO:BP	vasculature development	GO:0001944	2.22307e-06	5.65305	834	103	22	18123	SLIT2,CCN1,SERPINB7,ADAMTS6,SERPINE1,IL6,AMOTL2,RGCC,EDN1,GADD45A,XDH,VEGFC,FGF2,F3,C3AR1,BMP4,ADM,CCBE1,PTGIS,HAS2,ADAMTS1,TNFAIP3
GO:BP	circulatory system development	GO:0072359	4.56508e-06	5.34055	1215	103	26	18123	DLC1,SLIT2,CCN1,SERPINB7,ADAMTS6,SERPINE1,DKK1,IL6,AMOTL2,RGCC,EDN1,GADD45A,XDH,DUSP6,VEGFC,FGF2,F3,C3AR1,BMP4,ADM,CCBE1,PTGIS,HAS2,ADAMTS1,DSP,TNFAIP3
GO:BP	blood vessel morphogenesis	GO:0048514	5.24087e-06	5.2806	715	103	20	18123	SLIT2,CCN1,SERPINE1,IL6,AMOTL2,RGCC,EDN1,GADD45A,XDH,VEGFC,FGF2,F3,C3AR1,BMP4,ADM,CCBE1,PTGIS,HAS2,ADAMTS1,TNFAIP3
GO:BP	angiogenesis	GO:0001525	2.08049e-05	4.68183	621	103	18	18123	SLIT2,CCN1,SERPINE1,IL6,AMOTL2,RGCC,EDN1,GADD45A,VEGFC,FGF2,F3,C3AR1,BMP4,ADM,CCBE1,PTGIS,ADAMTS1,TNFAIP3
GO:BP	regulation of developmental process	GO:0050793	2.32788e-05	4.63304	2621	103	38	18123	DLC1,MMP11,FST,SLIT2,CCN1,CRIM1,WNT5B,SERPINE1,DKK1,IL6,RGCC,EDN1,GADD45A,XDH,DUSP6,CCND1,INHBA,VEGFC,FGF2,F3,C3AR1,BMP4,ADM,TP53INP1,AXL,SEMA7A,NOTCH3,IRF1,CCBE1,WWC1,TGM2,RND3,PSMB10,PTGIS,HAS2,ADAMTS1,HLA-DRA,TNFAIP3
GO:BP	tube morphogenesis	GO:0035239	2.69676e-05	4.56916	956	103	22	18123	DLC1,SLIT2,CCN1,SERPINE1,IL6,AMOTL2,RGCC,EDN1,GADD45A,XDH,VEGFC,FGF2,F3,C3AR1,BMP4,ADM,CCBE1,TGM2,PTGIS,HAS2,ADAMTS1,TNFAIP3
GO:BP	regulation of anatomical structure morphogenesis	GO:0022603	2.88856e-05	4.53932	1048	103	23	18123	DLC1,SLIT2,WNT5B,SERPINE1,DKK1,IL6,RGCC,EDN1,GADD45A,VEGFC,FGF2,F3,C3AR1,BMP4,ADM,SEMA7A,CCBE1,RND3,PSMB10,PTGIS,HAS2,ADAMTS1,TNFAIP3
GO:BP	regulation of multicellular organismal development	GO:2000026	4.65217e-05	4.33234	1459	103	27	18123	FST,SLIT2,CCN1,SERPINE1,IL6,RGCC,EDN1,GADD45A,XDH,DUSP6,CCND1,INHBA,VEGFC,FGF2,F3,C3AR1,BMP4,ADM,AXL,SEMA7A,IRF1,CCBE1,TGM2,PTGIS,ADAMTS1,HLA-DRA,TNFAIP3
GO:BP	regulation of cell migration	GO:0030334	6.9403e-05	4.15862	1008	103	22	18123	DLC1,SLIT2,CCN1,WNT5B,BDKRB1,SERPINE1,IL6,AMOTL2,RGCC,CEMIP,EDN1,GADD45A,VEGFC,FGF2,F3,C3AR1,BMP4,TP53INP1,SEMA7A,CCBE1,HAS2,ADAMTS1
GO:BP	anatomical structure formation involved in morphogenesis	GO:0048646	9.00741e-05	4.0454	1209	103	24	18123	DLC1,SLIT2,CCN1,SERPINE1,DKK1,IL6,AMOTL2,RGCC,FJX1,EDN1,GADD45A,INHBA,VEGFC,FGF2,F3,C3AR1,BMP4,ADAMTS5,ADM,CCBE1,TGM2,PTGIS,ADAMTS1,TNFAIP3
GO:BP	positive regulation of locomotion	GO:0040017	9.1544e-05	4.03837	607	103	17	18123	SLIT2,CCN1,WNT5B,BDKRB1,SERPINE1,IL6,CEMIP,EDN1,VEGFC,FGF2,F3,C3AR1,BMP4,SEMA7A,CCBE1,HAS2,ADAMTS1
GO:BP	regulation of cellular component movement	GO:0051270	0.000156218	3.80627	1149	103	23	18123	DLC1,SLIT2,CCN1,WNT5B,BDKRB1,SERPINE1,IL6,AMOTL2,RGCC,CEMIP,EDN1,GADD45A,VEGFC,FGF2,F3,C3AR1,BMP4,TP53INP1,SEMA7A,CCBE1,HAS2,ADAMTS1,DSP
GO:BP	regulation of cell motility	GO:2000145	0.000198066	3.70319	1070	103	22	18123	DLC1,SLIT2,CCN1,WNT5B,BDKRB1,SERPINE1,IL6,AMOTL2,RGCC,CEMIP,EDN1,GADD45A,VEGFC,FGF2,F3,C3AR1,BMP4,TP53INP1,SEMA7A,CCBE1,HAS2,ADAMTS1
GO:BP	positive regulation of cell migration	GO:0030335	0.000218282	3.66098	568	103	16	18123	CCN1,WNT5B,BDKRB1,SERPINE1,IL6,CEMIP,EDN1,VEGFC,FGF2,F3,C3AR1,BMP4,SEMA7A,CCBE1,HAS2,ADAMTS1
GO:BP	animal organ morphogenesis	GO:0009887	0.000229129	3.63992	1079	103	22	18123	DLC1,FST,SLIT2,CCN1,SERPINE1,DKK1,IL6,FJX1,EDN1,MDFI,INHBA,VEGFC,FGF2,BMP4,ADAMTS5,ADM,TGM2,PSMB10,HAS2,ADAMTS1,DSP,TNFAIP3
GO:BP	regulation of angiogenesis	GO:0045765	0.000229854	3.63855	361	103	13	18123	SERPINE1,IL6,RGCC,GADD45A,VEGFC,FGF2,F3,C3AR1,ADM,CCBE1,PTGIS,ADAMTS1,TNFAIP3
GO:BP	regulation of vasculature development	GO:1901342	0.000277927	3.55607	367	103	13	18123	SERPINE1,IL6,RGCC,GADD45A,VEGFC,FGF2,F3,C3AR1,ADM,CCBE1,PTGIS,ADAMTS1,TNFAIP3
GO:BP	positive regulation of multicellular organismal process	GO:0051240	0.000318369	3.49707	1497	103	26	18123	FST,SLIT2,CCN1,SERPINB7,SERPINE1,DKK1,IL6,RGCC,EDN1,CCND1,INHBA,VEGFC,FGF2,F3,C3AR1,BMP4,GBP5,ADM,AXL,SEMA7A,IRF1,CCBE1,TGM2,PTGIS,HLA-DRA,SCD
GO:BP	positive regulation of cell motility	GO:2000147	0.000382145	3.41777	592	103	16	18123	CCN1,WNT5B,BDKRB1,SERPINE1,IL6,CEMIP,EDN1,VEGFC,FGF2,F3,C3AR1,BMP4,SEMA7A,CCBE1,HAS2,ADAMTS1
GO:BP	regulation of locomotion	GO:0040012	0.000391757	3.40698	1113	103	22	18123	DLC1,SLIT2,CCN1,WNT5B,BDKRB1,SERPINE1,IL6,AMOTL2,RGCC,CEMIP,EDN1,GADD45A,VEGFC,FGF2,F3,C3AR1,BMP4,TP53INP1,SEMA7A,CCBE1,HAS2,ADAMTS1
GO:BP	positive regulation of cellular component movement	GO:0051272	0.000511677	3.291	605	103	16	18123	CCN1,WNT5B,BDKRB1,SERPINE1,IL6,CEMIP,EDN1,VEGFC,FGF2,F3,C3AR1,BMP4,SEMA7A,CCBE1,HAS2,ADAMTS1
GO:BP	cell migration	GO:0016477	0.000649558	3.18738	1660	103	27	18123	DLC1,SLIT2,CCN1,WNT5B,BDKRB1,SERPINE1,IL6,AMOTL2,RGCC,CEMIP,EDN1,GADD45A,VEGFC,DCLK1,FGF2,F3,C3AR1,BMP4,TP53INP1,AXL,SEMA7A,CCBE1,WWC1,RND3,HAS2,ADAMTS1,TNFAIP3
GO:BP	positive regulation of developmental process	GO:0051094	0.000734482	3.13402	1354	103	24	18123	FST,SLIT2,CCN1,WNT5B,SERPINE1,DKK1,IL6,RGCC,EDN1,CCND1,INHBA,VEGFC,FGF2,F3,C3AR1,BMP4,ADM,AXL,SEMA7A,CCBE1,TGM2,PTGIS,HAS2,HLA-DRA
GO:BP	tube development	GO:0035295	0.000771407	3.11272	1158	103	22	18123	DLC1,SLIT2,CCN1,SERPINE1,IL6,AMOTL2,RGCC,EDN1,GADD45A,XDH,VEGFC,FGF2,F3,C3AR1,BMP4,ADM,CCBE1,TGM2,PTGIS,HAS2,ADAMTS1,TNFAIP3
GO:BP	regulation of multicellular organismal process	GO:0051239	0.00100414	2.99821	2888	103	37	18123	FST,SLIT2,CCN1,SERPINB7,SERPINE1,DKK1,IL6,RGCC,EDN1,GADD45A,XDH,DUSP6,CCND1,INHBA,VEGFC,FGF2,F3,C3AR1,PDCD1LG2,BMP4,GBP5,ADAMTS5,ADM,AXL,MGLL,SEMA7A,IRF1,CCBE1,WWC1,TGM2,PTGIS,HAS2,ADAMTS1,DSP,HLA-DRA,TNFAIP3,SCD
GO:BP	positive regulation of phosphate metabolic process	GO:0045937	0.00133791	2.87357	1003	103	20	18123	DLC1,CCN1,DKK1,IL6,RGCC,CEMIP,EDN1,GADD45A,DUSP6,CCND1,EHD4,INHBA,TTK,VEGFC,FGF2,CENPE,BMP4,AXL,SEMA7A,DBF4B
GO:BP	positive regulation of phosphorus metabolic process	GO:0010562	0.00133791	2.87357	1003	103	20	18123	DLC1,CCN1,DKK1,IL6,RGCC,CEMIP,EDN1,GADD45A,DUSP6,CCND1,EHD4,INHBA,TTK,VEGFC,FGF2,CENPE,BMP4,AXL,SEMA7A,DBF4B
GO:BP	positive regulation of mitotic cell cycle phase transition	GO:1901992	0.00136431	2.86509	90	103	7	18123	DLGAP5,RGCC,CCND1,ADAMTS1,CDT1,ESPL1,DBF4B
GO:BP	localization of cell	GO:0051674	0.00143969	2.84173	1840	103	28	18123	DLC1,SLIT2,CCN1,WNT5B,BDKRB1,SERPINE1,IL6,AMOTL2,RGCC,CEMIP,EDN1,GADD45A,VEGFC,DCLK1,FGF2,F3,C3AR1,BMP4,DSTN,TP53INP1,AXL,SEMA7A,CCBE1,WWC1,RND3,HAS2,ADAMTS1,TNFAIP3
GO:BP	cell motility	GO:0048870	0.00143969	2.84173	1840	103	28	18123	DLC1,SLIT2,CCN1,WNT5B,BDKRB1,SERPINE1,IL6,AMOTL2,RGCC,CEMIP,EDN1,GADD45A,VEGFC,DCLK1,FGF2,F3,C3AR1,BMP4,DSTN,TP53INP1,AXL,SEMA7A,CCBE1,WWC1,RND3,HAS2,ADAMTS1,TNFAIP3
GO:BP	movement of cell or subcellular component	GO:0006928	0.00162388	2.78945	2319	103	32	18123	DLC1,SLIT2,CCN1,WNT5B,BDKRB1,SERPINE1,DLGAP5,IL6,AMOTL2,RGCC,CEMIP,EDN1,GADD45A,VEGFC,DCLK1,FGF2,CENPE,F3,C3AR1,BMP4,DSTN,TP53INP1,AXL,SEMA7A,NOTCH3,CCBE1,WWC1,RND3,HAS2,ADAMTS1,DSP,TNFAIP3
GO:BP	anatomical structure morphogenesis	GO:0009653	0.00163075	2.78761	2816	103	36	18123	DLC1,FST,SLIT2,CCN1,WNT5B,SERPINE1,DKK1,IL6,AMOTL2,RGCC,FJX1,EDN1,MDFI,GADD45A,XDH,INHBA,VEGFC,DCLK1,FGF2,F3,C3AR1,BMP4,ADAMTS5,ADM,AXL,SEMA7A,NOTCH3,CCBE1,TGM2,RND3,PSMB10,PTGIS,HAS2,ADAMTS1,DSP,TNFAIP3
GO:BP	positive regulation of phosphorylation	GO:0042327	0.00178379	2.74866	928	103	19	18123	CCN1,DKK1,IL6,RGCC,CEMIP,EDN1,GADD45A,DUSP6,CCND1,EHD4,INHBA,TTK,VEGFC,FGF2,CENPE,BMP4,AXL,SEMA7A,DBF4B
GO:BP	regulation of cell cycle	GO:0051726	0.00183323	2.73678	1120	103	21	18123	DLGAP5,RGCC,EDN1,GADD45A,CCND1,INHBA,CDK19,TTK,FGF2,FBXO6,CENPE,BMP4,CEP70,IRF1,PSMB10,ADAMTS1,CHMP5,TNFAIP3,CDT1,ESPL1,DBF4B
GO:BP	cell surface receptor signaling pathway	GO:0007166	0.00192099	2.71648	3226	103	39	18123	FST,SLIT2,CCN1,CRIM1,WNT5B,SERPINE1,DLGAP5,DKK1,IL6,AMOTL2,EDN1,MDFI,GADD45A,XDH,CCND1,RGMB,NEURL1B,INHBA,TTK,VEGFC,FGF2,MT2A,F3,C3AR1,PDCD1LG2,BMP4,AXL,SEMA7A,NOTCH3,NT5E,IRF1,APCDD1L,CCBE1,WWC1,PSMB10,ADAMTS1,HLA-DRA,TNFAIP3,SESN3
GO:BP	positive regulation of protein phosphorylation	GO:0001934	0.00207288	2.68343	846	103	18	18123	CCN1,DKK1,IL6,RGCC,CEMIP,EDN1,GADD45A,DUSP6,CCND1,EHD4,INHBA,TTK,VEGFC,FGF2,CENPE,BMP4,SEMA7A,DBF4B
GO:BP	regulation of protein phosphorylation	GO:0001932	0.00263498	2.57922	1246	103	22	18123	SLIT2,CCN1,BDKRB1,DKK1,IL6,RGCC,CEMIP,EDN1,GADD45A,XDH,DUSP6,CCND1,EHD4,INHBA,TTK,VEGFC,FGF2,CENPE,BMP4,SEMA7A,TNFAIP3,DBF4B
GO:BP	positive regulation of chemotaxis	GO:0050921	0.00269112	2.57007	143	103	8	18123	SLIT2,SERPINE1,IL6,EDN1,VEGFC,FGF2,F3,C3AR1
GO:BP	protein phosphorylation	GO:0006468	0.0026938	2.56963	1673	103	26	18123	SLIT2,CCN1,BDKRB1,DKK1,IL6,RGCC,CEMIP,EDN1,GADD45A,XDH,DUSP6,CCND1,EHD4,INHBA,NUAK2,CDK19,TTK,VEGFC,DCLK1,FGF2,CENPE,BMP4,AXL,SEMA7A,TNFAIP3,DBF4B
GO:BP	locomotion	GO:0040011	0.0034534	2.46175	2039	103	29	18123	DLC1,SLIT2,CCN1,WNT5B,BDKRB1,SERPINE1,IL6,AMOTL2,RGCC,CEMIP,EDN1,GADD45A,VEGFC,DCLK1,FGF2,F3,C3AR1,BMP4,DSTN,TP53INP1,AXL,SEMA7A,NOTCH3,CCBE1,WWC1,RND3,HAS2,ADAMTS1,TNFAIP3
GO:BP	response to organic substance	GO:0010033	0.00407139	2.39026	3457	103	40	18123	FST,SLIT2,CCN1,CRIM1,WNT5B,BDKRB1,SERPINE1,IL6,EDN1,XDH,DUSP6,CCND1,RGMB,EHD4,INHBA,CDK19,VEGFC,FGF2,MT2A,FBXO6,F3,PDCD1LG2,BMP4,GBP5,ADM,TP53INP1,AXL,STC2,IRF1,CCBE1,TGM2,PSMB10,PTGIS,HAS2,CHMP5,HLA-DRA,TNFAIP3,SESN3,CDT1,SCD
GO:BP	regulation of mitotic nuclear division	GO:0007088	0.00529635	2.27602	110	103	7	18123	DLGAP5,RGCC,EDN1,TTK,BMP4,CDT1,ESPL1
GO:BP	regulation of phosphorylation	GO:0042325	0.00622368	2.20595	1419	103	23	18123	SLIT2,CCN1,BDKRB1,DKK1,IL6,RGCC,CEMIP,EDN1,GADD45A,XDH,DUSP6,CCND1,EHD4,INHBA,TTK,VEGFC,FGF2,CENPE,BMP4,AXL,SEMA7A,TNFAIP3,DBF4B
GO:BP	response to external stimulus	GO:0009605	0.00645572	2.19006	3114	103	37	18123	SLIT2,CCN1,BDKRB1,SERPINE1,B3GALT5,IL6,EDN1,GADD45A,CCND1,NUAK2,CDK19,VEGFC,DCLK1,FGF2,MT2A,F3,C3AR1,PDCD1LG2,BMP4,GBP5,ADAMTS5,ADM,AXL,MGLL,UNC93B1,STC2,SEMA7A,NOTCH3,NT5E,IRF1,TGM2,PSMB10,PTGIS,CHMP5,HLA-DRA,TNFAIP3,SESN3
GO:BP	positive regulation of cell cycle phase transition	GO:1901989	0.00672263	2.17246	114	103	7	18123	DLGAP5,RGCC,CCND1,ADAMTS1,CDT1,ESPL1,DBF4B
GO:BP	positive regulation of mitotic nuclear division	GO:0045840	0.00751727	2.12394	43	103	5	18123	DLGAP5,RGCC,EDN1,CDT1,ESPL1
GO:BP	positive regulation of mitotic cell cycle	GO:0045931	0.00845568	2.07285	118	103	7	18123	DLGAP5,RGCC,CCND1,ADAMTS1,CDT1,ESPL1,DBF4B
GO:BP	signaling	GO:0023052	0.00895338	2.04801	6937	103	62	18123	DLC1,FST,SLIT2,CCN1,CRIM1,WNT5B,BDKRB1,SERPINE1,DLGAP5,DKK1,IL6,AMOTL2,RGCC,FJX1,EDN1,MDFI,GADD45A,XDH,DUSP6,CCND1,RGMB,NEURL1B,INHBA,NUAK2,TTK,VEGFC,DCLK1,FGF2,MT2A,FBXO6,F3,C3AR1,PDCD1LG2,BMP4,NAPA,ADM,TP53INP1,AXL,MGLL,UNC93B1,STC2,OGFR,SEMA7A,NOTCH3,NT5E,IRF1,APCDD1L,CCBE1,AMPH,WWC1,TGM2,RND3,PSMB10,PTGIS,ADAMTS1,DSP,CHMP5,HLA-DRA,TNFAIP3,SESN3,CDT1,SCD
GO:BP	regulation of localization	GO:0032879	0.00997034	2.00129	2906	103	35	18123	DLC1,SLIT2,CCN1,WNT5B,BDKRB1,SERPINE1,DKK1,IL6,AMOTL2,RGCC,MEST,CEMIP,EDN1,GADD45A,EHD4,INHBA,VEGFC,DCLK1,FGF2,F3,C3AR1,BMP4,ARL6IP1,TP53INP1,AXL,KCNQ5,SEMA7A,CCBE1,WWC1,TGM2,HAS2,ADAMTS1,DSP,TP53INP2,CDT1
GO:BP	regulation of chemotaxis	GO:0050920	0.0104648	1.98027	228	103	9	18123	SLIT2,SERPINE1,IL6,EDN1,VEGFC,FGF2,F3,C3AR1,SEMA7A
GO:BP	tissue morphogenesis	GO:0048729	0.0106048	1.9745	675	103	15	18123	DLC1,FST,SLIT2,CCN1,WNT5B,DKK1,EDN1,INHBA,VEGFC,FGF2,BMP4,ADM,TGM2,PSMB10,DSP
GO:BP	regulation of cell differentiation	GO:0045595	0.0106557	1.97242	1688	103	25	18123	MMP11,FST,SLIT2,CCN1,CRIM1,SERPINE1,DKK1,IL6,RGCC,EDN1,XDH,CCND1,INHBA,VEGFC,FGF2,BMP4,ADM,TP53INP1,AXL,SEMA7A,IRF1,TGM2,PSMB10,HAS2,HLA-DRA
GO:BP	programmed cell death	GO:0012501	0.0107348	1.96921	2158	103	29	18123	DLC1,SLIT2,CCN1,SERPINE1,DKK1,IL6,PRUNE2,RGCC,EDN1,GADD45A,DUSP6,KRT75,INHBA,NUAK2,CDK19,FGF2,BMP4,ARL6IP1,KRT80,ADM,TP53INP1,AXL,IRF1,TGM2,KRT81,PTGIS,DSP,TNFAIP3,ESPL1
GO:BP	positive regulation of cellular protein metabolic process	GO:0032270	0.0136928	1.86351	1488	103	23	18123	DLC1,CCN1,DKK1,IL6,RGCC,CEMIP,EDN1,GADD45A,XDH,DUSP6,CCND1,EHD4,INHBA,TTK,VEGFC,FGF2,CENPE,F3,BMP4,SEMA7A,CCBE1,TNFAIP3,DBF4B
GO:BP	positive regulation of cell death	GO:0010942	0.0140388	1.85267	691	103	15	18123	DLC1,SLIT2,CCN1,DKK1,IL6,RGCC,GADD45A,DUSP6,INHBA,CDK19,BMP4,ADM,TP53INP1,TGM2,PTGIS
GO:BP	negative regulation of multicellular organismal process	GO:0051241	0.014675	1.83342	1174	103	20	18123	SLIT2,SERPINE1,DKK1,IL6,RGCC,EDN1,GADD45A,INHBA,FGF2,F3,PDCD1LG2,BMP4,ADAMTS5,ADM,AXL,SEMA7A,IRF1,WWC1,ADAMTS1,TNFAIP3
GO:BP	positive regulation of kinase activity	GO:0033674	0.0155012	1.80963	610	103	14	18123	CCN1,DKK1,RGCC,CEMIP,EDN1,GADD45A,DUSP6,CCND1,VEGFC,FGF2,CENPE,BMP4,AXL,DBF4B
GO:BP	positive regulation of apoptotic process	GO:0043065	0.0157908	1.8016	611	103	14	18123	DLC1,SLIT2,CCN1,IL6,RGCC,GADD45A,DUSP6,INHBA,CDK19,BMP4,ADM,TP53INP1,TGM2,PTGIS
GO:BP	odontogenesis	GO:0042476	0.0160264	1.79517	130	103	7	18123	FST,SERPINE1,EDN1,INHBA,BMP4,ADAMTS5,ADM
GO:BP	regulation of mitotic cell cycle	GO:0007346	0.0160852	1.79357	612	103	14	18123	DLGAP5,RGCC,EDN1,GADD45A,CCND1,TTK,CENPE,BMP4,CEP70,PSMB10,ADAMTS1,CDT1,ESPL1,DBF4B
GO:BP	negative regulation of developmental process	GO:0051093	0.0170917	1.76722	984	103	18	18123	MMP11,FST,CRIM1,SERPINE1,DKK1,IL6,RGCC,GADD45A,XDH,CCND1,INHBA,VEGFC,BMP4,TP53INP1,SEMA7A,IRF1,WWC1,ADAMTS1
GO:BP	positive regulation of protein modification process	GO:0031401	0.0171462	1.76583	1084	103	19	18123	DLC1,CCN1,DKK1,IL6,RGCC,CEMIP,EDN1,GADD45A,DUSP6,CCND1,EHD4,INHBA,TTK,VEGFC,FGF2,CENPE,BMP4,SEMA7A,DBF4B
GO:BP	regulation of mitotic cell cycle phase transition	GO:1901990	0.017331	1.76118	453	103	12	18123	DLGAP5,RGCC,GADD45A,CCND1,TTK,CENPE,CEP70,PSMB10,ADAMTS1,CDT1,ESPL1,DBF4B
GO:BP	tissue development	GO:0009888	0.0178562	1.74821	2093	103	28	18123	DLC1,FST,SLIT2,CCN1,WNT5B,SERPINB7,SERPINE1,DKK1,IL6,RGCC,MEST,EDN1,XDH,CCND1,KRT75,INHBA,VEGFC,FGF2,BMP4,KRT80,ADM,STC2,SEMA7A,TGM2,KRT81,PSMB10,HAS2,DSP
GO:BP	positive regulation of protein kinase activity	GO:0045860	0.0189515	1.72236	537	103	13	18123	CCN1,DKK1,RGCC,CEMIP,EDN1,GADD45A,DUSP6,CCND1,VEGFC,FGF2,CENPE,BMP4,DBF4B
GO:BP	regulation of phosphorus metabolic process	GO:0051174	0.0209697	1.67841	1640	103	24	18123	DLC1,SLIT2,CCN1,BDKRB1,DKK1,IL6,RGCC,CEMIP,EDN1,GADD45A,XDH,DUSP6,CCND1,EHD4,INHBA,TTK,VEGFC,FGF2,CENPE,BMP4,AXL,SEMA7A,TNFAIP3,DBF4B
GO:BP	regulation of phosphate metabolic process	GO:0019220	0.0209697	1.67841	1640	103	24	18123	DLC1,SLIT2,CCN1,BDKRB1,DKK1,IL6,RGCC,CEMIP,EDN1,GADD45A,XDH,DUSP6,CCND1,EHD4,INHBA,TTK,VEGFC,FGF2,CENPE,BMP4,AXL,SEMA7A,TNFAIP3,DBF4B
GO:BP	regulation of cell cycle phase transition	GO:1901987	0.0213248	1.67112	543	103	13	18123	DLGAP5,RGCC,GADD45A,CCND1,TTK,FBXO6,CENPE,CEP70,PSMB10,ADAMTS1,CDT1,ESPL1,DBF4B
GO:BP	positive regulation of programmed cell death	GO:0043068	0.0215051	1.66746	628	103	14	18123	DLC1,SLIT2,CCN1,IL6,RGCC,GADD45A,DUSP6,INHBA,CDK19,BMP4,ADM,TP53INP1,TGM2,PTGIS
GO:BP	positive regulation of vasculature development	GO:1904018	0.0220702	1.65619	190	103	8	18123	SERPINE1,VEGFC,FGF2,F3,C3AR1,ADM,CCBE1,PTGIS
GO:BP	positive regulation of angiogenesis	GO:0045766	0.0220702	1.65619	190	103	8	18123	SERPINE1,VEGFC,FGF2,F3,C3AR1,ADM,CCBE1,PTGIS
GO:BP	animal organ development	GO:0048513	0.0230133	1.63802	3701	103	40	18123	DLC1,FST,SLIT2,CCN1,WNT5B,SERPINB7,ADAMTS6,SERPINE1,DKK1,IL6,RGCC,FJX1,EDN1,MDFI,XDH,DUSP6,CCND1,KRT75,INHBA,VEGFC,DCLK1,FGF2,BMP4,ADAMTS5,NAPA,KRT80,ADM,AXL,STC2,SEMA7A,IRF1,CCBE1,TGM2,KRT81,PSMB10,HAS2,ADAMTS1,DSP,HLA-DRA,TNFAIP3
GO:BP	regulation of nuclear division	GO:0051783	0.0236866	1.6255	138	103	7	18123	DLGAP5,RGCC,EDN1,TTK,BMP4,CDT1,ESPL1
GO:BP	regulation of cell cycle process	GO:0010564	0.0239346	1.62097	815	103	16	18123	DLGAP5,RGCC,EDN1,GADD45A,CCND1,TTK,FBXO6,CENPE,BMP4,CEP70,PSMB10,ADAMTS1,CHMP5,CDT1,ESPL1,DBF4B
GO:BP	cell communication	GO:0007154	0.0249117	1.6036	6961	103	61	18123	DLC1,FST,SLIT2,CCN1,CRIM1,WNT5B,BDKRB1,SERPINE1,DLGAP5,DKK1,IL6,AMOTL2,RGCC,FJX1,EDN1,MDFI,GADD45A,XDH,DUSP6,CCND1,RGMB,NEURL1B,INHBA,NUAK2,TTK,VEGFC,DCLK1,FGF2,MT2A,FBXO6,F3,C3AR1,PDCD1LG2,BMP4,NAPA,ADM,TP53INP1,AXL,MGLL,UNC93B1,STC2,OGFR,SEMA7A,NOTCH3,NT5E,IRF1,APCDD1L,CCBE1,AMPH,WWC1,TGM2,RND3,PSMB10,PTGIS,ADAMTS1,DSP,HLA-DRA,TNFAIP3,SESN3,CDT1,SCD
GO:BP	epithelium development	GO:0060429	0.0293233	1.53279	1338	103	21	18123	DLC1,FST,SLIT2,CCN1,WNT5B,SERPINE1,DKK1,EDN1,XDH,CCND1,KRT75,INHBA,VEGFC,FGF2,BMP4,KRT80,ADM,TGM2,KRT81,PSMB10,DSP
GO:BP	positive regulation of nuclear division	GO:0051785	0.0307019	1.51283	57	103	5	18123	DLGAP5,RGCC,EDN1,CDT1,ESPL1
GO:BP	morphogenesis of an epithelium	GO:0002009	0.0330292	1.4811	566	103	13	18123	DLC1,FST,SLIT2,CCN1,WNT5B,DKK1,EDN1,VEGFC,FGF2,BMP4,ADM,TGM2,PSMB10
GO:BP	positive regulation of protein metabolic process	GO:0051247	0.0351304	1.45432	1577	103	23	18123	DLC1,CCN1,DKK1,IL6,RGCC,CEMIP,EDN1,GADD45A,XDH,DUSP6,CCND1,EHD4,INHBA,TTK,VEGFC,FGF2,CENPE,F3,BMP4,SEMA7A,CCBE1,TNFAIP3,DBF4B
GO:BP	regulation of mitotic metaphase/anaphase transition	GO:0030071	0.0363806	1.43913	59	103	5	18123	DLGAP5,TTK,CENPE,CDT1,ESPL1
GO:BP	cell death	GO:0008219	0.0387094	1.41218	2306	103	29	18123	DLC1,SLIT2,CCN1,SERPINE1,DKK1,IL6,PRUNE2,RGCC,EDN1,GADD45A,DUSP6,KRT75,INHBA,NUAK2,CDK19,FGF2,BMP4,ARL6IP1,KRT80,ADM,TP53INP1,AXL,IRF1,TGM2,KRT81,PTGIS,DSP,TNFAIP3,ESPL1
GO:BP	cellular response to organic substance	GO:0071310	0.0387584	1.41163	2821	103	33	18123	FST,SLIT2,CCN1,CRIM1,WNT5B,SERPINE1,IL6,EDN1,XDH,CCND1,RGMB,EHD4,INHBA,CDK19,VEGFC,FGF2,MT2A,F3,PDCD1LG2,BMP4,GBP5,TP53INP1,AXL,IRF1,CCBE1,TGM2,PSMB10,PTGIS,HAS2,CHMP5,HLA-DRA,TNFAIP3,SESN3
GO:BP	response to lipopolysaccharide	GO:0032496	0.0400458	1.39744	339	103	10	18123	BDKRB1,SERPINE1,IL6,EDN1,CDK19,PDCD1LG2,ADM,AXL,CHMP5,TNFAIP3
GO:BP	metaphase/anaphase transition of mitotic cell cycle	GO:0007091	0.0428444	1.36811	61	103	5	18123	DLGAP5,TTK,CENPE,CDT1,ESPL1
GO:BP	mitotic cell cycle process	GO:1903047	0.0447905	1.34881	956	103	17	18123	DLGAP5,RGCC,EDN1,GADD45A,CCND1,INHBA,TTK,CENPE,BMP4,NCAPG,CEP70,PSMB10,ADAMTS1,CHMP5,CDT1,ESPL1,DBF4B
GO:BP	response to lipid	GO:0033993	0.0447905	1.34881	956	103	17	18123	SLIT2,WNT5B,BDKRB1,SERPINE1,IL6,EDN1,CCND1,INHBA,CDK19,PDCD1LG2,BMP4,ADM,AXL,STC2,CHMP5,TNFAIP3,SCD
GO:BP	extracellular matrix organization	GO:0030198	0.0451475	1.34537	419	103	11	18123	MMP11,CCN1,ADAMTS6,SERPINE1,IL6,RGCC,FGF2,ADAMTS5,COL14A1,HAS2,ADAMTS1
GO:BP	positive regulation of smooth muscle cell proliferation	GO:0048661	0.0459369	1.33784	103	103	6	18123	IL6,EDN1,FGF2,BMP4,TGM2,ADAMTS1
GO:BP	extracellular structure organization	GO:0043062	0.0461448	1.33588	420	103	11	18123	MMP11,CCN1,ADAMTS6,SERPINE1,IL6,RGCC,FGF2,ADAMTS5,COL14A1,HAS2,ADAMTS1
GO:BP	regulation of metaphase/anaphase transition of cell cycle	GO:1902099	0.0463937	1.33354	62	103	5	18123	DLGAP5,TTK,CENPE,CDT1,ESPL1
GO:BP	regulation of signal transduction	GO:0009966	0.0468526	1.32927	3251	103	36	18123	DLC1,FST,SLIT2,CCN1,CRIM1,WNT5B,SERPINE1,DKK1,IL6,EDN1,MDFI,GADD45A,XDH,DUSP6,INHBA,TTK,VEGFC,FGF2,F3,BMP4,ADM,TP53INP1,AXL,MGLL,SEMA7A,NOTCH3,IRF1,APCDD1L,CCBE1,WWC1,TGM2,PSMB10,PTGIS,TNFAIP3,SESN3,CDT1
GO:BP	mitotic nuclear division	GO:0140014	0.0476716	1.32174	346	103	10	18123	DLGAP5,RGCC,EDN1,TTK,CENPE,BMP4,NCAPG,CHMP5,CDT1,ESPL1
GO:BP	external encapsulating structure organization	GO:0045229	0.0481967	1.31698	422	103	11	18123	MMP11,CCN1,ADAMTS6,SERPINE1,IL6,RGCC,FGF2,ADAMTS5,COL14A1,HAS2,ADAMTS1
GO:BP	mitotic cell cycle phase transition	GO:0044772	0.0491703	1.3083	588	103	13	18123	DLGAP5,RGCC,GADD45A,CCND1,INHBA,TTK,CENPE,CEP70,PSMB10,ADAMTS1,CDT1,ESPL1,DBF4B
GO:CC	extracellular region	GO:0005576	0.000199167	3.70078	4564	107	49	18964	CPA4,MMP11,FST,SLIT2,CCN1,CRIM1,WNT5B,AOX1,SERPINB7,ADAMTS6,SERPINE1,DKK1,IL6,CD82,FJX1,MEST,CEMIP,EDN1,XDH,KRT75,EHD4,INHBA,VEGFC,FGF2,F3,PDCD1LG2,BMP4,PDZD2,ADAMTS5,NAPA,ADM,DSTN,AXL,STC2,SEMA7A,NOTCH3,COL14A1,NT5E,ST6GAL1,CCBE1,TGM2,KRT81,PTGIS,ADAMTS1,DSP,CHMP5,HLA-DRA,TNFAIP3,SLC9A3R2
GO:CC	cytoplasm	GO:0005737	0.00315437	2.50109	11951	107	88	18964	ST8SIA5,DLC1,MMP11,FST,SLIT2,CCN1,WNT5B,AOX1,SERPINB7,BDKRB1,SERPINE1,DLGAP5,B3GALT5,DKK1,IL6,AMOTL2,PRUNE2,RGCC,MEST,CEMIP,EDN1,PIF1,MDFI,GADD45A,XDH,DUSP6,CCND1,RGMB,KRT75,NEURL1B,EHD4,INHBA,NUAK2,CDK19,TTK,VEGFC,FGF2,MT2A,FBXO6,CENPE,C3AR1,BMP4,GBP5,PDZD2,ADAMTS5,NAPA,ARL6IP1,ST8SIA4,NCAPG,CEP70,MARCHF4,SPATS2L,KRT80,ADM,DSTN,TP53INP1,MGLL,UNC93B1,KCNQ5,STC2,OGFR,NOTCH3,COL14A1,NT5E,IRF1,ST6GA…
GO:CC	extracellular space	GO:0005615	0.00445533	2.35112	3595	107	39	18964	CPA4,FST,SLIT2,WNT5B,AOX1,SERPINB7,SERPINE1,DKK1,IL6,CD82,FJX1,MEST,EDN1,XDH,KRT75,EHD4,INHBA,VEGFC,FGF2,F3,BMP4,ADAMTS5,NAPA,ADM,DSTN,AXL,STC2,SEMA7A,COL14A1,NT5E,CCBE1,TGM2,KRT81,PTGIS,DSP,CHMP5,HLA-DRA,TNFAIP3,SLC9A3R2
GO:CC	extracellular matrix	GO:0031012	0.0220792	1.65602	562	107	12	18964	MMP11,CCN1,WNT5B,ADAMTS6,SERPINE1,F3,ADAMTS5,SEMA7A,COL14A1,CCBE1,TGM2,ADAMTS1
GO:CC	external encapsulating structure	GO:0030312	0.0224548	1.64869	563	107	12	18964	MMP11,CCN1,WNT5B,ADAMTS6,SERPINE1,F3,ADAMTS5,SEMA7A,COL14A1,CCBE1,TGM2,ADAMTS1
GO:CC	endoplasmic reticulum	GO:0005783	0.0272936	1.56394	1995	107	25	18964	CCN1,WNT5B,BDKRB1,B3GALT5,IL6,MEST,CEMIP,EDN1,XDH,EHD4,FBXO6,BMP4,PDZD2,ADAMTS5,ARL6IP1,MGLL,UNC93B1,STC2,NOTCH3,COL14A1,TGM2,CPED1,PTGIS,HLA-DRA,SCD
GO:CC	endomembrane system	GO:0012505	0.0313695	1.50349	4651	107	44	18964	ST8SIA5,MMP11,CCN1,WNT5B,BDKRB1,SERPINE1,B3GALT5,DKK1,IL6,AMOTL2,MEST,CEMIP,EDN1,XDH,CCND1,NEURL1B,EHD4,VEGFC,FBXO6,C3AR1,PDCD1LG2,BMP4,GBP5,PDZD2,ADAMTS5,ARL6IP1,ST8SIA4,MARCHF4,MGLL,UNC93B1,STC2,NOTCH3,COL14A1,ST6GAL1,AMPH,TGM2,CPED1,RND3,PTGIS,DSP,CHMP5,HLA-DRA,SLC9A3R2,SCD
KEGG	AGE-RAGE signaling pathway in diabetic complications	KEGG:04933	0.00507643	2.29444	100	56	6	8000	SERPINE1,IL6,EDN1,CCND1,VEGFC,F3
KEGG	p53 signaling pathway	KEGG:04115	0.0115724	1.93658	73	56	5	8000	SERPINE1,CD82,GADD45A,CCND1,SESN3

## Sheet: Proteome repl.-assoc. gene list
Gene name	Protein description	avg. NSAF + 4	avg. abs(LogFC)	avg.LogFC	Spearman corr. coeff. (replication)	Pearson corr. coeff. (replication)
PUM1	Q14671|PUM1_HUMAN Pumilio homolog 1 OS=Homo sapiens OX=9606 GN=PUM1 PE=1 SV=3 GN= nan	2.34029	0.442177	-0.305979	-1	-0.999889
CWC15	Q9P013|CWC15_HUMAN Spliceosome-associated protein CWC15 homolog OS=Homo sapiens OX=9606 GN=CWC15 PE=1 SV=2 GN= nan	1.97365	0.287973	-0.287973	-1	-0.999784
RAB1C	Q92928|RAB1C_HUMAN Putative Ras-related protein Rab-1C OS=Homo sapiens OX=9606 GN=RAB1C PE=5 SV=2 GN= nan	5.36218	0.0417809	0.0230684	-1	-0.999652
PAIP1	Q9H074|PAIP1_HUMAN Polyadenylate-binding protein-interacting protein 1 OS=Homo sapiens OX=9606 GN=PAIP1 PE=1 SV=1 GN= nan	3.25172	0.606133	0.371758	-1	-0.999606
HMGN5	P82970|HMGN5_HUMAN High mobility group nucleosome-binding domain-containing protein 5 OS=Homo sapiens OX=9606 GN=HMGN5 PE=1 SV=1 GN= nan	3.40112	0.670591	0.146256	1	0.999478
DPYSL2	Q16555|DPYL2_HUMAN GN= DPYSL2	5.41188	0.103464	-0.103464	-1	-0.998988
ATOX1	O00244|ATOX1_HUMAN GN= ATOX1	4.03075	0.879833	0.392387	-1	-0.998928
MRPL58	Q14197|ICT1_HUMAN Peptidyl-tRNA hydrolase ICT1, mitochondrial OS=Homo sapiens OX=9606 GN=MRPL58 PE=1 SV=1 GN= nan	3.04785	0.481194	-0.0514435	-1	-0.998252
PCMT1	P22061|PIMT_HUMAN Protein-L-isoaspartate(D-aspartate) O-methyltransferase OS=Homo sapiens OX=9606 GN=PCMT1 PE=1 SV=4 GN= nan	5.10402	0.0572928	-0.0507232	1	0.997988
LAMB2	P55268|LAMB2_HUMAN Laminin subunit beta-2 OS=Homo sapiens OX=9606 GN=LAMB2 PE=1 SV=2 GN= nan	2.84258	0.11972	0.102281	1	0.997761
CASP3	P42574|CASP3_HUMAN GN= CASP3	3.20315	0.433001	0.0977021	-1	-0.996823
DPYSL3	Q14195|DPYL3_HUMAN GN= DPYSL3	5.93214	0.0780585	-0.0780585	-1	-0.996517
NOP16	Q9Y3C1|NOP16_HUMAN Nucleolar protein 16 OS=Homo sapiens OX=9606 GN=NOP16 PE=1 SV=2 GN= nan	1.92718	0.576515	-0.522548	-1	-0.99613
MINPP1	Q9UNW1|MINP1_HUMAN Multiple inositol polyphosphate phosphatase 1 OS=Homo sapiens OX=9606 GN=MINPP1 PE=1 SV=1 GN= nan	2.70495	0.363381	0.310708	1	0.995886
RCOR1	Q9UKL0|RCOR1_HUMAN REST corepressor 1 OS=Homo sapiens OX=9606 GN=RCOR1 PE=1 SV=2 GN= nan	2.50779	0.50908	-0.461191	-1	-0.995796
TRIP13	Q15645|PCH2_HUMAN Pachytene checkpoint protein 2 homolog OS=Homo sapiens OX=9606 GN=TRIP13 PE=1 SV=2 GN= nan	2.72956	0.349215	-0.279369	-1	-0.995699
CCDC58	Q4VC31|CCD58_HUMAN GN= CCDC58	3.10627	0.420873	-0.394277	-1	-0.995552
LUC7L	Q9NQ29|LUC7L_HUMAN Putative RNA-binding protein Luc7-like 1 OS=Homo sapiens OX=9606 GN=LUC7L PE=1 SV=1 GN= nan	3.341	0.187729	-0.187729	-0.8	-0.995406
SEMA3C	Q99985|SEM3C_HUMAN Semaphorin-3C OS=Homo sapiens OX=9606 GN=SEMA3C PE=2 SV=2 GN= nan	1.42059	0.464603	-0.464603	-0.8	-0.995256
MYO1F	O00160|MYO1F_HUMAN Unconventional myosin-If OS=Homo sapiens OX=9606 GN=MYO1F PE=1 SV=3 GN= nan	1.89067	0.137934	0.0491487	1	0.994327
KLF8	O95600|KLF8_HUMAN Krueppel-like factor 8 OS=Homo sapiens OX=9606 GN=KLF8 PE=1 SV=2 GN= nan	1.81238	0.407532	-0.39516	-1	-0.994178
NUDT10	Q8NFP7|NUD10_HUMAN GN= NUDT10	1.94361	0.694874	-0.694874	-0.8	-0.99412
RAD21	O60216|RAD21_HUMAN GN= RAD21	3.85399	0.167922	0.0166479	-0.8	-0.994023
ERGIC2	Q96RQ1|ERGI2_HUMAN GN= ERGIC2	2.84159	0.408358	-0.408358	-0.8	-0.993663
GNG7	O60262|GBG7_HUMAN Guanine nucleotide-binding protein G(I)/G(S)/G(O) subunit gamma-7 OS=Homo sapiens OX=9606 GN=GNG7 PE=1 SV=1 GN= nan	2.16663	1.96422	1.96422	1	0.993211
POFUT2	Q9Y2G5|OFUT2_HUMAN GDP-fucose protein O-fucosyltransferase 2 OS=Homo sapiens OX=9606 GN=POFUT2 PE=1 SV=3 GN= nan	3.04939	0.750381	-0.750381	-1	-0.992702
NIPSNAP2	O75323|NIPS2_HUMAN Protein NipSnap homolog 2 OS=Homo sapiens OX=9606 GN=NIPSNAP2 PE=1 SV=1 GN= nan	2.16974	0.59301	-0.579089	-1	-0.992416
TPM4	P67936|TPM4_HUMAN Tropomyosin alpha-4 chain OS=Homo sapiens OX=9606 GN=TPM4 PE=1 SV=3 GN= nan	6.02611	0.0847523	0.0477416	1	0.992019
HPCAL1	P37235|HPCL1_HUMAN Hippocalcin-like protein 1 OS=Homo sapiens OX=9606 GN=HPCAL1 PE=1 SV=3 GN= nan	4.64983	0.296987	-0.284725	-1	-0.991742
PZP	P20742|PZP_HUMAN Pregnancy zone protein OS=Homo sapiens OX=9606 GN=PZP PE=1 SV=4 GN= nan	1.23129	0.298276	-0.298276	-0.8	-0.991611
SLC4A1AP	Q9BWU0|NADAP_HUMAN Kanadaptin OS=Homo sapiens OX=9606 GN=SLC4A1AP PE=1 SV=1 GN= nan	1.75489	0.338936	-0.338936	1	0.991525
CNTNAP1	P78357|CNTP1_HUMAN Contactin-associated protein 1 OS=Homo sapiens OX=9606 GN=CNTNAP1 PE=1 SV=1 GN= nan	1.94763	0.610231	-0.409722	-0.8	-0.990927
COPS2	P61201|CSN2_HUMAN GN= COPS2	4.39339	0.1548	-0.0482019	1	0.990879
HSPB1	P04792|HSPB1_HUMAN Heat shock protein beta-1 OS=Homo sapiens OX=9606 GN=HSPB1 PE=1 SV=2 GN= nan	6.13801	0.0601641	-0.0225832	0.8	0.990535
SLC25A10	Q9UBX3|DIC_HUMAN Mitochondrial dicarboxylate carrier OS=Homo sapiens OX=9606 GN=SLC25A10 PE=1 SV=2 GN= nan	2.37965	0.439719	-0.439719	-1	-0.990487
DAD1	P61803|DAD1_HUMAN GN= DAD1	4.96121	0.152383	0.152383	1	0.988816
H2AFY	O75367|H2AY_HUMAN GN= H2AFY	5.20132	0.0479081	-0.0350951	1	0.988425
ATP5H	O75947|ATP5H_HUMAN GN= ATP5H	5.527	0.0740588	0.0237119	1	0.987451
POLR2I	P36954|RPB9_HUMAN GN= POLR2I	3.32489	1.52374	0.703646	-0.8	-0.987422
MCM3	P25205|MCM3_HUMAN GN= MCM3	4.5751	0.0809986	0.0184439	-1	-0.98715
RAB6B	Q9NRW1|RAB6B_HUMAN Ras-related protein Rab-6B OS=Homo sapiens OX=9606 GN=RAB6B PE=1 SV=1 GN= nan	2.09928	0.409047	-0.409047	-0.8	-0.986571
LAMTOR5	O43504|LTOR5_HUMAN Ragulator complex protein LAMTOR5 OS=Homo sapiens OX=9606 GN=LAMTOR5 PE=1 SV=1 GN= nan	5.34686	0.0924056	0.0518806	1	0.985807
NTMT1	Q9BV86|NTM1A_HUMAN N-terminal Xaa-Pro-Lys N-methyltransferase 1 OS=Homo sapiens OX=9606 GN=NTMT1 PE=1 SV=3 GN= nan	3.7426	0.142386	0.0518367	-1	-0.98524
QDPR	P09417|DHPR_HUMAN GN= QDPR	3.98514	0.604006	-0.537708	-1	-0.985028
RAN	P62826|RAN_HUMAN GTP-binding nuclear protein Ran OS=Homo sapiens OX=9606 GN=RAN PE=1 SV=3 GN= nan	5.4534	0.129379	-0.129379	-0.8	-0.984866
WBP2	Q969T9|WBP2_HUMAN WW domain-binding protein 2 OS=Homo sapiens OX=9606 GN=WBP2 PE=1 SV=1 GN= nan	2.44117	0.669293	-0.669293	-0.8	-0.984767
C17orf62	Q9BQA9|CQ062_HUMAN Uncharacterized protein C17orf62 OS=Homo sapiens OX=9606 GN=C17orf62 PE=1 SV=1 GN= nan	2.45418	0.59902	0.441674	-1	-0.984744
CDK5	Q00535|CDK5_HUMAN GN= CDK5	2.96351	0.305746	-0.305746	-1	-0.984293
OLA1	Q9NTK5|OLA1_HUMAN Obg-like ATPase 1 OS=Homo sapiens OX=9606 GN=OLA1 PE=1 SV=2 GN= nan	4.02939	0.20762	-0.021742	-1	-0.984001
TBCE	Q15813|TBCE_HUMAN Tubulin-specific chaperone E OS=Homo sapiens OX=9606 GN=TBCE PE=1 SV=1 GN= nan	2.09477	0.579527	-0.506043	-1	-0.983566
NOL3	O60936|NOL3_HUMAN Nucleolar protein 3 OS=Homo sapiens OX=9606 GN=NOL3 PE=1 SV=2 GN= nan	1.66763	0.466726	-0.0874141	-0.8	-0.983194
IMPA1	P29218|IMPA1_HUMAN Inositol monophosphatase 1 OS=Homo sapiens OX=9606 GN=IMPA1 PE=1 SV=1 GN= nan	3.71625	0.164496	0.00404754	1	0.983112
ARPC3	O15145|ARPC3_HUMAN GN= ARPC3	4.91162	0.168955	0.168955	-1	-0.983091
ARHGAP1	Q07960|RHG01_HUMAN Rho GTPase-activating protein 1 OS=Homo sapiens OX=9606 GN=ARHGAP1 PE=1 SV=1 GN= nan	4.42014	0.135365	-0.135365	-0.8	-0.982766
PSMB3	P49720|PSB3_HUMAN Proteasome subunit beta type-3 OS=Homo sapiens OX=9606 GN=PSMB3 PE=1 SV=2 GN= nan	4.83183	0.0809905	0.0542447	-1	-0.982407
GRSF1	Q12849|GRSF1_HUMAN GN= GRSF1	4.33623	0.0635155	-0.0603877	0.8	0.981565
CORO1B	Q9BR76|COR1B_HUMAN GN= CORO1B	4.03412	0.249786	-0.249786	-0.8	-0.980856
MT-CO1	P00395|COX1_HUMAN Cytochrome c oxidase subunit 1 OS=Homo sapiens OX=9606 GN=MT-CO1 PE=1 SV=1 GN= nan	1.9562	0.404392	-0.236116	-0.8	-0.980356
COPS7B	Q9H9Q2|CSN7B_HUMAN GN= COPS7B	3.44452	0.207656	-0.145769	-1	-0.979716
PDLIM7	Q9NR12|PDLI7_HUMAN PDZ and LIM domain protein 7 OS=Homo sapiens OX=9606 GN=PDLIM7 PE=1 SV=1 GN= nan	4.29294	0.405233	-0.405233	0.8	0.979583
FNDC3B	Q53EP0|FND3B_HUMAN GN= FNDC3B	3.61147	0.129694	-0.0684849	0.8	0.979514
PSMD13	Q9UNM6|PSD13_HUMAN GN= PSMD13	5.17526	0.0693929	-0.0401027	0.8	0.979437
OGT	O15294|OGT1_HUMAN UDP-N-acetylglucosamine--peptide N-acetylglucosaminyltransferase 110 kDa subunit OS=Homo sapiens OX=9606 GN=OGT PE=1 SV=3 GN= nan	2.17674	0.568352	0.361611	-0.8	-0.979251
CHP1	Q99653|CHP1_HUMAN GN= CHP1	4.57195	0.119233	-0.0269467	1	0.978826
TMED4	Q7Z7H5|TMED4_HUMAN Transmembrane emp24 domain-containing protein 4 OS=Homo sapiens OX=9606 GN=TMED4 PE=1 SV=1 GN= nan	4.29262	0.276179	-0.233435	-1	-0.978823
GNL1	P36915|GNL1_HUMAN Guanine nucleotide-binding protein-like 1 OS=Homo sapiens OX=9606 GN=GNL1 PE=1 SV=2 GN= nan	2.40628	0.257364	-0.178331	-1	-0.978103
ACTN4	O43707|ACTN4_HUMAN GN= ACTN4	6.46445	0.0552072	0.0552072	0.8	0.977986
SUMF1	Q8NBK3|SUMF1_HUMAN Sulfatase-modifying factor 1 OS=Homo sapiens OX=9606 GN=SUMF1 PE=1 SV=3 GN= nan	2.50999	0.165565	-0.165565	-0.8	-0.977785
TMED9	Q9BVK6|TMED9_HUMAN Transmembrane emp24 domain-containing protein 9 OS=Homo sapiens OX=9606 GN=TMED9 PE=1 SV=2 GN= nan	5.08128	0.162497	0.051287	1	0.977653
UTS2	O95399|UTS2_HUMAN Urotensin-2 OS=Homo sapiens OX=9606 GN=UTS2 PE=1 SV=1 GN= nan	2.96784	0.771393	-0.635512	1	0.977405
YIPF3	Q9GZM5|YIPF3_HUMAN Protein YIPF3 OS=Homo sapiens OX=9606 GN=YIPF3 PE=1 SV=1 GN= nan	2.98569	0.0975329	-0.0927707	-1	-0.975832
SURF4	O15260|SURF4_HUMAN Surfeit locus protein 4 OS=Homo sapiens OX=9606 GN=SURF4 PE=1 SV=3 GN= nan	4.96684	0.105981	-0.0876779	0.8	0.97573
EIF3J	O75822|EIF3J_HUMAN GN= EIF3J	4.44844	0.0923344	-0.0521888	1	0.975616
RPL26	P61254|RL26_HUMAN GN= RPL26	4.55173	0.32876	-0.163962	-1	-0.975601
MAD2L1	Q13257|MD2L1_HUMAN Mitotic spindle assembly checkpoint protein MAD2A OS=Homo sapiens OX=9606 GN=MAD2L1 PE=1 SV=1 GN= nan	2.69613	0.630357	-0.630357	-0.8	-0.974916
VPS53	Q5VIR6|VPS53_HUMAN Vacuolar protein sorting-associated protein 53 homolog OS=Homo sapiens OX=9606 GN=VPS53 PE=1 SV=1 GN= nan	2.60585	0.492105	-0.241677	-0.8	-0.974889
COMMD10	Q9Y6G5|COMDA_HUMAN COMM domain-containing protein 10 OS=Homo sapiens OX=9606 GN=COMMD10 PE=1 SV=1 GN= nan	1.6442	0.65341	-0.00895642	-1	-0.974349
UBXN6	Q9BZV1|UBXN6_HUMAN UBX domain-containing protein 6 OS=Homo sapiens OX=9606 GN=UBXN6 PE=1 SV=1 GN= nan	2.45814	0.682972	-0.0247363	-0.8	-0.973386
DCTPP1	Q9H773|DCTP1_HUMAN dCTP pyrophosphatase 1 OS=Homo sapiens OX=9606 GN=DCTPP1 PE=1 SV=1 GN= nan	3.12339	0.437303	-0.376658	0.8	0.973386
KIRREL1	Q96J84|KIRR1_HUMAN Kin of IRRE-like protein 1 OS=Homo sapiens OX=9606 GN=KIRREL1 PE=1 SV=2 GN= nan	1.23532	0.321381	-0.319443	-1	-0.972362
NDUFA3	O95167|NDUA3_HUMAN NADH dehydrogenase [ubiquinone] 1 alpha subcomplex subunit 3 OS=Homo sapiens OX=9606 GN=NDUFA3 PE=1 SV=1 GN= nan	3.5669	0.760577	0.398931	1	0.972235
DENND4C	Q5VZ89|DEN4C_HUMAN DENN domain-containing protein 4C OS=Homo sapiens OX=9606 GN=DENND4C PE=1 SV=3 GN= nan	1.1195	0.170846	-0.170846	-0.8	-0.97131
TRIO	O75962|TRIO_HUMAN Triple functional domain protein OS=Homo sapiens OX=9606 GN=TRIO PE=1 SV=2 GN= nan	1.66143	0.336085	-0.0841129	-0.8	-0.971021
VPS16	Q9H269|VPS16_HUMAN Vacuolar protein sorting-associated protein 16 homolog OS=Homo sapiens OX=9606 GN=VPS16 PE=1 SV=2 GN= nan	2.0714	0.762384	-0.762384	0.8	0.970933
CYB5R1	Q9UHQ9|NB5R1_HUMAN NADH-cytochrome b5 reductase 1 OS=Homo sapiens OX=9606 GN=CYB5R1 PE=1 SV=1 GN= nan	3.74275	0.336778	0.0467544	0.8	0.970891
CDK2AP1	O14519|CDKA1_HUMAN GN= CDK2AP1	2.49411	0.280741	0.09224	1	0.970315
G3BP1	Q13283|G3BP1_HUMAN Ras GTPase-activating protein-binding protein 1 OS=Homo sapiens OX=9606 GN=G3BP1 PE=1 SV=1 GN= nan	5.29827	0.112283	-0.112283	1	0.969891
COL7A1	Q02388|CO7A1_HUMAN GN= COL7A1	1.31306	0.249483	-0.249483	-1	-0.969874
SDC1	P18827|SDC1_HUMAN Syndecan-1 OS=Homo sapiens OX=9606 GN=SDC1 PE=1 SV=3 GN= nan	2.5809	0.74625	0.294789	-0.8	-0.969715
BPGM	P07738|PMGE_HUMAN GN= BPGM	2.74756	0.317313	-0.317313	-1	-0.969582
LAMP1	P11279|LAMP1_HUMAN Lysosome-associated membrane glycoprotein 1 OS=Homo sapiens OX=9606 GN=LAMP1 PE=1 SV=3 GN= nan	4.39408	0.118308	-0.116227	0.8	0.969064
EEA1	Q15075|EEA1_HUMAN GN= EEA1	4.34607	0.0129477	-0.00918605	-1	-0.968231
METAP1	P53582|MAP11_HUMAN Methionine aminopeptidase 1 OS=Homo sapiens OX=9606 GN=METAP1 PE=1 SV=2 GN= nan	1.97655	0.387616	-0.350671	-0.8	-0.967892
TBL2	Q9Y4P3|TBL2_HUMAN Transducin beta-like protein 2 OS=Homo sapiens OX=9606 GN=TBL2 PE=1 SV=1 GN= nan	3.98124	0.190548	-0.0554576	1	0.96695
PTCD3	Q96EY7|PTCD3_HUMAN Pentatricopeptide repeat domain-containing protein 3, mitochondrial OS=Homo sapiens OX=9606 GN=PTCD3 PE=1 SV=3 GN= nan	2.64728	0.487775	-0.487775	1	0.966726
NXF1	Q9UBU9|NXF1_HUMAN Nuclear RNA export factor 1 OS=Homo sapiens OX=9606 GN=NXF1 PE=1 SV=1 GN= nan	3.39108	0.134302	-0.134302	1	0.966381
AHNAK	Q09666|AHNK_HUMAN Neuroblast differentiation-associated protein AHNAK OS=Homo sapiens OX=9606 GN=AHNAK PE=1 SV=2 GN= nan	4.78811	0.0437355	-0.0119335	1	0.966147
WNK1	Q9H4A3|WNK1_HUMAN Serine/threonine-protein kinase WNK1 OS=Homo sapiens OX=9606 GN=WNK1 PE=1 SV=2 GN= nan	1.58544	0.275703	-0.275703	-1	-0.966072
RNF214	Q8ND24|RN214_HUMAN RING finger protein 214 OS=Homo sapiens OX=9606 GN=RNF214 PE=1 SV=2 GN= nan	2.24869	0.204669	-0.133832	-1	-0.96574
SH3GLB1	Q9Y371|SHLB1_HUMAN GN= SH3GLB1	3.24826	0.20369	0.0903082	-1	-0.96558
PDHX	O00330|ODPX_HUMAN Pyruvate dehydrogenase protein X component, mitochondrial OS=Homo sapiens OX=9606 GN=PDHX PE=1 SV=3 GN= nan	2.50581	0.827718	0.650644	-1	-0.965045
MT-CO2	P00403|COX2_HUMAN GN= MT-CO2	4.88421	0.11962	0.0131475	0.8	0.964849
OBSCN	Q5VST9|OBSCN_HUMAN Obscurin OS=Homo sapiens OX=9606 GN=OBSCN PE=1 SV=3 GN= nan	1.21471	0.161161	-0.161161	-0.8	-0.964199
NUMA1	Q14980|NUMA1_HUMAN Nuclear mitotic apparatus protein 1 OS=Homo sapiens OX=9606 GN=NUMA1 PE=1 SV=2 GN= nan	4.61292	0.0293455	0.0218443	-0.8	-0.963348
ACOT8	O14734|ACOT8_HUMAN Acyl-coenzyme A thioesterase 8 OS=Homo sapiens OX=9606 GN=ACOT8 PE=1 SV=1 GN= nan	1.40808	0.266416	-0.0192642	-1	-0.963339
ANKRD17	O75179|ANR17_HUMAN GN= ANKRD17	1.56157	0.387606	-0.387606	-0.8	-0.963291
SRP9	P49458|SRP09_HUMAN Signal recognition particle 9 kDa protein OS=Homo sapiens OX=9606 GN=SRP9 PE=1 SV=2 GN= nan	5.06833	0.183874	0.106469	-1	-0.962395
ALDH1B1	P30837|AL1B1_HUMAN GN= ALDH1B1	3.95051	0.364881	-0.132568	-0.8	-0.961915
FAF2	Q96CS3|FAF2_HUMAN GN= FAF2	4.57744	0.102176	0.0203121	0.8	0.961858
TSPYL1	Q9H0U9|TSYL1_HUMAN Testis-specific Y-encoded-like protein 1 OS=Homo sapiens OX=9606 GN=TSPYL1 PE=1 SV=3 GN= nan	2.93224	0.392174	-0.0542958	-0.8	-0.961625
DAGLB	Q8NCG7|DGLB_HUMAN Sn1-specific diacylglycerol lipase beta OS=Homo sapiens OX=9606 GN=DAGLB PE=1 SV=2 GN= nan	1.94183	0.800098	-0.207018	-1	-0.961593
SLC3A2	P08195|4F2_HUMAN GN= SLC3A2	4.88274	0.0957354	0.0413683	1	0.961521
KTN1	Q86UP2|KTN1_HUMAN Kinectin OS=Homo sapiens OX=9606 GN=KTN1 PE=1 SV=1 GN= nan	4.91706	0.0523107	0.0362283	1	0.960385
EPHX1	P07099|HYEP_HUMAN GN= EPHX1	4.77684	0.123654	-0.0682703	-0.8	-0.960061
GAA	P10253|LYAG_HUMAN Lysosomal alpha-glucosidase OS=Homo sapiens OX=9606 GN=GAA PE=1 SV=4 GN= nan	3.78554	0.0833088	0.0290149	1	0.959068
DNAJC13	O75165|DJC13_HUMAN GN= DNAJC13	2.93903	0.30023	-0.227188	-1	-0.958608
PLS1	Q14651|PLSI_HUMAN Plastin-1 OS=Homo sapiens OX=9606 GN=PLS1 PE=1 SV=2 GN= nan	4.18602	0.0636127	-0.0636127	-1	-0.95847
UBR5	O95071|UBR5_HUMAN GN= UBR5	1.48015	0.262791	-0.262791	-0.8	-0.958413
NOSIP	Q9Y314|NOSIP_HUMAN Nitric oxide synthase-interacting protein OS=Homo sapiens OX=9606 GN=NOSIP PE=1 SV=1 GN= nan	2.56572	0.428911	-0.0810683	0.8	0.958148
PPFIA1	Q13136|LIPA1_HUMAN Liprin-alpha-1 OS=Homo sapiens OX=9606 GN=PPFIA1 PE=1 SV=1 GN= nan	1.62364	0.405553	-0.179504	-0.8	-0.956155
VPS13C	Q709C8|VP13C_HUMAN Vacuolar protein sorting-associated protein 13C OS=Homo sapiens OX=9606 GN=VPS13C PE=1 SV=1 GN= nan	1.58155	0.177767	-0.177767	-0.8	-0.956113
BUD23	O43709|BUD23_HUMAN Probable 18S rRNA (guanine-N(7))-methyltransferase OS=Homo sapiens OX=9606 GN=BUD23 PE=1 SV=2 GN= nan	2.06808	0.400578	0.163668	-1	-0.956
PCYT1A	P49585|PCY1A_HUMAN GN= PCYT1A	2.95018	0.689709	-0.689709	0.8	0.955877
DYNC1LI2	O43237|DC1L2_HUMAN GN= DYNC1LI2	4.03858	0.167901	-0.167901	-0.8	-0.955778
HIBCH	Q6NVY1|HIBCH_HUMAN GN= HIBCH	2.12751	0.204902	-0.204902	-1	-0.955672
RCL1	Q9Y2P8|RCL1_HUMAN RNA 3'-terminal phosphate cyclase-like protein OS=Homo sapiens OX=9606 GN=RCL1 PE=1 SV=3 GN= nan	2.16561	0.493933	-0.271163	-1	-0.955117
EMC3	Q9P0I2|EMC3_HUMAN GN= EMC3	3.96296	0.179182	-0.141249	-1	-0.954973
EIF2B4	Q9UI10|EI2BD_HUMAN Translation initiation factor eIF-2B subunit delta OS=Homo sapiens OX=9606 GN=EIF2B4 PE=1 SV=2 GN= nan	2.90327	0.52104	-0.266892	-0.8	-0.954748
RBM34	P42696|RBM34_HUMAN RNA-binding protein 34 OS=Homo sapiens OX=9606 GN=RBM34 PE=1 SV=2 GN= nan	1.73575	0.856908	-0.471276	-1	-0.954643
ALB	P02768|ALBU_HUMAN Serum albumin OS=Homo sapiens OX=9606 GN=ALB PE=1 SV=2 GN= nan	4.1031	0.0781359	0.0308137	-1	-0.954622
BORCS6	Q96GS4|BORC6_HUMAN BLOC-1-related complex subunit 6 OS=Homo sapiens OX=9606 GN=BORCS6 PE=1 SV=2 GN= nan	1.8035	0.701806	-0.312861	-0.8	-0.954322
MLLT1	Q03111|ENL_HUMAN Protein ENL OS=Homo sapiens OX=9606 GN=MLLT1 PE=1 SV=2 GN= nan	1.80242	0.309927	-0.255118	-1	-0.953626
EFHD2	Q96C19|EFHD2_HUMAN GN= EFHD2	4.31144	0.17302	-0.17302	0.8	0.953578
MRPL46	Q9H2W6|RM46_HUMAN GN= MRPL46	3.33577	0.355513	0.355513	0.8	0.953484
CTDSPL2	Q05D32|CTSL2_HUMAN CTD small phosphatase-like protein 2 OS=Homo sapiens OX=9606 GN=CTDSPL2 PE=1 SV=2 GN= nan	1.22903	0.242353	-0.174219	-1	-0.953258
TBC1D8B	Q0IIM8|TBC8B_HUMAN TBC1 domain family member 8B OS=Homo sapiens OX=9606 GN=TBC1D8B PE=1 SV=2 GN= nan	1.02326	0.186408	-0.186408	-1	-0.952979
ITPR2	Q14571|ITPR2_HUMAN Inositol 1,4,5-trisphosphate receptor type 2 OS=Homo sapiens OX=9606 GN=ITPR2 PE=1 SV=2 GN= nan	1.38166	0.250684	-0.213043	-1	-0.951086
ALDH3A1	P30838|AL3A1_HUMAN GN= ALDH3A1	3.83414	0.235288	0.0778105	1	0.950455
ASPSCR1	Q9BZE9|ASPC1_HUMAN Tether containing UBX domain for GLUT4 OS=Homo sapiens OX=9606 GN=ASPSCR1 PE=1 SV=1 GN= nan	2.23543	0.565247	-0.565247	-0.8	-0.950256
PSMC5	P62195|PRS8_HUMAN GN= PSMC5	5.19165	0.0782895	-0.0404676	-1	-0.950006
GLE1	Q53GS7|GLE1_HUMAN Nucleoporin GLE1 OS=Homo sapiens OX=9606 GN=GLE1 PE=1 SV=2 GN= nan	1.65534	0.448449	-0.340553	-1	-0.949853
PNPLA6	Q8IY17|PLPL6_HUMAN Neuropathy target esterase OS=Homo sapiens OX=9606 GN=PNPLA6 PE=1 SV=2 GN= nan	2.85415	0.262376	-0.146751	-1	-0.949467
MED4	Q9NPJ6|MED4_HUMAN Mediator of RNA polymerase II transcription subunit 4 OS=Homo sapiens OX=9606 GN=MED4 PE=1 SV=1 GN= nan	2.74599	0.778713	0.196759	-1	-0.949377
NFU1	Q9UMS0|NFU1_HUMAN NFU1 iron-sulfur cluster scaffold homolog, mitochondrial OS=Homo sapiens OX=9606 GN=NFU1 PE=1 SV=2 GN= nan	4.32718	0.142814	-0.0414121	-1	-0.948906
TFIP11	Q9UBB9|TFP11_HUMAN Tuftelin-interacting protein 11 OS=Homo sapiens OX=9606 GN=TFIP11 PE=1 SV=1 GN= nan	1.49729	0.355514	-0.141304	-0.8	-0.948595
TOMM5	Q8N4H5|TOM5_HUMAN Mitochondrial import receptor subunit TOM5 homolog OS=Homo sapiens OX=9606 GN=TOMM5 PE=1 SV=1 GN= nan	4.17952	1.46054	1.46054	0.8	0.948019
FLT1	P17948|VGFR1_HUMAN Vascular endothelial growth factor receptor 1 OS=Homo sapiens OX=9606 GN=FLT1 PE=1 SV=2 GN= nan	1.05419	0.325725	-0.325725	-0.8	-0.946409
SCO2	O43819|SCO2_HUMAN Protein SCO2 homolog, mitochondrial OS=Homo sapiens OX=9606 GN=SCO2 PE=1 SV=3 GN= nan	2.77433	0.633217	0.296335	1	0.946198
MPP6	Q9NZW5|MPP6_HUMAN MAGUK p55 subfamily member 6 OS=Homo sapiens OX=9606 GN=MPP6 PE=1 SV=2 GN= nan	2.1113	0.197193	-0.129435	-1	-0.945943
AP3M1	Q9Y2T2|AP3M1_HUMAN GN= AP3M1	3.87836	0.210462	0.0142078	-1	-0.945575
GRN	P28799|GRN_HUMAN Granulins OS=Homo sapiens OX=9606 GN=GRN PE=1 SV=2 GN= nan	4.53574	0.0780707	0.0205911	-0.8	-0.94515
ARPC1A	Q92747|ARC1A_HUMAN GN= ARPC1A	4.69149	0.227324	-0.008468	-1	-0.944904
TENM3	Q9P273|TEN3_HUMAN Teneurin-3 OS=Homo sapiens OX=9606 GN=TENM3 PE=2 SV=3 GN= nan	1.64597	0.491387	-0.491387	-1	-0.944438
MRPS14	O60783|RT14_HUMAN 28S ribosomal protein S14, mitochondrial OS=Homo sapiens OX=9606 GN=MRPS14 PE=1 SV=1 GN= nan	2.36154	1.31823	-0.196381	1	0.942817
TMEM128	Q5BJH2|TM128_HUMAN Transmembrane protein 128 OS=Homo sapiens OX=9606 GN=TMEM128 PE=1 SV=2 GN= nan	2.35018	0.719094	-0.575059	1	0.942158
VDAC2	P45880|VDAC2_HUMAN Voltage-dependent anion-selective channel protein 2 OS=Homo sapiens OX=9606 GN=VDAC2 PE=1 SV=2 GN= nan	5.58917	0.053395	0.0245491	1	0.941806
MCM4	P33991|MCM4_HUMAN GN= MCM4	3.99052	0.258769	-0.258769	-0.8	-0.941213
IRF2BP2	Q7Z5L9|I2BP2_HUMAN Interferon regulatory factor 2-binding protein 2 OS=Homo sapiens OX=9606 GN=IRF2BP2 PE=1 SV=2 GN= nan	3.19517	0.248565	0.0762856	-0.8	-0.94118
DKK3	Q9UBP4|DKK3_HUMAN GN= DKK3	3.85651	0.108145	0.100061	0.8	0.941155
PGM2L1	Q6PCE3|PGM2L_HUMAN Glucose 1,6-bisphosphate synthase OS=Homo sapiens OX=9606 GN=PGM2L1 PE=1 SV=3 GN= nan	3.32262	0.712066	-0.712066	0.8	0.940778
PMVK	Q15126|PMVK_HUMAN Phosphomevalonate kinase OS=Homo sapiens OX=9606 GN=PMVK PE=1 SV=3 GN= nan	3.10499	0.421456	-0.219525	-1	-0.939634
PTP4A1	Q93096|TP4A1_HUMAN Protein tyrosine phosphatase type IVA 1 OS=Homo sapiens OX=9606 GN=PTP4A1 PE=1 SV=2 GN= nan	1.75376	0.396025	-0.205297	-1	-0.939407
SLC25A17	O43808|PM34_HUMAN Peroxisomal membrane protein PMP34 OS=Homo sapiens OX=9606 GN=SLC25A17 PE=1 SV=1 GN= nan	2.81393	0.548333	0.270017	-0.8	-0.939276
CDC23	Q9UJX2|CDC23_HUMAN Cell division cycle protein 23 homolog OS=Homo sapiens OX=9606 GN=CDC23 PE=1 SV=3 GN= nan	1.59737	0.350105	0.317843	0.8	0.937374
GPRIN1	Q7Z2K8|GRIN1_HUMAN G protein-regulated inducer of neurite outgrowth 1 OS=Homo sapiens OX=9606 GN=GPRIN1 PE=1 SV=2 GN= nan	1.23715	0.314022	-0.172276	-1	-0.935043
OCIAD1	Q9NX40|OCAD1_HUMAN OCIA domain-containing protein 1 OS=Homo sapiens OX=9606 GN=OCIAD1 PE=1 SV=1 GN= nan	4.79055	0.148708	0.148708	-0.8	-0.934221
ADH5	P11766|ADHX_HUMAN GN= ADH5	4.75702	0.0656176	-0.0059958	-0.8	-0.934022
UBFD1	O14562|UBFD1_HUMAN Ubiquitin domain-containing protein UBFD1 OS=Homo sapiens OX=9606 GN=UBFD1 PE=1 SV=2 GN= nan	3.02589	0.568086	-0.467327	-0.8	-0.93357
THOP1	P52888|THOP1_HUMAN Thimet oligopeptidase OS=Homo sapiens OX=9606 GN=THOP1 PE=1 SV=2 GN= nan	3.29079	0.149393	-0.123739	-1	-0.93325
NDUFA11	Q86Y39|NDUAB_HUMAN NADH dehydrogenase [ubiquinone] 1 alpha subcomplex subunit 11 OS=Homo sapiens OX=9606 GN=NDUFA11 PE=1 SV=3 GN= nan	3.06288	0.701828	-0.192424	-0.8	-0.931329
A2M	P01023|A2MG_HUMAN GN= A2M	3.43518	0.334349	-0.318549	-0.8	-0.930621
PKIG	Q9Y2B9|IPKG_HUMAN cAMP-dependent protein kinase inhibitor gamma OS=Homo sapiens OX=9606 GN=PKIG PE=2 SV=1 GN= nan	3.04832	0.45078	-0.45078	-0.8	-0.930135
BRIX1	Q8TDN6|BRX1_HUMAN Ribosome biogenesis protein BRX1 homolog OS=Homo sapiens OX=9606 GN=BRIX1 PE=1 SV=2 GN= nan	3.89316	0.113595	0.113595	0.8	0.929388
QKI	Q96PU8|QKI_HUMAN Protein quaking OS=Homo sapiens OX=9606 GN=QKI PE=1 SV=1 GN= nan	3.29495	0.608954	-0.473834	0.8	0.92569
FLOT1	O75955|FLOT1_HUMAN GN= FLOT1	4.07529	0.153423	-0.075609	0.8	0.92521
INTS4	Q96HW7|INT4_HUMAN Integrator complex subunit 4 OS=Homo sapiens OX=9606 GN=INTS4 PE=1 SV=2 GN= nan	1.40827	0.228211	-0.228211	-0.8	-0.924651
STIP1	P31948|STIP1_HUMAN Stress-induced-phosphoprotein 1 OS=Homo sapiens OX=9606 GN=STIP1 PE=1 SV=1 GN= nan	5.37339	0.0616646	-0.0611346	-0.8	-0.924503
NOP10	Q9NPE3|NOP10_HUMAN H/ACA ribonucleoprotein complex subunit 3 OS=Homo sapiens OX=9606 GN=NOP10 PE=1 SV=1 GN= nan	1.6542	1.05599	-0.38531	1	0.924031
PBDC1	Q9BVG4|PBDC1_HUMAN Protein PBDC1 OS=Homo sapiens OX=9606 GN=PBDC1 PE=1 SV=1 GN= nan	3.21999	0.457373	-0.454897	-0.8	-0.923874
IGF2R	P11717|MPRI_HUMAN GN= IGF2R	3.95639	0.0883157	-0.0883157	-0.8	-0.920875
PPP2CA	P67775|PP2AA_HUMAN Serine/threonine-protein phosphatase 2A catalytic subunit alpha isoform OS=Homo sapiens OX=9606 GN=PPP2CA PE=1 SV=1 GN= nan	4.6335	0.11675	-0.11675	-1	-0.920033
WARS2	Q9UGM6|SYWM_HUMAN Tryptophan--tRNA ligase, mitochondrial OS=Homo sapiens OX=9606 GN=WARS2 PE=1 SV=1 GN= nan	2.00409	0.452357	-0.239052	-1	-0.918553
SNX2	O60749|SNX2_HUMAN Sorting nexin-2 OS=Homo sapiens OX=9606 GN=SNX2 PE=1 SV=2 GN= nan	3.4516	0.17026	-0.17026	0.8	0.918307
GSTM2	P28161|GSTM2_HUMAN Glutathione S-transferase Mu 2 OS=Homo sapiens OX=9606 GN=GSTM2 PE=1 SV=2 GN= nan	3.51034	0.933842	-0.175102	-1	-0.917638
TIMM9	Q9Y5J7|TIM9_HUMAN Mitochondrial import inner membrane translocase subunit Tim9 OS=Homo sapiens OX=9606 GN=TIMM9 PE=1 SV=1 GN= nan	3.79706	0.96584	-0.96584	1	0.916168
SEMA5B	Q9P283|SEM5B_HUMAN Semaphorin-5B OS=Homo sapiens OX=9606 GN=SEMA5B PE=2 SV=4 GN= nan	1.27787	0.607511	-0.607511	-1	-0.91587
EXOC7	Q9UPT5|EXOC7_HUMAN GN= EXOC7	1.82959	0.581576	-0.335906	-0.8	-0.915838
NFIX	Q14938|NFIX_HUMAN Nuclear factor 1 X-type OS=Homo sapiens OX=9606 GN=NFIX PE=1 SV=2 GN= nan	3.01417	0.611137	-0.611137	-0.8	-0.915593
NDRG1	Q92597|NDRG1_HUMAN Protein NDRG1 OS=Homo sapiens OX=9606 GN=NDRG1 PE=1 SV=1 GN= nan	3.85456	0.3711	-0.3711	0.8	0.912321
PUM2	Q8TB72|PUM2_HUMAN Pumilio homolog 2 OS=Homo sapiens OX=9606 GN=PUM2 PE=1 SV=2 GN= nan	1.77539	0.727964	-0.0494665	-0.8	-0.912262
POTEE	Q6S8J3|POTEE_HUMAN POTE ankyrin domain family member E OS=Homo sapiens OX=9606 GN=POTEE PE=2 SV=3 GN= nan	6.99237	0.0565111	-0.0190762	1	0.909209
SLC9A3R1	O14745|NHRF1_HUMAN Na(+)/H(+) exchange regulatory cofactor NHE-RF1 OS=Homo sapiens OX=9606 GN=SLC9A3R1 PE=1 SV=4 GN= nan	3.2856	0.254098	-0.182516	-0.8	-0.904023
BCL7C	Q8WUZ0|BCL7C_HUMAN B-cell CLL/lymphoma 7 protein family member C OS=Homo sapiens OX=9606 GN=BCL7C PE=1 SV=3 GN= nan	1.04491	0.358548	-0.358548	-0.6	-0.892774
CYP20A1	Q6UW02|CP20A_HUMAN GN= CYP20A1	1.46965	0.231485	-0.1818	1	0.892225
CDC42EP3	Q9UKI2|BORG2_HUMAN Cdc42 effector protein 3 OS=Homo sapiens OX=9606 GN=CDC42EP3 PE=1 SV=1 GN= nan	1.87685	0.868705	-0.256985	0.6	0.891443
PCNA	P12004|PCNA_HUMAN Proliferating cell nuclear antigen OS=Homo sapiens OX=9606 GN=PCNA PE=1 SV=1 GN= nan	5.42756	0.0495919	-0.0435765	-0.6	-0.890964
SNTB2	Q13425|SNTB2_HUMAN GN= SNTB2	3.71749	0.152969	0.0674766	-0.8	-0.890285
ACP2	P11117|PPAL_HUMAN Lysosomal acid phosphatase OS=Homo sapiens OX=9606 GN=ACP2 PE=1 SV=3 GN= nan	3.02545	0.149432	0.0832576	-0.6	-0.890214
CHCHD2P9	Q5T1J5|CHCH9_HUMAN Putative coiled-coil-helix-coiled-coil-helix domain-containing protein CHCHD2P9, mitochondrial OS=Homo sapiens OX=9606 GN=CHCHD2P9 PE=5 SV=1 GN= nan	3.07605	1.11488	-1.11488	-0.8	-0.88892
NUP62	P37198|NUP62_HUMAN Nuclear pore glycoprotein p62 OS=Homo sapiens OX=9606 GN=NUP62 PE=1 SV=3 GN= nan	4.02464	0.246959	0.0548304	-0.8	-0.888185
APLP2	Q06481|APLP2_HUMAN Amyloid-like protein 2 OS=Homo sapiens OX=9606 GN=APLP2 PE=1 SV=2 GN= nan	1.23696	0.3127	-0.0937865	-1	-0.888144
VPS37B	Q9H9H4|VP37B_HUMAN Vacuolar protein sorting-associated protein 37B OS=Homo sapiens OX=9606 GN=VPS37B PE=1 SV=1 GN= nan	2.67838	1.17909	0.181132	-0.8	-0.888
MRPL15	Q9P015|RM15_HUMAN GN= MRPL15	3.01737	0.308485	0.305606	0.6	0.887504
ATP6V1C1	P21283|VATC1_HUMAN V-type proton ATPase subunit C 1 OS=Homo sapiens OX=9606 GN=ATP6V1C1 PE=1 SV=4 GN= nan	4.37494	0.119125	0.119125	0.8	0.887452
EBNA1BP2	Q99848|EBP2_HUMAN Probable rRNA-processing protein EBP2 OS=Homo sapiens OX=9606 GN=EBNA1BP2 PE=1 SV=2 GN= nan	3.34055	0.0759474	-0.00364413	1	0.88739
RAB7A	P51149|RAB7A_HUMAN Ras-related protein Rab-7a OS=Homo sapiens OX=9606 GN=RAB7A PE=1 SV=1 GN= nan	5.66378	0.0302439	0.00799221	0.8	0.886863
P4HA1	P13674|P4HA1_HUMAN Prolyl 4-hydroxylase subunit alpha-1 OS=Homo sapiens OX=9606 GN=P4HA1 PE=1 SV=2 GN= nan	4.73699	0.0499072	0.00130831	-1	-0.886759
JPT2	Q9H910|JUPI2_HUMAN Jupiter microtubule associated homolog 2 OS=Homo sapiens OX=9606 GN=JPT2 PE=1 SV=1 GN= nan	3.43625	0.755194	-0.753954	0.6	0.886484
LOXL3	P58215|LOXL3_HUMAN Lysyl oxidase homolog 3 OS=Homo sapiens OX=9606 GN=LOXL3 PE=1 SV=1 GN= nan	1.90146	0.269571	-0.0867574	-1	-0.886477
ENO2	P09104|ENOG_HUMAN Gamma-enolase OS=Homo sapiens OX=9606 GN=ENO2 PE=1 SV=3 GN= nan	3.68611	0.22759	-0.22759	-0.8	-0.886258
TRIM56	Q9BRZ2|TRI56_HUMAN GN= TRIM56	2.08284	0.656755	-0.451077	0.8	0.886167
BRK1	Q8WUW1|BRK1_HUMAN Protein BRICK1 OS=Homo sapiens OX=9606 GN=BRK1 PE=1 SV=1 GN= nan	1.82655	1.12877	0.114006	-1	-0.886041
RPS12	P25398|RS12_HUMAN GN= RPS12	5.65196	0.0805066	-0.0805066	-0.8	-0.885691
LMF2	Q9BU23|LMF2_HUMAN Lipase maturation factor 2 OS=Homo sapiens OX=9606 GN=LMF2 PE=1 SV=2 GN= nan	2.72414	0.220716	-0.150052	-0.8	-0.885608
RRM1	P23921|RIR1_HUMAN Ribonucleoside-diphosphate reductase large subunit OS=Homo sapiens OX=9606 GN=RRM1 PE=1 SV=1 GN= nan	3.56889	0.496342	-0.496342	-0.8	-0.88559
POMZP3	Q6PJE2|POZP3_HUMAN POM121 and ZP3 fusion protein OS=Homo sapiens OX=9606 GN=POMZP3 PE=2 SV=4 GN= nan	1.18192	0.209352	-0.0880817	-1	-0.884313
YTHDF3	Q7Z739|YTHD3_HUMAN YTH domain-containing family protein 3 OS=Homo sapiens OX=9606 GN=YTHDF3 PE=1 SV=1 GN= nan	3.46765	0.359	-0.220851	0.8	0.884126
TNFRSF10B	O14763|TR10B_HUMAN Tumor necrosis factor receptor superfamily member 10B OS=Homo sapiens OX=9606 GN=TNFRSF10B PE=1 SV=2 GN= nan	2.11248	0.262042	-0.057996	-1	-0.883795
UBLCP1	Q8WVY7|UBCP1_HUMAN Ubiquitin-like domain-containing CTD phosphatase 1 OS=Homo sapiens OX=9606 GN=UBLCP1 PE=1 SV=2 GN= nan	2.98569	0.37658	0.0351318	-0.8	-0.883625
COPA	P53621|COPA_HUMAN GN= COPA	4.68366	0.0532155	-0.0208506	-0.8	-0.883023
SEC62	Q99442|SEC62_HUMAN Translocation protein SEC62 OS=Homo sapiens OX=9606 GN=SEC62 PE=1 SV=1 GN= nan	3.85845	0.20619	0.0400014	0.8	0.882768
AHCYL1	O43865|SAHH2_HUMAN S-adenosylhomocysteine hydrolase-like protein 1 OS=Homo sapiens OX=9606 GN=AHCYL1 PE=1 SV=2 GN= nan	3.13264	0.490698	-0.490698	0.6	0.882601
NUP93	Q8N1F7|NUP93_HUMAN Nuclear pore complex protein Nup93 OS=Homo sapiens OX=9606 GN=NUP93 PE=1 SV=2 GN= nan	4.09227	0.0789738	-0.0404775	-0.8	-0.882438
DNM1	Q05193|DYN1_HUMAN GN= DNM1	2.81878	0.224596	-0.224596	-1	-0.882423
RAB5C	P51148|RAB5C_HUMAN Ras-related protein Rab-5C OS=Homo sapiens OX=9606 GN=RAB5C PE=1 SV=2 GN= nan	5.43234	0.0489821	-0.00364747	0.8	0.882073
CHMP4A	Q9BY43|CHM4A_HUMAN GN= CHMP4A	1.49398	0.581608	-0.275998	-0.8	-0.881442
ATP2A2	P16615|AT2A2_HUMAN Sarcoplasmic/endoplasmic reticulum calcium ATPase 2 OS=Homo sapiens OX=9606 GN=ATP2A2 PE=1 SV=1 GN= nan	4.84446	0.0876486	-0.0721558	0.8	0.881322
PRPF38A	Q8NAV1|PR38A_HUMAN Pre-mRNA-splicing factor 38A OS=Homo sapiens OX=9606 GN=PRPF38A PE=1 SV=1 GN= nan	2.39027	0.421533	-0.0369732	1	0.88113
NCBP3	Q53F19|NCBP3_HUMAN Nuclear cap-binding protein subunit 3 OS=Homo sapiens OX=9606 GN=NCBP3 PE=1 SV=2 GN= nan	2.449	0.364155	0.0285799	0.8	0.881081
MANBAL	Q9NQG1|MANBL_HUMAN Protein MANBAL OS=Homo sapiens OX=9606 GN=MANBAL PE=1 SV=1 GN= nan	4.51969	0.155461	0.130927	1	0.881062
MRPL24	Q96A35|RM24_HUMAN GN= MRPL24	3.53795	0.508873	-0.298368	-0.8	-0.881021
CHMP3	Q9Y3E7|CHMP3_HUMAN Charged multivesicular body protein 3 OS=Homo sapiens OX=9606 GN=CHMP3 PE=1 SV=3 GN= nan	1.43354	0.821625	-0.511496	-0.8	-0.880968
EXOC1	Q9NV70|EXOC1_HUMAN GN= EXOC1	2.35146	0.408846	-0.169179	-0.8	-0.880855
ECH1	Q13011|ECH1_HUMAN GN= ECH1	4.53277	0.162863	-0.127371	-0.8	-0.880515
APOBEC3C	Q9NRW3|ABC3C_HUMAN GN= APOBEC3C	3.5854	0.711734	0.111323	1	0.880331
GFPT2	O94808|GFPT2_HUMAN Glutamine--fructose-6-phosphate aminotransferase [isomerizing] 2 OS=Homo sapiens OX=9606 GN=GFPT2 PE=1 SV=3 GN= nan	3.31015	0.347286	0.234737	-0.8	-0.880181
NUP35	Q8NFH5|NUP35_HUMAN Nucleoporin NUP35 OS=Homo sapiens OX=9606 GN=NUP35 PE=1 SV=1 GN= nan	3.08418	0.15255	-0.15255	-1	-0.880174
CNPY2	Q9Y2B0|CNPY2_HUMAN Protein canopy homolog 2 OS=Homo sapiens OX=9606 GN=CNPY2 PE=1 SV=1 GN= nan	5.53217	0.124041	0.00653792	0.8	0.879528
EEF1G	P26641|EF1G_HUMAN GN= EEF1G	5.58322	0.140936	-0.140936	-0.8	-0.879296
LAP3	P28838|AMPL_HUMAN GN= LAP3	5.10449	0.445856	0.445856	0.8	0.878807
SIL1	Q9H173|SIL1_HUMAN Nucleotide exchange factor SIL1 OS=Homo sapiens OX=9606 GN=SIL1 PE=1 SV=1 GN= nan	2.90608	0.459763	0.459763	0.8	0.878763
RAD21L1	Q9H4I0|RD21L_HUMAN GN= RAD21L1	1.89224	0.338846	-0.280988	-0.8	-0.878552
PPP1R14B	Q96C90|PP14B_HUMAN Protein phosphatase 1 regulatory subunit 14B OS=Homo sapiens OX=9606 GN=PPP1R14B PE=1 SV=3 GN= nan	3.69303	1.04119	-1.04119	0.6	0.878517
VAMP3	Q15836|VAMP3_HUMAN Vesicle-associated membrane protein 3 OS=Homo sapiens OX=9606 GN=VAMP3 PE=1 SV=3 GN= nan	5.2134	0.16794	0.0260944	0.6	0.877713
ANXA1	P04083|ANXA1_HUMAN GN= ANXA1	5.95298	0.0539384	-0.0539384	0.8	0.877322
NDUFV2	P19404|NDUV2_HUMAN NADH dehydrogenase [ubiquinone] flavoprotein 2, mitochondrial OS=Homo sapiens OX=9606 GN=NDUFV2 PE=1 SV=2 GN= nan	4.41144	0.0674592	-0.0357134	0.8	0.877231
EIF3M	Q7L2H7|EIF3M_HUMAN GN= EIF3M	4.94872	0.0321046	-0.0160696	0.6	0.876626
ETHE1	O95571|ETHE1_HUMAN Persulfide dioxygenase ETHE1, mitochondrial OS=Homo sapiens OX=9606 GN=ETHE1 PE=1 SV=2 GN= nan	4.41006	0.112301	0.0606313	-1	-0.876162
MP68	P56378|68MP_HUMAN 6.8 kDa mitochondrial proteolipid OS=Homo sapiens OX=9606 GN=MP68 PE=1 SV=1 GN= nan	1.67922	1.15388	-0.111758	-1	-0.876067
TROVE2	P10155|RO60_HUMAN GN= TROVE2	3.93912	0.261884	-0.142106	-0.4	-0.875583
HS1BP3	Q53T59|H1BP3_HUMAN HCLS1-binding protein 3 OS=Homo sapiens OX=9606 GN=HS1BP3 PE=1 SV=1 GN= nan	1.71076	0.388253	-0.189953	-0.8	-0.874903
TBC1D15	Q8TC07|TBC15_HUMAN TBC1 domain family member 15 OS=Homo sapiens OX=9606 GN=TBC1D15 PE=1 SV=2 GN= nan	2.54667	0.55857	-0.527942	-0.8	-0.874842
LSM4	Q9Y4Z0|LSM4_HUMAN U6 snRNA-associated Sm-like protein LSm4 OS=Homo sapiens OX=9606 GN=LSM4 PE=1 SV=1 GN= nan	2.00295	0.37663	-0.37663	-0.8	-0.874708
TUBB2A	Q13885|TBB2A_HUMAN Tubulin beta-2A chain OS=Homo sapiens OX=9606 GN=TUBB2A PE=1 SV=1 GN= nan	4.74559	0.0569195	-0.0370223	0.6	0.87397
NEDD4	P46934|NEDD4_HUMAN GN= NEDD4	2.01798	0.196639	-0.161298	-0.8	-0.873903
WDR77	Q9BQA1|MEP50_HUMAN Methylosome protein 50 OS=Homo sapiens OX=9606 GN=WDR77 PE=1 SV=1 GN= nan	3.19323	0.777826	-0.777826	0.8	0.873668
PDLIM2	Q96JY6|PDLI2_HUMAN PDZ and LIM domain protein 2 OS=Homo sapiens OX=9606 GN=PDLIM2 PE=1 SV=1 GN= nan	1.22897	0.564853	-0.564853	-0.8	-0.873584
MT-ND3	P03897|NU3M_HUMAN NADH-ubiquinone oxidoreductase chain 3 OS=Homo sapiens OX=9606 GN=MT-ND3 PE=1 SV=1 GN= nan	3.86419	0.45679	-0.0417843	-0.8	-0.873334
UFM1	P61960|UFM1_HUMAN Ubiquitin-fold modifier 1 OS=Homo sapiens OX=9606 GN=UFM1 PE=1 SV=1 GN= nan	3.14616	0.594841	-0.00296187	-0.8	-0.873165
PRPS1	P60891|PRPS1_HUMAN Ribose-phosphate pyrophosphokinase 1 OS=Homo sapiens OX=9606 GN=PRPS1 PE=1 SV=2 GN= nan	3.21838	0.376729	-0.220991	-0.8	-0.872923
SLC20A2	Q08357|S20A2_HUMAN Sodium-dependent phosphate transporter 2 OS=Homo sapiens OX=9606 GN=SLC20A2 PE=1 SV=1 GN= nan	2.14299	0.242747	0.0517247	0.8	0.872471
TMOD2	Q9NZR1|TMOD2_HUMAN Tropomodulin-2 OS=Homo sapiens OX=9606 GN=TMOD2 PE=1 SV=1 GN= nan	2.42527	0.307967	-0.0776138	-1	-0.872388
NDUFB4	O95168|NDUB4_HUMAN NADH dehydrogenase [ubiquinone] 1 beta subcomplex subunit 4 OS=Homo sapiens OX=9606 GN=NDUFB4 PE=1 SV=3 GN= nan	3.93669	0.455932	0.375612	0.8	0.871189
RTRAF	Q9Y224|RTRAF_HUMAN RNA transcription, translation and transport factor protein OS=Homo sapiens OX=9606 GN=RTRAF PE=1 SV=1 GN= nan	5.04401	0.16198	-0.16198	1	0.871112
NUFIP2	Q7Z417|NUFP2_HUMAN Nuclear fragile X mental retardation-interacting protein 2 OS=Homo sapiens OX=9606 GN=NUFIP2 PE=1 SV=1 GN= nan	3.18819	0.348379	-0.342649	1	0.870935
CD46	P15529|MCP_HUMAN Membrane cofactor protein OS=Homo sapiens OX=9606 GN=CD46 PE=1 SV=3 GN= nan	1.7063	0.200039	-0.200039	-0.6	-0.870885
AMPD2	Q01433|AMPD2_HUMAN GN= AMPD2	2.82286	0.211749	0.0955993	-0.8	-0.869961
SIRPA	P78324|SHPS1_HUMAN Tyrosine-protein phosphatase non-receptor type substrate 1 OS=Homo sapiens OX=9606 GN=SIRPA PE=1 SV=2 GN= nan	1.93254	0.468819	0.227557	-0.8	-0.869872
MARS	P56192|SYMC_HUMAN Methionine--tRNA ligase, cytoplasmic OS=Homo sapiens OX=9606 GN=MARS PE=1 SV=2 GN= nan	4.70906	0.0168507	-0.000659125	1	0.86982
YWHAH	Q04917|1433F_HUMAN GN= YWHAH	6.20765	0.137233	0.0462659	-0.8	-0.868649
ITGB1	P05556|ITB1_HUMAN Integrin beta-1 OS=Homo sapiens OX=9606 GN=ITGB1 PE=1 SV=2 GN= nan	5.08833	0.049494	0.0219996	-0.8	-0.868522
ARL3	P36405|ARL3_HUMAN GN= ARL3	3.06325	0.6355	-0.6355	-0.8	-0.868194
VPS4B	O75351|VPS4B_HUMAN Vacuolar protein sorting-associated protein 4B OS=Homo sapiens OX=9606 GN=VPS4B PE=1 SV=2 GN= nan	2.82247	0.573367	-0.573367	-0.8	-0.867838
SDSL	Q96GA7|SDSL_HUMAN Serine dehydratase-like OS=Homo sapiens OX=9606 GN=SDSL PE=1 SV=1 GN= nan	2.24619	0.132374	0.0431441	0.8	0.867822
ATP2B3	Q16720|AT2B3_HUMAN Plasma membrane calcium-transporting ATPase 3 OS=Homo sapiens OX=9606 GN=ATP2B3 PE=1 SV=3 GN= nan	3.6796	0.071221	-0.071221	-0.4	-0.867723
ZFP91	Q96JP5|ZFP91_HUMAN GN= ZFP91	1.80921	0.12225	-0.12225	-0.6	-0.867344
SLC39A14	Q15043|S39AE_HUMAN Zinc transporter ZIP14 OS=Homo sapiens OX=9606 GN=SLC39A14 PE=1 SV=3 GN= nan	3.42382	0.341487	-0.236422	0.8	0.867191
GOLPH3	Q9H4A6|GOLP3_HUMAN Golgi phosphoprotein 3 OS=Homo sapiens OX=9606 GN=GOLPH3 PE=1 SV=1 GN= nan	2.39789	0.454402	0.427285	-0.4	-0.867123
RPL38	P63173|RL38_HUMAN GN= RPL38	5.82169	0.125146	-0.00253298	0.8	0.866712
REPS1	Q96D71|REPS1_HUMAN RalBP1-associated Eps domain-containing protein 1 OS=Homo sapiens OX=9606 GN=REPS1 PE=1 SV=3 GN= nan	1.78278	0.3901	-0.108127	-1	-0.865933
ERLIN1	O75477|ERLN1_HUMAN GN= ERLIN1	4.29676	0.0739301	0.0423843	0.8	0.865882
LACTB2	Q53H82|LACB2_HUMAN GN= LACTB2	2.36908	0.587009	0.221868	-0.8	-0.865101
FRYL	O94915|FRYL_HUMAN Protein furry homolog-like OS=Homo sapiens OX=9606 GN=FRYL PE=1 SV=2 GN= nan	2.16592	0.251596	0.0512567	-0.8	-0.865031
DBT	P11182|ODB2_HUMAN Lipoamide acyltransferase component of branched-chain alpha-keto acid dehydrogenase complex, mitochondrial OS=Homo sapiens OX=9606 GN=DBT PE=1 SV=3 GN= nan	1.88974	0.427213	-0.231067	-0.8	-0.865016
NES	P48681|NEST_HUMAN Nestin OS=Homo sapiens OX=9606 GN=NES PE=1 SV=2 GN= nan	3.00819	0.204092	-0.12048	-1	-0.864832
C19orf25	Q9UFG5|CS025_HUMAN UPF0449 protein C19orf25 OS=Homo sapiens OX=9606 GN=C19orf25 PE=1 SV=2 GN= nan	3.8842	0.324382	0.287383	1	0.864747
PDP1	Q9P0J1|PDP1_HUMAN [Pyruvate dehydrogenase [acetyl-transferring]]-phosphatase 1, mitochondrial OS=Homo sapiens OX=9606 GN=PDP1 PE=1 SV=3 GN= nan	3.50607	0.115112	-0.0507213	-0.8	-0.864646
OSBPL8	Q9BZF1|OSBL8_HUMAN Oxysterol-binding protein-related protein 8 OS=Homo sapiens OX=9606 GN=OSBPL8 PE=1 SV=3 GN= nan	3.68146	0.151455	-0.151455	-0.8	-0.864547
CHORDC1	Q9UHD1|CHRD1_HUMAN GN= CHORDC1	3.78511	0.705965	-0.54614	0.8	0.864209
LYPLA2	O95372|LYPA2_HUMAN GN= LYPLA2	3.31768	0.77556	-0.61747	-0.8	-0.864085
ECI1	P42126|ECI1_HUMAN GN= ECI1	2.67415	0.240985	0.208722	0.4	0.863254
ME2	P23368|MAOM_HUMAN NAD-dependent malic enzyme, mitochondrial OS=Homo sapiens OX=9606 GN=ME2 PE=1 SV=1 GN= nan	3.63312	0.160585	-0.0867746	-1	-0.862866
ST13P4	Q8IZP2|ST134_HUMAN Putative protein FAM10A4 OS=Homo sapiens OX=9606 GN=ST13P4 PE=5 SV=1 GN= nan	4.50038	0.150782	-0.0678601	-0.8	-0.862654
NAPA	P54920|SNAA_HUMAN GN= NAPA	5.11805	0.0959838	0.0959838	0.4	0.862427
POTEJ	P0CG39|POTEJ_HUMAN POTE ankyrin domain family member J OS=Homo sapiens OX=9606 GN=POTEJ PE=3 SV=1 GN= nan	1.70183	0.702352	-0.38036	0.8	0.862306
CDK9	P50750|CDK9_HUMAN GN= CDK9	2.11911	0.501176	-0.38434	-0.8	-0.862127
LLGL1	Q15334|L2GL1_HUMAN Lethal(2) giant larvae protein homolog 1 OS=Homo sapiens OX=9606 GN=LLGL1 PE=1 SV=3 GN= nan	2.25329	0.267917	-0.00386405	0.8	0.862109
CAB39L	Q9H9S4|CB39L_HUMAN Calcium-binding protein 39-like OS=Homo sapiens OX=9606 GN=CAB39L PE=1 SV=3 GN= nan	1.35943	0.502777	-0.412687	-0.8	-0.861948
YKT6	O15498|YKT6_HUMAN Synaptobrevin homolog YKT6 OS=Homo sapiens OX=9606 GN=YKT6 PE=1 SV=1 GN= nan	4.54463	0.0809595	-0.0598483	-1	-0.861762
PNPO	Q9NVS9|PNPO_HUMAN Pyridoxine-5'-phosphate oxidase OS=Homo sapiens OX=9606 GN=PNPO PE=1 SV=1 GN= nan	4.074	0.310922	-0.195003	-0.4	-0.861556
MRPS34	P82930|RT34_HUMAN GN= MRPS34	4.50026	0.177657	-0.0635028	-0.8	-0.861176
PPIE	Q9UNP9|PPIE_HUMAN Peptidyl-prolyl cis-trans isomerase E OS=Homo sapiens OX=9606 GN=PPIE PE=1 SV=1 GN= nan	3.45658	0.287465	0.287465	0.8	0.860891
DNAJC7	Q99615|DNJC7_HUMAN GN= DNAJC7	4.02108	0.128736	-0.128736	0.8	0.860369
MARK2	Q7KZI7|MARK2_HUMAN Serine/threonine-protein kinase MARK2 OS=Homo sapiens OX=9606 GN=MARK2 PE=1 SV=2 GN= nan	1.54129	0.548792	-0.548792	-0.4	-0.860204
MED15	Q96RN5|MED15_HUMAN Mediator of RNA polymerase II transcription subunit 15 OS=Homo sapiens OX=9606 GN=MED15 PE=1 SV=2 GN= nan	1.73976	0.603069	-0.419195	-0.8	-0.859926
TMED7	Q9Y3B3|TMED7_HUMAN Transmembrane emp24 domain-containing protein 7 OS=Homo sapiens OX=9606 GN=TMED7 PE=1 SV=2 GN= nan	4.58113	0.126707	-0.0280226	-0.8	-0.8597
CMBL	Q96DG6|CMBL_HUMAN GN= CMBL	2.33509	0.393097	-0.251562	-0.8	-0.85961
TMEM189	A5PLL7|TM189_HUMAN Transmembrane protein 189 OS=Homo sapiens OX=9606 GN=TMEM189 PE=1 SV=3 GN= nan	1.44075	0.213753	-0.113858	-1	-0.859574
SMARCD3	Q6STE5|SMRD3_HUMAN SWI/SNF-related matrix-associated actin-dependent regulator of chromatin subfamily D member 3 OS=Homo sapiens OX=9606 GN=SMARCD3 PE=1 SV=1 GN= nan	1.64781	0.353353	0.0119739	0.8	0.859331
FH	P07954|FUMH_HUMAN GN= FH	5.04793	0.0844175	-0.0828971	-0.8	-0.859229
ABHD11	Q8NFV4|ABHDB_HUMAN Protein ABHD11 OS=Homo sapiens OX=9606 GN=ABHD11 PE=1 SV=1 GN= nan	3.28078	0.452763	-0.231518	-0.8	-0.85871
NSDHL	Q15738|NSDHL_HUMAN Sterol-4-alpha-carboxylate 3-dehydrogenase, decarboxylating OS=Homo sapiens OX=9606 GN=NSDHL PE=1 SV=2 GN= nan	4.30927	0.0955738	-0.0302193	0.8	0.858501
SRP19	P09132|SRP19_HUMAN Signal recognition particle 19 kDa protein OS=Homo sapiens OX=9606 GN=SRP19 PE=1 SV=3 GN= nan	4.41637	0.139308	0.046354	-0.8	-0.858077
MYH9	P35579|MYH9_HUMAN Myosin-9 OS=Homo sapiens OX=9606 GN=MYH9 PE=1 SV=4 GN= nan	6.01522	0.0525787	-0.0216699	0.8	0.858023
PTBP1	P26599|PTBP1_HUMAN Polypyrimidine tract-binding protein 1 OS=Homo sapiens OX=9606 GN=PTBP1 PE=1 SV=1 GN= nan	5.59646	0.0896895	-0.0174655	0.8	0.858019
RPS8	P62241|RS8_HUMAN GN= RPS8	5.56696	0.0842209	0.0183454	-0.8	-0.857984
MAN2B1	O00754|MA2B1_HUMAN Lysosomal alpha-mannosidase OS=Homo sapiens OX=9606 GN=MAN2B1 PE=1 SV=3 GN= nan	2.91187	0.259507	-0.2264	-1	-0.856955
CERS6	Q6ZMG9|CERS6_HUMAN GN= CERS6	1.8289	0.544103	0.500872	-1	-0.85667
EEF2	P13639|EF2_HUMAN GN= EEF2	5.77185	0.0866659	-0.0866659	-0.4	-0.856595
PARK7	Q99497|PARK7_HUMAN Protein/nucleic acid deglycase DJ-1 OS=Homo sapiens OX=9606 GN=PARK7 PE=1 SV=2 GN= nan	5.76567	0.0798417	-0.0798417	-0.8	-0.856352
COPS8	Q99627|CSN8_HUMAN GN= COPS8	4.3737	0.214679	-0.120784	0.8	0.856014
ITGA2	P17301|ITA2_HUMAN Integrin alpha-2 OS=Homo sapiens OX=9606 GN=ITGA2 PE=1 SV=1 GN= nan	1.90059	0.171451	-0.151566	-1	-0.855408
CLASP2	O75122|CLAP2_HUMAN GN= CLASP2	1.77681	0.310551	0.0695693	-0.8	-0.855402
FLAD1	Q8NFF5|FAD1_HUMAN GN= FLAD1	2.36773	0.667723	-0.63979	-1	-0.85534
RETSAT	Q6NUM9|RETST_HUMAN All-trans-retinol 13,14-reductase OS=Homo sapiens OX=9606 GN=RETSAT PE=1 SV=2 GN= nan	2.88693	0.320166	0.0262563	0.4	0.855105
RTN3	O95197|RTN3_HUMAN Reticulon-3 OS=Homo sapiens OX=9606 GN=RTN3 PE=1 SV=2 GN= nan	3.65977	0.30987	-0.249859	-0.8	-0.854116
SMARCA2	P51531|SMCA2_HUMAN Probable global transcription activator SNF2L2 OS=Homo sapiens OX=9606 GN=SMARCA2 PE=1 SV=2 GN= nan	2.44537	0.171352	-0.122902	-0.8	-0.854027
C9orf78	Q9NZ63|TLS1_HUMAN Telomere length and silencing protein 1 homolog OS=Homo sapiens OX=9606 GN=C9orf78 PE=1 SV=1 GN= nan	2.08011	0.451458	-0.451458	-0.4	-0.85366
ZMPSTE24	O75844|FACE1_HUMAN GN= ZMPSTE24	4.48224	0.0264043	0.0251012	0.4	0.853545
PRMT1	Q99873|ANM1_HUMAN Protein arginine N-methyltransferase 1 OS=Homo sapiens OX=9606 GN=PRMT1 PE=1 SV=3 GN= nan	4.92156	0.218391	-0.218391	-0.8	-0.853392
ARHGEF7	Q14155|ARHG7_HUMAN Rho guanine nucleotide exchange factor 7 OS=Homo sapiens OX=9606 GN=ARHGEF7 PE=1 SV=2 GN= nan	2.29668	0.326108	-0.288737	-0.4	-0.853307
EEF1A1	P68104|EF1A1_HUMAN GN= EEF1A1	7.32924	0.100574	-0.100574	0.6	0.853246
SCAF11	Q99590|SCAFB_HUMAN Protein SCAF11 OS=Homo sapiens OX=9606 GN=SCAF11 PE=1 SV=2 GN= nan	1.58164	0.18707	-0.178399	0.8	0.853123
TSG101	Q99816|TS101_HUMAN Tumor susceptibility gene 101 protein OS=Homo sapiens OX=9606 GN=TSG101 PE=1 SV=2 GN= nan	2.42449	0.426058	0.207586	-0.8	-0.852656
EPS15L1	Q9UBC2|EP15R_HUMAN GN= EPS15L1	3.58185	0.0717151	-0.0406719	-0.4	-0.852576
SH3GL1	Q99961|SH3G1_HUMAN GN= SH3GL1	4.36808	0.0906658	-0.0906658	-1	-0.852458
GNB1	P62873|GBB1_HUMAN Guanine nucleotide-binding protein G(I)/G(S)/G(T) subunit beta-1 OS=Homo sapiens OX=9606 GN=GNB1 PE=1 SV=3 GN= nan	5.02512	0.226023	-0.200468	-0.8	-0.852038
PCNP	Q8WW12|PCNP_HUMAN PEST proteolytic signal-containing nuclear protein OS=Homo sapiens OX=9606 GN=PCNP PE=1 SV=2 GN= nan	4.17589	0.550324	-0.474965	0.8	0.851641
SNX27	Q96L92|SNX27_HUMAN Sorting nexin-27 OS=Homo sapiens OX=9606 GN=SNX27 PE=1 SV=2 GN= nan	2.13224	0.912441	0.82868	0.6	0.851638
IGFBP3	P17936|IBP3_HUMAN Insulin-like growth factor-binding protein 3 OS=Homo sapiens OX=9606 GN=IGFBP3 PE=1 SV=2 GN= nan	3.10758	0.151207	0.118945	0.4	0.851415
EDIL3	O43854|EDIL3_HUMAN EGF-like repeat and discoidin I-like domain-containing protein 3 OS=Homo sapiens OX=9606 GN=EDIL3 PE=1 SV=1 GN= nan	2.64131	0.600323	-0.37669	-0.8	-0.851333
SRRT	Q9BXP5|SRRT_HUMAN Serrate RNA effector molecule homolog OS=Homo sapiens OX=9606 GN=SRRT PE=1 SV=1 GN= nan	4.3082	0.0678079	-0.0195428	0.8	0.851281
MCU	Q8NE86|MCU_HUMAN GN= MCU	3.04523	0.645332	-0.103665	0.8	0.851216
ETF1	P62495|ERF1_HUMAN GN= ETF1	4.55102	0.147369	-0.122843	1	0.850649
TIMM10	P62072|TIM10_HUMAN Mitochondrial import inner membrane translocase subunit Tim10 OS=Homo sapiens OX=9606 GN=TIMM10 PE=1 SV=1 GN= nan	4.15184	0.235086	-0.218449	-0.8	-0.850225
ASAP1	Q9ULH1|ASAP1_HUMAN GN= ASAP1	1.64549	0.363701	0.206356	-0.8	-0.849752
ATXN10	Q9UBB4|ATX10_HUMAN GN= ATXN10	3.91361	0.190161	-0.190161	-0.8	-0.849671
SUMO1	P63165|SUMO1_HUMAN Small ubiquitin-related modifier 1 OS=Homo sapiens OX=9606 GN=SUMO1 PE=1 SV=1 GN= nan	3.10227	1.39085	-1.39085	0.8	0.849363
PTPN1	P18031|PTN1_HUMAN Tyrosine-protein phosphatase non-receptor type 1 OS=Homo sapiens OX=9606 GN=PTPN1 PE=1 SV=1 GN= nan	4.57712	0.149098	0.0931647	0.8	0.848711
HYOU1	Q9Y4L1|HYOU1_HUMAN Hypoxia up-regulated protein 1 OS=Homo sapiens OX=9606 GN=HYOU1 PE=1 SV=1 GN= nan	5.41783	0.0457536	0.0423135	0.4	0.848687
LDHA	P00338|LDHA_HUMAN L-lactate dehydrogenase A chain OS=Homo sapiens OX=9606 GN=LDHA PE=1 SV=2 GN= nan	6.18829	0.0945958	-0.0865036	-0.8	-0.848303
AKAP2	Q9Y2D5|AKAP2_HUMAN GN= AKAP2	3.93844	0.0822343	-0.0160221	-1	-0.847365
TMEM87A	Q8NBN3|TM87A_HUMAN Transmembrane protein 87A OS=Homo sapiens OX=9606 GN=TMEM87A PE=1 SV=3 GN= nan	2.78037	0.379128	-0.100503	-1	-0.847017
SEC61A1	P61619|S61A1_HUMAN Protein transport protein Sec61 subunit alpha isoform 1 OS=Homo sapiens OX=9606 GN=SEC61A1 PE=1 SV=2 GN= nan	4.3227	0.0576318	-0.0133287	0.8	0.84661
NDUFB8	O95169|NDUB8_HUMAN NADH dehydrogenase [ubiquinone] 1 beta subcomplex subunit 8, mitochondrial OS=Homo sapiens OX=9606 GN=NDUFB8 PE=1 SV=1 GN= nan	4.17556	0.336872	-0.13812	-0.4	-0.846598
FAHD1	Q6P587|FAHD1_HUMAN GN= FAHD1	4.03521	0.264341	-0.202618	-1	-0.845944
CAPNS1	P04632|CPNS1_HUMAN GN= CAPNS1	4.8313	0.135755	-0.0310852	-0.8	-0.84571
GEMIN6	Q8WXD5|GEMI6_HUMAN Gem-associated protein 6 OS=Homo sapiens OX=9606 GN=GEMIN6 PE=1 SV=1 GN= nan	2.09673	0.561283	-0.226325	-0.8	-0.845387
TOLLIP	Q9H0E2|TOLIP_HUMAN Toll-interacting protein OS=Homo sapiens OX=9606 GN=TOLLIP PE=1 SV=1 GN= nan	2.34092	0.53084	-0.344461	-0.8	-0.845226
NCBP2	P52298|NCBP2_HUMAN Nuclear cap-binding protein subunit 2 OS=Homo sapiens OX=9606 GN=NCBP2 PE=1 SV=1 GN= nan	3.27245	0.221445	0.023214	1	0.845203
FHL3	Q13643|FHL3_HUMAN GN= FHL3	1.93942	0.422034	-0.0599593	-0.8	-0.845109
ANKHD1	Q8IWZ3|ANKH1_HUMAN GN= ANKHD1	2.23687	0.298373	-0.134611	-0.8	-0.844779
NDUFS6	O75380|NDUS6_HUMAN NADH dehydrogenase [ubiquinone] iron-sulfur protein 6, mitochondrial OS=Homo sapiens OX=9606 GN=NDUFS6 PE=1 SV=1 GN= nan	4.67712	0.366053	-0.0809459	-0.4	-0.844437
TOMM34	Q15785|TOM34_HUMAN Mitochondrial import receptor subunit TOM34 OS=Homo sapiens OX=9606 GN=TOMM34 PE=1 SV=2 GN= nan	4.46563	0.2964	-0.174448	0.8	0.844374
DNAAF5	Q86Y56|DAAF5_HUMAN GN= DNAAF5	1.64668	0.468518	-0.256266	-0.8	-0.844213
PPP1R2B	Q6NXS1|IPP2B_HUMAN Protein phosphatase inhibitor 2 family member B OS=Homo sapiens OX=9606 GN=PPP1R2B PE=1 SV=2 GN= nan	1.66018	0.409783	-0.297536	-0.8	-0.844005
ZNF428	Q96B54|ZN428_HUMAN Zinc finger protein 428 OS=Homo sapiens OX=9606 GN=ZNF428 PE=1 SV=2 GN= nan	3.03147	1.12932	-1.12932	0.4	0.843544
PCYT2	Q99447|PCY2_HUMAN Ethanolamine-phosphate cytidylyltransferase OS=Homo sapiens OX=9606 GN=PCYT2 PE=1 SV=1 GN= nan	2.06844	0.826199	-0.315801	-0.4	-0.843478
B3GLCT	Q6Y288|B3GLT_HUMAN GN= B3GLCT	2.60378	0.299183	-0.0363409	-0.8	-0.843107
SEH1L	Q96EE3|SEH1_HUMAN Nucleoporin SEH1 OS=Homo sapiens OX=9606 GN=SEH1L PE=1 SV=3 GN= nan	4.05054	0.12107	-0.00964109	-0.8	-0.842909
RRP1	P56182|RRP1_HUMAN Ribosomal RNA processing protein 1 homolog A OS=Homo sapiens OX=9606 GN=RRP1 PE=1 SV=1 GN= nan	3.27473	0.264398	-0.0472249	1	0.842868
NPEPPSL1	A6NEC2|PSAL_HUMAN Puromycin-sensitive aminopeptidase-like protein OS=Homo sapiens OX=9606 GN=NPEPPSL1 PE=2 SV=3 GN= nan	4.03264	0.184878	-0.0688188	0.8	0.842714
MRFAP1	Q9Y605|MOFA1_HUMAN MORF4 family-associated protein 1 OS=Homo sapiens OX=9606 GN=MRFAP1 PE=1 SV=1 GN= nan	3.73963	0.437836	-0.437836	0.8	0.84227
XAB2	Q9HCS7|SYF1_HUMAN Pre-mRNA-splicing factor SYF1 OS=Homo sapiens OX=9606 GN=XAB2 PE=1 SV=2 GN= nan	2.48528	0.538806	0.538806	-0.6	-0.84191
NELFB	Q8WX92|NELFB_HUMAN Negative elongation factor B OS=Homo sapiens OX=9606 GN=NELFB PE=1 SV=1 GN= nan	2.96981	0.380597	-0.185124	-0.8	-0.841807
ATP5F1C	P36542|ATPG_HUMAN GN= ATP5F1C	4.75861	0.0444531	0.0444531	-0.8	-0.84172
C9orf64	Q5T6V5|QSPP_HUMAN Queuosine salvage protein OS=Homo sapiens OX=9606 GN=C9orf64 PE=1 SV=1 GN= nan	1.61521	0.725381	-0.64208	-0.8	-0.841544
PPP3R1	P63098|CANB1_HUMAN GN= PPP3R1	1.91006	0.262955	-0.140059	-1	-0.841538
MYL1	P05976|MYL1_HUMAN Myosin light chain 1/3, skeletal muscle isoform OS=Homo sapiens OX=9606 GN=MYL1 PE=2 SV=3 GN= nan	3.42455	0.707842	-0.707842	0.8	0.840348
FKBP10	Q96AY3|FKB10_HUMAN Peptidyl-prolyl cis-trans isomerase FKBP10 OS=Homo sapiens OX=9606 GN=FKBP10 PE=1 SV=1 GN= nan	5.32016	0.0323013	0.0303097	0.4	0.840198
CD59	P13987|CD59_HUMAN GN= CD59	5.26843	0.0121509	-0.00272364	0.8	0.840067
PDCD10	Q9BUL8|PDC10_HUMAN Programmed cell death protein 10 OS=Homo sapiens OX=9606 GN=PDCD10 PE=1 SV=1 GN= nan	3.68763	0.301105	0.238411	-1	-0.839574
LTF	P02788|TRFL_HUMAN Lactotransferrin OS=Homo sapiens OX=9606 GN=LTF PE=1 SV=6 GN= nan	1.64618	0.54909	-0.54909	-0.8	-0.838801
SRP14	P37108|SRP14_HUMAN Signal recognition particle 14 kDa protein OS=Homo sapiens OX=9606 GN=SRP14 PE=1 SV=2 GN= nan	5.23423	0.155879	-0.107357	0.8	0.838757
CD2AP	Q9Y5K6|CD2AP_HUMAN GN= CD2AP	3.29592	0.326663	-0.00185521	-0.4	-0.838724
FAM96B	Q9Y3D0|MIP18_HUMAN Mitotic spindle-associated MMXD complex subunit MIP18 OS=Homo sapiens OX=9606 GN=FAM96B PE=1 SV=1 GN= nan	3.17324	0.769849	-0.218557	0.8	0.838383
TUBA4A	P68366|TBA4A_HUMAN Tubulin alpha-4A chain OS=Homo sapiens OX=9606 GN=TUBA4A PE=1 SV=1 GN= nan	4.15675	0.129025	-0.0997203	0.8	0.838116
LNPK	Q9C0E8|LNP_HUMAN Endoplasmic reticulum junction formation protein lunapark OS=Homo sapiens OX=9606 GN=LNPK PE=1 SV=2 GN= nan	2.08297	0.414893	-0.157644	-0.8	-0.837442
COL14A1	Q05707|COEA1_HUMAN GN= COL14A1	2.14144	0.25828	0.0699813	-0.8	-0.837107
RHOC	P08134|RHOC_HUMAN Rho-related GTP-binding protein RhoC OS=Homo sapiens OX=9606 GN=RHOC PE=1 SV=1 GN= nan	2.91022	0.461375	-0.0863186	-0.8	-0.836
SKIV2L	Q15477|SKIV2_HUMAN Helicase SKI2W OS=Homo sapiens OX=9606 GN=SKIV2L PE=1 SV=3 GN= nan	2.64974	0.19536	-0.185767	-0.8	-0.835944
SNRPA	P09012|SNRPA_HUMAN U1 small nuclear ribonucleoprotein A OS=Homo sapiens OX=9606 GN=SNRPA PE=1 SV=3 GN= nan	4.39872	0.166516	-0.0108781	0.6	0.835384
CTSL	P07711|CATL1_HUMAN GN= CTSL	3.42808	0.143901	-0.0882461	-0.8	-0.834356
TEX10	Q9NXF1|TEX10_HUMAN Testis-expressed protein 10 OS=Homo sapiens OX=9606 GN=TEX10 PE=1 SV=2 GN= nan	2.7977	0.0905495	0.0905495	-0.8	-0.834204
LBR	Q14739|LBR_HUMAN Lamin-B receptor OS=Homo sapiens OX=9606 GN=LBR PE=1 SV=2 GN= nan	2.39553	0.340316	0.308054	0.4	0.833866
BRI3BP	Q8WY22|BRI3B_HUMAN GN= BRI3BP	2.93332	0.588317	-0.0321116	0.6	0.833403
STX18	Q9P2W9|STX18_HUMAN Syntaxin-18 OS=Homo sapiens OX=9606 GN=STX18 PE=1 SV=1 GN= nan	2.36467	1.12821	-0.832446	0.4	0.832847
VIRMA	Q69YN4|VIR_HUMAN Protein virilizer homolog OS=Homo sapiens OX=9606 GN=VIRMA PE=1 SV=2 GN= nan	1.5045	0.340032	-0.0603811	-0.8	-0.832769
CCDC47	Q96A33|CCD47_HUMAN GN= CCDC47	4.60952	0.10422	-0.0590891	-0.8	-0.832645
GMPPB	Q9Y5P6|GMPPB_HUMAN Mannose-1-phosphate guanyltransferase beta OS=Homo sapiens OX=9606 GN=GMPPB PE=1 SV=2 GN= nan	3.29602	0.613422	-0.374711	-0.8	-0.832489
MYO1A	Q9UBC5|MYO1A_HUMAN Unconventional myosin-Ia OS=Homo sapiens OX=9606 GN=MYO1A PE=2 SV=1 GN= nan	1.91324	0.0890797	-0.0852453	-0.8	-0.832219
ERBIN	Q96RT1|ERBIN_HUMAN GN= ERBIN	2.6983	0.245058	-0.0343067	0.8	0.832135
PHIP	Q8WWQ0|PHIP_HUMAN PH-interacting protein OS=Homo sapiens OX=9606 GN=PHIP PE=1 SV=2 GN= nan	1.46658	0.470076	-0.470076	-0.4	-0.832065
NACA	E9PAV3|NACAM_HUMAN Nascent polypeptide-associated complex subunit alpha, muscle-specific form OS=Homo sapiens OX=9606 GN=NACA PE=1 SV=1 GN= nan	3.04321	0.0549823	-0.0431354	-0.4	-0.831991
SLIRP	Q9GZT3|SLIRP_HUMAN SRA stem-loop-interacting RNA-binding protein, mitochondrial OS=Homo sapiens OX=9606 GN=SLIRP PE=1 SV=1 GN= nan	4.85395	0.0762918	0.0203047	0.8	0.831294
ATP5F1D	P30049|ATPD_HUMAN GN= ATP5F1D	4.72296	0.153699	-0.153699	1	0.831267
APPL1	Q9UKG1|DP13A_HUMAN GN= APPL1	1.79309	0.33362	-0.149498	-0.4	-0.830249
RPL10	P27635|RL10_HUMAN GN= RPL10	5.31709	0.124373	-0.107805	-0.6	-0.830176
PFN1	P07737|PROF1_HUMAN Profilin-1 OS=Homo sapiens OX=9606 GN=PFN1 PE=1 SV=2 GN= nan	6.88217	0.0937167	-0.017333	-0.8	-0.829103
COTL1	Q14019|COTL1_HUMAN GN= COTL1	5.11632	0.126762	-0.126762	0.8	0.828942
MRPS5	P82675|RT05_HUMAN GN= MRPS5	2.89333	0.299853	-0.196614	-0.4	-0.828796
TM9SF2	Q99805|TM9S2_HUMAN Transmembrane 9 superfamily member 2 OS=Homo sapiens OX=9606 GN=TM9SF2 PE=1 SV=1 GN= nan	4.2312	0.0869263	0.0738368	-0.6	-0.828716
COPS9	Q8WXC6|CSN9_HUMAN COP9 signalosome complex subunit 9 OS=Homo sapiens OX=9606 GN=COPS9 PE=1 SV=3 GN= nan	3.1893	0.615485	-0.404418	-0.8	-0.8285
CNP	P09543|CN37_HUMAN GN= CNP	4.63354	0.442284	0.401399	0.8	0.828183
GOLGA2	Q08379|GOGA2_HUMAN Golgin subfamily A member 2 OS=Homo sapiens OX=9606 GN=GOLGA2 PE=1 SV=3 GN= nan	3.98402	0.106359	-0.0716365	-0.4	-0.827912
PPIC	P45877|PPIC_HUMAN Peptidyl-prolyl cis-trans isomerase C OS=Homo sapiens OX=9606 GN=PPIC PE=1 SV=1 GN= nan	3.6208	0.339972	0.212557	0.4	0.827066
MMGT1	Q8N4V1|MMGT1_HUMAN Membrane magnesium transporter 1 OS=Homo sapiens OX=9606 GN=MMGT1 PE=1 SV=1 GN= nan	3.72612	0.0662978	0.0369484	0.4	0.826974
ZNF638	Q14966|ZN638_HUMAN Zinc finger protein 638 OS=Homo sapiens OX=9606 GN=ZNF638 PE=1 SV=2 GN= nan	1.61196	0.232793	-0.133775	-0.8	-0.826679
FTO	Q9C0B1|FTO_HUMAN GN= FTO	2.96508	0.275983	-0.152988	-1	-0.826532
IRGQ	Q8WZA9|IRGQ_HUMAN Immunity-related GTPase family Q protein OS=Homo sapiens OX=9606 GN=IRGQ PE=1 SV=1 GN= nan	3.99886	0.0688155	-0.0224499	-0.8	-0.826262
GPAA1	O43292|GPAA1_HUMAN Glycosylphosphatidylinositol anchor attachment 1 protein OS=Homo sapiens OX=9606 GN=GPAA1 PE=1 SV=3 GN= nan	1.26517	0.400737	-0.0155759	-1	-0.826004
VASP	P50552|VASP_HUMAN Vasodilator-stimulated phosphoprotein OS=Homo sapiens OX=9606 GN=VASP PE=1 SV=3 GN= nan	4.57711	0.335193	-0.335193	1	0.825884
MMP14	P50281|MMP14_HUMAN Matrix metalloproteinase-14 OS=Homo sapiens OX=9606 GN=MMP14 PE=1 SV=3 GN= nan	3.62862	0.21309	0.0860066	-0.8	-0.825429
ATG4B	Q9Y4P1|ATG4B_HUMAN GN= ATG4B	2.16002	0.401619	-0.326391	-0.8	-0.825369
BCAS2	O75934|SPF27_HUMAN Pre-mRNA-splicing factor SPF27 OS=Homo sapiens OX=9606 GN=BCAS2 PE=1 SV=1 GN= nan	4.50216	0.298881	-0.00649412	-0.8	-0.825057
GJA1	P17302|CXA1_HUMAN Gap junction alpha-1 protein OS=Homo sapiens OX=9606 GN=GJA1 PE=1 SV=2 GN= nan	2.80764	1.04556	-0.864471	0.8	0.82434
CFI	P05156|CFAI_HUMAN GN= CFI	2.12501	0.23138	-0.170842	-0.8	-0.82416
CDC27	P30260|CDC27_HUMAN GN= CDC27	1.73717	0.306296	0.277088	0.8	0.822871
TSC22D1	Q15714|T22D1_HUMAN TSC22 domain family protein 1 OS=Homo sapiens OX=9606 GN=TSC22D1 PE=1 SV=3 GN= nan	2.27439	0.367994	0.0551573	0.4	0.822806
PRPF19	Q9UMS4|PRP19_HUMAN Pre-mRNA-processing factor 19 OS=Homo sapiens OX=9606 GN=PRPF19 PE=1 SV=1 GN= nan	5.22796	0.0924495	0.0718415	-0.6	-0.822633
FBL	P22087|FBRL_HUMAN rRNA 2'-O-methyltransferase fibrillarin OS=Homo sapiens OX=9606 GN=FBL PE=1 SV=2 GN= nan	4.99245	0.0824594	-0.0410565	0.6	0.822412
SNX1	Q13596|SNX1_HUMAN Sorting nexin-1 OS=Homo sapiens OX=9606 GN=SNX1 PE=1 SV=3 GN= nan	3.14545	0.420286	-0.420286	0.6	0.822327
BAX	Q07812|BAX_HUMAN GN= BAX	4.0769	0.338075	-0.15407	-0.8	-0.82227
CKAP4	Q07065|CKAP4_HUMAN GN= CKAP4	5.9563	0.0832925	0.0832925	0.4	0.821957
COPE	O14579|COPE_HUMAN GN= COPE	5.14385	0.0706548	-0.0706548	-0.8	-0.82159
GRIPAP1	Q4V328|GRAP1_HUMAN GRIP1-associated protein 1 OS=Homo sapiens OX=9606 GN=GRIPAP1 PE=1 SV=1 GN= nan	2.20637	0.555527	-0.555527	-0.8	-0.821313
SLC1A4	P43007|SATT_HUMAN Neutral amino acid transporter A OS=Homo sapiens OX=9606 GN=SLC1A4 PE=1 SV=1 GN= nan	1.98541	0.277429	-0.0184368	-0.8	-0.821185
AIDA	Q96BJ3|AIDA_HUMAN GN= AIDA	3.65358	0.383725	0.368972	-0.8	-0.821006
CLIC4	Q9Y696|CLIC4_HUMAN GN= CLIC4	5.45121	0.0724109	-0.054873	-0.8	-0.820922
FAM98B	Q52LJ0|FA98B_HUMAN Protein FAM98B OS=Homo sapiens OX=9606 GN=FAM98B PE=1 SV=1 GN= nan	3.96275	0.139694	0.0227949	-0.8	-0.820645
GGH	Q92820|GGH_HUMAN Gamma-glutamyl hydrolase OS=Homo sapiens OX=9606 GN=GGH PE=1 SV=2 GN= nan	4.52001	0.133123	-0.0249607	-0.4	-0.820569
CLTB	P09497|CLCB_HUMAN GN= CLTB	4.30305	0.422637	-0.371707	0.4	0.820517
MTHFD1	P11586|C1TC_HUMAN GN= MTHFD1	4.59778	0.10947	-0.0473022	-1	-0.820506
TBR1	Q16650|TBR1_HUMAN T-box brain protein 1 OS=Homo sapiens OX=9606 GN=TBR1 PE=1 SV=1 GN= nan	2.23993	0.106737	-0.106737	-0.4	-0.820295
CASP4	P49662|CASP4_HUMAN GN= CASP4	2.62559	0.0890424	-0.00857453	-0.8	-0.820176
G6PD	P11413|G6PD_HUMAN Glucose-6-phosphate 1-dehydrogenase OS=Homo sapiens OX=9606 GN=G6PD PE=1 SV=4 GN= nan	5.0954	0.177369	-0.177369	-0.4	-0.820121
UBE2V2	Q15819|UB2V2_HUMAN Ubiquitin-conjugating enzyme E2 variant 2 OS=Homo sapiens OX=9606 GN=UBE2V2 PE=1 SV=4 GN= nan	1.98143	0.31622	0.149005	0.4	0.819052
SLC25A24	Q6NUK1|SCMC1_HUMAN GN= SLC25A24	4.08885	0.0856089	-0.0690464	0.8	0.819028
SQOR	Q9Y6N5|SQOR_HUMAN Sulfide:quinone oxidoreductase, mitochondrial OS=Homo sapiens OX=9606 GN=SQOR PE=1 SV=1 GN= nan	3.47562	0.364571	0.364571	0.6	0.818998
CD81	P60033|CD81_HUMAN GN= CD81	4.97763	0.117155	0.0663389	-0.4	-0.818716
PDLIM1	O00151|PDLI1_HUMAN PDZ and LIM domain protein 1 OS=Homo sapiens OX=9606 GN=PDLIM1 PE=1 SV=4 GN= nan	3.88195	0.0882066	-0.0882066	0.8	0.818507
EIF3F	O00303|EIF3F_HUMAN GN= EIF3F	4.67928	0.0817692	0.0302227	-1	-0.818099
TMSB4X	P62328|TYB4_HUMAN Thymosin beta-4 OS=Homo sapiens OX=9606 GN=TMSB4X PE=1 SV=2 GN= nan	1.82189	1.00043	-1.00043	-0.8	-0.817853
SF3B2	Q13435|SF3B2_HUMAN Splicing factor 3B subunit 2 OS=Homo sapiens OX=9606 GN=SF3B2 PE=1 SV=2 GN= nan	4.66457	0.0632661	0.0472776	0.6	0.817562
PPT1	P50897|PPT1_HUMAN Palmitoyl-protein thioesterase 1 OS=Homo sapiens OX=9606 GN=PPT1 PE=1 SV=1 GN= nan	3.86564	0.35991	0.0321083	-0.8	-0.814504
GPS1	Q13098|CSN1_HUMAN GN= GPS1	4.01384	0.0804528	-0.0804528	-0.8	-0.814288
CTNNBL1	Q8WYA6|CTBL1_HUMAN GN= CTNNBL1	3.62251	0.208294	0.0106058	-0.8	-0.814138
ALDOC	P09972|ALDOC_HUMAN GN= ALDOC	5.12947	0.153551	-0.0639234	-0.8	-0.814096
CC2D1B	Q5T0F9|C2D1B_HUMAN Coiled-coil and C2 domain-containing protein 1B OS=Homo sapiens OX=9606 GN=CC2D1B PE=1 SV=1 GN= nan	2.05127	0.293805	-0.260831	-0.4	-0.814011
RPL29	P47914|RL29_HUMAN GN= RPL29	4.47815	0.328347	-0.0469878	-0.8	-0.813808
KIAA1324	Q6UXG2|K1324_HUMAN UPF0577 protein KIAA1324 OS=Homo sapiens OX=9606 GN=KIAA1324 PE=2 SV=2 GN= nan	1.65082	0.496724	-0.116892	-0.6	-0.813144
LRP1	Q07954|LRP1_HUMAN Prolow-density lipoprotein receptor-related protein 1 OS=Homo sapiens OX=9606 GN=LRP1 PE=1 SV=2 GN= nan	3.7816	0.0646316	-0.0219675	-0.4	-0.812044
ARMC1	Q9NVT9|ARMC1_HUMAN Armadillo repeat-containing protein 1 OS=Homo sapiens OX=9606 GN=ARMC1 PE=1 SV=1 GN= nan	2.15882	0.655271	0.00970821	-0.8	-0.811943
NDC1	Q9BTX1|NDC1_HUMAN Nucleoporin NDC1 OS=Homo sapiens OX=9606 GN=NDC1 PE=1 SV=2 GN= nan	1.79895	0.476861	-0.472325	-0.8	-0.810985
TMEM263	Q8WUH6|TM263_HUMAN Transmembrane protein 263 OS=Homo sapiens OX=9606 GN=TMEM263 PE=1 SV=1 GN= nan	4.14557	0.892402	-0.892402	1	0.8108
VAPA	Q9P0L0|VAPA_HUMAN Vesicle-associated membrane protein-associated protein A OS=Homo sapiens OX=9606 GN=VAPA PE=1 SV=3 GN= nan	5.40344	0.134733	-0.0662421	0.4	0.810618
PSAT1	Q9Y617|SERC_HUMAN Phosphoserine aminotransferase OS=Homo sapiens OX=9606 GN=PSAT1 PE=1 SV=2 GN= nan	3.53578	0.0724469	0.0515849	-0.8	-0.8105
SVIL	O95425|SVIL_HUMAN Supervillin OS=Homo sapiens OX=9606 GN=SVIL PE=1 SV=2 GN= nan	2.17934	0.283824	-0.156813	-0.6	-0.810371
ADD3	Q9UEY8|ADDG_HUMAN Gamma-adducin OS=Homo sapiens OX=9606 GN=ADD3 PE=1 SV=1 GN= nan	2.57378	1.05174	0.123749	-0.8	-0.810308
AKAP12	Q02952|AKA12_HUMAN GN= AKAP12	5.01	0.0381712	-0.00033222	-0.6	-0.810301
BSG	P35613|BASI_HUMAN GN= BSG	5.20453	0.160074	0.160074	-0.8	-0.809998
DECR1	Q16698|DECR_HUMAN GN= DECR1	4.71	0.182704	-0.152469	-0.8	-0.809493
SMN1	Q16637|SMN_HUMAN Survival motor neuron protein OS=Homo sapiens OX=9606 GN=SMN1 PE=1 SV=1 GN= nan	3.66571	0.250285	0.0359288	-1	-0.809471
GDI1	P31150|GDIA_HUMAN Rab GDP dissociation inhibitor alpha OS=Homo sapiens OX=9606 GN=GDI1 PE=1 SV=2 GN= nan	5.10613	0.172906	-0.172906	-0.4	-0.809469
RPS5	P46782|RS5_HUMAN GN= RPS5	5.51087	0.0950699	-0.0950699	-0.4	-0.809298
NCAPD2	Q15021|CND1_HUMAN GN= NCAPD2	3.01302	0.146057	-0.0321777	-0.8	-0.80873
RPL24	P83731|RL24_HUMAN GN= RPL24	4.74822	0.0957417	-0.000169291	-0.2	-0.808693
PSMB7	Q99436|PSB7_HUMAN Proteasome subunit beta type-7 OS=Homo sapiens OX=9606 GN=PSMB7 PE=1 SV=1 GN= nan	4.16253	0.24049	-0.129326	1	0.807634
MRPS6	P82932|RT06_HUMAN 28S ribosomal protein S6, mitochondrial OS=Homo sapiens OX=9606 GN=MRPS6 PE=1 SV=3 GN= nan	2.61032	0.948759	-0.185926	-0.4	-0.807476
MVP	Q14764|MVP_HUMAN Major vault protein OS=Homo sapiens OX=9606 GN=MVP PE=1 SV=4 GN= nan	4.89381	0.124282	-0.0725153	-0.6	-0.807441
RTCA	O00442|RTCA_HUMAN RNA 3'-terminal phosphate cyclase OS=Homo sapiens OX=9606 GN=RTCA PE=1 SV=1 GN= nan	3.41142	0.748908	-0.0145802	-0.8	-0.80741
CTCF	P49711|CTCF_HUMAN Transcriptional repressor CTCF OS=Homo sapiens OX=9606 GN=CTCF PE=1 SV=1 GN= nan	2.07126	0.508114	0.395266	-0.8	-0.806806
SSRP1	Q08945|SSRP1_HUMAN GN= SSRP1	4.1579	0.121633	-0.0934236	1	0.806755
PAWR	Q96IZ0|PAWR_HUMAN PRKC apoptosis WT1 regulator protein OS=Homo sapiens OX=9606 GN=PAWR PE=1 SV=1 GN= nan	3.6786	0.149297	-0.0661306	1	0.806606
RPL4	P36578|RL4_HUMAN GN= RPL4	5.54881	0.0902986	-0.0609247	0.8	0.805529
SFT2D2	O95562|SFT2B_HUMAN Vesicle transport protein SFT2B OS=Homo sapiens OX=9606 GN=SFT2D2 PE=1 SV=1 GN= nan	2.08723	0.560611	0.461309	-0.8	-0.805462
NIT2	Q9NQR4|NIT2_HUMAN Omega-amidase NIT2 OS=Homo sapiens OX=9606 GN=NIT2 PE=1 SV=1 GN= nan	3.70372	0.207313	-0.201722	-0.6	-0.804799
TLN1	Q9Y490|TLN1_HUMAN Talin-1 OS=Homo sapiens OX=9606 GN=TLN1 PE=1 SV=3 GN= nan	5.31774	0.0618315	-0.0618315	1	0.804417
NT5E	P21589|5NTD_HUMAN GN= NT5E	3.92415	0.255576	0.183984	0.4	0.804393
ZW10	O43264|ZW10_HUMAN GN= ZW10	3.65136	0.0724826	0.0327324	-0.6	-0.804081
APOA1	P02647|APOA1_HUMAN Apolipoprotein A-I OS=Homo sapiens OX=9606 GN=APOA1 PE=1 SV=1 GN= nan	1.14337	0.403307	-0.403307	-0.8	-0.80389
SNX12	Q9UMY4|SNX12_HUMAN Sorting nexin-12 OS=Homo sapiens OX=9606 GN=SNX12 PE=1 SV=3 GN= nan	3.54512	0.356459	0.0728937	-0.8	-0.803759
STX6	O43752|STX6_HUMAN Syntaxin-6 OS=Homo sapiens OX=9606 GN=STX6 PE=1 SV=1 GN= nan	2.51485	0.489009	-0.489009	0.8	0.80369
CYFIP1	Q7L576|CYFP1_HUMAN GN= CYFIP1	3.4121	0.079813	-0.0255132	-0.4	-0.80364
POTEF	A5A3E0|POTEF_HUMAN POTE ankyrin domain family member F OS=Homo sapiens OX=9606 GN=POTEF PE=1 SV=2 GN= nan	3.22585	0.272139	-0.186341	0.8	0.803204
DYNLT3	P51808|DYLT3_HUMAN Dynein light chain Tctex-type 3 OS=Homo sapiens OX=9606 GN=DYNLT3 PE=1 SV=1 GN= nan	3.88009	0.733556	-0.351045	0.8	0.803111
STAM2	O75886|STAM2_HUMAN Signal transducing adapter molecule 2 OS=Homo sapiens OX=9606 GN=STAM2 PE=1 SV=1 GN= nan	1.88287	0.49073	-0.431975	-0.8	-0.802116
DHX36	Q9H2U1|DHX36_HUMAN GN= DHX36	2.88922	0.136801	0.0389597	-0.8	-0.802078
PTGES2	Q9H7Z7|PGES2_HUMAN Prostaglandin E synthase 2 OS=Homo sapiens OX=9606 GN=PTGES2 PE=1 SV=1 GN= nan	3.90389	0.119191	-0.053842	0.8	0.802027
TFRC	P02786|TFR1_HUMAN Transferrin receptor protein 1 OS=Homo sapiens OX=9606 GN=TFRC PE=1 SV=2 GN= nan	4.83648	0.178785	-0.178785	-0.4	-0.801061
RPL15	P61313|RL15_HUMAN GN= RPL15	5.55507	0.100028	-0.100028	-0.8	-0.800849
ABCF3	Q9NUQ8|ABCF3_HUMAN GN= ABCF3	2.97652	0.529188	-0.37405	-0.8	-0.799702
MSN	P26038|MOES_HUMAN Moesin OS=Homo sapiens OX=9606 GN=MSN PE=1 SV=3 GN= nan	5.96804	0.0886327	-0.0886327	0.8	0.799177
MPV17	P39210|MPV17_HUMAN Protein Mpv17 OS=Homo sapiens OX=9606 GN=MPV17 PE=1 SV=1 GN= nan	3.55369	0.331155	0.331155	0.8	0.799143
SNU13	P55769|NH2L1_HUMAN NHP2-like protein 1 OS=Homo sapiens OX=9606 GN=SNU13 PE=1 SV=3 GN= nan	4.95252	0.0987176	-0.0940814	-0.8	-0.798775
ITIH2	P19823|ITIH2_HUMAN Inter-alpha-trypsin inhibitor heavy chain H2 OS=Homo sapiens OX=9606 GN=ITIH2 PE=1 SV=2 GN= nan	1.65687	0.509645	0.351716	0.8	0.798644
UBE4A	Q14139|UBE4A_HUMAN Ubiquitin conjugation factor E4 A OS=Homo sapiens OX=9606 GN=UBE4A PE=1 SV=2 GN= nan	2.54301	0.437062	-0.437062	-0.6	-0.798578
AXL	P30530|UFO_HUMAN Tyrosine-protein kinase receptor UFO OS=Homo sapiens OX=9606 GN=AXL PE=1 SV=4 GN= nan	2.08046	0.183221	0.0490029	-0.8	-0.798483
PSMD11	O00231|PSD11_HUMAN GN= PSMD11	5.03277	0.0773128	0.0160963	-0.2	-0.798451
IQGAP2	Q13576|IQGA2_HUMAN Ras GTPase-activating-like protein IQGAP2 OS=Homo sapiens OX=9606 GN=IQGAP2 PE=1 SV=4 GN= nan	2.68609	0.212506	0.0633302	-0.8	-0.79845
BZW1	Q7L1Q6|BZW1_HUMAN GN= BZW1	3.8538	0.144344	-0.116149	-0.4	-0.797795
RPS6	P62753|RS6_HUMAN GN= RPS6	5.33854	0.084289	-0.0314456	0.6	0.797172
EEF1A2	Q05639|EF1A2_HUMAN GN= EEF1A2	2.60751	0.886073	-0.256529	0.8	0.796795
IPO9	Q96P70|IPO9_HUMAN Importin-9 OS=Homo sapiens OX=9606 GN=IPO9 PE=1 SV=3 GN= nan	3.5939	0.130545	-0.130545	-0.8	-0.795917
UBQLN4	Q9NRR5|UBQL4_HUMAN Ubiquilin-4 OS=Homo sapiens OX=9606 GN=UBQLN4 PE=1 SV=2 GN= nan	1.6713	0.615915	-0.526003	-0.8	-0.795834
POTEI	P0CG38|POTEI_HUMAN POTE ankyrin domain family member I OS=Homo sapiens OX=9606 GN=POTEI PE=3 SV=1 GN= nan	1.59052	0.501537	-0.26648	0.4	0.795765
RPN2	P04844|RPN2_HUMAN GN= RPN2	5.46747	0.0457083	-0.00607666	0.6	0.795438
TMED1	Q13445|TMED1_HUMAN Transmembrane emp24 domain-containing protein 1 OS=Homo sapiens OX=9606 GN=TMED1 PE=1 SV=1 GN= nan	2.51727	0.743768	-0.201336	-0.4	-0.794433
QSOX2	Q6ZRP7|QSOX2_HUMAN Sulfhydryl oxidase 2 OS=Homo sapiens OX=9606 GN=QSOX2 PE=1 SV=3 GN= nan	1.57755	0.226674	0.226674	-0.6	-0.7943
APRT	P07741|APT_HUMAN GN= APRT	4.28541	0.106553	0.000813307	-0.8	-0.794053
THBS1	P07996|TSP1_HUMAN Thrombospondin-1 OS=Homo sapiens OX=9606 GN=THBS1 PE=1 SV=2 GN= nan	4.65189	0.225178	0.0705895	0.4	0.793918
PUF60	Q9UHX1|PUF60_HUMAN Poly(U)-binding-splicing factor PUF60 OS=Homo sapiens OX=9606 GN=PUF60 PE=1 SV=1 GN= nan	5.08289	0.0440062	-0.00673534	-0.4	-0.79391
AFG3L2	Q9Y4W6|AFG32_HUMAN AFG3-like protein 2 OS=Homo sapiens OX=9606 GN=AFG3L2 PE=1 SV=2 GN= nan	3.11885	0.227522	0.0212529	-0.2	-0.793867
NPEPPS	P55786|PSA_HUMAN Puromycin-sensitive aminopeptidase OS=Homo sapiens OX=9606 GN=NPEPPS PE=1 SV=2 GN= nan	4.24423	0.181375	-0.181375	-0.8	-0.793704
PYCR1	P32322|P5CR1_HUMAN Pyrroline-5-carboxylate reductase 1, mitochondrial OS=Homo sapiens OX=9606 GN=PYCR1 PE=1 SV=2 GN= nan	3.8833	0.213612	0.0820488	-1	-0.793664
RPS15	P62841|RS15_HUMAN GN= RPS15	5.72851	0.134601	-0.0861428	0.6	0.792081
TALDO1	P37837|TALDO_HUMAN Transaldolase OS=Homo sapiens OX=9606 GN=TALDO1 PE=1 SV=2 GN= nan	5.02356	0.164469	-0.117567	-0.8	-0.792045
CAVIN1	Q6NZI2|CAVN1_HUMAN GN= CAVIN1	5.32505	0.0707889	0.0363626	0.8	0.792017
TUBA3C	Q13748|TBA3C_HUMAN Tubulin alpha-3C/D chain OS=Homo sapiens OX=9606 GN=TUBA3C PE=1 SV=3 GN= nan	4.65568	0.126431	-0.126431	-0.6	-0.791718
SLC12A4	Q9UP95|S12A4_HUMAN Solute carrier family 12 member 4 OS=Homo sapiens OX=9606 GN=SLC12A4 PE=1 SV=2 GN= nan	1.98605	0.47113	0.15053	-0.8	-0.791419
ABCB8	Q9NUT2|ABCB8_HUMAN GN= ABCB8	1.83636	0.187431	-0.00680983	-0.8	-0.791158
ADRM1	Q16186|ADRM1_HUMAN Proteasomal ubiquitin receptor ADRM1 OS=Homo sapiens OX=9606 GN=ADRM1 PE=1 SV=2 GN= nan	3.62629	0.381925	-0.323191	0.6	0.790822
TOR1A	O14656|TOR1A_HUMAN Torsin-1A OS=Homo sapiens OX=9606 GN=TOR1A PE=1 SV=1 GN= nan	2.27309	0.572336	0.286029	-0.4	-0.790663
PUM3	Q15397|PUM3_HUMAN Pumilio homolog 3 OS=Homo sapiens OX=9606 GN=PUM3 PE=1 SV=3 GN= nan	3.05908	0.615137	-0.340369	0.8	0.790224
CNOT1	A5YKK6|CNOT1_HUMAN GN= CNOT1	2.25958	0.473937	-0.473937	-0.4	-0.789569
MOB1A	Q9H8S9|MOB1A_HUMAN MOB kinase activator 1A OS=Homo sapiens OX=9606 GN=MOB1A PE=1 SV=4 GN= nan	3.03295	0.94805	-0.105272	-1	-0.78938
COX17	Q14061|COX17_HUMAN GN= COX17	4.98484	0.465448	-0.402747	-0.4	-0.789274
LGALS1	P09382|LEG1_HUMAN Galectin-1 OS=Homo sapiens OX=9606 GN=LGALS1 PE=1 SV=2 GN= nan	7.03352	0.150593	0.150593	0.2	0.788854
TSN	Q15631|TSN_HUMAN Translin OS=Homo sapiens OX=9606 GN=TSN PE=1 SV=1 GN= nan	4.27922	0.416706	0.249546	-1	-0.788711
COPG2	Q9UBF2|COPG2_HUMAN GN= COPG2	2.56716	0.344547	-0.218508	-0.6	-0.788704
CLPTM1	O96005|CLPT1_HUMAN GN= CLPTM1	4.50989	0.116708	-0.0596993	0.2	0.787371
AP2B1	P63010|AP2B1_HUMAN GN= AP2B1	4.98571	0.0255898	0.00896753	-0.4	-0.787368
PDE1C	Q14123|PDE1C_HUMAN GN= PDE1C	3.10645	0.153475	-0.101009	0.8	0.787117
MEST	Q5EB52|MEST_HUMAN Mesoderm-specific transcript homolog protein OS=Homo sapiens OX=9606 GN=MEST PE=2 SV=2 GN= nan	3.17553	0.190259	0.0629237	0.8	0.78694
PARN	O95453|PARN_HUMAN Poly(A)-specific ribonuclease PARN OS=Homo sapiens OX=9606 GN=PARN PE=1 SV=1 GN= nan	1.96147	0.243299	-0.243299	0.8	0.786805
POLR2H	P52434|RPAB3_HUMAN GN= POLR2H	4.28043	0.194094	-0.133475	0.8	0.786065
STOML2	Q9UJZ1|STML2_HUMAN Stomatin-like protein 2, mitochondrial OS=Homo sapiens OX=9606 GN=STOML2 PE=1 SV=1 GN= nan	5.08686	0.0536433	0.0132323	0.2	0.786004
ACO1	P21399|ACOC_HUMAN GN= ACO1	3.48702	0.275569	-0.275569	-0.4	-0.785682
TIGAR	Q9NQ88|TIGAR_HUMAN GN= TIGAR	3.07735	0.538068	-0.10224	-0.8	-0.785511
SLC12A2	P55011|S12A2_HUMAN Solute carrier family 12 member 2 OS=Homo sapiens OX=9606 GN=SLC12A2 PE=1 SV=1 GN= nan	2.8794	0.175154	-0.16397	-0.4	-0.785446
GNS	P15586|GNS_HUMAN N-acetylglucosamine-6-sulfatase OS=Homo sapiens OX=9606 GN=GNS PE=1 SV=3 GN= nan	4.42622	0.161217	0.00164594	-0.8	-0.785291
SF3A1	Q15459|SF3A1_HUMAN Splicing factor 3A subunit 1 OS=Homo sapiens OX=9606 GN=SF3A1 PE=1 SV=1 GN= nan	4.66998	0.077046	-0.0512013	0.6	0.78527
ERLIN2	O94905|ERLN2_HUMAN GN= ERLIN2	4.45014	0.197083	0.159296	0.2	0.784055
WASH3P	C4AMC7|WASH3_HUMAN Putative WAS protein family homolog 3 OS=Homo sapiens OX=9606 GN=WASH3P PE=1 SV=2 GN= nan	1.52246	0.641347	-0.266252	-0.8	-0.783897
UBE2J1	Q9Y385|UB2J1_HUMAN Ubiquitin-conjugating enzyme E2 J1 OS=Homo sapiens OX=9606 GN=UBE2J1 PE=1 SV=2 GN= nan	2.28976	0.488639	0.456781	0.4	0.783807
SLC27A4	Q6P1M0|S27A4_HUMAN Long-chain fatty acid transport protein 4 OS=Homo sapiens OX=9606 GN=SLC27A4 PE=1 SV=1 GN= nan	3.34793	0.0851397	-0.0513395	0.8	0.783375
UTP3	Q9NQZ2|SAS10_HUMAN Something about silencing protein 10 OS=Homo sapiens OX=9606 GN=UTP3 PE=1 SV=1 GN= nan	2.68126	0.843003	-0.508925	0.6	0.783326
TIMM50	Q3ZCQ8|TIM50_HUMAN Mitochondrial import inner membrane translocase subunit TIM50 OS=Homo sapiens OX=9606 GN=TIMM50 PE=1 SV=2 GN= nan	4.30176	0.103428	-0.0743701	1	0.78329
VPS18	Q9P253|VPS18_HUMAN Vacuolar protein sorting-associated protein 18 homolog OS=Homo sapiens OX=9606 GN=VPS18 PE=1 SV=2 GN= nan	1.84212	0.524639	-0.524639	-0.6	-0.781965
DGAT1	O75907|DGAT1_HUMAN Diacylglycerol O-acyltransferase 1 OS=Homo sapiens OX=9606 GN=DGAT1 PE=1 SV=2 GN= nan	2.68202	0.239826	0.014369	-0.8	-0.78144
IDE	P14735|IDE_HUMAN Insulin-degrading enzyme OS=Homo sapiens OX=9606 GN=IDE PE=1 SV=4 GN= nan	1.38534	0.401571	-0.373294	-0.8	-0.78124
CTSA	P10619|PPGB_HUMAN Lysosomal protective protein OS=Homo sapiens OX=9606 GN=CTSA PE=1 SV=2 GN= nan	4.18825	0.260528	-0.174513	-0.8	-0.780706
CLPTM1L	Q96KA5|CLP1L_HUMAN Cleft lip and palate transmembrane protein 1-like protein OS=Homo sapiens OX=9606 GN=CLPTM1L PE=1 SV=1 GN= nan	2.94542	0.528838	0.528838	0.8	0.779532
OTUD6B	Q8N6M0|OTU6B_HUMAN Deubiquitinase OTUD6B OS=Homo sapiens OX=9606 GN=OTUD6B PE=1 SV=1 GN= nan	2.16777	1.00949	-1.00949	-0.2	-0.779103
ASMTL	O95671|ASML_HUMAN N-acetylserotonin O-methyltransferase-like protein OS=Homo sapiens OX=9606 GN=ASMTL PE=1 SV=3 GN= nan	2.10341	0.487532	-0.224422	-0.8	-0.77895
UGGT2	Q9NYU1|UGGG2_HUMAN UDP-glucose:glycoprotein glucosyltransferase 2 OS=Homo sapiens OX=9606 GN=UGGT2 PE=1 SV=4 GN= nan	1.23661	0.24144	-0.124633	-0.6	-0.777209
HTD2	P86397|HTD2_HUMAN Hydroxyacyl-thioester dehydratase type 2, mitochondrial OS=Homo sapiens OX=9606 GN=HTD2 PE=1 SV=1 GN= nan	1.93947	0.675089	-0.25079	-0.6	-0.777124
ZC3H13	Q5T200|ZC3HD_HUMAN Zinc finger CCCH domain-containing protein 13 OS=Homo sapiens OX=9606 GN=ZC3H13 PE=1 SV=1 GN= nan	1.09442	0.221245	-0.182825	-0.4	-0.77711
ANXA4	P09525|ANXA4_HUMAN GN= ANXA4	3.24954	0.449024	-0.20536	-0.4	-0.777072
IMPDH2	P12268|IMDH2_HUMAN Inosine-5'-monophosphate dehydrogenase 2 OS=Homo sapiens OX=9606 GN=IMPDH2 PE=1 SV=2 GN= nan	4.62871	0.128335	-0.010773	-0.8	-0.776694
MCRIP1	C9JLW8|MCRI1_HUMAN Mapk-regulated corepressor-interacting protein 1 OS=Homo sapiens OX=9606 GN=MCRIP1 PE=1 SV=1 GN= nan	3.31454	0.624544	-0.0443979	-0.8	-0.776652
CPOX	P36551|HEM6_HUMAN Oxygen-dependent coproporphyrinogen-III oxidase, mitochondrial OS=Homo sapiens OX=9606 GN=CPOX PE=1 SV=3 GN= nan	4.30865	0.0375911	0.00725338	0.6	0.776512
EMG1	Q92979|NEP1_HUMAN Ribosomal RNA small subunit methyltransferase NEP1 OS=Homo sapiens OX=9606 GN=EMG1 PE=1 SV=4 GN= nan	1.86835	0.333456	-0.333456	-0.4	-0.776348
HSP90AA2P	Q14568|HS902_HUMAN Heat shock protein HSP 90-alpha A2 OS=Homo sapiens OX=9606 GN=HSP90AA2P PE=1 SV=2 GN= nan	6.13279	0.0554791	-0.0174123	0.8	0.77564
DENR	O43583|DENR_HUMAN GN= DENR	4.26089	0.193747	-0.10423	-0.8	-0.775573
MYO5A	Q9Y4I1|MYO5A_HUMAN Unconventional myosin-Va OS=Homo sapiens OX=9606 GN=MYO5A PE=1 SV=2 GN= nan	2.00666	0.305328	-0.208828	-0.8	-0.775166
DCTN2	Q13561|DCTN2_HUMAN GN= DCTN2	5.28449	0.0862049	-0.0862049	-0.8	-0.774838
PYGL	P06737|PYGL_HUMAN Glycogen phosphorylase, liver form OS=Homo sapiens OX=9606 GN=PYGL PE=1 SV=4 GN= nan	3.83239	0.247155	0.0909908	-1	-0.774317
TUBA1B	P68363|TBA1B_HUMAN Tubulin alpha-1B chain OS=Homo sapiens OX=9606 GN=TUBA1B PE=1 SV=1 GN= nan	7.62843	0.045268	-0.0187831	1	0.774164
NDUFA2	O43678|NDUA2_HUMAN NADH dehydrogenase [ubiquinone] 1 alpha subcomplex subunit 2 OS=Homo sapiens OX=9606 GN=NDUFA2 PE=1 SV=3 GN= nan	2.65878	0.595244	-0.595244	-0.6	-0.774036
PSMD2	Q13200|PSMD2_HUMAN GN= PSMD2	5.1531	0.0781504	-0.0781504	0.8	0.773949
HNRNPC	P07910|HNRPC_HUMAN Heterogeneous nuclear ribonucleoproteins C1/C2 OS=Homo sapiens OX=9606 GN=HNRNPC PE=1 SV=4 GN= nan	5.99965	0.0807988	0.0516503	-0.8	-0.77389
GM2A	P17900|SAP3_HUMAN Ganglioside GM2 activator OS=Homo sapiens OX=9606 GN=GM2A PE=1 SV=4 GN= nan	2.62541	0.384526	0.0734255	-0.2	-0.772963
NPLOC4	Q8TAT6|NPL4_HUMAN Nuclear protein localization protein 4 homolog OS=Homo sapiens OX=9606 GN=NPLOC4 PE=1 SV=3 GN= nan	4.06663	0.171064	-0.171064	1	0.772748
PBK	Q96KB5|TOPK_HUMAN Lymphokine-activated killer T-cell-originated protein kinase OS=Homo sapiens OX=9606 GN=PBK PE=1 SV=3 GN= nan	2.48665	0.908438	-0.398851	-0.6	-0.771887
CBX3	Q13185|CBX3_HUMAN GN= CBX3	5.10818	0.0549133	-0.0549133	-0.4	-0.77173
GNPAT	O15228|GNPAT_HUMAN GN= GNPAT	2.41559	0.655227	0.655227	-0.8	-0.771666
PARVA	Q9NVD7|PARVA_HUMAN GN= PARVA	4.12253	0.241637	-0.189827	1	0.771023
RPS10P5	Q9NQ39|RS10L_HUMAN Putative 40S ribosomal protein S10-like OS=Homo sapiens OX=9606 GN=RPS10P5 PE=5 SV=1 GN= nan	4.40494	0.450804	-0.393523	1	0.770913
DST	Q03001|DYST_HUMAN GN= DST	3.04389	0.545111	-0.545111	-0.4	-0.770874
PANX1	Q96RD7|PANX1_HUMAN Pannexin-1 OS=Homo sapiens OX=9606 GN=PANX1 PE=1 SV=4 GN= nan	2.59723	0.441082	-0.0343826	-0.8	-0.769933
EIF4A2	Q14240|IF4A2_HUMAN GN= EIF4A2	3.92242	0.312285	-0.123309	0.8	0.769687
TERF2IP	Q9NYB0|TE2IP_HUMAN Telomeric repeat-binding factor 2-interacting protein 1 OS=Homo sapiens OX=9606 GN=TERF2IP PE=1 SV=1 GN= nan	1.94206	0.41961	-0.228323	-0.8	-0.769602
NDUFA10	O95299|NDUAA_HUMAN NADH dehydrogenase [ubiquinone] 1 alpha subcomplex subunit 10, mitochondrial OS=Homo sapiens OX=9606 GN=NDUFA10 PE=1 SV=1 GN= nan	4.0683	0.346616	-0.257451	-0.4	-0.769483
GOLGA5	Q8TBA6|GOGA5_HUMAN Golgin subfamily A member 5 OS=Homo sapiens OX=9606 GN=GOLGA5 PE=1 SV=3 GN= nan	2.90531	0.259386	-1.54151e-05	-0.8	-0.769415
PPP1R7	Q15435|PP1R7_HUMAN Protein phosphatase 1 regulatory subunit 7 OS=Homo sapiens OX=9606 GN=PPP1R7 PE=1 SV=1 GN= nan	3.72938	0.227045	0.0323964	-1	-0.768797
ACTL6A	O96019|ACL6A_HUMAN GN= ACTL6A	4.11955	0.16634	0.0660629	-1	-0.768608
TUBB1	Q9H4B7|TBB1_HUMAN Tubulin beta-1 chain OS=Homo sapiens OX=9606 GN=TUBB1 PE=1 SV=1 GN= nan	1.67404	0.46642	-0.235892	-0.4	-0.768375
VCP	P55072|TERA_HUMAN Transitional endoplasmic reticulum ATPase OS=Homo sapiens OX=9606 GN=VCP PE=1 SV=4 GN= nan	5.95907	0.030864	-0.0225459	0.8	0.767772
HIST1H2BJ	P06899|H2B1J_HUMAN Histone H2B type 1-J OS=Homo sapiens OX=9606 GN=HIST1H2BJ PE=1 SV=3 GN= nan	3.98394	0.331448	-0.331448	-0.4	-0.767744
PPP1R12A	O14974|MYPT1_HUMAN Protein phosphatase 1 regulatory subunit 12A OS=Homo sapiens OX=9606 GN=PPP1R12A PE=1 SV=1 GN= nan	4.09449	0.147068	-0.140836	-0.4	-0.76654
ACTR10	Q9NZ32|ARP10_HUMAN GN= ACTR10	2.71961	0.294155	-0.0533788	-0.4	-0.766518
FLNB	O75369|FLNB_HUMAN GN= FLNB	4.37599	0.116941	-0.0571343	-0.4	-0.766476
LARP7	Q4G0J3|LARP7_HUMAN La-related protein 7 OS=Homo sapiens OX=9606 GN=LARP7 PE=1 SV=1 GN= nan	3.32845	0.224986	0.0887928	0.8	0.766239
KDELC2	Q7Z4H8|KDEL2_HUMAN KDEL motif-containing protein 2 OS=Homo sapiens OX=9606 GN=KDELC2 PE=1 SV=2 GN= nan	3.75244	0.239805	-0.000474385	0.6	0.765949
HTT	P42858|HD_HUMAN Huntingtin OS=Homo sapiens OX=9606 GN=HTT PE=1 SV=2 GN= nan	1.33968	0.266762	-0.178999	-0.8	-0.765439
LAMTOR2	Q9Y2Q5|LTOR2_HUMAN Ragulator complex protein LAMTOR2 OS=Homo sapiens OX=9606 GN=LAMTOR2 PE=1 SV=1 GN= nan	4.26868	0.424572	-0.116768	0.8	0.764426
DDB1	Q16531|DDB1_HUMAN GN= DDB1	4.46765	0.152965	-0.152965	-0.8	-0.764297
ATP2B4	P23634|AT2B4_HUMAN Plasma membrane calcium-transporting ATPase 4 OS=Homo sapiens OX=9606 GN=ATP2B4 PE=1 SV=2 GN= nan	4.35198	0.0389001	0.0143038	-0.8	-0.763485
UQCRC2	P22695|QCR2_HUMAN GN= UQCRC2	5.13798	0.0999182	-0.02476	0.4	0.76307
SELENOF	O60613|SEP15_HUMAN Selenoprotein F OS=Homo sapiens OX=9606 GN=SELENOF PE=1 SV=4 GN= nan	3.55013	1.07496	0.118324	-0.8	-0.762582
CD320	Q9NPF0|CD320_HUMAN CD320 antigen OS=Homo sapiens OX=9606 GN=CD320 PE=1 SV=1 GN= nan	2.05773	0.961693	0.112394	-1	-0.762564
EXOC4	Q96A65|EXOC4_HUMAN GN= EXOC4	3.69606	0.130268	-0.0201063	-0.4	-0.762427
TMUB1	Q9BVT8|TMUB1_HUMAN Transmembrane and ubiquitin-like domain-containing protein 1 OS=Homo sapiens OX=9606 GN=TMUB1 PE=1 SV=1 GN= nan	3.62297	0.539582	-0.331034	0.4	0.762169
ACADM	P11310|ACADM_HUMAN Medium-chain specific acyl-CoA dehydrogenase, mitochondrial OS=Homo sapiens OX=9606 GN=ACADM PE=1 SV=1 GN= nan	4.00789	0.130386	-0.0233384	0.8	0.76186
COX7C	P15954|COX7C_HUMAN Cytochrome c oxidase subunit 7C, mitochondrial OS=Homo sapiens OX=9606 GN=COX7C PE=1 SV=1 GN= nan	2.42559	0.949275	0.734002	1	0.761547
NMT2	O60551|NMT2_HUMAN Glycylpeptide N-tetradecanoyltransferase 2 OS=Homo sapiens OX=9606 GN=NMT2 PE=1 SV=1 GN= nan	3.7957	0.170625	-0.052667	-0.6	-0.761115
RABEP1	Q15276|RABE1_HUMAN Rab GTPase-binding effector protein 1 OS=Homo sapiens OX=9606 GN=RABEP1 PE=1 SV=2 GN= nan	2.62535	0.270646	-0.0151917	-0.8	-0.760849
ECPAS	Q5VYK3|ECM29_HUMAN Proteasome adapter and scaffold protein ECM29 OS=Homo sapiens OX=9606 GN=ECPAS PE=1 SV=2 GN= nan	3.14503	0.391989	-0.370144	-0.8	-0.760612
AGPAT1	Q99943|PLCA_HUMAN GN= AGPAT1	3.38383	0.439439	0.160299	-0.8	-0.760451
PTTG1IP	P53801|PTTG_HUMAN Pituitary tumor-transforming gene 1 protein-interacting protein OS=Homo sapiens OX=9606 GN=PTTG1IP PE=1 SV=1 GN= nan	3.88066	0.314861	0.297414	-0.8	-0.760174
ERAP2	Q6P179|ERAP2_HUMAN GN= ERAP2	3.45397	0.232341	0.232341	-0.8	-0.759944
DBR1	Q9UK59|DBR1_HUMAN Lariat debranching enzyme OS=Homo sapiens OX=9606 GN=DBR1 PE=1 SV=2 GN= nan	1.94297	0.663865	0.152967	-0.4	-0.759871
SF3B5	Q9BWJ5|SF3B5_HUMAN Splicing factor 3B subunit 5 OS=Homo sapiens OX=9606 GN=SF3B5 PE=1 SV=1 GN= nan	4.46336	0.379229	-0.286831	-0.4	-0.759808
RBBP4	Q09028|RBBP4_HUMAN Histone-binding protein RBBP4 OS=Homo sapiens OX=9606 GN=RBBP4 PE=1 SV=3 GN= nan	5.08195	0.0856344	-0.0692207	-0.6	-0.759732
WDR12	Q9GZL7|WDR12_HUMAN Ribosome biogenesis protein WDR12 OS=Homo sapiens OX=9606 GN=WDR12 PE=1 SV=2 GN= nan	4.19149	0.19328	-0.0412658	0.6	0.759463
IKBIP	Q70UQ0|IKIP_HUMAN Inhibitor of nuclear factor kappa-B kinase-interacting protein OS=Homo sapiens OX=9606 GN=IKBIP PE=1 SV=1 GN= nan	5.25485	0.0979031	-0.0317427	-0.8	-0.759368
PDLIM5	Q96HC4|PDLI5_HUMAN PDZ and LIM domain protein 5 OS=Homo sapiens OX=9606 GN=PDLIM5 PE=1 SV=5 GN= nan	4.3406	0.201463	-0.184625	0.8	0.759298
COL4A3BP	Q9Y5P4|C43BP_HUMAN Collagen type IV alpha-3-binding protein OS=Homo sapiens OX=9606 GN=COL4A3BP PE=1 SV=1 GN= nan	2.49388	0.255064	-0.0594931	-0.4	-0.758829
HECTD1	Q9ULT8|HECD1_HUMAN GN= HECTD1	1.66944	0.1602	-0.151822	-0.4	-0.75856
HDDC2	Q7Z4H3|HDDC2_HUMAN HD domain-containing protein 2 OS=Homo sapiens OX=9606 GN=HDDC2 PE=1 SV=1 GN= nan	1.99213	0.779602	-0.190634	-0.4	-0.758512
ALDH3A2	P51648|AL3A2_HUMAN GN= ALDH3A2	4.23649	0.154883	-0.11381	-0.2	-0.758438
PIGT	Q969N2|PIGT_HUMAN GPI transamidase component PIG-T OS=Homo sapiens OX=9606 GN=PIGT PE=1 SV=1 GN= nan	3.10509	0.409514	-0.409514	-0.6	-0.758311
CLTA	P09496|CLCA_HUMAN GN= CLTA	5.23644	0.177519	-0.0489105	-0.4	-0.758131
CRTAP	O75718|CRTAP_HUMAN GN= CRTAP	4.51325	0.0776306	-0.0353239	-0.8	-0.757343
OPTN	Q96CV9|OPTN_HUMAN Optineurin OS=Homo sapiens OX=9606 GN=OPTN PE=1 SV=3 GN= nan	3.02831	0.284248	0.284248	-0.8	-0.755829
VRK1	Q99986|VRK1_HUMAN Serine/threonine-protein kinase VRK1 OS=Homo sapiens OX=9606 GN=VRK1 PE=1 SV=1 GN= nan	2.85244	0.664846	-0.627574	0.8	0.755356
MAP2K3	P46734|MP2K3_HUMAN GN= MAP2K3	2.44435	0.174309	0.0964455	0.8	0.755307
PAICS	P22234|PUR6_HUMAN Multifunctional protein ADE2 OS=Homo sapiens OX=9606 GN=PAICS PE=1 SV=3 GN= nan	4.89091	0.111607	-0.038292	-0.8	-0.755066
SRI	P30626|SORCN_HUMAN Sorcin OS=Homo sapiens OX=9606 GN=SRI PE=1 SV=1 GN= nan	4.46969	0.558516	-0.0102523	-0.8	-0.754928
SQSTM1	Q13501|SQSTM_HUMAN Sequestosome-1 OS=Homo sapiens OX=9606 GN=SQSTM1 PE=1 SV=1 GN= nan	4.50869	0.177368	0.0218862	-0.8	-0.754786
SYNPO	Q8N3V7|SYNPO_HUMAN Synaptopodin OS=Homo sapiens OX=9606 GN=SYNPO PE=1 SV=2 GN= nan	2.24159	0.519591	-0.099544	0.4	0.754188
TXNDC5	Q8NBS9|TXND5_HUMAN Thioredoxin domain-containing protein 5 OS=Homo sapiens OX=9606 GN=TXNDC5 PE=1 SV=2 GN= nan	5.50083	0.0124466	-0.00705724	0.4	0.753728
ADO	Q96SZ5|AEDO_HUMAN 2-aminoethanethiol dioxygenase OS=Homo sapiens OX=9606 GN=ADO PE=1 SV=2 GN= nan	1.29255	0.682603	-0.177737	-0.4	-0.753368
HIST2H2BC	Q6DN03|H2B2C_HUMAN Putative histone H2B type 2-C OS=Homo sapiens OX=9606 GN=HIST2H2BC PE=5 SV=3 GN= nan	1.78845	0.655088	-0.118678	0.8	0.75311
PHB	P35232|PHB_HUMAN Prohibitin OS=Homo sapiens OX=9606 GN=PHB PE=1 SV=1 GN= nan	5.60546	0.122413	-0.121755	0.8	0.752631
COMT	P21964|COMT_HUMAN GN= COMT	5.07852	0.0841927	0.017752	0.6	0.752061
EIF3B	P55884|EIF3B_HUMAN GN= EIF3B	4.68285	0.0619837	-0.0351866	-0.6	-0.751766
YWHAB	P31946|1433B_HUMAN GN= YWHAB	5.64287	0.0441864	-0.0325724	0.4	0.751707
ARFIP1	P53367|ARFP1_HUMAN GN= ARFIP1	3.80556	0.337373	0.180544	-0.8	-0.750881
LRBA	P50851|LRBA_HUMAN Lipopolysaccharide-responsive and beige-like anchor protein OS=Homo sapiens OX=9606 GN=LRBA PE=1 SV=4 GN= nan	1.24895	0.212105	-0.212105	-0.8	-0.74943

## Sheet: Proteome repl.-assoc. GSEA
Database	Term/pathway name	Term/pathway ID	adjusted p-value (FDR)	-log10(FDR)	genes in term	total genes in query	intersection size	effective domain size	intersections
GO:BP	establishment of localization in cell	GO:0051649	3.31143e-25	24.48	2778	613	202	18123	DPYSL2,MYO1F,ERGIC2,HSPB1,RAB6B,RAN,CDK5,OLA1,NOL3,ARHGAP1,PSMD13,CHP1,TMED4,ACTN4,TMED9,SURF4,RPL26,MAD2L1,VPS53,UBXN6,VPS16,CYB5R1,COL7A1,LAMP1,EEA1,NXF1,SH3GLB1,NUMA1,SRP9,FAF2,GAA,DNAJC13,UBR5,VPS13C,DYNC1LI2,ALB,CTDSPL2,TBC1D8B,ITPR2,ASPSCR1,GLE1,TOMM5,AP3M1,GRN,SLC25A17,CDC23,A2M,PKIG,IGF2R,SNX2,GSTM2,TIMM9,SLC9A3R1,NUP62,APLP2,VPS37B,RAB7A,RPS12,COPA,SEC62,AHCYL1,NUP93,DNM1,RAB5C,CHMP4A,AT…
GO:BP	cellular localization	GO:0051641	9.78307e-25	24.0095	3519	613	234	18123	DPYSL2,MYO1F,RAD21,ERGIC2,CNTNAP1,HSPB1,RAB6B,LAMTOR5,RAN,CDK5,OLA1,NOL3,ARHGAP1,CORO1B,PSMD13,CHP1,TMED4,ACTN4,TMED9,SURF4,RPL26,MAD2L1,VPS53,UBXN6,DENND4C,VPS16,CYB5R1,COL7A1,LAMP1,EEA1,NXF1,SH3GLB1,OBSCN,NUMA1,SRP9,FAF2,GAA,DNAJC13,PLS1,UBR5,PPFIA1,VPS13C,DYNC1LI2,EMC3,ALB,BORCS6,CTDSPL2,TBC1D8B,ITPR2,ASPSCR1,GLE1,TOMM5,AP3M1,GRN,SLC25A17,CDC23,A2M,PKIG,FLOT1,IGF2R,SNX2,GSTM2,TIMM9,SLC9A3R1,NU…
GO:BP	intracellular transport	GO:0046907	4.45809e-20	19.3509	1723	613	140	18123	MYO1F,ERGIC2,HSPB1,RAB6B,RAN,CDK5,ARHGAP1,CHP1,TMED4,ACTN4,TMED9,RPL26,VPS53,UBXN6,VPS16,COL7A1,LAMP1,EEA1,NXF1,SH3GLB1,NUMA1,SRP9,FAF2,DNAJC13,UBR5,VPS13C,DYNC1LI2,CTDSPL2,TBC1D8B,ASPSCR1,GLE1,TOMM5,AP3M1,SLC25A17,PKIG,SNX2,TIMM9,SLC9A3R1,NUP62,VPS37B,RAB7A,RPS12,COPA,SEC62,AHCYL1,NUP93,RAB5C,CHMP4A,ATP2A2,CHMP3,NUP35,SIL1,VAMP3,TBC1D15,NEDD4,UFM1,YWHAH,ARL3,VPS4B,RPL38,REPS1,NAPA,YKT6,TMED7,SRP…
GO:BP	cellular macromolecule localization	GO:0070727	1.7294e-17	16.7621	1856	613	141	18123	RAD21,CNTNAP1,HSPB1,RAB6B,LAMTOR5,RAN,CDK5,CORO1B,CHP1,TMED4,TMED9,RPL26,DENND4C,VPS16,LAMP1,SH3GLB1,OBSCN,NUMA1,SRP9,FAF2,PLS1,UBR5,PPFIA1,VPS13C,EMC3,CTDSPL2,TBC1D8B,ASPSCR1,TOMM5,AP3M1,SLC25A17,PKIG,FLOT1,SNX2,TIMM9,SLC9A3R1,NUP62,VPS37B,RAB7A,RPS12,COPA,SEC62,AHCYL1,NUP93,RAB5C,CHMP4A,NUP35,SIL1,VAMP3,TBC1D15,NEDD4,UFM1,YWHAH,ITGB1,ARL3,GOLPH3,RPL38,OSBPL8,NAPA,TMED7,SRP19,RPS8,PARK7,CLASP2,T…
GO:BP	cellular protein localization	GO:0034613	2.38323e-17	16.6228	1842	613	140	18123	RAD21,CNTNAP1,HSPB1,RAB6B,LAMTOR5,RAN,CDK5,CORO1B,CHP1,TMED4,TMED9,RPL26,DENND4C,VPS16,LAMP1,SH3GLB1,OBSCN,NUMA1,SRP9,FAF2,PLS1,UBR5,PPFIA1,VPS13C,EMC3,CTDSPL2,TBC1D8B,ASPSCR1,TOMM5,AP3M1,SLC25A17,PKIG,FLOT1,SNX2,TIMM9,SLC9A3R1,NUP62,VPS37B,RAB7A,RPS12,COPA,SEC62,AHCYL1,NUP93,RAB5C,CHMP4A,NUP35,SIL1,VAMP3,TBC1D15,NEDD4,UFM1,YWHAH,ITGB1,ARL3,GOLPH3,RPL38,OSBPL8,NAPA,TMED7,SRP19,RPS8,PARK7,CLASP2,T…
GO:BP	establishment of protein localization	GO:0045184	2.84203e-17	16.5464	1866	613	141	18123	HSPB1,RAB6B,RAN,WBP2,CDK5,ARHGAP1,CHP1,TMED4,ACTN4,TMED9,RPL26,VPS53,DENND4C,VPS16,LAMP1,NXF1,SH3GLB1,SRP9,FAF2,KTN1,DNAJC13,UBR5,VPS13C,EMC3,CTDSPL2,TBC1D8B,ITPR2,ASPSCR1,GLE1,TOMM5,AP3M1,SLC25A17,PKIG,SNX2,TIMM9,EXOC7,NUP62,VPS37B,ATP6V1C1,RAB7A,RPS12,COPA,SEC62,AHCYL1,NUP93,RAB5C,CHMP4A,CHMP3,EXOC1,NUP35,SIL1,VAMP3,ANXA1,TBC1D15,NEDD4,UFM1,YWHAH,ARL3,VPS4B,GOLPH3,RPL38,NAPA,LLGL1,YKT6,TMED7,SR…
GO:BP	protein localization	GO:0008104	4.55064e-17	16.3419	2670	613	178	18123	RAD21,CNTNAP1,HSPB1,RAB6B,LAMTOR5,RAN,WBP2,CDK5,ARHGAP1,CORO1B,CHP1,TMED4,ACTN4,TMED9,RPL26,VPS53,DENND4C,VPS16,LAMP1,NXF1,SH3GLB1,OBSCN,NUMA1,ACOT8,SRP9,FAF2,KTN1,DNAJC13,PLS1,UBR5,PPFIA1,VPS13C,EMC3,CTDSPL2,TBC1D8B,ITPR2,ASPSCR1,GLE1,TOMM5,AP3M1,SLC25A17,PKIG,FLOT1,SNX2,TIMM9,EXOC7,SLC9A3R1,NUP62,VPS37B,ATP6V1C1,RAB7A,RPS12,COPA,SEC62,AHCYL1,NUP93,RAB5C,CHMP4A,CHMP3,EXOC1,ECH1,NUP35,SIL1,VAMP3,…
GO:BP	protein transport	GO:0015031	1.3147e-16	15.8812	1754	613	134	18123	HSPB1,RAB6B,RAN,CDK5,ARHGAP1,CHP1,TMED4,ACTN4,TMED9,RPL26,VPS53,DENND4C,VPS16,NXF1,SH3GLB1,SRP9,FAF2,KTN1,DNAJC13,UBR5,VPS13C,CTDSPL2,TBC1D8B,ITPR2,ASPSCR1,GLE1,TOMM5,AP3M1,SLC25A17,PKIG,SNX2,TIMM9,EXOC7,NUP62,VPS37B,ATP6V1C1,RAB7A,RPS12,COPA,SEC62,AHCYL1,NUP93,RAB5C,CHMP4A,CHMP3,EXOC1,NUP35,SIL1,VAMP3,ANXA1,TBC1D15,NEDD4,UFM1,YWHAH,ARL3,VPS4B,GOLPH3,RPL38,NAPA,LLGL1,YKT6,TMED7,SRP19,MYH9,RPS8,PA…
GO:BP	cellular component organization or biogenesis	GO:0071840	1.78863e-16	15.7475	6880	613	342	18123	HMGN5,DPYSL2,MRPL58,LAMB2,CASP3,DPYSL3,NOP16,RCOR1,TRIP13,LUC7L,SEMA3C,MYO1F,RAD21,NIPSNAP2,TPM4,CNTNAP1,COPS2,MCM3,LAMTOR5,NTMT1,RAN,WBP2,CDK5,NOL3,ARPC3,PSMB3,CORO1B,COPS7B,PDLIM7,PSMD13,OGT,CHP1,TMED4,TMED9,SURF4,EIF3J,RPL26,MAD2L1,NDUFA3,TRIO,VPS16,G3BP1,COL7A1,SDC1,EEA1,PTCD3,SH3GLB1,OBSCN,NUMA1,ACOT8,FAF2,TSPYL1,GAA,DNAJC13,PLS1,UBR5,PPFIA1,VPS13C,BUD23,DYNC1LI2,RCL1,EMC3,ALB,MRPL46,PSMC5,G…
GO:BP	establishment of localization	GO:0051234	5.51463e-16	15.2585	5364	613	285	18123	PUM1,DPYSL2,ATOX1,MYO1F,ERGIC2,POFUT2,NIPSNAP2,HSPB1,SLC25A10,RAB6B,RAN,WBP2,CDK5,OLA1,NOL3,ARPC3,ARHGAP1,PSMB3,MT-CO1,PDLIM7,PSMD13,CHP1,TMED4,ACTN4,TMED9,SURF4,RPL26,MAD2L1,VPS53,UBXN6,DENND4C,VPS16,CYB5R1,COL7A1,SDC1,LAMP1,EEA1,NXF1,AHNAK,WNK1,SH3GLB1,MT-CO2,NUMA1,SRP9,FAF2,SLC3A2,KTN1,GAA,DNAJC13,PLS1,UBR5,PPFIA1,VPS13C,DYNC1LI2,EMC3,ALB,CTDSPL2,TBC1D8B,ITPR2,ASPSCR1,PSMC5,GLE1,TOMM5,AP3M1,GR…
GO:BP	macromolecule localization	GO:0033036	5.95157e-16	15.2254	3148	613	196	18123	RAD21,CNTNAP1,HSPB1,RAB6B,LAMTOR5,RAN,WBP2,CDK5,ARHGAP1,CORO1B,CHP1,TMED4,ACTN4,TMED9,RPL26,VPS53,DENND4C,VPS16,LAMP1,NXF1,SH3GLB1,OBSCN,NUMA1,ACOT8,SRP9,FAF2,KTN1,DNAJC13,PLS1,UBR5,PPFIA1,VPS13C,EMC3,CTDSPL2,TBC1D8B,ITPR2,ASPSCR1,GLE1,TOMM5,AP3M1,SLC25A17,PKIG,QKI,FLOT1,NOP10,SNX2,TIMM9,EXOC7,SLC9A3R1,NUP62,VPS37B,ATP6V1C1,RAB7A,RPS12,COPA,SEC62,AHCYL1,NUP93,RAB5C,CHMP4A,NCBP3,CHMP3,EXOC1,ECH1,N…
GO:BP	transport	GO:0006810	6.94817e-16	15.1581	5214	613	279	18123	PUM1,DPYSL2,ATOX1,MYO1F,ERGIC2,POFUT2,NIPSNAP2,HSPB1,SLC25A10,RAB6B,RAN,CDK5,OLA1,NOL3,ARPC3,ARHGAP1,PSMB3,MT-CO1,PDLIM7,PSMD13,CHP1,TMED4,ACTN4,TMED9,SURF4,RPL26,VPS53,UBXN6,DENND4C,VPS16,CYB5R1,COL7A1,SDC1,LAMP1,EEA1,NXF1,AHNAK,WNK1,SH3GLB1,MT-CO2,NUMA1,SRP9,FAF2,SLC3A2,KTN1,GAA,DNAJC13,PLS1,UBR5,PPFIA1,VPS13C,DYNC1LI2,ALB,CTDSPL2,TBC1D8B,ITPR2,ASPSCR1,PSMC5,GLE1,TOMM5,AP3M1,GRN,ARPC1A,VDAC2,SL…
GO:BP	organelle organization	GO:0006996	2.87918e-15	14.5407	4136	613	235	18123	HMGN5,DPYSL2,DPYSL3,RCOR1,TRIP13,MYO1F,RAD21,NIPSNAP2,TPM4,CNTNAP1,COPS2,MCM3,NTMT1,RAN,WBP2,CDK5,NOL3,ARPC3,CORO1B,COPS7B,PDLIM7,PSMD13,OGT,CHP1,TMED4,TMED9,SURF4,MAD2L1,NDUFA3,VPS16,G3BP1,COL7A1,SDC1,EEA1,SH3GLB1,OBSCN,NUMA1,ACOT8,FAF2,TSPYL1,GAA,DNAJC13,PLS1,UBR5,PPFIA1,VPS13C,BUD23,DYNC1LI2,EMC3,TFIP11,TOMM5,SCO2,GRN,ARPC1A,VDAC2,MCM4,SLC25A17,CDC23,NDUFA11,BRIX1,NOP10,PPP2CA,TIMM9,EXOC7,PUM2…
GO:BP	cellular component organization	GO:0016043	4.04453e-15	14.3931	6661	613	330	18123	HMGN5,DPYSL2,MRPL58,LAMB2,CASP3,DPYSL3,RCOR1,TRIP13,LUC7L,SEMA3C,MYO1F,RAD21,NIPSNAP2,TPM4,CNTNAP1,COPS2,MCM3,LAMTOR5,NTMT1,RAN,WBP2,CDK5,NOL3,ARPC3,PSMB3,CORO1B,COPS7B,PDLIM7,PSMD13,OGT,CHP1,TMED4,TMED9,SURF4,EIF3J,MAD2L1,NDUFA3,TRIO,VPS16,G3BP1,COL7A1,SDC1,EEA1,PTCD3,SH3GLB1,OBSCN,NUMA1,ACOT8,FAF2,TSPYL1,GAA,DNAJC13,PLS1,UBR5,PPFIA1,VPS13C,BUD23,DYNC1LI2,EMC3,ALB,MRPL46,PSMC5,GLE1,NFU1,TFIP11,T…
GO:BP	intracellular protein transport	GO:0006886	1.80769e-14	13.7429	995	613	90	18123	HSPB1,RAB6B,RAN,CDK5,CHP1,TMED4,TMED9,RPL26,VPS16,SH3GLB1,SRP9,FAF2,UBR5,VPS13C,CTDSPL2,TBC1D8B,ASPSCR1,TOMM5,AP3M1,SLC25A17,PKIG,SNX2,TIMM9,NUP62,VPS37B,RAB7A,RPS12,COPA,SEC62,AHCYL1,NUP93,RAB5C,CHMP4A,NUP35,SIL1,TBC1D15,NEDD4,UFM1,YWHAH,RPL38,NAPA,TMED7,SRP19,RPS8,PARK7,SNX27,TIMM10,PTPN1,SEC61A1,TOMM34,PPP3R1,PDCD10,SRP14,STX18,ERBIN,NACA,APPL1,RPL10,SNX1,BAX,GRIPAP1,CLTB,CD81,RPL29,GDI1,RPS5,…
GO:BP	vesicle-mediated transport	GO:0016192	3.51226e-14	13.4544	2193	613	149	18123	PUM1,DPYSL2,ERGIC2,RAB6B,CDK5,OLA1,ARPC3,ARHGAP1,PDLIM7,PSMD13,CHP1,TMED4,ACTN4,TMED9,SURF4,VPS53,UBXN6,VPS16,CYB5R1,COL7A1,SDC1,LAMP1,EEA1,FAF2,GAA,DNAJC13,VPS13C,DYNC1LI2,ALB,TBC1D8B,AP3M1,GRN,ARPC1A,OCIAD1,A2M,FLOT1,IGF2R,SNX2,EXOC7,APLP2,VPS37B,RAB7A,LOXL3,BRK1,COPA,DNM1,RAB5C,CHMP4A,ATP2A2,CHMP3,EXOC1,VAMP3,ANXA1,NEDD4,SIRPA,ITGB1,ARL3,VPS4B,GOLPH3,REPS1,NAPA,LLGL1,YKT6,PPIE,TMED7,MYH9,MAN2B…
GO:BP	nitrogen compound transport	GO:0071705	3.68962e-14	13.433	2216	613	150	18123	DPYSL2,HSPB1,RAB6B,RAN,CDK5,ARHGAP1,CHP1,TMED4,ACTN4,TMED9,RPL26,VPS53,DENND4C,VPS16,NXF1,SH3GLB1,SRP9,FAF2,SLC3A2,KTN1,DNAJC13,UBR5,VPS13C,CTDSPL2,TBC1D8B,ITPR2,ASPSCR1,GLE1,TOMM5,AP3M1,SLC25A17,PKIG,QKI,FLOT1,SNX2,TIMM9,EXOC7,SLC9A3R1,NUP62,VPS37B,ATP6V1C1,RAB7A,RPS12,COPA,SEC62,AHCYL1,NUP93,RAB5C,CHMP4A,NCBP3,CHMP3,EXOC1,NUP35,SIL1,VAMP3,ANXA1,TBC1D15,NEDD4,UFM1,RTRAF,YWHAH,ITGB1,ARL3,VPS4B,GO…
GO:BP	viral process	GO:0016032	4.99055e-14	13.3019	1011	613	90	18123	RCOR1,HSPB1,DAD1,POLR2I,LAMTOR5,RAN,PSMB3,COPS7B,OGT,RPL26,G3BP1,LAMP1,EEA1,NXF1,ACOT8,ANKRD17,UBR5,DYNC1LI2,AP3M1,IGF2R,PCNA,NUP62,VPS37B,RAB7A,RPS12,YTHDF3,NUP93,CHMP4A,CHMP3,EXOC1,APOBEC3C,NUP35,EIF3M,NEDD4,SLC20A2,RTRAF,CD46,ITGB1,VPS4B,RPL38,CDK9,PPIE,PTBP1,RPS8,ITGA2,RTN3,TSG101,SUMO1,SEH1L,LTF,CTSL,RPL10,CFI,BAX,CD81,EIF3F,SF3B2,RPL29,NDC1,VAPA,BSG,RPS5,RPL24,PSMB7,SSRP1,RPL4,TLN1,TFRC,RPL…
GO:BP	protein-containing complex subunit organization	GO:0043933	2.68567e-12	11.5709	2017	613	136	18123	MRPL58,LUC7L,MCM3,NOL3,ARPC3,PSMB3,CORO1B,COPS7B,PSMD13,CHP1,EIF3J,NDUFA3,VPS16,COL7A1,PTCD3,SH3GLB1,NUMA1,TSPYL1,ALB,MRPL46,PSMC5,GLE1,TFIP11,SCO2,MPP6,ARPC1A,MRPS14,VDAC2,MCM4,NDUFA11,BRIX1,SLC9A3R1,CDC42EP3,MRPL15,BRK1,RRM1,NUP93,DNM1,CHMP4A,ATP2A2,MRPL24,CHMP3,NUP35,VAMP3,NDUFV2,EIF3M,LSM4,WDR77,MT-ND3,TMOD2,NDUFB4,ARL3,VPS4B,RPL38,NES,NAPA,LLGL1,MRPS34,SMARCD3,SRP19,PARK7,COPS8,CLASP2,ZMPSTE…
GO:BP	localization	GO:0051179	3.76968e-12	11.4237	6938	613	330	18123	PUM1,DPYSL2,ATOX1,LAMB2,DPYSL3,SEMA3C,MYO1F,RAD21,ERGIC2,POFUT2,NIPSNAP2,CNTNAP1,HSPB1,SLC25A10,RAB6B,LAMTOR5,RAN,WBP2,CDK5,OLA1,NOL3,ARPC3,ARHGAP1,PSMB3,CORO1B,MT-CO1,PDLIM7,PSMD13,CHP1,TMED4,ACTN4,TMED9,SURF4,RPL26,MAD2L1,VPS53,UBXN6,DENND4C,VPS16,CYB5R1,COL7A1,SDC1,LAMP1,EEA1,NXF1,AHNAK,WNK1,SH3GLB1,MT-CO2,OBSCN,NUMA1,ACOT8,SRP9,FAF2,SLC3A2,KTN1,GAA,DNAJC13,PLS1,UBR5,PPFIA1,VPS13C,DYNC1LI2,EMC…
GO:BP	catabolic process	GO:0009056	1.1722e-11	10.931	2779	613	168	18123	PUM1,PAIP1,CASP3,NUDT10,HSPB1,LAMTOR5,QDPR,CDK5,IMPA1,PSMB3,GRSF1,PSMD13,OGT,CHP1,RPL26,MAD2L1,UBXN6,DCTPP1,VPS16,SDC1,BPGM,SH3GLB1,ACOT8,ALDH1B1,FAF2,DAGLB,EPHX1,GAA,VPS13C,DYNC1LI2,HIBCH,ALB,PSMC5,PNPLA6,TOMM5,PGM2L1,SLC25A17,CDC23,ADH5,PPP2CA,GSTM2,EXOC7,PUM2,NUP62,VPS37B,ATP6V1C1,RAB7A,ENO2,RPS12,YTHDF3,NUP93,CHMP4A,ATP2A2,CHMP3,EXOC1,ECH1,APOBEC3C,NUP35,LSM4,NEDD4,UFM1,YWHAH,ITGB1,VPS4B,SDSL…
GO:BP	localization within membrane	GO:0051668	4.24611e-11	10.372	775	613	71	18123	CDK5,ARHGAP1,CHP1,RPL26,VPS53,DENND4C,SH3GLB1,SRP9,PLS1,PPFIA1,EMC3,SLC25A17,FLOT1,TIMM9,SLC9A3R1,VPS37B,RAB7A,RPS12,SEC62,CHMP4A,EXOC1,SIL1,VAMP3,YWHAH,ITGB1,ARL3,GOLPH3,RPL38,LLGL1,SRP19,RPS8,CLASP2,SNX27,TIMM10,SEC61A1,PPP3R1,SRP14,CCDC47,NACA,APPL1,RPL10,TM9SF2,MMGT1,MMP14,BAX,GRIPAP1,CD81,RPL29,LRP1,NDC1,VAPA,BSG,GDI1,RPS5,RPL24,RPL4,SNX12,STX6,RPL15,RPS6,RPS15,AP2B1,MYO5A,ATP2B4,EXOC4,RABEP…
GO:BP	endomembrane system organization	GO:0010256	1.8105e-10	9.7422	572	613	58	18123	RAN,TMED4,TMED9,SURF4,EEA1,SH3GLB1,DNAJC13,EMC3,FLOT1,PPP2CA,NDRG1,SLC9A3R1,VPS37B,RAB7A,NUP93,DNM1,CHMP4A,ATP2A2,CHMP3,NUP35,VPS4B,GOLPH3,TMED7,MYH9,CLASP2,RTN3,ZMPSTE24,ARHGEF7,TSG101,ASAP1,SUMO1,SEC61A1,SEH1L,PDCD10,LNPK,LBR,STX18,CCDC47,GOLGA2,MMGT1,CC2D1B,NDC1,VAPA,ZW10,STX6,STAM2,TMED1,TOR1A,VPS18,NPLOC4,GOLGA5,PPP1R7,HTT,COL4A3BP,ALDH3A2,OPTN,VRK1,SQSTM1
GO:BP	organic substance catabolic process	GO:1901575	2.09842e-10	9.67811	2289	613	143	18123	PUM1,PAIP1,CASP3,NUDT10,HSPB1,QDPR,CDK5,IMPA1,PSMB3,GRSF1,PSMD13,OGT,CHP1,RPL26,MAD2L1,UBXN6,DCTPP1,SDC1,BPGM,SH3GLB1,ACOT8,ALDH1B1,FAF2,DAGLB,GAA,HIBCH,ALB,PSMC5,PNPLA6,PGM2L1,SLC25A17,CDC23,ADH5,PPP2CA,PUM2,NUP62,VPS37B,RAB7A,ENO2,RPS12,YTHDF3,NUP93,ECH1,APOBEC3C,NUP35,LSM4,NEDD4,YWHAH,VPS4B,SDSL,RPL38,ERLIN1,DBT,LYPLA2,ECI1,RPS8,MAN2B1,PARK7,ZMPSTE24,EEF1A1,TSG101,PCNP,ETF1,SUMO1,PTPN1,LDHA,TO…
GO:BP	cellular catabolic process	GO:0044248	2.17138e-10	9.66326	2381	613	147	18123	PUM1,PAIP1,CASP3,NUDT10,HSPB1,LAMTOR5,QDPR,CDK5,PSMB3,GRSF1,PSMD13,OGT,RPL26,MAD2L1,UBXN6,DCTPP1,VPS16,SH3GLB1,ACOT8,FAF2,DAGLB,EPHX1,GAA,VPS13C,DYNC1LI2,HIBCH,ALB,PSMC5,PNPLA6,TOMM5,PGM2L1,SLC25A17,CDC23,ADH5,PPP2CA,GSTM2,EXOC7,PUM2,VPS37B,ATP6V1C1,RAB7A,RPS12,YTHDF3,CHMP4A,ATP2A2,CHMP3,EXOC1,ECH1,APOBEC3C,LSM4,NEDD4,UFM1,VPS4B,SDSL,RPL38,ERLIN1,DBT,LYPLA2,ECI1,MARK2,RPS8,PARK7,ZMPSTE24,EEF1A1,T…
GO:BP	cellular component biogenesis	GO:0044085	2.29493e-10	9.63923	3377	613	189	18123	LAMB2,DPYSL3,NOP16,TRIP13,LUC7L,RAD21,CNTNAP1,MCM3,RAN,CDK5,NOL3,ARPC3,PSMB3,CORO1B,COPS7B,PSMD13,CHP1,EIF3J,RPL26,NDUFA3,G3BP1,COL7A1,SDC1,SH3GLB1,OBSCN,NUMA1,TSPYL1,PLS1,PPFIA1,BUD23,RCL1,PSMC5,NFU1,TFIP11,SCO2,MPP6,ARPC1A,VDAC2,MCM4,NDUFA11,BRIX1,FLOT1,NOP10,PPP2CA,EXOC7,PUM2,SLC9A3R1,CDC42EP3,NUP62,VPS37B,EBNA1BP2,RAB7A,BRK1,RRM1,YTHDF3,NUP93,DNM1,CHMP4A,ATP2A2,CHMP3,EXOC1,NUP35,RAD21L1,VAMP3…
GO:BP	organic substance transport	GO:0071702	4.43435e-10	9.35317	2657	613	158	18123	DPYSL2,HSPB1,SLC25A10,RAB6B,RAN,CDK5,ARHGAP1,CHP1,TMED4,ACTN4,TMED9,RPL26,VPS53,DENND4C,VPS16,CYB5R1,NXF1,SH3GLB1,SRP9,FAF2,SLC3A2,KTN1,DNAJC13,PLS1,UBR5,VPS13C,CTDSPL2,TBC1D8B,ITPR2,ASPSCR1,GLE1,TOMM5,AP3M1,SLC25A17,PKIG,QKI,FLOT1,SNX2,TIMM9,EXOC7,SLC9A3R1,NUP62,VPS37B,ATP6V1C1,RAB7A,RPS12,COPA,SEC62,AHCYL1,NUP93,RAB5C,CHMP4A,NCBP3,CHMP3,EXOC1,NUP35,SIL1,VAMP3,ANXA1,TBC1D15,NEDD4,UFM1,RTRAF,YWHA…
GO:BP	protein localization to membrane	GO:0072657	9.00622e-10	9.04546	698	613	64	18123	CDK5,CHP1,RPL26,DENND4C,SH3GLB1,SRP9,PLS1,PPFIA1,EMC3,SLC25A17,FLOT1,TIMM9,SLC9A3R1,VPS37B,RAB7A,RPS12,SEC62,CHMP4A,SIL1,VAMP3,YWHAH,ITGB1,ARL3,GOLPH3,RPL38,SRP19,RPS8,CLASP2,TIMM10,SEC61A1,PPP3R1,SRP14,CCDC47,NACA,APPL1,RPL10,TM9SF2,MMGT1,MMP14,BAX,GRIPAP1,CD81,RPL29,LRP1,NDC1,VAPA,BSG,GDI1,RPS5,RPL24,RPL4,RPL15,RPS6,RPS15,AP2B1,MYO5A,ATP2B4,EXOC4,RABEP1,HECTD1,ALDH3A2,OPTN,SQSTM1,YWHAB
GO:BP	protein localization to organelle	GO:0033365	2.41505e-09	8.61707	974	613	78	18123	RAD21,LAMTOR5,RAN,CDK5,CHP1,RPL26,LAMP1,SH3GLB1,OBSCN,NUMA1,SRP9,UBR5,VPS13C,EMC3,TOMM5,AP3M1,SLC25A17,PKIG,TIMM9,NUP62,VPS37B,RAB7A,RPS12,SEC62,NUP93,CHMP4A,NUP35,NEDD4,UFM1,YWHAH,ARL3,GOLPH3,RPL38,OSBPL8,SRP19,RPS8,PARK7,TSG101,TIMM10,SEC61A1,TOLLIP,TOMM34,PPP3R1,SRP14,CD2AP,CCDC47,APPL1,RPL10,MMGT1,GPAA1,GJA1,BAX,CD81,RPL29,VAPA,RPS5,RPL24,CTCF,RPL4,ZW10,TFRC,RPL15,MSN,RPS6,IPO9,NPEPPS,RPS15,T…
GO:BP	cellular component assembly	GO:0022607	1.24895e-08	7.90346	3104	613	172	18123	LAMB2,DPYSL3,TRIP13,LUC7L,RAD21,CNTNAP1,MCM3,RAN,CDK5,NOL3,ARPC3,PSMB3,CORO1B,COPS7B,PSMD13,CHP1,EIF3J,NDUFA3,G3BP1,COL7A1,SDC1,SH3GLB1,OBSCN,NUMA1,TSPYL1,PLS1,PPFIA1,PSMC5,NFU1,TFIP11,SCO2,MPP6,ARPC1A,VDAC2,MCM4,NDUFA11,BRIX1,FLOT1,PPP2CA,EXOC7,PUM2,SLC9A3R1,CDC42EP3,NUP62,VPS37B,RAB7A,BRK1,RRM1,YTHDF3,NUP93,DNM1,CHMP4A,ATP2A2,CHMP3,EXOC1,NUP35,RAD21L1,VAMP3,NDUFV2,EIF3M,TROVE2,LSM4,WDR77,MT-ND3…
GO:BP	macromolecule catabolic process	GO:0009057	1.38666e-08	7.85803	1479	613	101	18123	PUM1,PAIP1,CASP3,HSPB1,CDK5,PSMB3,GRSF1,PSMD13,OGT,CHP1,RPL26,MAD2L1,UBXN6,SDC1,SH3GLB1,FAF2,GAA,PSMC5,PGM2L1,CDC23,PPP2CA,PUM2,VPS37B,RAB7A,RPS12,YTHDF3,LSM4,NEDD4,VPS4B,RPL38,ERLIN1,LYPLA2,RPS8,PARK7,ZMPSTE24,EEF1A1,TSG101,PCNP,ETF1,SUMO1,PTPN1,TOLLIP,NCBP2,CD2AP,SKIV2L,CTSL,CCDC47,SLIRP,RPL10,FTO,ATG4B,GJA1,CDC27,PRPF19,SNX1,BAX,UBE2V2,CD81,PPT1,RPL29,LRP1,RPS5,RPL24,PSMB7,RPL4,SNX12,DHX36,RPL…
GO:BP	cellular protein-containing complex assembly	GO:0034622	3.86745e-08	7.41257	1150	613	84	18123	LUC7L,MCM3,NOL3,ARPC3,PSMB3,CORO1B,COPS7B,PSMD13,EIF3J,NDUFA3,NUMA1,TSPYL1,PSMC5,SCO2,ARPC1A,VDAC2,MCM4,NDUFA11,BRIX1,CDC42EP3,BRK1,NUP93,DNM1,CHMP4A,CHMP3,VAMP3,NDUFV2,EIF3M,LSM4,WDR77,MT-ND3,TMOD2,NDUFB4,ARL3,RPL38,NAPA,SRP19,COPS8,CLASP2,ARHGEF7,SCAF11,GEMIN6,NDUFS6,DNAAF5,XAB2,ATP5F1D,RPL10,PFN1,COTL1,GOLGA2,VASP,PRPF19,CLTB,EIF3F,TMSB4X,NDC1,SVIL,ADD3,RPS5,RPL24,PSMB7,CYFIP1,SNU13,PSMD11,IQG…
GO:BP	protein-containing complex assembly	GO:0065003	4.1435e-08	7.38263	1724	613	111	18123	LUC7L,MCM3,NOL3,ARPC3,PSMB3,CORO1B,COPS7B,PSMD13,CHP1,EIF3J,NDUFA3,COL7A1,SH3GLB1,NUMA1,TSPYL1,PSMC5,TFIP11,SCO2,MPP6,ARPC1A,VDAC2,MCM4,NDUFA11,BRIX1,SLC9A3R1,CDC42EP3,BRK1,RRM1,NUP93,DNM1,CHMP4A,CHMP3,VAMP3,NDUFV2,EIF3M,LSM4,WDR77,MT-ND3,TMOD2,NDUFB4,ARL3,RPL38,NAPA,LLGL1,SRP19,PARK7,COPS8,CLASP2,PRMT1,ARHGEF7,SCAF11,MCU,ASAP1,SUMO1,GEMIN6,NDUFS6,DNAAF5,XAB2,CD2AP,RHOC,ATP5F1D,RPL10,PFN1,COTL1,G…
GO:BP	establishment of protein localization to membrane	GO:0090150	5.77108e-08	7.23874	385	613	42	18123	CDK5,CHP1,RPL26,SRP9,EMC3,SLC25A17,TIMM9,VPS37B,RAB7A,RPS12,SEC62,CHMP4A,SIL1,VAMP3,YWHAH,GOLPH3,RPL38,SRP19,RPS8,TIMM10,SEC61A1,PPP3R1,SRP14,CCDC47,NACA,RPL10,MMGT1,BAX,GRIPAP1,RPL29,VAPA,GDI1,RPS5,RPL24,RPL4,RPL15,RPS6,RPS15,EXOC4,ALDH3A2,OPTN,YWHAB
GO:BP	establishment of protein localization to organelle	GO:0072594	2.90912e-07	6.53624	523	613	49	18123	RAN,CHP1,RPL26,LAMP1,SH3GLB1,SRP9,UBR5,VPS13C,TOMM5,AP3M1,SLC25A17,PKIG,TIMM9,NUP62,VPS37B,RAB7A,RPS12,SEC62,NUP93,CHMP4A,NUP35,NEDD4,UFM1,YWHAH,RPL38,SRP19,RPS8,TSG101,TIMM10,SEC61A1,TOMM34,PPP3R1,SRP14,APPL1,RPL10,BAX,RPL29,RPS5,RPL24,RPL4,RPL15,RPS6,IPO9,NPEPPS,RPS15,TIMM50,PTTG1IP,ALDH3A2,YWHAB
GO:BP	membrane organization	GO:0061024	3.35644e-07	6.47412	1016	613	75	18123	RAN,NOL3,ARPC3,CHP1,TMED9,COL7A1,EEA1,SH3GLB1,EMC3,ARPC1A,VDAC2,FLOT1,IGF2R,PPP2CA,TIMM9,NDRG1,SLC9A3R1,RAB7A,NUP93,DNM1,CHMP4A,ATP2A2,CHMP3,NUP35,VAMP3,ANXA1,YWHAH,VPS4B,GOLPH3,REPS1,OSBPL8,NAPA,YKT6,MYH9,ITGA2,ZMPSTE24,EPS15L1,TIMM10,ASAP1,SUMO1,SEH1L,ATP5F1C,PPP3R1,CTSL,LBR,STX18,CCDC47,ATP5F1D,CNP,GOLGA2,MMGT1,BAX,CLTB,PPT1,CC2D1B,NDC1,VAPA,APOA1,STX6,STAM2,TFRC,THBS1,AFG3L2,TOR1A,AP2B1,TIMM5…
GO:BP	exocytosis	GO:0006887	5.22831e-07	6.28164	906	613	69	18123	CDK5,OLA1,PSMD13,ACTN4,SURF4,CYB5R1,SDC1,LAMP1,FAF2,GAA,DNAJC13,ALB,GRN,A2M,IGF2R,EXOC7,APLP2,RAB7A,RAB5C,ATP2A2,EXOC1,VAMP3,ANXA1,SIRPA,VPS4B,NAPA,LLGL1,YKT6,PPIE,MYH9,MAN2B1,EEF2,CLASP2,EEF1A1,TSG101,TOLLIP,LTF,SRP14,TUBA4A,COTL1,CKAP4,GGH,TMSB4X,ALDOC,VAPA,PSMB7,MVP,NIT2,TLN1,APOA1,CYFIP1,PTGES2,PSMD11,IQGAP2,APRT,THBS1,GNS,VPS18,DGAT1,CTSA,IMPDH2,PYGL,PSMD2,GM2A,VCP,ACTR10,LAMTOR2,EXOC4,TXNDC5
GO:BP	Golgi vesicle transport	GO:0048193	6.20337e-07	6.20737	415	613	42	18123	PUM1,ERGIC2,RAB6B,TMED4,TMED9,SURF4,COL7A1,LAMP1,VPS13C,DYNC1LI2,SNX2,COPA,EXOC1,VAMP3,ARL3,GOLPH3,NAPA,LLGL1,YKT6,TMED7,HYOU1,STX18,GOLGA2,SNX1,COPE,VAPA,ZW10,SNX12,STX6,TMED1,COPG2,MYO5A,DCTN2,GOLGA5,VCP,ACTR10,HTT,EXOC4,RABEP1,CLTA,OPTN,TXNDC5
GO:BP	mRNA metabolic process	GO:0016071	9.93158e-07	6.00298	880	613	67	18123	PUM1,CWC15,PAIP1,LUC7L,HSPB1,POLR2I,NOL3,PSMB3,GRSF1,PSMD13,RPL26,PSMC5,TFIP11,QKI,PPP2CA,PUM2,RPS12,YTHDF3,AHCYL1,PRPF38A,NCBP3,LSM4,WDR77,RPL38,CDK9,PPIE,PTBP1,RPS8,C9ORF78,SCAF11,SRRT,ETF1,GEMIN6,NCBP2,XAB2,SKIV2L,SNRPA,VIRMA,RPL10,FTO,BCAS2,PRPF19,SF3B2,CTNNBL1,RPL29,RPS5,RPL24,PSMB7,RPL4,DHX36,RPL15,SNU13,PSMD11,RPS6,PUF60,RPS15,CNOT1,PARN,POLR2H,SF3A1,ZC3H13,PSMD2,HNRNPC,LARP7,DBR1,SF3B5,YW…
GO:BP	protein targeting	GO:0006605	2.39037e-06	5.62153	400	613	40	18123	CDK5,CHP1,RPL26,SH3GLB1,SRP9,VPS13C,TOMM5,AP3M1,SLC25A17,TIMM9,VPS37B,RAB7A,RPS12,SEC62,CHMP4A,SIL1,NEDD4,RPL38,SRP19,RPS8,TIMM10,SEC61A1,TOMM34,SRP14,ERBIN,NACA,RPL10,RPL29,GDI1,RPS5,RPL24,RPL4,RPL15,RPS6,NPEPPS,RPS15,TIMM50,EXOC4,ALDH3A2,YWHAB
GO:BP	cellular metabolic process	GO:0044237	3.27859e-06	5.48431	10941	613	440	18123	PUM1,CWC15,PAIP1,HMGN5,DPYSL2,MRPL58,PCMT1,LAMB2,CASP3,MINPP1,RCOR1,TRIP13,LUC7L,KLF8,NUDT10,RAD21,POFUT2,NIPSNAP2,PZP,COPS2,HSPB1,SLC25A10,DAD1,POLR2I,MCM3,LAMTOR5,NTMT1,QDPR,RAN,WBP2,CDK5,NOL3,IMPA1,PSMB3,GRSF1,MT-CO1,COPS7B,PSMD13,OGT,CHP1,ACTN4,SUMF1,EIF3J,RPL26,MAD2L1,UBXN6,DCTPP1,NDUFA3,TRIO,VPS16,CDK2AP1,G3BP1,COL7A1,SDC1,BPGM,METAP1,PTCD3,AHNAK,WNK1,RNF214,SH3GLB1,PDHX,MT-CO2,OBSCN,ACOT8,…
GO:BP	cellular macromolecule catabolic process	GO:0044265	4.39681e-06	5.35686	1244	613	83	18123	PUM1,PAIP1,CASP3,HSPB1,PSMB3,GRSF1,PSMD13,OGT,RPL26,MAD2L1,UBXN6,FAF2,PSMC5,CDC23,PPP2CA,PUM2,VPS37B,RAB7A,RPS12,YTHDF3,LSM4,NEDD4,VPS4B,RPL38,ERLIN1,RPS8,PARK7,ZMPSTE24,TSG101,PCNP,ETF1,SUMO1,TOLLIP,NCBP2,CD2AP,SKIV2L,CTSL,CCDC47,SLIRP,RPL10,FTO,CDC27,PRPF19,BAX,UBE2V2,CD81,PPT1,RPL29,LRP1,RPS5,RPL24,PSMB7,RPL4,DHX36,RPL15,MSN,UBE4A,PSMD11,RPS6,UBQLN4,RPS15,ADRM1,TOR1A,CNOT1,AP2B1,PARN,ERLIN2,UB…
GO:BP	organonitrogen compound metabolic process	GO:1901564	6.42706e-06	5.19199	6904	613	304	18123	PUM1,PAIP1,MRPL58,PCMT1,LAMB2,CASP3,MINPP1,RCOR1,NUDT10,POFUT2,PZP,COPS2,HSPB1,DAD1,LAMTOR5,NTMT1,QDPR,RAN,WBP2,CDK5,NOL3,PSMB3,COPS7B,PSMD13,OGT,CHP1,SUMF1,EIF3J,RPL26,MAD2L1,UBXN6,DCTPP1,TRIO,CDK2AP1,COL7A1,SDC1,BPGM,METAP1,PTCD3,WNK1,RNF214,PDHX,MT-CO2,OBSCN,ACOT8,SRP9,FAF2,KTN1,UBR5,NOSIP,PCYT1A,HIBCH,EIF2B4,ALB,MLLT1,MRPL46,CTDSPL2,ASPSCR1,PSMC5,GLE1,PNPLA6,NFU1,FLT1,GRN,MRPS14,PMVK,PTP4A1,C…
GO:BP	cellular component disassembly	GO:0022411	8.1318e-06	5.08981	577	613	49	18123	MRPL58,CASP3,CDK5,VPS16,PTCD3,VPS13C,MRPL46,GLE1,TFIP11,MRPS14,A2M,FLOT1,MRPL15,ATP2A2,MRPL24,CHMP3,UFM1,TMOD2,VPS4B,NES,NAPA,MRPS34,MARK2,SMARCD3,PARK7,CLASP2,ZMPSTE24,TSG101,SH3GL1,ETF1,CAPNS1,CTSL,MRPS5,GOLGA2,MMP14,BAX,LRP1,SVIL,ADD3,BSG,MRPS6,UBQLN4,TIGAR,DENR,VCP,HTT,OPTN,VRK1,SQSTM1
GO:BP	RNA processing	GO:0006396	8.90706e-06	5.05027	1010	613	71	18123	PUM1,CWC15,LUC7L,POLR2I,NOL3,GRSF1,RPL26,AHNAK,BUD23,RCL1,TFIP11,BRIX1,QKI,INTS4,NOP10,PPP2CA,PUM2,EBNA1BP2,AHCYL1,PRPF38A,NCBP3,LSM4,WDR77,RTRAF,RPL38,CDK9,PPIE,PTBP1,RPS8,C9ORF78,ZMPSTE24,SCAF11,SRRT,GEMIN6,NCBP2,RRP1,XAB2,C9ORF64,SNRPA,TEX10,VIRMA,RPL10,ZNF638,BCAS2,PRPF19,FBL,FAM98B,SF3B2,CTNNBL1,RPL29,RPL24,RTCA,RPL4,DHX36,RPL15,SNU13,RPS6,PUF60,RPS15,TSN,PARN,POLR2H,SF3A1,UTP3,ZC3H13,EMG1,H…
GO:BP	organonitrogen compound biosynthetic process	GO:1901566	9.24794e-06	5.03395	1889	613	111	18123	PUM1,PAIP1,MRPL58,POFUT2,HSPB1,DAD1,QDPR,OGT,CHP1,EIF3J,RPL26,SDC1,METAP1,PTCD3,PDHX,MT-CO2,ACOT8,SRP9,PCYT1A,EIF2B4,ALB,MRPL46,GLE1,MRPS14,QKI,WARS2,GSTM2,PUM2,MRPL15,RPS12,YTHDF3,MRPL24,GFPT2,EEF1G,EIF3M,LSM4,PRPS1,AMPD2,SDSL,GOLPH3,RPL38,PDP1,PNPO,MRPS34,RPS8,CERS6,EEF2,PARK7,ITGA2,FLAD1,PRMT1,EEF1A1,ETF1,NCBP2,B3GLCT,ATP5F1C,SKIV2L,NACA,ATP5F1D,RPL10,MRPS5,GOLGA2,FTO,GPAA1,MTHFD1,EIF3F,TMSB4X…
GO:BP	viral life cycle	GO:0019058	9.80517e-06	5.00854	386	613	38	18123	LAMTOR5,RAN,LAMP1,EEA1,DYNC1LI2,NUP62,VPS37B,RAB7A,NUP93,CHMP4A,CHMP3,APOBEC3C,NUP35,NEDD4,SLC20A2,CD46,ITGB1,VPS4B,PPIE,ITGA2,TSG101,SEH1L,LTF,CTSL,CD81,NDC1,VAPA,BSG,TFRC,AXL,LGALS1,VPS18,IDE,VCP,DDB1,NMT2,RBBP4,PHB
GO:BP	generation of precursor metabolites and energy	GO:0006091	1.06015e-05	4.97463	545	613	47	18123	NIPSNAP2,QDPR,MT-CO1,OGT,NDUFA3,BPGM,MT-CO2,ALDH1B1,GAA,SCO2,PGM2L1,ADH5,NDUFA11,NUP62,ENO2,NUP93,GFPT2,NUP35,NDUFV2,MT-ND3,NDUFB4,ME2,FH,PARK7,LDHA,FAHD1,NDUFS6,PPP1R2B,SEH1L,ATP5F1C,ATP5F1D,G6PD,ALDOC,NDC1,TALDO1,COX17,STOML2,ACO1,TIGAR,IDE,PYGL,NDUFA2,NDUFA10,VCP,UQCRC2,ACADM,COX7C
GO:BP	regulation of catabolic process	GO:0009894	1.26263e-05	4.89872	1081	613	74	18123	PUM1,PAIP1,CASP3,HSPB1,LAMTOR5,CDK5,PSMB3,GRSF1,PSMD13,OGT,MAD2L1,SH3GLB1,DAGLB,VPS13C,PSMC5,EXOC7,PUM2,NUP62,ATP6V1C1,RAB7A,YTHDF3,NUP93,CHMP4A,EXOC1,NUP35,LSM4,NEDD4,ITGB1,PARK7,ZMPSTE24,EEF1A1,SUMO1,PTPN1,CAPNS1,SEH1L,SKIV2L,SLIRP,GOLGA2,FTO,ATG4B,GJA1,SNX1,BAX,UBE2V2,CD81,LRP1,NDC1,PSMB7,APOA1,SNX12,DHX36,MSN,PSMD11,EEF1A2,UBQLN4,CNOT1,PARN,TIGAR,IDE,CTSA,PSMD2,HNRNPC,PBK,VCP,HTT,LAMTOR2,DDB1…
GO:BP	protein targeting to membrane	GO:0006612	1.68121e-05	4.77438	219	613	27	18123	CDK5,CHP1,RPL26,SRP9,SLC25A17,VPS37B,RPS12,SEC62,CHMP4A,SIL1,RPL38,SRP19,RPS8,SEC61A1,SRP14,NACA,RPL10,RPL29,GDI1,RPS5,RPL24,RPL4,RPL15,RPS6,RPS15,EXOC4,ALDH3A2
GO:BP	secretion by cell	GO:0032940	2.01938e-05	4.69478	1351	613	86	18123	DPYSL2,CDK5,OLA1,PSMD13,ACTN4,SURF4,CYB5R1,SDC1,LAMP1,FAF2,GAA,DNAJC13,ALB,ITPR2,GRN,A2M,IGF2R,EXOC7,APLP2,RAB7A,RAB5C,ATP2A2,EXOC1,VAMP3,ANXA1,SIRPA,VPS4B,GOLPH3,NAPA,LLGL1,YKT6,PPIE,MYH9,MAN2B1,EEF2,PARK7,CLASP2,ARHGEF7,EEF1A1,TSG101,MCU,TOLLIP,LTF,SRP14,CD2AP,TUBA4A,COTL1,GJA1,CKAP4,GGH,TMSB4X,PPT1,ALDOC,LRP1,VAPA,BSG,PSMB7,MVP,NIT2,TLN1,APOA1,CYFIP1,PTGES2,AXL,PSMD11,IQGAP2,APRT,THBS1,CAVIN1,…
GO:BP	cotranslational protein targeting to membrane	GO:0006613	2.10308e-05	4.67714	102	613	18	18123	RPL26,SRP9,RPS12,SEC62,SIL1,RPL38,SRP19,RPS8,SEC61A1,SRP14,RPL10,RPL29,RPS5,RPL24,RPL4,RPL15,RPS6,RPS15
GO:BP	viral gene expression	GO:0019080	2.29255e-05	4.63968	237	613	28	18123	DAD1,POLR2I,RPL26,NUP62,RPS12,NUP93,NUP35,RPL38,CDK9,PTBP1,RPS8,SUMO1,SEH1L,RPL10,EIF3F,RPL29,NDC1,RPS5,RPL24,RPL4,RPL15,RPS6,RPN2,RPS15,POLR2H,DENR,LARP7,EIF3B
GO:BP	regulated exocytosis	GO:0045055	2.43492e-05	4.61352	790	613	59	18123	CDK5,OLA1,PSMD13,ACTN4,SURF4,CYB5R1,LAMP1,FAF2,GAA,DNAJC13,ALB,GRN,A2M,IGF2R,APLP2,RAB7A,RAB5C,ATP2A2,VAMP3,SIRPA,NAPA,PPIE,MYH9,MAN2B1,EEF2,EEF1A1,TOLLIP,LTF,SRP14,TUBA4A,COTL1,CKAP4,GGH,TMSB4X,ALDOC,VAPA,PSMB7,MVP,NIT2,TLN1,APOA1,CYFIP1,PTGES2,PSMD11,IQGAP2,APRT,THBS1,GNS,VPS18,DGAT1,CTSA,IMPDH2,PYGL,PSMD2,GM2A,VCP,ACTR10,LAMTOR2,TXNDC5
GO:BP	secretion	GO:0046903	2.67177e-05	4.5732	1492	613	92	18123	DPYSL2,POFUT2,CDK5,OLA1,PSMD13,ACTN4,SURF4,CYB5R1,SDC1,LAMP1,WNK1,MT-CO2,FAF2,GAA,DNAJC13,ALB,ITPR2,GRN,A2M,IGF2R,EXOC7,SLC9A3R1,APLP2,RAB7A,COPA,RAB5C,ATP2A2,EXOC1,VAMP3,ANXA1,SIRPA,VPS4B,GOLPH3,NAPA,LLGL1,YKT6,PPIE,MYH9,MAN2B1,EEF2,PARK7,CLASP2,ARHGEF7,EEF1A1,TSG101,MCU,TOLLIP,LTF,SRP14,CD2AP,TUBA4A,COTL1,GJA1,CKAP4,GGH,TMSB4X,PPT1,ALDOC,LRP1,VAPA,BSG,PSMB7,MVP,NIT2,TLN1,APOA1,CYFIP1,PTGES2,AXL…
GO:BP	peptide metabolic process	GO:0006518	2.96115e-05	4.52854	998	613	69	18123	PUM1,PAIP1,MRPL58,CASP3,HSPB1,EIF3J,RPL26,METAP1,PTCD3,SRP9,EIF2B4,MRPL46,GLE1,MRPS14,THOP1,QKI,WARS2,GSTM2,PUM2,MRPL15,RPS12,YTHDF3,MRPL24,EEF1G,EIF3M,ETHE1,LSM4,RPL38,MRPS34,RPS8,EEF2,PARK7,ITGA2,RTN3,EEF1A1,ETF1,NCBP2,SKIV2L,CTSL,NACA,RPL10,MRPS5,FTO,G6PD,EIF3F,RPL29,RPS5,RPL24,MRPS6,RPL4,CYFIP1,DHX36,PTGES2,RPL15,RPS6,EEF1A2,THBS1,NPEPPS,RPS15,PUM3,CNOT1,PARN,ACO1,IDE,OTUD6B,DENR,EIF4A2,ERAP2…
GO:BP	cellular amide metabolic process	GO:0043603	4.0959e-05	4.38765	1284	613	82	18123	PUM1,PAIP1,MRPL58,CASP3,HSPB1,EIF3J,RPL26,METAP1,PTCD3,PDHX,ACOT8,SRP9,EIF2B4,MRPL46,GLE1,MRPS14,PMVK,THOP1,QKI,PPP2CA,WARS2,GSTM2,PUM2,MRPL15,RPS12,YTHDF3,MRPL24,EEF1G,EIF3M,ETHE1,LSM4,RPL38,PDP1,MRPS34,RPS8,CERS6,EEF2,PARK7,ITGA2,RTN3,EEF1A1,ETF1,NCBP2,SKIV2L,CTSL,NACA,RPL10,MRPS5,FTO,MTHFD1,G6PD,EIF3F,PPT1,RPL29,RPS5,RPL24,MRPS6,RPL4,CYFIP1,DHX36,PTGES2,RPL15,RPS6,EEF1A2,THBS1,NPEPPS,RPS15,PUM…
GO:BP	protein localization to endoplasmic reticulum	GO:0070972	4.22748e-05	4.37392	144	613	21	18123	RPL26,SRP9,RPS12,SEC62,CHMP4A,RPL38,SRP19,RPS8,SEC61A1,SRP14,RPL10,GPAA1,GJA1,RPL29,VAPA,RPS5,RPL24,RPL4,RPL15,RPS6,RPS15
GO:BP	neutrophil degranulation	GO:0043312	5.74238e-05	4.24091	483	613	42	18123	PSMD13,SURF4,LAMP1,FAF2,GAA,DNAJC13,GRN,IGF2R,RAB7A,RAB5C,SIRPA,PPIE,MAN2B1,EEF2,EEF1A1,TOLLIP,LTF,SRP14,COTL1,CKAP4,GGH,ALDOC,VAPA,PSMB7,MVP,NIT2,CYFIP1,PTGES2,PSMD11,IQGAP2,APRT,GNS,DGAT1,CTSA,IMPDH2,PYGL,PSMD2,GM2A,VCP,ACTR10,LAMTOR2,TXNDC5
GO:BP	export from cell	GO:0140352	7.65915e-05	4.11582	1413	613	87	18123	DPYSL2,CDK5,OLA1,PSMD13,ACTN4,SURF4,CYB5R1,SDC1,LAMP1,FAF2,GAA,DNAJC13,ALB,ITPR2,GRN,A2M,IGF2R,EXOC7,APLP2,RAB7A,RAB5C,ATP2A2,EXOC1,VAMP3,ANXA1,SIRPA,VPS4B,ATP2B3,GOLPH3,NAPA,LLGL1,YKT6,PPIE,MYH9,MAN2B1,EEF2,PARK7,CLASP2,ARHGEF7,EEF1A1,TSG101,MCU,TOLLIP,LTF,SRP14,CD2AP,TUBA4A,COTL1,GJA1,CKAP4,GGH,TMSB4X,PPT1,ALDOC,LRP1,VAPA,BSG,PSMB7,MVP,NIT2,TLN1,APOA1,CYFIP1,PTGES2,AXL,PSMD11,IQGAP2,APRT,THBS1,…
GO:BP	neutrophil activation involved in immune response	GO:0002283	7.69921e-05	4.11355	488	613	42	18123	PSMD13,SURF4,LAMP1,FAF2,GAA,DNAJC13,GRN,IGF2R,RAB7A,RAB5C,SIRPA,PPIE,MAN2B1,EEF2,EEF1A1,TOLLIP,LTF,SRP14,COTL1,CKAP4,GGH,ALDOC,VAPA,PSMB7,MVP,NIT2,CYFIP1,PTGES2,PSMD11,IQGAP2,APRT,GNS,DGAT1,CTSA,IMPDH2,PYGL,PSMD2,GM2A,VCP,ACTR10,LAMTOR2,TXNDC5
GO:BP	cytoplasmic translation	GO:0002181	7.80233e-05	4.10778	149	613	21	18123	EIF3J,RPL26,RPS12,EIF3M,RPL38,RPS8,EEF2,ETF1,RPL10,EIF3F,RPL29,RPS5,RPL24,RPL4,DHX36,RPL15,RPS6,RPS15,DENR,EIF4A2,EIF3B
GO:BP	protein targeting to ER	GO:0045047	8.32224e-05	4.07976	111	613	18	18123	RPL26,SRP9,RPS12,SEC62,CHMP4A,RPL38,SRP19,RPS8,SEC61A1,SRP14,RPL10,RPL29,RPS5,RPL24,RPL4,RPL15,RPS6,RPS15
GO:BP	mitochondrion organization	GO:0007005	9.06936e-05	4.04242	565	613	46	18123	NIPSNAP2,CDK5,NOL3,NDUFA3,SH3GLB1,VPS13C,TOMM5,SCO2,VDAC2,NDUFA11,TIMM9,DNM1,NDUFV2,MT-ND3,NDUFB4,YWHAH,GOLPH3,MARK2,PARK7,MCU,TIMM10,NDUFS6,TOMM34,ATP5F1C,PPP3R1,SLIRP,ATP5F1D,CNP,BAX,ARMC1,TFRC,MPV17,AFG3L2,NPEPPS,COX17,STOML2,TIGAR,TIMM50,NDUFA2,NDUFA10,HTT,COL4A3BP,OPTN,SQSTM1,PHB,YWHAB
GO:BP	macroautophagy	GO:0016236	0.000119631	3.92216	337	613	33	18123	CASP3,LAMTOR5,CDK5,UBXN6,VPS16,SH3GLB1,VPS13C,DYNC1LI2,TOMM5,EXOC7,VPS37B,ATP6V1C1,RAB7A,CHMP4A,ATP2A2,CHMP3,EXOC1,NEDD4,UFM1,VPS4B,PARK7,TSG101,CAPNS1,ATG4B,STAM2,UBQLN4,TIGAR,VCP,HTT,LAMTOR2,EXOC4,OPTN,SQSTM1
GO:BP	establishment of organelle localization	GO:0051656	0.000132833	3.87669	443	613	39	18123	DPYSL2,MYO1F,RAN,CDK5,CHP1,ACTN4,TMED9,MAD2L1,COL7A1,LAMP1,NUMA1,AP3M1,CDC23,SLC9A3R1,NUP62,DNM1,CHMP4A,RAD21L1,ITGB1,VPS4B,NAPA,LLGL1,YKT6,MYH9,CLASP2,SEH1L,PDCD10,MYO1A,GOLGA2,GJA1,ZW10,RPS15,TOR1A,COPG2,MYO5A,DCTN2,ACTR10,HTT,EXOC4
GO:BP	establishment of protein localization to endoplasmic reticulum	GO:0072599	0.000146411	3.83443	115	613	18	18123	RPL26,SRP9,RPS12,SEC62,CHMP4A,RPL38,SRP19,RPS8,SEC61A1,SRP14,RPL10,RPL29,RPS5,RPL24,RPL4,RPL15,RPS6,RPS15
GO:BP	neutrophil mediated immunity	GO:0002446	0.000152625	3.81637	500	613	42	18123	PSMD13,SURF4,LAMP1,FAF2,GAA,DNAJC13,GRN,IGF2R,RAB7A,RAB5C,SIRPA,PPIE,MAN2B1,EEF2,EEF1A1,TOLLIP,LTF,SRP14,COTL1,CKAP4,GGH,ALDOC,VAPA,PSMB7,MVP,NIT2,CYFIP1,PTGES2,PSMD11,IQGAP2,APRT,GNS,DGAT1,CTSA,IMPDH2,PYGL,PSMD2,GM2A,VCP,ACTR10,LAMTOR2,TXNDC5
GO:BP	endosomal transport	GO:0016197	0.000168265	3.77401	244	613	27	18123	RAB6B,ARHGAP1,VPS53,UBXN6,VPS16,EEA1,SNX2,VPS37B,RAB7A,CHMP4A,CHMP3,VAMP3,VPS4B,REPS1,YKT6,TSG101,EPS15L1,SNX27,TMEM87A,SNX1,GRIPAP1,SNX12,STX6,STAM2,VCP,SQSTM1,ARFIP1
GO:BP	neutrophil activation	GO:0042119	0.000170618	3.76797	502	613	42	18123	PSMD13,SURF4,LAMP1,FAF2,GAA,DNAJC13,GRN,IGF2R,RAB7A,RAB5C,SIRPA,PPIE,MAN2B1,EEF2,EEF1A1,TOLLIP,LTF,SRP14,COTL1,CKAP4,GGH,ALDOC,VAPA,PSMB7,MVP,NIT2,CYFIP1,PTGES2,PSMD11,IQGAP2,APRT,GNS,DGAT1,CTSA,IMPDH2,PYGL,PSMD2,GM2A,VCP,ACTR10,LAMTOR2,TXNDC5
GO:BP	mitotic nuclear membrane organization	GO:0101024	0.000239064	3.62149	51	613	12	18123	RAN,PPP2CA,NUP93,CHMP4A,CHMP3,NUP35,SUMO1,SEH1L,LBR,CC2D1B,NDC1,VRK1
GO:BP	mitotic nuclear membrane reassembly	GO:0007084	0.000239064	3.62149	51	613	12	18123	RAN,PPP2CA,NUP93,CHMP4A,CHMP3,NUP35,SUMO1,SEH1L,LBR,CC2D1B,NDC1,VRK1
GO:BP	granulocyte activation	GO:0036230	0.000250581	3.60105	509	613	42	18123	PSMD13,SURF4,LAMP1,FAF2,GAA,DNAJC13,GRN,IGF2R,RAB7A,RAB5C,SIRPA,PPIE,MAN2B1,EEF2,EEF1A1,TOLLIP,LTF,SRP14,COTL1,CKAP4,GGH,ALDOC,VAPA,PSMB7,MVP,NIT2,CYFIP1,PTGES2,PSMD11,IQGAP2,APRT,GNS,DGAT1,CTSA,IMPDH2,PYGL,PSMD2,GM2A,VCP,ACTR10,LAMTOR2,TXNDC5
GO:BP	regulation of organelle organization	GO:0033043	0.000252864	3.59711	1228	613	77	18123	TRIP13,RAD21,WBP2,CDK5,NOL3,ARPC3,CORO1B,OGT,TMED9,SURF4,MAD2L1,G3BP1,SDC1,SH3GLB1,NUMA1,PPFIA1,VPS13C,GRN,ARPC1A,CDC23,CDC42EP3,NUP62,RAB7A,ENO2,BRK1,CHMP4A,ANXA1,TMOD2,YWHAH,ARL3,VPS4B,GOLPH3,NES,CDK9,MARK2,PARK7,CLASP2,ARHGEF7,TSG101,MCU,ASAP1,PPP3R1,PDCD10,CD2AP,LNPK,RHOC,STX18,PHIP,PFN1,COTL1,VASP,CDC27,BAX,CLIC4,TMSB4X,LRP1,SVIL,ADD3,CTCF,ZW10,APOA1,CYFIP1,DHX36,TFRC,MSN,IQGAP2,UBQLN4,CNOT1…
GO:BP	translational initiation	GO:0006413	0.000259893	3.58521	203	613	24	18123	PAIP1,HSPB1,EIF3J,RPL26,EIF2B4,GLE1,RPS12,YTHDF3,EIF3M,RPL38,RPS8,NCBP2,RPL10,EIF3F,RPL29,RPS5,RPL24,RPL4,RPL15,RPS6,RPS15,DENR,EIF4A2,EIF3B
GO:BP	ribonucleoprotein complex subunit organization	GO:0071826	0.000259893	3.58521	203	613	24	18123	LUC7L,NOL3,EIF3J,TFIP11,BRIX1,EIF3M,LSM4,WDR77,RPL38,SCAF11,GEMIN6,XAB2,RPL10,PRPF19,EIF3F,RPS5,RPL24,SNU13,PUF60,RPS15,SF3A1,DENR,VCP,EIF3B
GO:BP	translation	GO:0006412	0.00026392	3.57853	804	613	57	18123	PUM1,PAIP1,MRPL58,HSPB1,EIF3J,RPL26,METAP1,PTCD3,SRP9,EIF2B4,MRPL46,GLE1,MRPS14,QKI,WARS2,PUM2,MRPL15,RPS12,YTHDF3,MRPL24,EEF1G,EIF3M,LSM4,RPL38,MRPS34,RPS8,EEF2,ITGA2,EEF1A1,ETF1,NCBP2,SKIV2L,NACA,RPL10,MRPS5,FTO,EIF3F,RPL29,RPS5,RPL24,MRPS6,RPL4,CYFIP1,DHX36,RPL15,RPS6,EEF1A2,THBS1,RPS15,PUM3,CNOT1,PARN,ACO1,OTUD6B,DENR,EIF4A2,EIF3B
GO:BP	ribonucleoprotein complex biogenesis	GO:0022613	0.000265134	3.57653	473	613	40	18123	NOP16,LUC7L,RAN,NOL3,EIF3J,RPL26,BUD23,RCL1,BRIX1,NOP10,EBNA1BP2,EIF3M,LSM4,WDR77,RPL38,RPS8,SCAF11,GEMIN6,RRP1,XAB2,TEX10,RPL10,PRPF19,FBL,EIF3F,RPL29,RPS5,RPL24,RPL4,RPL15,SNU13,RPS6,PUF60,RPS15,SF3A1,UTP3,EMG1,DENR,WDR12,EIF3B
GO:BP	ATP metabolic process	GO:0046034	0.000315295	3.50128	317	613	31	18123	NIPSNAP2,OLA1,MT-CO1,OGT,NDUFA3,BPGM,MT-CO2,NDUFA11,NUP62,ENO2,NUP93,NUP35,NDUFV2,MT-ND3,NDUFB4,PARK7,LDHA,NDUFS6,SEH1L,ATP5F1C,ATP5F1D,TMSB4X,ALDOC,NDC1,STOML2,TIGAR,NDUFA2,NDUFA10,VCP,UQCRC2,COX7C
GO:BP	SRP-dependent cotranslational protein targeting to membrane	GO:0006614	0.000324816	3.48836	96	613	16	18123	RPL26,SRP9,RPS12,RPL38,SRP19,RPS8,SEC61A1,SRP14,RPL10,RPL29,RPS5,RPL24,RPL4,RPL15,RPS6,RPS15
GO:BP	positive regulation of organelle organization	GO:0010638	0.000345201	3.46193	630	613	48	18123	RAD21,WBP2,CDK5,ARPC3,CORO1B,OGT,TMED9,SURF4,G3BP1,SDC1,SH3GLB1,NUMA1,GRN,ARPC1A,CDC23,CDC42EP3,NUP62,BRK1,ANXA1,YWHAH,ARL3,VPS4B,NES,CDK9,PARK7,MCU,ASAP1,PPP3R1,LNPK,RHOC,STX18,PHIP,PFN1,VASP,CDC27,BAX,APOA1,CYFIP1,DHX36,MSN,IQGAP2,CNOT1,PARN,TERF2IP,HTT,SYNPO,YWHAB,ARFIP1
GO:BP	cellular protein metabolic process	GO:0044267	0.000407094	3.39031	5280	613	237	18123	PUM1,PAIP1,MRPL58,PCMT1,LAMB2,CASP3,MINPP1,RCOR1,POFUT2,PZP,COPS2,HSPB1,DAD1,LAMTOR5,NTMT1,WBP2,CDK5,NOL3,PSMB3,COPS7B,PSMD13,OGT,CHP1,SUMF1,EIF3J,RPL26,MAD2L1,UBXN6,TRIO,CDK2AP1,COL7A1,METAP1,PTCD3,WNK1,RNF214,OBSCN,SRP9,FAF2,KTN1,UBR5,NOSIP,EIF2B4,ALB,MLLT1,MRPL46,CTDSPL2,ASPSCR1,PSMC5,GLE1,FLT1,GRN,MRPS14,PTP4A1,CDC23,ADH5,THOP1,A2M,PKIG,QKI,FLOT1,PPP2CA,WARS2,PUM2,SLC9A3R1,PCNA,NUP62,APLP2,VP…
GO:BP	regulation of cellular component organization	GO:0051128	0.000413397	3.38363	2439	613	128	18123	DPYSL2,DPYSL3,TRIP13,SEMA3C,RAD21,WBP2,CDK5,NOL3,ARPC3,CORO1B,OGT,TMED9,SURF4,MAD2L1,G3BP1,SDC1,SH3GLB1,NUMA1,PLS1,UBR5,PPFIA1,VPS13C,PSMC5,GLE1,TFIP11,GRN,ARPC1A,TENM3,VDAC2,CDC23,FLOT1,PPP2CA,SEMA5B,CDC42EP3,NUP62,RAB7A,ENO2,BRK1,DNM1,RAB5C,CHMP4A,CHMP3,ANXA1,NEDD4,TMOD2,YWHAH,ARL3,VPS4B,GOLPH3,NES,CHORDC1,NAPA,CDK9,MARK2,MYH9,PARK7,ITGA2,CLASP2,SMARCA2,ZMPSTE24,ARHGEF7,TSG101,SH3GL1,IGFBP3,MCU…
GO:BP	aromatic compound catabolic process	GO:0019439	0.000457871	3.33926	636	613	48	18123	PUM1,PAIP1,CASP3,NUDT10,HSPB1,QDPR,PSMB3,GRSF1,PSMD13,RPL26,DCTPP1,EPHX1,ALB,PSMC5,PPP2CA,PUM2,RPS12,YTHDF3,APOBEC3C,LSM4,RPL38,RPS8,ETF1,NCBP2,SKIV2L,SLIRP,RPL10,CNP,FTO,BAX,RPL29,RPS5,RPL24,PSMB7,RPL4,NT5E,DHX36,RPL15,PSMD11,RPS6,RPS15,CNOT1,PARN,PSMD2,HNRNPC,VCP,COMT,YWHAB
GO:BP	nuclear membrane reassembly	GO:0031468	0.000470775	3.32719	54	613	12	18123	RAN,PPP2CA,NUP93,CHMP4A,CHMP3,NUP35,SUMO1,SEH1L,LBR,CC2D1B,NDC1,VRK1
GO:BP	organelle localization	GO:0051640	0.000485595	3.31373	657	613	49	18123	DPYSL2,MYO1F,RAN,CDK5,CHP1,ACTN4,TMED9,MAD2L1,COL7A1,LAMP1,NUMA1,ALB,BORCS6,AP3M1,CDC23,SLC9A3R1,NUP62,AHCYL1,DNM1,CHMP4A,ATP2A2,RAD21L1,VAMP3,ITGB1,VPS4B,NAPA,LLGL1,YKT6,MARK2,MYH9,CLASP2,SEH1L,PDCD10,TUBA4A,MYO1A,GOLGA2,GJA1,ARMC1,ZW10,STX6,RPS15,TOR1A,COPG2,VPS18,MYO5A,DCTN2,ACTR10,HTT,EXOC4
GO:BP	movement in host environment	GO:0052126	0.000491103	3.30883	180	613	22	18123	LAMP1,EXOC7,VPS37B,RAB7A,CHMP3,SLC20A2,CD46,ITGB1,VPS4B,ITGA2,TSG101,CTSL,CD81,VAPA,BSG,TFRC,AXL,LGALS1,VPS18,IDE,DDB1,PHB
GO:BP	aerobic respiration	GO:0009060	0.000790742	3.10197	200	613	23	18123	NIPSNAP2,MT-CO1,NDUFA3,MT-CO2,NDUFA11,NDUFV2,MT-ND3,NDUFB4,ME2,FH,PARK7,FAHD1,NDUFS6,ATP5F1C,ATP5F1D,STOML2,ACO1,IDE,NDUFA2,NDUFA10,VCP,UQCRC2,COX7C
GO:BP	peptide biosynthetic process	GO:0043043	0.000888245	3.05147	834	613	57	18123	PUM1,PAIP1,MRPL58,HSPB1,EIF3J,RPL26,METAP1,PTCD3,SRP9,EIF2B4,MRPL46,GLE1,MRPS14,QKI,WARS2,PUM2,MRPL15,RPS12,YTHDF3,MRPL24,EEF1G,EIF3M,LSM4,RPL38,MRPS34,RPS8,EEF2,ITGA2,EEF1A1,ETF1,NCBP2,SKIV2L,NACA,RPL10,MRPS5,FTO,EIF3F,RPL29,RPS5,RPL24,MRPS6,RPL4,CYFIP1,DHX36,RPL15,RPS6,EEF1A2,THBS1,RPS15,PUM3,CNOT1,PARN,ACO1,OTUD6B,DENR,EIF4A2,EIF3B
GO:BP	nucleobase-containing compound catabolic process	GO:0034655	0.000940744	3.02653	573	613	44	18123	PUM1,PAIP1,CASP3,NUDT10,HSPB1,PSMB3,GRSF1,PSMD13,RPL26,DCTPP1,PSMC5,PPP2CA,PUM2,RPS12,YTHDF3,APOBEC3C,LSM4,RPL38,RPS8,ETF1,NCBP2,SKIV2L,SLIRP,RPL10,CNP,FTO,BAX,RPL29,RPS5,RPL24,PSMB7,RPL4,NT5E,DHX36,RPL15,PSMD11,RPS6,RPS15,CNOT1,PARN,PSMD2,HNRNPC,VCP,YWHAB
GO:BP	RNA splicing	GO:0008380	0.000948531	3.02295	459	613	38	18123	CWC15,LUC7L,POLR2I,NOL3,GRSF1,AHNAK,TFIP11,QKI,PPP2CA,PRPF38A,LSM4,WDR77,RTRAF,PPIE,PTBP1,C9ORF78,SCAF11,SRRT,GEMIN6,NCBP2,XAB2,SNRPA,VIRMA,ZNF638,BCAS2,PRPF19,FAM98B,SF3B2,CTNNBL1,SNU13,PUF60,POLR2H,SF3A1,ZC3H13,HNRNPC,LARP7,DBR1,SF3B5
GO:BP	energy derivation by oxidation of organic compounds	GO:0015980	0.00100512	2.99778	334	613	31	18123	NIPSNAP2,MT-CO1,NDUFA3,MT-CO2,GAA,SCO2,PGM2L1,NDUFA11,GFPT2,NDUFV2,MT-ND3,NDUFB4,ME2,FH,PARK7,FAHD1,NDUFS6,PPP1R2B,ATP5F1C,ATP5F1D,STOML2,ACO1,TIGAR,IDE,PYGL,NDUFA2,NDUFA10,VCP,UQCRC2,ACADM,COX7C
GO:BP	mRNA catabolic process	GO:0006402	0.00107083	2.97028	388	613	34	18123	PUM1,PAIP1,HSPB1,PSMB3,PSMD13,RPL26,PSMC5,PPP2CA,PUM2,RPS12,YTHDF3,LSM4,RPL38,RPS8,ETF1,NCBP2,SKIV2L,RPL10,FTO,RPL29,RPS5,RPL24,PSMB7,RPL4,DHX36,RPL15,PSMD11,RPS6,RPS15,CNOT1,PARN,PSMD2,HNRNPC,YWHAB
GO:BP	leukocyte degranulation	GO:0043299	0.00112605	2.94844	538	613	42	18123	PSMD13,SURF4,LAMP1,FAF2,GAA,DNAJC13,GRN,IGF2R,RAB7A,RAB5C,SIRPA,PPIE,MAN2B1,EEF2,EEF1A1,TOLLIP,LTF,SRP14,COTL1,CKAP4,GGH,ALDOC,VAPA,PSMB7,MVP,NIT2,CYFIP1,PTGES2,PSMD11,IQGAP2,APRT,GNS,DGAT1,CTSA,IMPDH2,PYGL,PSMD2,GM2A,VCP,ACTR10,LAMTOR2,TXNDC5
GO:BP	small molecule metabolic process	GO:0044281	0.00112619	2.94839	1924	613	105	18123	MINPP1,NUDT10,POFUT2,SLC25A10,QDPR,RAN,IMPA1,PSMB3,PSMD13,OGT,DCTPP1,BPGM,PDHX,MT-CO2,ACOT8,ALDH1B1,DAGLB,EPHX1,GAA,HIBCH,PSMC5,DKK3,PGM2L1,PMVK,SLC25A17,ADH5,QKI,WARS2,GSTM2,NUP62,ENO2,RRM1,AHCYL1,NUP93,ECH1,APOBEC3C,GFPT2,NUP35,ANXA1,PRPS1,AMPD2,SDSL,SLC39A14,ERLIN1,DBT,PDP1,LYPLA2,ECI1,ME2,PNPO,FH,NSDHL,MAN2B1,PARK7,FLAD1,RETSAT,ZMPSTE24,IGFBP3,LDHA,B3GLCT,SEH1L,ATP5F1C,LBR,GMPPB,ATP5F1D,CNP,M…
GO:BP	myeloid leukocyte mediated immunity	GO:0002444	0.00116406	2.93402	558	613	43	18123	PSMD13,SURF4,LAMP1,FAF2,GAA,DNAJC13,GRN,IGF2R,RAB7A,RAB5C,SIRPA,PPIE,MAN2B1,EEF2,EEF1A1,TOLLIP,LTF,SRP14,COTL1,CKAP4,GGH,ALDOC,VAPA,PSMB7,MVP,NIT2,CYFIP1,DHX36,PTGES2,PSMD11,IQGAP2,APRT,GNS,DGAT1,CTSA,IMPDH2,PYGL,PSMD2,GM2A,VCP,ACTR10,LAMTOR2,TXNDC5
GO:BP	RNA catabolic process	GO:0006401	0.00156097	2.80661	431	613	36	18123	PUM1,PAIP1,HSPB1,PSMB3,GRSF1,PSMD13,RPL26,PSMC5,PPP2CA,PUM2,RPS12,YTHDF3,LSM4,RPL38,RPS8,ETF1,NCBP2,SKIV2L,SLIRP,RPL10,FTO,RPL29,RPS5,RPL24,PSMB7,RPL4,DHX36,RPL15,PSMD11,RPS6,RPS15,CNOT1,PARN,PSMD2,HNRNPC,YWHAB
GO:BP	organic cyclic compound catabolic process	GO:1901361	0.0016114	2.7928	664	613	48	18123	PUM1,PAIP1,CASP3,NUDT10,HSPB1,QDPR,PSMB3,GRSF1,PSMD13,RPL26,DCTPP1,ALB,PSMC5,PPP2CA,PUM2,RPS12,YTHDF3,APOBEC3C,LSM4,YWHAH,RPL38,RPS8,ETF1,NCBP2,SKIV2L,SLIRP,RPL10,CNP,FTO,BAX,RPL29,RPS5,RPL24,PSMB7,RPL4,NT5E,DHX36,RPL15,PSMD11,RPS6,RPS15,CNOT1,PARN,PSMD2,HNRNPC,VCP,COMT,YWHAB
GO:BP	nuclear-transcribed mRNA catabolic process, nonsense-mediated decay	GO:0000184	0.00211698	2.67428	123	613	17	18123	RPL26,PPP2CA,RPS12,RPL38,RPS8,ETF1,NCBP2,SKIV2L,RPL10,RPL29,RPS5,RPL24,RPL4,RPL15,RPS6,RPS15,PARN
GO:BP	ribonucleoprotein complex assembly	GO:0022618	0.00216054	2.66544	196	613	22	18123	LUC7L,NOL3,EIF3J,BRIX1,EIF3M,LSM4,WDR77,RPL38,SCAF11,GEMIN6,XAB2,RPL10,PRPF19,EIF3F,RPS5,RPL24,SNU13,PUF60,RPS15,SF3A1,DENR,EIF3B
GO:BP	myeloid cell activation involved in immune response	GO:0002275	0.00221615	2.6544	552	613	42	18123	PSMD13,SURF4,LAMP1,FAF2,GAA,DNAJC13,GRN,IGF2R,RAB7A,RAB5C,SIRPA,PPIE,MAN2B1,EEF2,EEF1A1,TOLLIP,LTF,SRP14,COTL1,CKAP4,GGH,ALDOC,VAPA,PSMB7,MVP,NIT2,CYFIP1,PTGES2,PSMD11,IQGAP2,APRT,GNS,DGAT1,CTSA,IMPDH2,PYGL,PSMD2,GM2A,VCP,ACTR10,LAMTOR2,TXNDC5
GO:BP	viral transcription	GO:0019083	0.00221795	2.65405	181	613	21	18123	POLR2I,RPL26,NUP62,RPS12,NUP93,NUP35,RPL38,CDK9,RPS8,SEH1L,RPL10,RPL29,NDC1,RPS5,RPL24,RPL4,RPL15,RPS6,RPS15,POLR2H,LARP7
GO:BP	nuclear envelope organization	GO:0006998	0.00229482	2.63925	85	613	14	18123	RAN,PPP2CA,NUP93,CHMP4A,CHMP3,NUP35,ZMPSTE24,SUMO1,SEH1L,LBR,CC2D1B,NDC1,TOR1A,VRK1
GO:BP	regulation of intracellular transport	GO:0032386	0.00231853	2.63479	365	613	32	18123	RAN,CDK5,ARHGAP1,CHP1,LAMP1,SH3GLB1,NUMA1,DNAJC13,UBR5,CTDSPL2,PKIG,NUP62,CHMP3,NEDD4,UFM1,YWHAH,PARK7,PTPN1,NCBP2,PPP3R1,PDCD10,STX18,GRIPAP1,CD81,GDI1,SNX12,MSN,NPEPPS,UBE2J1,PPP1R12A,YWHAB,ARFIP1
GO:BP	mitotic cell cycle	GO:0000278	0.00237508	2.62432	1098	613	68	18123	TRIP13,RAD21,MCM3,RAN,CDK5,PSMB3,PSMD13,RPL26,MAD2L1,NUMA1,ANKRD17,DYNC1LI2,PSMC5,MCM4,CDC23,PPP2CA,SLC9A3R1,PCNA,NUP62,RRM1,NUP93,CHMP4A,CHMP3,NUP35,RAD21L1,ANXA1,TUBB2A,ITGB1,ARL3,VPS4B,NES,SMARCD3,CLASP2,ZMPSTE24,PRMT1,SUMO1,SEH1L,TUBA4A,RHOC,LBR,PHIP,APPL1,GOLGA2,GJA1,CDC27,BAX,CC2D1B,NDC1,NCAPD2,RPL24,PSMB7,ZW10,DYNLT3,PSMD11,RPS6,TUBA3C,CNOT1,DCTN2,TUBA1B,PSMD2,PBK,TUBB1,VCP,PPP1R12A,HTT,DD…
GO:BP	lysosomal transport	GO:0007041	0.00250146	2.60181	111	613	16	18123	VPS53,UBXN6,VPS16,LAMP1,AP3M1,GRN,IGF2R,RAB7A,CHMP3,NEDD4,VPS4B,TSG101,SNX27,LRP1,VPS18,VCP
GO:BP	nuclear membrane organization	GO:0071763	0.00262585	2.58073	74	613	13	18123	RAN,PPP2CA,NUP93,CHMP4A,CHMP3,NUP35,SUMO1,SEH1L,LBR,CC2D1B,NDC1,TOR1A,VRK1
GO:BP	heterocycle catabolic process	GO:0046700	0.0028688	2.5423	617	613	45	18123	PUM1,PAIP1,CASP3,NUDT10,HSPB1,PSMB3,GRSF1,PSMD13,RPL26,DCTPP1,ALB,PSMC5,PPP2CA,PUM2,RPS12,YTHDF3,APOBEC3C,LSM4,RPL38,RPS8,ETF1,NCBP2,SKIV2L,SLIRP,RPL10,CNP,FTO,BAX,RPL29,RPS5,RPL24,PSMB7,RPL4,NT5E,DHX36,RPL15,PSMD11,RPS6,RPS15,CNOT1,PARN,PSMD2,HNRNPC,VCP,YWHAB
GO:BP	vacuolar transport	GO:0007034	0.00287458	2.54143	154	613	19	18123	VPS53,UBXN6,VPS16,LAMP1,VPS13C,AP3M1,GRN,IGF2R,VPS37B,RAB7A,CHMP4A,CHMP3,NEDD4,VPS4B,TSG101,SNX27,LRP1,VPS18,VCP
GO:BP	positive regulation of transport	GO:0051050	0.00288991	2.53912	951	613	61	18123	DPYSL2,NIPSNAP2,RAN,CDK5,CHP1,ACTN4,SDC1,LAMP1,WNK1,SH3GLB1,NUMA1,UBR5,CTDSPL2,FLOT1,GSTM2,SLC9A3R1,RAB7A,AHCYL1,DNM1,EXOC1,ANXA1,NEDD4,SIRPA,YWHAH,ITGB1,VPS4B,GOLPH3,OSBPL8,PARK7,ITGA2,CLASP2,ARHGEF7,TSG101,SH3GL1,GNB1,MCU,NCBP2,PPP3R1,PDCD10,CD2AP,STX18,APPL1,GJA1,BAX,G6PD,CD81,TMSB4X,PPT1,LRP1,BSG,APOA1,MSN,AXL,NPEPPS,TOR1A,COX17,AP2B1,SLC12A2,HTT,SRI,YWHAB
GO:BP	amide biosynthetic process	GO:0043604	0.00313191	2.50419	975	613	62	18123	PUM1,PAIP1,MRPL58,HSPB1,EIF3J,RPL26,METAP1,PTCD3,PDHX,SRP9,EIF2B4,MRPL46,GLE1,MRPS14,QKI,WARS2,PUM2,MRPL15,RPS12,YTHDF3,MRPL24,EEF1G,EIF3M,LSM4,RPL38,PDP1,MRPS34,RPS8,CERS6,EEF2,ITGA2,EEF1A1,ETF1,NCBP2,SKIV2L,NACA,RPL10,MRPS5,FTO,EIF3F,PPT1,RPL29,RPS5,RPL24,MRPS6,RPL4,CYFIP1,DHX36,RPL15,RPS6,EEF1A2,THBS1,RPS15,PUM3,CNOT1,PARN,ACO1,OTUD6B,HTD2,DENR,EIF4A2,EIF3B
GO:BP	positive regulation of viral life cycle	GO:1903902	0.00335967	2.4737	34	613	9	18123	VPS37B,CHMP3,VPS4B,TSG101,VAPA,BSG,AXL,LGALS1,DDB1
GO:BP	regulation of cellular catabolic process	GO:0031329	0.0034522	2.4619	913	613	59	18123	PUM1,PAIP1,CASP3,HSPB1,LAMTOR5,CDK5,PSMB3,GRSF1,PSMD13,OGT,SH3GLB1,DAGLB,VPS13C,PSMC5,EXOC7,PUM2,ATP6V1C1,YTHDF3,CHMP4A,EXOC1,LSM4,NEDD4,PARK7,ZMPSTE24,EEF1A1,SUMO1,PTPN1,CAPNS1,SKIV2L,SLIRP,GOLGA2,FTO,BAX,UBE2V2,CD81,LRP1,PSMB7,APOA1,DHX36,MSN,PSMD11,EEF1A2,UBQLN4,CNOT1,PARN,TIGAR,CTSA,PSMD2,HNRNPC,PBK,VCP,HTT,LAMTOR2,ATP2B4,EXOC4,PTTG1IP,HECTD1,OPTN,YWHAB
GO:BP	cellular nitrogen compound catabolic process	GO:0044270	0.00372498	2.42888	623	613	45	18123	PUM1,PAIP1,CASP3,NUDT10,HSPB1,PSMB3,GRSF1,PSMD13,RPL26,DCTPP1,ALB,PSMC5,PPP2CA,PUM2,RPS12,YTHDF3,APOBEC3C,LSM4,RPL38,RPS8,ETF1,NCBP2,SKIV2L,SLIRP,RPL10,CNP,FTO,BAX,RPL29,RPS5,RPL24,PSMB7,RPL4,NT5E,DHX36,RPL15,PSMD11,RPS6,RPS15,CNOT1,PARN,PSMD2,HNRNPC,VCP,YWHAB
GO:BP	process utilizing autophagic mechanism	GO:0061919	0.00386809	2.4125	564	613	42	18123	CASP3,HSPB1,LAMTOR5,CDK5,UBXN6,VPS16,SH3GLB1,VPS13C,DYNC1LI2,TOMM5,EXOC7,VPS37B,ATP6V1C1,RAB7A,CHMP4A,ATP2A2,CHMP3,EXOC1,NEDD4,UFM1,VPS4B,MARK2,PARK7,ZMPSTE24,EEF1A1,TSG101,CAPNS1,TOLLIP,GOLGA2,ATG4B,STAM2,EEF1A2,UBQLN4,TIGAR,VPS18,CTSA,VCP,HTT,LAMTOR2,EXOC4,OPTN,SQSTM1
GO:BP	autophagy	GO:0006914	0.00386809	2.4125	564	613	42	18123	CASP3,HSPB1,LAMTOR5,CDK5,UBXN6,VPS16,SH3GLB1,VPS13C,DYNC1LI2,TOMM5,EXOC7,VPS37B,ATP6V1C1,RAB7A,CHMP4A,ATP2A2,CHMP3,EXOC1,NEDD4,UFM1,VPS4B,MARK2,PARK7,ZMPSTE24,EEF1A1,TSG101,CAPNS1,TOLLIP,GOLGA2,ATG4B,STAM2,EEF1A2,UBQLN4,TIGAR,VPS18,CTSA,VCP,HTT,LAMTOR2,EXOC4,OPTN,SQSTM1
GO:BP	cell activation involved in immune response	GO:0002263	0.00402069	2.3957	727	613	50	18123	PSMD13,SURF4,LAMP1,FAF2,GAA,DNAJC13,GRN,IGF2R,RAB7A,LOXL3,RAB5C,ANXA1,CD46,SIRPA,PPIE,MAN2B1,EEF2,EEF1A1,TOLLIP,LTF,SRP14,COTL1,CKAP4,GGH,CD81,ALDOC,LRP1,VAPA,PSMB7,MVP,NIT2,CYFIP1,PTGES2,TFRC,PSMD11,IQGAP2,RPS6,APRT,LGALS1,GNS,DGAT1,CTSA,IMPDH2,PYGL,PSMD2,GM2A,VCP,ACTR10,LAMTOR2,TXNDC5
GO:BP	metabolic process	GO:0008152	0.00424631	2.37199	11915	613	456	18123	PUM1,CWC15,PAIP1,HMGN5,DPYSL2,MRPL58,PCMT1,LAMB2,CASP3,MINPP1,RCOR1,TRIP13,LUC7L,KLF8,NUDT10,RAD21,POFUT2,NIPSNAP2,PZP,COPS2,HSPB1,SLC25A10,DAD1,POLR2I,MCM3,LAMTOR5,NTMT1,QDPR,RAN,WBP2,C17ORF62,CDK5,OLA1,NOL3,IMPA1,PSMB3,GRSF1,MT-CO1,COPS7B,PSMD13,OGT,CHP1,ACTN4,SUMF1,EIF3J,RPL26,MAD2L1,UBXN6,DCTPP1,NDUFA3,TRIO,VPS16,CYB5R1,CDK2AP1,G3BP1,COL7A1,SDC1,BPGM,METAP1,PTCD3,NXF1,AHNAK,WNK1,RNF214,SH3GLB…
GO:BP	positive regulation of viral process	GO:0048524	0.00467293	2.33041	90	613	14	18123	POLR2I,VPS37B,RAB7A,CHMP3,VPS4B,CDK9,PPIE,TSG101,VAPA,BSG,AXL,LGALS1,POLR2H,DDB1
GO:BP	positive regulation of cellular component organization	GO:0051130	0.00502971	2.29846	1189	613	71	18123	DPYSL3,RAD21,WBP2,CDK5,ARPC3,CORO1B,OGT,TMED9,SURF4,G3BP1,SDC1,SH3GLB1,NUMA1,PSMC5,GRN,ARPC1A,TENM3,CDC23,FLOT1,CDC42EP3,NUP62,BRK1,DNM1,ANXA1,YWHAH,ARL3,VPS4B,NES,CDK9,MARK2,PARK7,ITGA2,CLASP2,ARHGEF7,TSG101,SH3GL1,MCU,ASAP1,SUMO1,PPP3R1,LNPK,RHOC,STX18,PHIP,APPL1,PFN1,VASP,CDC27,BAX,UBE2V2,PPT1,LRP1,GDI1,APOA1,CYFIP1,DHX36,TFRC,MSN,AXL,IQGAP2,TOR1A,CNOT1,AP2B1,PARN,TERF2IP,VCP,HTT,DDB1,SYNPO,YW…
GO:BP	cellular respiration	GO:0045333	0.00561735	2.25047	240	613	24	18123	NIPSNAP2,MT-CO1,NDUFA3,MT-CO2,SCO2,NDUFA11,NDUFV2,MT-ND3,NDUFB4,ME2,FH,PARK7,FAHD1,NDUFS6,ATP5F1C,ATP5F1D,STOML2,ACO1,IDE,NDUFA2,NDUFA10,VCP,UQCRC2,COX7C
GO:BP	cellular response to stress	GO:0033554	0.00620575	2.20721	2142	613	111	18123	LAMB2,CASP3,TRIP13,RAD21,COPS2,HSPB1,POLR2I,MCM3,LAMTOR5,NOL3,PSMB3,COPS7B,PSMD13,GNL1,RPL26,UBXN6,DCTPP1,TBL2,SH3GLB1,FAF2,UBR5,VPS13C,ALB,PSMC5,TFIP11,GRN,MCM4,FLOT1,GSTM2,NDRG1,PCNA,NUP62,ATP6V1C1,TNFRSF10B,NUP93,ATP2A2,NUP35,RAD21L1,ANXA1,NEDD4,UFM1,SIRPA,ERLIN1,CHORDC1,CDK9,PPIE,DNAJC7,FH,EEF2,PARK7,COPS8,ZMPSTE24,PRMT1,GNB1,SUMO1,PTPN1,HYOU1,SEH1L,XAB2,PDCD10,CCDC47,FTO,PRPF19,BAX,AIDA,CASP…
GO:BP	cytoskeleton organization	GO:0007010	0.0064625	2.1896	1473	613	83	18123	DPYSL2,DPYSL3,MYO1F,TPM4,CNTNAP1,NTMT1,RAN,CDK5,ARPC3,CORO1B,PDLIM7,CHP1,MAD2L1,OBSCN,NUMA1,PLS1,PPFIA1,DYNC1LI2,ARPC1A,SLC9A3R1,CDC42EP3,NUP62,BRK1,CHMP3,ANXA1,TUBB2A,PDLIM2,TMOD2,ITGB1,ARL3,VPS4B,NES,CHORDC1,LLGL1,MARK2,MYH9,CLASP2,ARHGEF7,MCU,PTPN1,FHL3,DNAAF5,SEH1L,CD2AP,TUBA4A,RHOC,MYO1A,ERBIN,PHIP,PFN1,COTL1,CNP,GOLGA2,VASP,GJA1,CLIC4,PDLIM1,TMSB4X,LRP1,SVIL,ADD3,PAWR,TLN1,ZW10,APOA1,CYFIP1…
GO:BP	mitotic cell cycle process	GO:1903047	0.00714052	2.14627	956	613	60	18123	TRIP13,RAD21,MCM3,RAN,CDK5,PSMB3,PSMD13,RPL26,MAD2L1,NUMA1,ANKRD17,DYNC1LI2,PSMC5,MCM4,CDC23,PPP2CA,PCNA,NUP62,NUP93,CHMP4A,CHMP3,NUP35,RAD21L1,ANXA1,ITGB1,ARL3,VPS4B,NES,SMARCD3,CLASP2,ZMPSTE24,PRMT1,SUMO1,SEH1L,TUBA4A,RHOC,LBR,PHIP,APPL1,GOLGA2,GJA1,CDC27,BAX,CC2D1B,NDC1,NCAPD2,RPL24,PSMB7,ZW10,PSMD11,RPS6,CNOT1,DCTN2,PSMD2,VCP,PPP1R12A,HTT,DDB1,OPTN,VRK1
GO:BP	endosome organization	GO:0007032	0.00758245	2.12019	81	613	13	18123	EEA1,DNAJC13,VPS37B,RAB7A,DNM1,CHMP4A,CHMP3,VPS4B,TSG101,STX6,STAM2,VPS18,SQSTM1
GO:BP	protein metabolic process	GO:0019538	0.00758432	2.12008	5912	613	253	18123	PUM1,PAIP1,MRPL58,PCMT1,LAMB2,CASP3,MINPP1,RCOR1,POFUT2,PZP,COPS2,HSPB1,DAD1,LAMTOR5,NTMT1,WBP2,CDK5,NOL3,PSMB3,COPS7B,PSMD13,OGT,CHP1,SUMF1,EIF3J,RPL26,MAD2L1,UBXN6,TRIO,CDK2AP1,COL7A1,METAP1,PTCD3,WNK1,RNF214,OBSCN,ACOT8,SRP9,FAF2,KTN1,UBR5,NOSIP,EIF2B4,ALB,MLLT1,MRPL46,CTDSPL2,ASPSCR1,PSMC5,GLE1,NFU1,FLT1,GRN,MRPS14,PTP4A1,CDC23,ADH5,THOP1,A2M,PKIG,QKI,FLOT1,PPP2CA,WARS2,PUM2,SLC9A3R1,PCNA,NUP…
GO:BP	leukocyte activation involved in immune response	GO:0002366	0.00773089	2.11177	723	613	49	18123	PSMD13,SURF4,LAMP1,FAF2,GAA,DNAJC13,GRN,IGF2R,RAB7A,LOXL3,RAB5C,ANXA1,CD46,SIRPA,PPIE,MAN2B1,EEF2,EEF1A1,TOLLIP,LTF,SRP14,COTL1,CKAP4,GGH,CD81,ALDOC,VAPA,PSMB7,MVP,NIT2,CYFIP1,PTGES2,TFRC,PSMD11,IQGAP2,RPS6,APRT,LGALS1,GNS,DGAT1,CTSA,IMPDH2,PYGL,PSMD2,GM2A,VCP,ACTR10,LAMTOR2,TXNDC5
GO:BP	regulation of cellular localization	GO:0060341	0.00799304	2.09729	851	613	55	18123	LAMTOR5,RAN,CDK5,ARHGAP1,CHP1,LAMP1,SH3GLB1,NUMA1,DNAJC13,PLS1,UBR5,PPFIA1,CTDSPL2,PKIG,GSTM2,NUP62,CHMP3,NEDD4,UFM1,YWHAH,ITGB1,PARK7,TSG101,PTPN1,NCBP2,PPP3R1,PDCD10,CD2AP,STX18,APPL1,MMP14,BAX,GRIPAP1,CD81,LRP1,GDI1,SNX12,STX6,DHX36,TFRC,MSN,NPEPPS,TOR1A,AP2B1,UBE2J1,VCP,PPP1R12A,LARP7,HTT,ATP2B4,HECTD1,SRI,SQSTM1,YWHAB,ARFIP1
GO:BP	oxidative phosphorylation	GO:0006119	0.00901059	2.04525	151	613	18	18123	NIPSNAP2,MT-CO1,NDUFA3,MT-CO2,NDUFA11,NDUFV2,MT-ND3,NDUFB4,PARK7,NDUFS6,ATP5F1C,ATP5F1D,STOML2,NDUFA2,NDUFA10,VCP,UQCRC2,COX7C
GO:BP	Golgi organization	GO:0007030	0.00901059	2.04525	151	613	18	18123	TMED4,TMED9,SURF4,GOLPH3,TMED7,CLASP2,ARHGEF7,PDCD10,STX18,GOLGA2,ZW10,STX6,TMED1,NPLOC4,GOLGA5,HTT,OPTN,VRK1
GO:BP	response to endoplasmic reticulum stress	GO:0034976	0.0100615	1.99734	300	613	27	18123	UBXN6,TBL2,FAF2,FLOT1,TNFRSF10B,ATP2A2,UFM1,ERLIN1,EEF2,PARK7,PTPN1,HYOU1,CCDC47,BAX,CASP4,TLN1,UBE4A,THBS1,TOR1A,ERLIN2,UBE2J1,UGGT2,NPLOC4,VCP,TMUB1,ECPAS,COL4A3BP
GO:BP	organonitrogen compound catabolic process	GO:1901565	0.0105046	1.97862	1375	613	78	18123	NUDT10,QDPR,PSMB3,PSMD13,OGT,CHP1,MAD2L1,UBXN6,DCTPP1,SDC1,FAF2,HIBCH,ALB,PSMC5,CDC23,VPS37B,RAB7A,APOBEC3C,NEDD4,VPS4B,SDSL,ERLIN1,DBT,LYPLA2,PARK7,ZMPSTE24,EEF1A1,TSG101,PCNP,SUMO1,TOLLIP,CD2AP,CTSL,CCDC47,ATG4B,GJA1,CDC27,PRPF19,SNX1,UBE2V2,CD81,PPT1,LRP1,PSMB7,NT5E,SNX12,MSN,UBE4A,PSMD11,EEF1A2,UBQLN4,NPEPPS,ADRM1,TOR1A,AP2B1,GNS,ERLIN2,UBE2J1,IDE,CTSA,UGGT2,PSMD2,GM2A,NPLOC4,PBK,VCP,DDB1,ATP…
GO:BP	positive regulation of viral release from host cell	GO:1902188	0.0140864	1.8512	15	613	6	18123	VPS37B,CHMP3,VPS4B,TSG101,VAPA,DDB1
GO:BP	RNA splicing, via transesterification reactions with bulged adenosine as nucleophile	GO:0000377	0.0141197	1.85017	360	613	30	18123	CWC15,LUC7L,POLR2I,NOL3,TFIP11,QKI,PRPF38A,LSM4,WDR77,PPIE,PTBP1,C9ORF78,SCAF11,SRRT,GEMIN6,NCBP2,XAB2,SNRPA,BCAS2,PRPF19,SF3B2,CTNNBL1,SNU13,PUF60,POLR2H,SF3A1,HNRNPC,LARP7,DBR1,SF3B5
GO:BP	mRNA splicing, via spliceosome	GO:0000398	0.0141197	1.85017	360	613	30	18123	CWC15,LUC7L,POLR2I,NOL3,TFIP11,QKI,PRPF38A,LSM4,WDR77,PPIE,PTBP1,C9ORF78,SCAF11,SRRT,GEMIN6,NCBP2,XAB2,SNRPA,BCAS2,PRPF19,SF3B2,CTNNBL1,SNU13,PUF60,POLR2H,SF3A1,HNRNPC,LARP7,DBR1,SF3B5
GO:BP	regulation of protein-containing complex assembly	GO:0043254	0.016571	1.78065	458	613	35	18123	ARPC3,CORO1B,SH3GLB1,NUMA1,PSMC5,TFIP11,ARPC1A,VDAC2,CDC42EP3,BRK1,TMOD2,ARL3,NAPA,PARK7,CLASP2,ARHGEF7,ASAP1,SUMO1,RHOC,PFN1,COTL1,VASP,BAX,AIDA,TMSB4X,SVIL,ADD3,CYFIP1,TFRC,MSN,IQGAP2,VPS18,VCP,DDB1,ARFIP1
GO:BP	RNA splicing, via transesterification reactions	GO:0000375	0.0166424	1.77879	363	613	30	18123	CWC15,LUC7L,POLR2I,NOL3,TFIP11,QKI,PRPF38A,LSM4,WDR77,PPIE,PTBP1,C9ORF78,SCAF11,SRRT,GEMIN6,NCBP2,XAB2,SNRPA,BCAS2,PRPF19,SF3B2,CTNNBL1,SNU13,PUF60,POLR2H,SF3A1,HNRNPC,LARP7,DBR1,SF3B5
GO:BP	protein catabolic process	GO:0030163	0.0170153	1.76916	983	613	60	18123	PSMB3,PSMD13,OGT,MAD2L1,UBXN6,FAF2,PSMC5,CDC23,VPS37B,RAB7A,NEDD4,VPS4B,ERLIN1,LYPLA2,PARK7,ZMPSTE24,EEF1A1,TSG101,PCNP,SUMO1,TOLLIP,CD2AP,CTSL,CCDC47,ATG4B,GJA1,CDC27,PRPF19,SNX1,UBE2V2,CD81,PPT1,LRP1,PSMB7,SNX12,MSN,UBE4A,PSMD11,EEF1A2,UBQLN4,ADRM1,TOR1A,AP2B1,ERLIN2,UBE2J1,IDE,CTSA,UGGT2,PSMD2,NPLOC4,PBK,VCP,DDB1,TMUB1,ECPAS,PTTG1IP,HECTD1,CLTA,SQSTM1,PHB
GO:BP	retrograde vesicle-mediated transport, Golgi to endoplasmic reticulum	GO:0006890	0.017167	1.7653	87	613	13	18123	ERGIC2,RAB6B,TMED9,SURF4,COPA,GOLPH3,NAPA,TMED7,STX18,COPE,ZW10,COPG2,HTT
GO:BP	nucleotide metabolic process	GO:0009117	0.0197315	1.70484	541	613	39	18123	NUDT10,RAN,OGT,DCTPP1,BPGM,PDHX,MT-CO2,ACOT8,PMVK,NUP62,ENO2,RRM1,NUP93,NUP35,PRPS1,AMPD2,PDP1,PARK7,FLAD1,LDHA,SEH1L,ATP5F1C,ATP5F1D,CNP,MTHFD1,TMSB4X,PPT1,ALDOC,NDC1,NT5E,APRT,STOML2,TIGAR,DGAT1,ASMTL,HTD2,IMPDH2,VCP,PAICS
GO:BP	regulation of cellular protein localization	GO:1903827	0.0212983	1.67166	563	613	40	18123	LAMTOR5,RAN,CDK5,CHP1,SH3GLB1,NUMA1,PLS1,UBR5,PPFIA1,CTDSPL2,PKIG,NUP62,UFM1,YWHAH,ITGB1,PARK7,TSG101,PTPN1,PPP3R1,PDCD10,CD2AP,APPL1,MMP14,GRIPAP1,CD81,LRP1,GDI1,STX6,TFRC,MSN,NPEPPS,TOR1A,AP2B1,UBE2J1,VCP,LARP7,ATP2B4,HECTD1,SQSTM1,YWHAB
GO:BP	ribose phosphate metabolic process	GO:0019693	0.0214699	1.66817	444	613	34	18123	NUDT10,RAN,OGT,BPGM,PDHX,MT-CO2,ACOT8,PMVK,NUP62,ENO2,NUP93,NUP35,PRPS1,AMPD2,PDP1,LDHA,SEH1L,ATP5F1C,ATP5F1D,G6PD,TMSB4X,PPT1,ALDOC,NDC1,NT5E,APRT,STOML2,TIGAR,DGAT1,HTD2,IMPDH2,PYGL,VCP,PAICS
GO:BP	protein deneddylation	GO:0000338	0.0238307	1.62286	10	613	5	18123	COPS2,COPS7B,COPS8,GPS1,TOR1A
GO:BP	nucleobase-containing small molecule metabolic process	GO:0055086	0.0245182	1.61051	628	613	43	18123	NUDT10,RAN,OGT,DCTPP1,BPGM,PDHX,MT-CO2,ACOT8,PMVK,NUP62,ENO2,RRM1,NUP93,APOBEC3C,GFPT2,NUP35,PRPS1,AMPD2,PDP1,PARK7,FLAD1,LDHA,SEH1L,ATP5F1C,GMPPB,ATP5F1D,CNP,MTHFD1,TMSB4X,PPT1,ALDOC,NDC1,NT5E,APRT,STOML2,TIGAR,DGAT1,ASMTL,UGGT2,HTD2,IMPDH2,VCP,PAICS
GO:BP	nucleus organization	GO:0006997	0.0275541	1.55981	148	613	17	18123	RAN,NUMA1,PPP2CA,NUP93,CHMP4A,CHMP3,NUP35,VPS4B,ZMPSTE24,SUMO1,SEH1L,LBR,CC2D1B,NDC1,TOR1A,EMG1,VRK1
GO:BP	membrane assembly	GO:0071709	0.028424	1.54632	91	613	13	18123	RAN,FLOT1,PPP2CA,NUP93,CHMP4A,CHMP3,NUP35,SUMO1,SEH1L,LBR,CC2D1B,NDC1,VRK1
GO:BP	multi-organism transport	GO:0044766	0.0300159	1.52265	66	613	11	18123	RAN,NUP62,VPS37B,RAB7A,NUP93,NUP35,TSG101,SEH1L,CTSL,NDC1,NMT2
GO:BP	multi-organism localization	GO:1902579	0.0300159	1.52265	66	613	11	18123	RAN,NUP62,VPS37B,RAB7A,NUP93,NUP35,TSG101,SEH1L,CTSL,NDC1,NMT2
GO:BP	protein-containing complex disassembly	GO:0032984	0.0304702	1.51612	337	613	28	18123	MRPL58,VPS16,PTCD3,MRPL46,GLE1,TFIP11,MRPS14,MRPL15,ATP2A2,MRPL24,CHMP3,TMOD2,VPS4B,NES,NAPA,MRPS34,SMARCD3,CLASP2,ZMPSTE24,TSG101,SH3GL1,ETF1,MRPS5,SVIL,ADD3,MRPS6,UBQLN4,VCP
GO:BP	aerobic electron transport chain	GO:0019646	0.032094	1.49358	92	613	13	18123	MT-CO1,NDUFA3,MT-CO2,NDUFA11,NDUFV2,MT-ND3,NDUFB4,PARK7,NDUFS6,NDUFA2,NDUFA10,UQCRC2,COX7C
GO:BP	nucleoside phosphate metabolic process	GO:0006753	0.0327116	1.4853	553	613	39	18123	NUDT10,RAN,OGT,DCTPP1,BPGM,PDHX,MT-CO2,ACOT8,PMVK,NUP62,ENO2,RRM1,NUP93,NUP35,PRPS1,AMPD2,PDP1,PARK7,FLAD1,LDHA,SEH1L,ATP5F1C,ATP5F1D,CNP,MTHFD1,TMSB4X,PPT1,ALDOC,NDC1,NT5E,APRT,STOML2,TIGAR,DGAT1,ASMTL,HTD2,IMPDH2,VCP,PAICS
GO:BP	positive regulation of organelle assembly	GO:1902117	0.0348295	1.45805	67	613	11	18123	G3BP1,SDC1,SH3GLB1,NUMA1,NUP62,VPS4B,ASAP1,STX18,MSN,CNOT1,HTT
GO:BP	regulation of protein metabolic process	GO:0051246	0.0367162	1.43514	2759	613	132	18123	PUM1,PAIP1,CASP3,PZP,HSPB1,LAMTOR5,WBP2,CDK5,NOL3,OGT,CHP1,RPL26,MAD2L1,CDK2AP1,COL7A1,METAP1,PTCD3,WNK1,ACOT8,SRP9,UBR5,EIF2B4,MLLT1,ASPSCR1,PSMC5,GLE1,FLT1,GRN,A2M,PKIG,QKI,FLOT1,PPP2CA,PUM2,SLC9A3R1,NUP62,APLP2,RAB7A,YTHDF3,TNFRSF10B,PPP1R14B,LSM4,NEDD4,RTRAF,SIRPA,ZFP91,RPL38,OSBPL8,CHORDC1,CDK9,CAB39L,MARK2,MYH9,PTBP1,EEF2,PARK7,COPS8,ITGA2,RTN3,ZMPSTE24,PRMT1,EEF1A1,TSG101,IGFBP3,ETF1,SUMO1…
GO:BP	actin filament-based process	GO:0030029	0.0376934	1.42373	810	613	51	18123	DPYSL3,MYO1F,TPM4,CDK5,ARPC3,CORO1B,PDLIM7,ACTN4,OBSCN,PLS1,PPFIA1,ARPC1A,SLC9A3R1,CDC42EP3,BRK1,ATP2A2,ANXA1,PDLIM2,TMOD2,ITGB1,LLGL1,MYH9,CLASP2,MCU,PTPN1,FHL3,MYL1,CD2AP,RHOC,MYO1A,PFN1,COTL1,VASP,GJA1,PDLIM1,TMSB4X,LRP1,SVIL,ADD3,PAWR,TLN1,APOA1,CYFIP1,IQGAP2,MYO5A,PARVA,FLNB,PDLIM5,SRI,SYNPO,ARFIP1
GO:BP	negative regulation of intracellular transport	GO:0032387	0.0468425	1.32936	57	613	10	18123	CDK5,ARHGAP1,CHP1,PKIG,UFM1,PARK7,GDI1,SNX12,UBE2J1,ARFIP1
GO:BP	mitotic nuclear division	GO:0140014	0.0494272	1.30603	346	613	28	18123	TRIP13,RAD21,RAN,MAD2L1,NUMA1,CDC23,PPP2CA,NUP62,NUP93,CHMP4A,CHMP3,NUP35,RAD21L1,VPS4B,CLASP2,SUMO1,SEH1L,LBR,PHIP,GOLGA2,CDC27,CC2D1B,NDC1,NCAPD2,RPL24,ZW10,DCTN2,VRK1
KEGG	Amyotrophic lateral sclerosis	KEGG:05014	7.7833e-08	7.10884	363	368	45	8000	CASP3,PSMB3,MT-CO1,PSMD13,NDUFA3,NXF1,MT-CO2,PSMC5,GLE1,NDUFA11,NUP62,NUP93,NUP35,NDUFV2,TUBB2A,MT-ND3,NDUFB4,MCU,NDUFS6,SEH1L,ATP5F1C,PPP3R1,TUBA4A,ATP5F1D,PFN1,BAX,NDC1,PSMB7,PSMD11,UBQLN4,TUBA3C,ADRM1,DCTN2,TUBA1B,NDUFA2,PSMD2,NDUFA10,TUBB1,VCP,ACTR10,UQCRC2,COX7C,OPTN,MAP2K3,SQSTM1
KEGG	Huntington disease	KEGG:05016	1.75189e-06	5.75649	306	368	38	8000	CASP3,RCOR1,POLR2I,PSMB3,MT-CO1,PSMD13,NDUFA3,MT-CO2,PSMC5,VDAC2,NDUFA11,NDUFV2,TUBB2A,MT-ND3,NDUFB4,NDUFS6,ATP5F1C,TUBA4A,ATP5F1D,BAX,CLTB,PSMB7,PSMD11,TUBA3C,ADRM1,AP2B1,POLR2H,DCTN2,TUBA1B,NDUFA2,PSMD2,NDUFA10,TUBB1,ACTR10,HTT,UQCRC2,COX7C,CLTA
KEGG	Parkinson disease	KEGG:05012	3.35474e-06	5.47434	249	368	33	8000	CASP3,PSMB3,MT-CO1,PSMD13,NDUFA3,MT-CO2,ITPR2,PSMC5,VDAC2,NDUFA11,NDUFV2,TUBB2A,MT-ND3,NDUFB4,PARK7,MCU,NDUFS6,ATP5F1C,TUBA4A,ATP5F1D,BAX,PSMB7,PSMD11,TUBA3C,ADRM1,UBE2J1,TUBA1B,NDUFA2,PSMD2,NDUFA10,TUBB1,UQCRC2,COX7C
KEGG	Prion disease	KEGG:05020	3.09998e-05	4.50864	273	368	33	8000	CASP3,PSMB3,MT-CO1,PSMD13,NDUFA3,MT-CO2,ITPR2,PSMC5,VDAC2,NDUFA11,STIP1,NDUFV2,TUBB2A,MT-ND3,NDUFB4,MCU,NDUFS6,ATP5F1C,PPP3R1,TUBA4A,ATP5F1D,BAX,PSMB7,PSMD11,TUBA3C,ADRM1,TUBA1B,NDUFA2,PSMD2,NDUFA10,TUBB1,UQCRC2,COX7C
KEGG	Pathways of neurodegeneration - multiple diseases	KEGG:05022	0.00138221	2.85943	475	368	43	8000	CASP3,CDK5,PSMB3,MT-CO1,PSMD13,NDUFA3,MT-CO2,ITPR2,PSMC5,VDAC2,NDUFA11,ATP2A2,NDUFV2,TUBB2A,MT-ND3,NDUFB4,PARK7,MCU,NDUFS6,ATP5F1C,PPP3R1,TUBA4A,ATP5F1D,BAX,PSMB7,PSMD11,TUBA3C,ADRM1,UBE2J1,DCTN2,TUBA1B,NDUFA2,PSMD2,NDUFA10,TUBB1,VCP,ACTR10,HTT,UQCRC2,COX7C,OPTN,MAP2K3,SQSTM1
KEGG	Alzheimer disease	KEGG:05010	0.00147371	2.83159	369	368	36	8000	CASP3,CDK5,PSMB3,MT-CO1,PSMD13,NDUFA3,MT-CO2,ITPR2,PSMC5,VDAC2,NDUFA11,ATP2A2,NDUFV2,TUBB2A,MT-ND3,NDUFB4,RTN3,MCU,NDUFS6,ATP5F1C,PPP3R1,TUBA4A,ATP5F1D,LRP1,PSMB7,PSMD11,TUBA3C,ADRM1,IDE,TUBA1B,NDUFA2,PSMD2,NDUFA10,TUBB1,UQCRC2,COX7C
KEGG	Salmonella infection	KEGG:05132	0.00294359	2.53112	249	368	27	8000	CASP3,ARPC3,VPS16,AHNAK,DYNC1LI2,ARPC1A,EXOC7,RAB7A,BRK1,TNFRSF10B,RAB5C,TUBB2A,TUBA4A,PFN1,BAX,CASP4,CYFIP1,DYNLT3,TUBA3C,VPS18,DCTN2,TUBA1B,TUBB1,ACTR10,FLNB,EXOC4,MAP2K3
KEGG	Phagosome	KEGG:04145	0.00440432	2.35612	147	368	19	8000	LAMP1,EEA1,DYNC1LI2,ATP6V1C1,RAB7A,RAB5C,VAMP3,TUBB2A,ITGB1,ITGA2,SEC61A1,TUBA4A,CTSL,STX18,TFRC,THBS1,TUBA3C,TUBA1B,TUBB1
KEGG	Endocytosis	KEGG:04144	0.00966717	2.0147	252	368	26	8000	ARPC3,EEA1,SH3GLB1,ARPC1A,IGF2R,SNX2,VPS37B,RAB7A,DNM1,RAB5C,CHMP4A,CHMP3,NEDD4,VPS4B,TSG101,EPS15L1,SH3GL1,ASAP1,SNX1,CLTB,SNX12,STAM2,TFRC,AP2B1,RABEP1,CLTA
KEGG	RNA transport	KEGG:03013	0.0235704	1.62763	180	368	20	8000	PAIP1,RAN,EIF3J,NXF1,EIF2B4,GLE1,NUP62,NUP93,NUP35,EEF1A1,SUMO1,GEMIN6,NCBP2,SEH1L,EIF3F,NDC1,CYFIP1,EEF1A2,EIF4A2,EIF3B
KEGG	Oxidative phosphorylation	KEGG:00190	0.0410208	1.387	133	368	16	8000	MT-CO1,NDUFA3,MT-CO2,NDUFA11,ATP6V1C1,NDUFV2,MT-ND3,NDUFB4,NDUFS6,ATP5F1C,ATP5F1D,COX17,NDUFA2,NDUFA10,UQCRC2,COX7C
REAC	Membrane Trafficking	REAC:R-HSA-199991	5.24236e-10	9.28047	625	461	68	10622	PUM1,COPS2,RAB6B,ARPC3,COPS7B,TMED9,SURF4,VPS53,DENND4C,COL7A1,DYNC1LI2,TBC1D8B,ASPSCR1,ARPC1A,IGF2R,SNX2,EXOC7,VPS37B,RAB7A,COPA,DNM1,RAB5C,CHMP4A,CHMP3,EXOC1,VAMP3,TBC1D15,TUBB2A,YWHAH,VPS4B,REPS1,NAPA,YKT6,TMED7,MYH9,COPS8,TSG101,EPS15L1,SH3GL1,TUBA4A,STX18,GOLGA2,GJA1,COPE,CLTB,GPS1,GDI1,ZW10,STX6,STAM2,TFRC,TUBA3C,TOR1A,COPG2,AP2B1,GNS,MYO5A,DCTN2,TUBA1B,GOLGA5,TUBB1,ACTR10,EXOC4,RABEP1,CLTA…
REAC	Metabolism of RNA	REAC:R-HSA-8953854	9.18594e-10	9.03688	662	461	70	10622	CWC15,PAIP1,HSPB1,POLR2I,RAN,PSMB3,PSMD13,RPL26,NXF1,BUD23,RCL1,PSMC5,GLE1,TFIP11,NOP10,PPP2CA,NUP62,EBNA1BP2,RPS12,NUP93,PRPF38A,APOBEC3C,NUP35,LSM4,WDR77,RTRAF,RPL38,PPIE,PTBP1,RPS8,SRRT,ETF1,GEMIN6,NCBP2,RRP1,XAB2,SKIV2L,SNRPA,TEX10,RPL10,BCAS2,PRPF19,FBL,FAM98B,SF3B2,CTNNBL1,RPL29,NDC1,RPS5,RPL24,PSMB7,RPL4,RPL15,SNU13,PSMD11,RPS6,PUF60,RPS15,CNOT1,PARN,POLR2H,SF3A1,UTP3,EMG1,PSMD2,HNRNPC,EIF…
REAC	Vesicle-mediated transport	REAC:R-HSA-5653656	5.89582e-09	8.22946	719	461	72	10622	PUM1,COPS2,RAB6B,ARPC3,COPS7B,TMED9,SURF4,VPS53,DENND4C,COL7A1,DYNC1LI2,ALB,TBC1D8B,ASPSCR1,ARPC1A,IGF2R,SNX2,EXOC7,VPS37B,RAB7A,COPA,DNM1,RAB5C,CHMP4A,CHMP3,EXOC1,VAMP3,TBC1D15,TUBB2A,YWHAH,VPS4B,REPS1,NAPA,YKT6,TMED7,MYH9,COPS8,TSG101,EPS15L1,SH3GL1,HYOU1,TUBA4A,STX18,GOLGA2,GJA1,COPE,CLTB,GPS1,LRP1,GDI1,ZW10,APOA1,STX6,STAM2,TFRC,TUBA3C,TOR1A,COPG2,AP2B1,GNS,MYO5A,DCTN2,TUBA1B,GOLGA5,TUBB1,ACT…
REAC	Translation	REAC:R-HSA-72766	5.57736e-07	6.25357	292	461	38	10622	MRPL58,EIF3J,RPL26,PTCD3,SRP9,EIF2B4,MRPL46,MRPS14,WARS2,MRPL15,RPS12,MRPL24,EEF1G,EIF3M,RPL38,MRPS34,SRP19,RPS8,EEF2,EEF1A1,ETF1,SEC61A1,SRP14,RPL10,MRPS5,EIF3F,RPL29,RPS5,RPL24,MRPS6,RPL4,RPL15,RPS6,EEF1A2,RPN2,RPS15,EIF4A2,EIF3B
REAC	Nuclear Envelope (NE) Reassembly	REAC:R-HSA-2995410	2.50593e-06	5.60103	70	461	17	10622	RAN,PPP2CA,NUP62,NUP93,CHMP4A,CHMP3,NUP35,TUBB2A,SUMO1,TUBA4A,LBR,CC2D1B,NDC1,TUBA3C,TUBA1B,TUBB1,VRK1
REAC	Mitotic Anaphase	REAC:R-HSA-68882	2.62797e-05	4.58038	228	461	30	10622	RAD21,RAN,PSMB3,PSMD13,MAD2L1,DYNC1LI2,PSMC5,CDC23,PPP2CA,NUP62,NUP93,CHMP4A,CHMP3,NUP35,TUBB2A,CLASP2,SUMO1,TUBA4A,LBR,CDC27,CC2D1B,NDC1,PSMB7,ZW10,PSMD11,TUBA3C,TUBA1B,PSMD2,TUBB1,VRK1
REAC	Mitotic Metaphase and Anaphase	REAC:R-HSA-2555396	2.90426e-05	4.53696	229	461	30	10622	RAD21,RAN,PSMB3,PSMD13,MAD2L1,DYNC1LI2,PSMC5,CDC23,PPP2CA,NUP62,NUP93,CHMP4A,CHMP3,NUP35,TUBB2A,CLASP2,SUMO1,TUBA4A,LBR,CDC27,CC2D1B,NDC1,PSMB7,ZW10,PSMD11,TUBA3C,TUBA1B,PSMD2,TUBB1,VRK1
REAC	Infectious disease	REAC:R-HSA-5663205	0.000662998	3.17849	909	461	70	10622	RCOR1,GNG7,DAD1,POLR2I,RAN,ARPC3,PSMB3,GRSF1,PSMD13,RPL26,DYNC1LI2,ITPR2,PSMC5,ARPC1A,NUP62,VPS37B,RAB7A,BRK1,RPS12,AHCYL1,NUP93,CHMP4A,CHMP3,NUP35,TUBB2A,ITGB1,VPS4B,RPL38,CDK9,MYH9,RPS8,EEF2,TSG101,SH3GL1,GNB1,SUMO1,NCBP2,LTF,TUBA4A,CTSL,RPL10,RPL29,NDC1,RPS5,RPL24,PSMB7,SSRP1,RPL4,NT5E,CYFIP1,STAM2,RPL15,PSMD11,RPS6,RPN2,RPS15,TUBA3C,AP2B1,POLR2H,IMPDH2,MYO5A,TUBA1B,PSMD2,TUBB1,VCP,HIST1H2BJ,N…
REAC	Influenza Infection	REAC:R-HSA-168255	0.00124466	2.90495	152	461	21	10622	POLR2I,RAN,GRSF1,RPL26,NUP62,RPS12,NUP93,NUP35,RPL38,RPS8,RPL10,RPL29,NDC1,RPS5,RPL24,RPL4,RPL15,RPS6,RPS15,POLR2H,CLTA
REAC	Axon guidance	REAC:R-HSA-422475	0.00127859	2.89327	549	461	48	10622	DPYSL2,DPYSL3,CNTNAP1,CDK5,ARPC3,PSMB3,PDLIM7,PSMD13,RPL26,TRIO,PSMC5,ARPC1A,RPS12,DNM1,TUBB2A,ITGB1,RPL38,LYPLA2,MYH9,RPS8,ITGA2,CLASP2,ARHGEF7,ETF1,NCBP2,TUBA4A,RHOC,RPL10,PFN1,VASP,CLTB,RPL29,RPS5,RPL24,PSMB7,RPL4,TLN1,RPL15,MSN,PSMD11,RPS6,RPS15,TUBA3C,AP2B1,TUBA1B,PSMD2,TUBB1,CLTA
REAC	Eukaryotic Translation Elongation	REAC:R-HSA-156842	0.00128221	2.89204	94	461	16	10622	RPL26,RPS12,EEF1G,RPL38,RPS8,EEF2,EEF1A1,RPL10,RPL29,RPS5,RPL24,RPL4,RPL15,RPS6,EEF1A2,RPS15
REAC	Eukaryotic Translation Initiation	REAC:R-HSA-72613	0.00200954	2.6969	120	461	18	10622	EIF3J,RPL26,EIF2B4,RPS12,EIF3M,RPL38,RPS8,RPL10,EIF3F,RPL29,RPS5,RPL24,RPL4,RPL15,RPS6,RPS15,EIF4A2,EIF3B
REAC	Cap-dependent Translation Initiation	REAC:R-HSA-72737	0.00200954	2.6969	120	461	18	10622	EIF3J,RPL26,EIF2B4,RPS12,EIF3M,RPL38,RPS8,RPL10,EIF3F,RPL29,RPS5,RPL24,RPL4,RPL15,RPS6,RPS15,EIF4A2,EIF3B
REAC	Processing of Capped Intron-Containing Pre-mRNA	REAC:R-HSA-72203	0.00215518	2.66652	237	461	27	10622	CWC15,POLR2I,NXF1,GLE1,TFIP11,NUP62,NUP93,PRPF38A,NUP35,LSM4,PPIE,PTBP1,SRRT,NCBP2,XAB2,SNRPA,BCAS2,PRPF19,SF3B2,CTNNBL1,NDC1,SNU13,PUF60,POLR2H,SF3A1,HNRNPC,SF3B5
REAC	Influenza Viral RNA Transcription and Replication	REAC:R-HSA-168273	0.00227883	2.64229	133	461	19	10622	POLR2I,GRSF1,RPL26,NUP62,RPS12,NUP93,NUP35,RPL38,RPS8,RPL10,RPL29,NDC1,RPS5,RPL24,RPL4,RPL15,RPS6,RPS15,POLR2H
REAC	L13a-mediated translational silencing of Ceruloplasmin expression	REAC:R-HSA-156827	0.00316495	2.49963	112	461	17	10622	EIF3J,RPL26,RPS12,EIF3M,RPL38,RPS8,RPL10,EIF3F,RPL29,RPS5,RPL24,RPL4,RPL15,RPS6,RPS15,EIF4A2,EIF3B
REAC	The citric acid (TCA) cycle and respiratory electron transport	REAC:R-HSA-1428517	0.00349007	2.45717	175	461	22	10622	MT-CO1,NDUFA3,PDHX,MT-CO2,SCO2,NDUFA11,NDUFV2,MT-ND3,NDUFB4,PDP1,ME2,FH,LDHA,FAHD1,NDUFS6,ATP5F1C,ATP5F1D,BSG,NDUFA2,NDUFA10,UQCRC2,COX7C
REAC	GTP hydrolysis and joining of the 60S ribosomal subunit	REAC:R-HSA-72706	0.00357907	2.44623	113	461	17	10622	EIF3J,RPL26,RPS12,EIF3M,RPL38,RPS8,RPL10,EIF3F,RPL29,RPS5,RPL24,RPL4,RPL15,RPS6,RPS15,EIF4A2,EIF3B
REAC	SRP-dependent cotranslational protein targeting to membrane	REAC:R-HSA-1799339	0.00357907	2.44623	113	461	17	10622	RPL26,SRP9,RPS12,RPL38,SRP19,RPS8,SEC61A1,SRP14,RPL10,RPL29,RPS5,RPL24,RPL4,RPL15,RPS6,RPN2,RPS15
REAC	Formation of a pool of free 40S subunits	REAC:R-HSA-72689	0.00384782	2.41479	102	461	16	10622	EIF3J,RPL26,RPS12,EIF3M,RPL38,RPS8,RPL10,EIF3F,RPL29,RPS5,RPL24,RPL4,RPL15,RPS6,RPS15,EIF3B
REAC	COPI-mediated anterograde transport	REAC:R-HSA-6807878	0.00384782	2.41479	102	461	16	10622	TMED9,DYNC1LI2,COPA,TUBB2A,NAPA,YKT6,TMED7,TUBA4A,GOLGA2,COPE,TUBA3C,COPG2,DCTN2,TUBA1B,TUBB1,ACTR10
REAC	Intra-Golgi and retrograde Golgi-to-ER traffic	REAC:R-HSA-6811442	0.00392171	2.40652	203	461	24	10622	RAB6B,TMED9,SURF4,VPS53,DYNC1LI2,IGF2R,COPA,VAMP3,TUBB2A,NAPA,YKT6,TMED7,TUBA4A,STX18,COPE,ZW10,STX6,TUBA3C,COPG2,DCTN2,TUBA1B,GOLGA5,TUBB1,ACTR10
REAC	Nervous system development	REAC:R-HSA-9675108	0.00434678	2.36183	574	461	48	10622	DPYSL2,DPYSL3,CNTNAP1,CDK5,ARPC3,PSMB3,PDLIM7,PSMD13,RPL26,TRIO,PSMC5,ARPC1A,RPS12,DNM1,TUBB2A,ITGB1,RPL38,LYPLA2,MYH9,RPS8,ITGA2,CLASP2,ARHGEF7,ETF1,NCBP2,TUBA4A,RHOC,RPL10,PFN1,VASP,CLTB,RPL29,RPS5,RPL24,PSMB7,RPL4,TLN1,RPL15,MSN,PSMD11,RPS6,RPS15,TUBA3C,AP2B1,TUBA1B,PSMD2,TUBB1,CLTA
REAC	Neutrophil degranulation	REAC:R-HSA-6798695	0.00450682	2.34613	476	461	42	10622	PSMD13,SURF4,LAMP1,FAF2,GAA,DNAJC13,GRN,IGF2R,RAB7A,RAB5C,SIRPA,PPIE,MAN2B1,EEF2,EEF1A1,TOLLIP,LTF,SRP14,COTL1,CKAP4,GGH,ALDOC,VAPA,PSMB7,MVP,NIT2,CYFIP1,PTGES2,PSMD11,IQGAP2,APRT,GNS,DGAT1,CTSA,IMPDH2,PYGL,PSMD2,GM2A,VCP,ACTR10,LAMTOR2,TXNDC5
REAC	rRNA processing in the nucleus and cytosol	REAC:R-HSA-8868773	0.00531781	2.27427	193	461	23	10622	RPL26,BUD23,RCL1,NOP10,EBNA1BP2,RPS12,RPL38,RPS8,RRP1,TEX10,RPL10,FBL,RPL29,RPS5,RPL24,RPL4,RPL15,SNU13,RPS6,RPS15,UTP3,EMG1,WDR12
REAC	Translocation of SLC2A4 (GLUT4) to the plasma membrane	REAC:R-HSA-1445148	0.00579759	2.23675	72	461	13	10622	ASPSCR1,EXOC7,EXOC1,TUBB2A,YWHAH,MYH9,TUBA4A,TUBA3C,MYO5A,TUBA1B,TUBB1,EXOC4,YWHAB
REAC	Metabolism	REAC:R-HSA-1430728	0.00704231	2.15228	2077	461	127	10622	MINPP1,NUDT10,GNG7,SLC25A10,QDPR,RAN,IMPA1,PSMB3,MT-CO1,PSMD13,CHP1,SUMF1,RPL26,DCTPP1,NDUFA3,SDC1,BPGM,PDHX,MT-CO2,ACOT8,ALDH1B1,SLC3A2,EPHX1,GAA,NOSIP,PCYT1A,HIBCH,ALB,ITPR2,ALDH3A1,PSMC5,PNPLA6,MED4,SCO2,PGM2L1,PMVK,SLC25A17,ADH5,NDUFA11,PPP2CA,GSTM2,NUP62,ENO2,RPS12,RRM1,AHCYL1,NUP93,NUP35,NDUFV2,ETHE1,MT-ND3,PRPS1,NDUFB4,AMPD2,SDSL,RPL38,DBT,PDP1,OSBPL8,ECI1,ME2,PNPO,MED15,CMBL,SMARCD3,FH,NS…
REAC	Major pathway of rRNA processing in the nucleolus and cytosol	REAC:R-HSA-6791226	0.00719625	2.14289	183	461	22	10622	RPL26,BUD23,RCL1,EBNA1BP2,RPS12,RPL38,RPS8,RRP1,TEX10,RPL10,FBL,RPL29,RPS5,RPL24,RPL4,RPL15,SNU13,RPS6,RPS15,UTP3,EMG1,WDR12
REAC	Clathrin-mediated endocytosis	REAC:R-HSA-8856828	0.00738393	2.13171	144	461	19	10622	COPS2,ARPC3,COPS7B,ARPC1A,IGF2R,DNM1,RAB5C,VAMP3,REPS1,COPS8,EPS15L1,SH3GL1,CLTB,GPS1,STAM2,TFRC,TOR1A,AP2B1,CLTA
REAC	Golgi-to-ER retrograde transport	REAC:R-HSA-8856688	0.00967204	2.01448	134	461	18	10622	RAB6B,TMED9,SURF4,DYNC1LI2,COPA,TUBB2A,NAPA,TMED7,TUBA4A,STX18,COPE,ZW10,TUBA3C,COPG2,DCTN2,TUBA1B,TUBB1,ACTR10
REAC	Metabolism of proteins	REAC:R-HSA-392499	0.0114041	1.94294	2016	461	123	10622	MRPL58,PCMT1,LAMB2,RAD21,GNG7,POFUT2,COPS2,DAD1,RAB6B,PSMB3,COPS7B,PSMD13,OGT,SUMF1,TMED9,EIF3J,RPL26,COMMD10,COL7A1,PTCD3,SRP9,KTN1,DYNC1LI2,EIF2B4,ALB,MRPL46,PSMC5,AP3M1,MRPS14,VDAC2,WARS2,SEMA5B,EXOC7,PUM2,PCNA,NUP62,APLP2,MRPL15,RAB7A,RPS12,COPA,NUP93,RAB5C,MRPL24,EXOC1,GFPT2,NUP35,EEF1G,EIF3M,TUBB2A,RPL38,NAPA,YKT6,MRPS34,TMED7,SRP19,RPS8,EEF2,PARK7,COPS8,EEF1A1,GNB1,IGFBP3,ETF1,SUMO1,HYOU1,…
REAC	rRNA processing	REAC:R-HSA-72312	0.0121758	1.9145	203	461	23	10622	RPL26,BUD23,RCL1,NOP10,EBNA1BP2,RPS12,RPL38,RPS8,RRP1,TEX10,RPL10,FBL,RPL29,RPS5,RPL24,RPL4,RPL15,SNU13,RPS6,RPS15,UTP3,EMG1,WDR12
REAC	mRNA Splicing - Major Pathway	REAC:R-HSA-72163	0.0149967	1.824	178	461	21	10622	CWC15,POLR2I,TFIP11,PRPF38A,LSM4,PPIE,PTBP1,SRRT,NCBP2,XAB2,SNRPA,BCAS2,PRPF19,SF3B2,CTNNBL1,SNU13,PUF60,POLR2H,SF3A1,HNRNPC,SF3B5
REAC	Peptide chain elongation	REAC:R-HSA-156902	0.0157254	1.8034	90	461	14	10622	RPL26,RPS12,RPL38,RPS8,EEF2,EEF1A1,RPL10,RPL29,RPS5,RPL24,RPL4,RPL15,RPS6,RPS15
REAC	Recycling pathway of L1	REAC:R-HSA-437239	0.0165782	1.78046	48	461	10	10622	DPYSL2,DNM1,TUBB2A,TUBA4A,MSN,TUBA3C,AP2B1,TUBA1B,TUBB1,CLTA
REAC	Cargo recognition for clathrin-mediated endocytosis	REAC:R-HSA-8856825	0.0206221	1.68567	104	461	15	10622	COPS2,COPS7B,IGF2R,VAMP3,REPS1,COPS8,EPS15L1,SH3GL1,CLTB,GPS1,STAM2,TFRC,TOR1A,AP2B1,CLTA
REAC	Sealing of the nuclear envelope (NE) by ESCRT-III	REAC:R-HSA-9668328	0.0258318	1.58785	32	461	8	10622	CHMP4A,CHMP3,TUBB2A,TUBA4A,CC2D1B,TUBA3C,TUBA1B,TUBB1
REAC	Regulation of expression of SLITs and ROBOs	REAC:R-HSA-9010553	0.02624	1.58104	171	461	20	10622	PSMB3,PSMD13,RPL26,PSMC5,RPS12,RPL38,RPS8,ETF1,NCBP2,RPL10,RPL29,RPS5,RPL24,PSMB7,RPL4,RPL15,PSMD11,RPS6,RPS15,PSMD2
REAC	mRNA Splicing	REAC:R-HSA-72172	0.0289063	1.53901	186	461	21	10622	CWC15,POLR2I,TFIP11,PRPF38A,LSM4,PPIE,PTBP1,SRRT,NCBP2,XAB2,SNRPA,BCAS2,PRPF19,SF3B2,CTNNBL1,SNU13,PUF60,POLR2H,SF3A1,HNRNPC,SF3B5
REAC	Nonsense Mediated Decay (NMD) independent of the Exon Junction Complex (EJC)	REAC:R-HSA-975956	0.0328108	1.48398	96	461	14	10622	RPL26,RPS12,RPL38,RPS8,ETF1,NCBP2,RPL10,RPL29,RPS5,RPL24,RPL4,RPL15,RPS6,RPS15
REAC	Formation of TC-NER Pre-Incision Complex	REAC:R-HSA-6781823	0.0343142	1.46453	52	461	10	10622	COPS2,POLR2I,COPS7B,PPIE,COPS8,XAB2,PRPF19,GPS1,POLR2H,DDB1
REAC	Signaling by ROBO receptors	REAC:R-HSA-376176	0.0350087	1.45582	217	461	23	10622	PSMB3,PSMD13,RPL26,PSMC5,RPS12,RPL38,RPS8,CLASP2,ETF1,NCBP2,RPL10,PFN1,VASP,RPL29,RPS5,RPL24,PSMB7,RPL4,RPL15,PSMD11,RPS6,RPS15,PSMD2
REAC	Autophagy	REAC:R-HSA-9612973	0.0405894	1.39159	149	461	18	10622	LAMTOR5,DYNC1LI2,TOMM5,VPS37B,CHMP4A,CHMP3,TUBB2A,PARK7,EEF1A1,TSG101,TUBA4A,ATG4B,TUBA3C,TUBA1B,TUBB1,VCP,LAMTOR2,SQSTM1
REAC	M Phase	REAC:R-HSA-68886	0.0437166	1.35935	407	461	35	10622	RAD21,RAN,PSMB3,PSMD13,MAD2L1,NUMA1,DYNC1LI2,PSMC5,CDC23,PPP2CA,NUP62,NUP93,CHMP4A,CHMP3,NUP35,TUBB2A,CLASP2,SUMO1,TUBA4A,LBR,GOLGA2,CDC27,CC2D1B,NDC1,NCAPD2,PSMB7,ZW10,PSMD11,TUBA3C,DCTN2,TUBA1B,PSMD2,TUBB1,HIST1H2BJ,VRK1

## Sheet: Proteome sens.-assoc. gene list
Gene name	Protein description	avg. NSAF + 4	avg. abs(LogFC)	avg.LogFC	Spearman corr. coeff. (sensitivity)	Pearson corr. coeff. (sensitivity)
SERPINE2	P07093|GDN_HUMAN Glia-derived nexin OS=Homo sapiens OX=9606 GN=SERPINE2 PE=1 SV=1 GN= nan	3.45776	0.350205	0.190972	-1	-0.999772
PNPT1	Q8TCS8|PNPT1_HUMAN Polyribonucleotide nucleotidyltransferase 1, mitochondrial OS=Homo sapiens OX=9606 GN=PNPT1 PE=1 SV=2 GN= nan	4.00444	0.509854	0.484822	-1	-0.999676
STAU2	Q9NUL3|STAU2_HUMAN Double-stranded RNA-binding protein Staufen homolog 2 OS=Homo sapiens OX=9606 GN=STAU2 PE=1 SV=2 GN= nan	1.63094	1.05841	-1.05841	-1	-0.999096
GLA	P06280|AGAL_HUMAN GN= GLA	2.859	0.35725	0.332931	1	0.999001
SCOC	Q9UIL1|SCOC_HUMAN Short coiled-coil protein OS=Homo sapiens OX=9606 GN=SCOC PE=1 SV=2 GN= nan	3.6942	0.351194	-0.0905446	-1	-0.998999
HLA-DRA	P01903|DRA_HUMAN HLA class II histocompatibility antigen, DR alpha chain OS=Homo sapiens OX=9606 GN=HLA-DRA PE=1 SV=1 GN= nan	2.5773	0.5092	-0.218853	-1	-0.998798
USP48	Q86UV5|UBP48_HUMAN Ubiquitin carboxyl-terminal hydrolase 48 OS=Homo sapiens OX=9606 GN=USP48 PE=1 SV=1 GN= nan	2.16469	0.432411	-0.406093	-1	-0.998544
ZNF326	Q5BKZ1|ZN326_HUMAN GN= ZNF326	3.61616	0.32802	-0.270707	-1	-0.997567
EXOC3	O60645|EXOC3_HUMAN GN= EXOC3	2.21312	0.585696	-0.585696	-1	-0.997468
MDK	P21741|MK_HUMAN Midkine OS=Homo sapiens OX=9606 GN=MDK PE=1 SV=1 GN= nan	2.68144	0.871956	0.102737	-1	-0.997431
KRT10	P13645|K1C10_HUMAN Keratin, type I cytoskeletal 10 OS=Homo sapiens OX=9606 GN=KRT10 PE=1 SV=6 GN= nan	2.05437	0.793121	-0.280685	-1	-0.997271
CUL1	Q13616|CUL1_HUMAN GN= CUL1	2.80355	0.42558	-0.42558	-1	-0.996866
SURF6	O75683|SURF6_HUMAN Surfeit locus protein 6 OS=Homo sapiens OX=9606 GN=SURF6 PE=1 SV=3 GN= nan	3.07445	0.464507	0.15741	-1	-0.996412
PWP2	Q15269|PWP2_HUMAN Periodic tryptophan protein 2 homolog OS=Homo sapiens OX=9606 GN=PWP2 PE=2 SV=2 GN= nan	2.6455	0.643243	-0.164464	-1	-0.995998
GADD45GIP1	Q8TAE8|G45IP_HUMAN Growth arrest and DNA damage-inducible proteins-interacting protein 1 OS=Homo sapiens OX=9606 GN=GADD45GIP1 PE=1 SV=1 GN= nan	3.73789	0.55807	-0.438659	-1	-0.994736
DNAJB4	Q9UDY4|DNJB4_HUMAN GN= DNAJB4	3.41581	0.896071	0.35894	1	0.994575
TOE1	Q96GM8|TOE1_HUMAN Target of EGR1 protein 1 OS=Homo sapiens OX=9606 GN=TOE1 PE=1 SV=1 GN= nan	2.1184	0.320222	0.0636412	-1	-0.99432
PARP12	Q9H0J9|PAR12_HUMAN Poly [ADP-ribose] polymerase 12 OS=Homo sapiens OX=9606 GN=PARP12 PE=1 SV=1 GN= nan	1.61655	0.42496	-0.0992885	-1	-0.993387
MRPS17	Q9Y2R5|RT17_HUMAN GN= MRPS17	2.20777	0.686927	-0.619126	-1	-0.993213
CD47	Q08722|CD47_HUMAN Leukocyte surface antigen CD47 OS=Homo sapiens OX=9606 GN=CD47 PE=1 SV=1 GN= nan	3.37783	0.34186	-0.233146	-1	-0.993008
PCDHGC3	Q9UN70|PCDGK_HUMAN Protocadherin gamma-C3 OS=Homo sapiens OX=9606 GN=PCDHGC3 PE=1 SV=1 GN= nan	1.63332	0.510058	-0.307037	1	0.992993
RPL39	P62891|RL39_HUMAN GN= RPL39	4.88913	0.406945	-0.399376	-1	-0.992699
BLOC1S6	Q9UL45|BL1S6_HUMAN Biogenesis of lysosome-related organelles complex 1 subunit 6 OS=Homo sapiens OX=9606 GN=BLOC1S6 PE=1 SV=1 GN= nan	2.06972	0.62784	-0.536264	-1	-0.990448
CHMP5	Q9NZZ3|CHMP5_HUMAN GN= CHMP5	3.95256	0.375246	0.375246	1	0.990317
OTUB2	Q96DC9|OTUB2_HUMAN Ubiquitin thioesterase OTUB2 OS=Homo sapiens OX=9606 GN=OTUB2 PE=1 SV=2 GN= nan	2.41523	0.739587	0.0436393	-1	-0.989452
SEC24B	O95487|SC24B_HUMAN Protein transport protein Sec24B OS=Homo sapiens OX=9606 GN=SEC24B PE=1 SV=2 GN= nan	1.95974	0.458157	-0.42948	-1	-0.988934
LIG3	P49916|DNLI3_HUMAN GN= LIG3	1.79842	0.367107	-0.211841	1	0.988757
COA7	Q96BR5|COA7_HUMAN GN= COA7	2.29242	0.768694	0.0655424	-1	-0.987258
DAB2	P98082|DAB2_HUMAN GN= DAB2	2.19334	0.333123	-0.125862	-1	-0.987177
CSTF3	Q12996|CSTF3_HUMAN GN= CSTF3	3.57119	0.338105	0.191394	1	0.985868
PYGM	P11217|PYGM_HUMAN Glycogen phosphorylase, muscle form OS=Homo sapiens OX=9606 GN=PYGM PE=1 SV=6 GN= nan	3.64254	0.443555	-0.377362	1	0.98577
CACNG6	Q9BXT2|CCG6_HUMAN Voltage-dependent calcium channel gamma-6 subunit OS=Homo sapiens OX=9606 GN=CACNG6 PE=2 SV=1 GN= nan	2.2588	0.437857	-0.399708	0.8	0.985743
CHCHD2	Q9Y6H1|CHCH2_HUMAN Coiled-coil-helix-coiled-coil-helix domain-containing protein 2 OS=Homo sapiens OX=9606 GN=CHCHD2 PE=1 SV=1 GN= nan	1.51697	0.586647	-0.58645	0.8	0.984778
MAN1B1	Q9UKM7|MA1B1_HUMAN GN= MAN1B1	2.88121	0.441885	-0.0777375	1	0.984706
MRPS31	Q92665|RT31_HUMAN GN= MRPS31	3.88381	0.341333	-0.10725	-1	-0.984681
NOL6	Q9H6R4|NOL6_HUMAN Nucleolar protein 6 OS=Homo sapiens OX=9606 GN=NOL6 PE=1 SV=2 GN= nan	2.19407	0.603864	0.254625	-1	-0.984671
TXNRD2	Q9NNW7|TRXR2_HUMAN Thioredoxin reductase 2, mitochondrial OS=Homo sapiens OX=9606 GN=TXNRD2 PE=1 SV=3 GN= nan	1.97595	0.31567	0.0521026	1	0.984555
PRKAG1	P54619|AAKG1_HUMAN GN= PRKAG1	2.14812	0.641516	-0.641516	0.8	0.984098
CALML3	P27482|CALL3_HUMAN Calmodulin-like protein 3 OS=Homo sapiens OX=9606 GN=CALML3 PE=1 SV=2 GN= nan	3.50912	1.60446	-0.630004	0.8	0.983458
HELZ2	Q9BYK8|HELZ2_HUMAN Helicase with zinc finger domain 2 OS=Homo sapiens OX=9606 GN=HELZ2 PE=1 SV=6 GN= nan	1.93773	1.36991	1.33765	-1	-0.983438
NCSTN	Q92542|NICA_HUMAN Nicastrin OS=Homo sapiens OX=9606 GN=NCSTN PE=1 SV=2 GN= nan	2.76748	0.487574	-0.391238	-1	-0.983327
U2AF1L4	Q8WU68|U2AF4_HUMAN Splicing factor U2AF 26 kDa subunit OS=Homo sapiens OX=9606 GN=U2AF1L4 PE=1 SV=2 GN= nan	2.10463	0.507753	0.450997	1	0.982201
SDC4	P31431|SDC4_HUMAN Syndecan-4 OS=Homo sapiens OX=9606 GN=SDC4 PE=1 SV=2 GN= nan	1.29564	0.699765	-0.382794	1	0.981055
SYNJ2BP	P57105|SYJ2B_HUMAN Synaptojanin-2-binding protein OS=Homo sapiens OX=9606 GN=SYNJ2BP PE=1 SV=2 GN= nan	3.30006	0.479174	-0.0337781	1	0.980541
HSD17B11	Q8NBQ5|DHB11_HUMAN GN= HSD17B11	3.18279	0.788141	-0.181069	1	0.979097
UNC45A	Q9H3U1|UN45A_HUMAN Protein unc-45 homolog A OS=Homo sapiens OX=9606 GN=UNC45A PE=1 SV=1 GN= nan	3.46652	0.335051	-0.27081	-1	-0.979008
LAMTOR3	Q9UHA4|LTOR3_HUMAN Ragulator complex protein LAMTOR3 OS=Homo sapiens OX=9606 GN=LAMTOR3 PE=1 SV=1 GN= nan	4.00975	0.329103	0.0326416	1	0.978382
MTPN	P58546|MTPN_HUMAN Myotrophin OS=Homo sapiens OX=9606 GN=MTPN PE=1 SV=2 GN= nan	4.65261	0.698931	-0.658167	-1	-0.978271
GNAI1	P63096|GNAI1_HUMAN Guanine nucleotide-binding protein G(i) subunit alpha-1 OS=Homo sapiens OX=9606 GN=GNAI1 PE=1 SV=2 GN= nan	3.91314	0.53953	-0.315006	-1	-0.978126
KRT1	P04264|K2C1_HUMAN Keratin, type II cytoskeletal 1 OS=Homo sapiens OX=9606 GN=KRT1 PE=1 SV=6 GN= nan	2.28301	1.59728	-0.663735	-0.8	-0.978087
ENY2	Q9NPA8|ENY2_HUMAN Transcription and mRNA export factor ENY2 OS=Homo sapiens OX=9606 GN=ENY2 PE=1 SV=1 GN= nan	3.98737	0.710438	0.0911325	0.8	0.977674
EPHA4	P54764|EPHA4_HUMAN GN= EPHA4	1.64217	0.341959	-0.200881	-1	-0.977585
CRYAB	P02511|CRYAB_HUMAN GN= CRYAB	3.86546	0.525217	0.248951	1	0.97688
MCAM	P43121|MUC18_HUMAN GN= MCAM	3.49922	0.43319	-0.160481	-0.8	-0.975974
EIF2B5	Q13144|EI2BE_HUMAN Translation initiation factor eIF-2B subunit epsilon OS=Homo sapiens OX=9606 GN=EIF2B5 PE=1 SV=3 GN= nan	2.12592	0.559124	0.294783	-1	-0.974471
SLC7A11	Q9UPY5|XCT_HUMAN GN= SLC7A11	2.80537	0.324002	-0.16538	-1	-0.974136
TRIM23	P36406|TRI23_HUMAN GN= TRIM23	2.59632	0.606435	-0.606435	-1	-0.974112
UHRF1	Q96T88|UHRF1_HUMAN GN= UHRF1	3.21766	0.55152	-0.0688937	1	0.973785
ARFGEF1	Q9Y6D6|BIG1_HUMAN GN= ARFGEF1	1.40417	0.369715	-0.362135	-1	-0.973573
ERC1	Q8IUD2|RB6I2_HUMAN GN= ERC1	2.18497	0.398842	-0.276593	-1	-0.973457
ZNF598	Q86UK7|ZN598_HUMAN GN= ZNF598	1.41396	0.333217	-0.333217	1	0.972578
PPIG	Q13427|PPIG_HUMAN Peptidyl-prolyl cis-trans isomerase G OS=Homo sapiens OX=9606 GN=PPIG PE=1 SV=2 GN= nan	2.84511	0.572526	-0.336832	-0.8	-0.971617
FYCO1	Q9BQS8|FYCO1_HUMAN GN= FYCO1	1.8452	0.48239	-0.178899	-1	-0.970754
ROCK1	Q13464|ROCK1_HUMAN Rho-associated protein kinase 1 OS=Homo sapiens OX=9606 GN=ROCK1 PE=1 SV=1 GN= nan	2.00995	0.474874	-0.474874	1	0.969508
SLC35E1	Q96K37|S35E1_HUMAN Solute carrier family 35 member E1 OS=Homo sapiens OX=9606 GN=SLC35E1 PE=1 SV=2 GN= nan	1.78148	0.397367	-0.372024	-1	-0.969203
ISOC2	Q96AB3|ISOC2_HUMAN Isochorismatase domain-containing protein 2 OS=Homo sapiens OX=9606 GN=ISOC2 PE=1 SV=1 GN= nan	3.69136	0.626643	-0.625626	-1	-0.968818
CAMLG	P49069|CAMLG_HUMAN Calcium signal-modulating cyclophilin ligand OS=Homo sapiens OX=9606 GN=CAMLG PE=1 SV=1 GN= nan	1.90334	0.46655	-0.46655	1	0.967727
MDC1	Q14676|MDC1_HUMAN Mediator of DNA damage checkpoint protein 1 OS=Homo sapiens OX=9606 GN=MDC1 PE=1 SV=3 GN= nan	2.31462	0.310497	0.159265	-0.8	-0.967651
TXNDC9	O14530|TXND9_HUMAN Thioredoxin domain-containing protein 9 OS=Homo sapiens OX=9606 GN=TXNDC9 PE=1 SV=2 GN= nan	2.8382	0.377107	-0.0746178	1	0.967512
CLPX	O76031|CLPX_HUMAN GN= CLPX	3.24156	0.525556	-0.0851074	1	0.967375
DUS3L	Q96G46|DUS3L_HUMAN tRNA-dihydrouridine(47) synthase [NAD(P)(+)]-like OS=Homo sapiens OX=9606 GN=DUS3L PE=1 SV=2 GN= nan	2.17315	0.340458	-0.340458	-1	-0.966991
DPM1	O60762|DPM1_HUMAN GN= DPM1	3.80575	0.821867	-0.217108	0.8	0.966093
HAX1	O00165|HAX1_HUMAN HCLS1-associated protein X-1 OS=Homo sapiens OX=9606 GN=HAX1 PE=1 SV=2 GN= nan	2.15959	0.725499	-0.561771	-1	-0.965475
RTN1	Q16799|RTN1_HUMAN Reticulon-1 OS=Homo sapiens OX=9606 GN=RTN1 PE=1 SV=1 GN= nan	2.79645	0.385184	-0.244824	-1	-0.965285
KANK1	Q14678|KANK1_HUMAN KN motif and ankyrin repeat domain-containing protein 1 OS=Homo sapiens OX=9606 GN=KANK1 PE=1 SV=3 GN= nan	1.18499	0.434057	-0.00929012	1	0.96444
SNAP29	O95721|SNP29_HUMAN Synaptosomal-associated protein 29 OS=Homo sapiens OX=9606 GN=SNAP29 PE=1 SV=1 GN= nan	2.80064	0.61876	-0.546939	-1	-0.96433
RPTOR	Q8N122|RPTOR_HUMAN Regulatory-associated protein of mTOR OS=Homo sapiens OX=9606 GN=RPTOR PE=1 SV=1 GN= nan	1.9675	0.568996	-0.0682774	0.8	0.964215
NDUFB11	Q9NX14|NDUBB_HUMAN NADH dehydrogenase [ubiquinone] 1 beta subcomplex subunit 11, mitochondrial OS=Homo sapiens OX=9606 GN=NDUFB11 PE=1 SV=1 GN= nan	3.71152	0.464005	0.112039	0.8	0.963865
TMEM30A	Q9NV96|CC50A_HUMAN GN= TMEM30A	3.64807	0.474232	-0.210437	1	0.963783
ARMT1	Q9H993|ARMT1_HUMAN Protein-glutamate O-methyltransferase OS=Homo sapiens OX=9606 GN=ARMT1 PE=1 SV=1 GN= nan	2.94691	0.529265	-0.277699	-1	-0.963161
TACO1	Q9BSH4|TACO1_HUMAN Translational activator of cytochrome c oxidase 1 OS=Homo sapiens OX=9606 GN=TACO1 PE=1 SV=1 GN= nan	2.45904	0.328381	-0.0132775	1	0.962619
GYG1	P46976|GLYG_HUMAN Glycogenin-1 OS=Homo sapiens OX=9606 GN=GYG1 PE=1 SV=4 GN= nan	2.96272	0.516913	-0.411491	-0.8	-0.962463
STAM	Q92783|STAM1_HUMAN Signal transducing adapter molecule 1 OS=Homo sapiens OX=9606 GN=STAM PE=1 SV=3 GN= nan	3.27993	0.302838	-0.200531	-1	-0.961676
UBE2H	P62256|UBE2H_HUMAN Ubiquitin-conjugating enzyme E2 H OS=Homo sapiens OX=9606 GN=UBE2H PE=1 SV=1 GN= nan	4.22989	0.334287	0.0329143	-1	-0.961513
PRPF4	O43172|PRP4_HUMAN U4/U6 small nuclear ribonucleoprotein Prp4 OS=Homo sapiens OX=9606 GN=PRPF4 PE=1 SV=2 GN= nan	3.86162	0.31652	0.0897638	0.8	0.961417
MRPL41	Q8IXM3|RM41_HUMAN GN= MRPL41	3.46737	1.28411	-1.28411	-1	-0.961071
LAS1L	Q9Y4W2|LAS1L_HUMAN Ribosomal biogenesis protein LAS1L OS=Homo sapiens OX=9606 GN=LAS1L PE=1 SV=2 GN= nan	3.12979	0.438745	-0.016957	-0.8	-0.960811
MAGOHB	Q96A72|MGN2_HUMAN Protein mago nashi homolog 2 OS=Homo sapiens OX=9606 GN=MAGOHB PE=1 SV=1 GN= nan	4.74665	0.326423	-0.252211	-1	-0.96044
TCEA1	P23193|TCEA1_HUMAN Transcription elongation factor A protein 1 OS=Homo sapiens OX=9606 GN=TCEA1 PE=1 SV=2 GN= nan	3.33101	0.406445	-0.406445	-1	-0.960396
MRPL10	Q7Z7H8|RM10_HUMAN GN= MRPL10	1.89892	0.847368	0.0849348	0.8	0.960026
MRPL53	Q96EL3|RM53_HUMAN 39S ribosomal protein L53, mitochondrial OS=Homo sapiens OX=9606 GN=MRPL53 PE=1 SV=1 GN= nan	3.00934	0.86448	0.775589	1	0.959911
TRIM21	P19474|RO52_HUMAN GN= TRIM21	2.51899	0.850987	0.850987	-0.8	-0.959728
TBCD	Q9BTW9|TBCD_HUMAN Tubulin-specific chaperone D OS=Homo sapiens OX=9606 GN=TBCD PE=1 SV=2 GN= nan	2.89063	0.537141	-0.537141	-1	-0.959625
MRPL17	Q9NRX2|RM17_HUMAN GN= MRPL17	3.52543	0.864908	-0.122107	-0.8	-0.959527
LANCL1	O43813|LANC1_HUMAN LanC-like protein 1 OS=Homo sapiens OX=9606 GN=LANCL1 PE=1 SV=1 GN= nan	2.00594	1.17129	-0.581762	0.8	0.959228
SLC9A6	Q92581|SL9A6_HUMAN Sodium/hydrogen exchanger 6 OS=Homo sapiens OX=9606 GN=SLC9A6 PE=1 SV=2 GN= nan	1.56634	0.301394	-0.301394	-1	-0.95922
YTHDC1	Q96MU7|YTDC1_HUMAN YTH domain-containing protein 1 OS=Homo sapiens OX=9606 GN=YTHDC1 PE=1 SV=3 GN= nan	2.44451	0.409666	0.180568	-1	-0.957486
UFSP2	Q9NUQ7|UFSP2_HUMAN Ufm1-specific protease 2 OS=Homo sapiens OX=9606 GN=UFSP2 PE=1 SV=3 GN= nan	1.94789	0.499982	-0.499982	1	0.957104
IFIT1B	Q5T764|IFT1B_HUMAN Interferon-induced protein with tetratricopeptide repeats 1B OS=Homo sapiens OX=9606 GN=IFIT1B PE=1 SV=1 GN= nan	2.41083	1.33047	1.31665	-1	-0.956365
B3GALT6	Q96L58|B3GT6_HUMAN Beta-1,3-galactosyltransferase 6 OS=Homo sapiens OX=9606 GN=B3GALT6 PE=1 SV=2 GN= nan	1.36211	0.436299	-0.165755	1	0.956241
NDUFB5	O43674|NDUB5_HUMAN NADH dehydrogenase [ubiquinone] 1 beta subcomplex subunit 5, mitochondrial OS=Homo sapiens OX=9606 GN=NDUFB5 PE=1 SV=1 GN= nan	3.58097	0.934134	0.156186	1	0.955326
PHF5A	Q7RTV0|PHF5A_HUMAN PHD finger-like domain-containing protein 5A OS=Homo sapiens OX=9606 GN=PHF5A PE=1 SV=1 GN= nan	4.31054	0.304422	0.150626	1	0.955075
SLK	Q9H2G2|SLK_HUMAN STE20-like serine/threonine-protein kinase OS=Homo sapiens OX=9606 GN=SLK PE=1 SV=1 GN= nan	2.03969	0.30258	-0.0724559	-1	-0.953827
TMEM205	Q6UW68|TM205_HUMAN Transmembrane protein 205 OS=Homo sapiens OX=9606 GN=TMEM205 PE=1 SV=1 GN= nan	3.47366	0.589727	0.545135	1	0.952074
WDR48	Q8TAF3|WDR48_HUMAN WD repeat-containing protein 48 OS=Homo sapiens OX=9606 GN=WDR48 PE=1 SV=1 GN= nan	2.47949	0.352979	-0.305849	-0.8	-0.951692
ENAH	Q8N8S7|ENAH_HUMAN Protein enabled homolog OS=Homo sapiens OX=9606 GN=ENAH PE=1 SV=2 GN= nan	4.15371	0.381436	-0.355947	-1	-0.951466
LSM8	O95777|LSM8_HUMAN U6 snRNA-associated Sm-like protein LSm8 OS=Homo sapiens OX=9606 GN=LSM8 PE=1 SV=3 GN= nan	4.39862	1.1744	0.782318	1	0.951416
HBA1	P69905|HBA_HUMAN Hemoglobin subunit alpha OS=Homo sapiens OX=9606 GN=HBA1 PE=1 SV=2 GN= nan	4.46488	0.711233	0.312508	1	0.950717
KRT75	O95678|K2C75_HUMAN Keratin, type II cytoskeletal 75 OS=Homo sapiens OX=9606 GN=KRT75 PE=1 SV=2 GN= nan	1.86037	0.896172	0.20366	-1	-0.950667
STX2	P32856|STX2_HUMAN Syntaxin-2 OS=Homo sapiens OX=9606 GN=STX2 PE=1 SV=3 GN= nan	1.612	0.649513	-0.213946	-1	-0.950498
PUS7	Q96PZ0|PUS7_HUMAN Pseudouridylate synthase 7 homolog OS=Homo sapiens OX=9606 GN=PUS7 PE=1 SV=2 GN= nan	2.44899	0.316873	-0.107649	-1	-0.950415
GCSH	P23434|GCSH_HUMAN Glycine cleavage system H protein, mitochondrial OS=Homo sapiens OX=9606 GN=GCSH PE=1 SV=2 GN= nan	3.59851	0.592941	0.154829	1	0.949202
TKFC	Q3LXA3|TKFC_HUMAN Triokinase/FMN cyclase OS=Homo sapiens OX=9606 GN=TKFC PE=1 SV=2 GN= nan	2.89405	0.395555	-0.395555	1	0.949081
PSEN1	P49768|PSN1_HUMAN Presenilin-1 OS=Homo sapiens OX=9606 GN=PSEN1 PE=1 SV=1 GN= nan	1.35275	0.340126	-0.115423	-1	-0.949041
LYAR	Q9NX58|LYAR_HUMAN GN= LYAR	3.35141	0.425614	-0.121007	-0.8	-0.948893
CHAMP1	Q96JM3|CHAP1_HUMAN GN= CHAMP1	2.47425	0.348726	0.107645	-0.8	-0.948242
MRPL40	Q9NQ50|RM40_HUMAN 39S ribosomal protein L40, mitochondrial OS=Homo sapiens OX=9606 GN=MRPL40 PE=1 SV=1 GN= nan	3.20258	1.0661	0.142351	1	0.94773
THUMPD1	Q9NXG2|THUM1_HUMAN THUMP domain-containing protein 1 OS=Homo sapiens OX=9606 GN=THUMPD1 PE=1 SV=2 GN= nan	2.74858	0.494935	-0.0994431	-0.8	-0.946128
PLXNB2	O15031|PLXB2_HUMAN Plexin-B2 OS=Homo sapiens OX=9606 GN=PLXNB2 PE=1 SV=3 GN= nan	2.45993	0.329486	-0.322826	-1	-0.946059
APOOL	Q6UXV4|MIC27_HUMAN MICOS complex subunit MIC27 OS=Homo sapiens OX=9606 GN=APOOL PE=1 SV=1 GN= nan	2.81062	0.838773	-0.0973186	0.8	0.945349
TMCO1	Q9UM00|TMCO1_HUMAN GN= TMCO1	2.55879	0.744861	-0.55537	-1	-0.943893
PRPS1L1	P21108|PRPS3_HUMAN Ribose-phosphate pyrophosphokinase 3 OS=Homo sapiens OX=9606 GN=PRPS1L1 PE=1 SV=2 GN= nan	2.20057	0.396355	-0.348309	-1	-0.943811
RHBDD2	Q6NTF9|RHBD2_HUMAN Rhomboid domain-containing protein 2 OS=Homo sapiens OX=9606 GN=RHBDD2 PE=2 SV=2 GN= nan	2.35294	0.36895	0.229558	0.8	0.943666
GHDC	Q8N2G8|GHDC_HUMAN GH3 domain-containing protein OS=Homo sapiens OX=9606 GN=GHDC PE=1 SV=2 GN= nan	1.65355	0.742	0.654361	0.8	0.9436
RNMT	O43148|MCES_HUMAN mRNA cap guanine-N7 methyltransferase OS=Homo sapiens OX=9606 GN=RNMT PE=1 SV=1 GN= nan	3.36274	0.546676	-0.261086	1	0.943585
GDAP1	Q8TB36|GDAP1_HUMAN Ganglioside-induced differentiation-associated protein 1 OS=Homo sapiens OX=9606 GN=GDAP1 PE=1 SV=3 GN= nan	2.60377	0.663849	0.314262	0.8	0.942402
GNG5	P63218|GBG5_HUMAN Guanine nucleotide-binding protein G(I)/G(S)/G(O) subunit gamma-5 OS=Homo sapiens OX=9606 GN=GNG5 PE=1 SV=3 GN= nan	4.44711	0.686264	0.481787	0.8	0.942096
POLDIP3	Q9BY77|PDIP3_HUMAN Polymerase delta-interacting protein 3 OS=Homo sapiens OX=9606 GN=POLDIP3 PE=1 SV=2 GN= nan	3.29241	0.334476	-0.0178374	1	0.941856
NME2P1	O60361|NDK8_HUMAN Putative nucleoside diphosphate kinase OS=Homo sapiens OX=9606 GN=NME2P1 PE=5 SV=1 GN= nan	1.95612	0.735552	0.647913	0.8	0.941786
LPP	Q93052|LPP_HUMAN Lipoma-preferred partner OS=Homo sapiens OX=9606 GN=LPP PE=1 SV=1 GN= nan	3.68639	0.404419	-0.404419	-1	-0.941488
RAP2C	Q9Y3L5|RAP2C_HUMAN Ras-related protein Rap-2c OS=Homo sapiens OX=9606 GN=RAP2C PE=1 SV=1 GN= nan	3.90575	0.680354	-0.192481	-0.8	-0.940976
SOAT1	P35610|SOAT1_HUMAN Sterol O-acyltransferase 1 OS=Homo sapiens OX=9606 GN=SOAT1 PE=1 SV=3 GN= nan	3.36512	0.574462	0.353079	-1	-0.940359
TRIM25	Q14258|TRI25_HUMAN GN= TRIM25	4.00914	0.472452	0.383819	-1	-0.9382
MRPL20	Q9BYC9|RM20_HUMAN 39S ribosomal protein L20, mitochondrial OS=Homo sapiens OX=9606 GN=MRPL20 PE=1 SV=1 GN= nan	2.11942	0.904897	-0.463413	-1	-0.937889
TSPAN6	O43657|TSN6_HUMAN Tetraspanin-6 OS=Homo sapiens OX=9606 GN=TSPAN6 PE=1 SV=1 GN= nan	3.59738	0.350014	-0.350014	-0.8	-0.935571
INA	Q16352|AINX_HUMAN Alpha-internexin OS=Homo sapiens OX=9606 GN=INA PE=1 SV=2 GN= nan	1.93521	0.467206	-0.467206	-1	-0.935033
CDK1	P06493|CDK1_HUMAN GN= CDK1	3.46521	0.39437	0.0125732	0.8	0.9346
ALDH1L2	Q3SY69|AL1L2_HUMAN Mitochondrial 10-formyltetrahydrofolate dehydrogenase OS=Homo sapiens OX=9606 GN=ALDH1L2 PE=1 SV=2 GN= nan	1.46819	0.367146	-0.130125	0.8	0.934591
WDR7	Q9Y4E6|WDR7_HUMAN WD repeat-containing protein 7 OS=Homo sapiens OX=9606 GN=WDR7 PE=1 SV=2 GN= nan	1.51158	0.526014	-0.258645	0.8	0.934093
SEC11A	P67812|SC11A_HUMAN Signal peptidase complex catalytic subunit SEC11A OS=Homo sapiens OX=9606 GN=SEC11A PE=1 SV=1 GN= nan	4.56807	0.36305	0.123733	-0.8	-0.933422
TIMELESS	Q9UNS1|TIM_HUMAN Protein timeless homolog OS=Homo sapiens OX=9606 GN=TIMELESS PE=1 SV=2 GN= nan	1.93764	0.454586	-0.125499	-1	-0.932872
XRCC4	Q13426|XRCC4_HUMAN DNA repair protein XRCC4 OS=Homo sapiens OX=9606 GN=XRCC4 PE=1 SV=2 GN= nan	1.64013	0.691511	-0.414946	-1	-0.932794
AP3B1	O00203|AP3B1_HUMAN GN= AP3B1	3.00665	0.478047	-0.414627	0.8	0.931027
ITGB5	P18084|ITB5_HUMAN Integrin beta-5 OS=Homo sapiens OX=9606 GN=ITGB5 PE=1 SV=1 GN= nan	3.37886	0.360097	0.0612812	-1	-0.930903
CISD2	Q8N5K1|CISD2_HUMAN GN= CISD2	4.68885	0.317845	0.269847	-1	-0.929405
ECHDC1	Q9NTX5|ECHD1_HUMAN GN= ECHDC1	3.50099	0.436592	-0.427663	-1	-0.929266
LMAN2L	Q9H0V9|LMA2L_HUMAN VIP36-like protein OS=Homo sapiens OX=9606 GN=LMAN2L PE=1 SV=1 GN= nan	2.3962	0.353676	0.0624291	-0.8	-0.928054
KIF2A	O00139|KIF2A_HUMAN Kinesin-like protein KIF2A OS=Homo sapiens OX=9606 GN=KIF2A PE=1 SV=3 GN= nan	1.95326	0.512166	-0.056118	1	0.926895
SRSF5	Q13243|SRSF5_HUMAN Serine/arginine-rich splicing factor 5 OS=Homo sapiens OX=9606 GN=SRSF5 PE=1 SV=1 GN= nan	3.95826	0.407449	0.144914	-0.8	-0.926717
KRT77	Q7Z794|K2C1B_HUMAN Keratin, type II cytoskeletal 1b OS=Homo sapiens OX=9606 GN=KRT77 PE=1 SV=3 GN= nan	2.15912	0.652713	-0.538297	-0.8	-0.926424
MBD2	Q9UBB5|MBD2_HUMAN Methyl-CpG-binding domain protein 2 OS=Homo sapiens OX=9606 GN=MBD2 PE=1 SV=1 GN= nan	2.36645	0.784742	-0.297836	-1	-0.925636
HINT2	Q9BX68|HINT2_HUMAN Histidine triad nucleotide-binding protein 2, mitochondrial OS=Homo sapiens OX=9606 GN=HINT2 PE=1 SV=1 GN= nan	4.72809	0.305507	-0.103402	0.8	0.925388
TBRG4	Q969Z0|FAKD4_HUMAN GN= TBRG4	3.42259	0.457485	-0.204923	0.8	0.925135
GGCX	P38435|VKGC_HUMAN Vitamin K-dependent gamma-carboxylase OS=Homo sapiens OX=9606 GN=GGCX PE=1 SV=2 GN= nan	1.58865	0.684481	-0.684481	-0.8	-0.92442
CROT	Q9UKG9|OCTC_HUMAN Peroxisomal carnitine O-octanoyltransferase OS=Homo sapiens OX=9606 GN=CROT PE=1 SV=2 GN= nan	2.83459	0.438847	0.105466	-0.8	-0.924072
GLTP	Q9NZD2|GLTP_HUMAN Glycolipid transfer protein OS=Homo sapiens OX=9606 GN=GLTP PE=1 SV=3 GN= nan	1.33113	0.979605	0.0181455	0.8	0.923015
BPHL	Q86WA6|BPHL_HUMAN Valacyclovir hydrolase OS=Homo sapiens OX=9606 GN=BPHL PE=1 SV=1 GN= nan	1.45698	0.571445	-0.545898	-0.8	-0.921886
INTS12	Q96CB8|INT12_HUMAN Integrator complex subunit 12 OS=Homo sapiens OX=9606 GN=INTS12 PE=1 SV=1 GN= nan	2.32053	1.15737	-0.672579	-0.8	-0.921775
GPX1	P07203|GPX1_HUMAN Glutathione peroxidase 1 OS=Homo sapiens OX=9606 GN=GPX1 PE=1 SV=4 GN= nan	3.07938	0.933375	-0.212129	-1	-0.921244
TTC37	Q6PGP7|TTC37_HUMAN Tetratricopeptide repeat protein 37 OS=Homo sapiens OX=9606 GN=TTC37 PE=1 SV=1 GN= nan	2.09603	0.691639	-0.691639	-1	-0.921063
TOMM7	Q9P0U1|TOM7_HUMAN Mitochondrial import receptor subunit TOM7 homolog OS=Homo sapiens OX=9606 GN=TOMM7 PE=1 SV=1 GN= nan	2.2801	0.589731	-0.589731	0.8	0.920425
PPIL4	Q8WUA2|PPIL4_HUMAN Peptidyl-prolyl cis-trans isomerase-like 4 OS=Homo sapiens OX=9606 GN=PPIL4 PE=1 SV=1 GN= nan	2.7877	0.810597	-0.724029	-0.8	-0.920402
ADD1	P35611|ADDA_HUMAN Alpha-adducin OS=Homo sapiens OX=9606 GN=ADD1 PE=1 SV=2 GN= nan	3.43314	0.404132	0.18062	-1	-0.919089
CIAPIN1	Q6FI81|CPIN1_HUMAN GN= CIAPIN1	3.17362	0.393266	0.314174	-1	-0.918605
NUDT21	O43809|CPSF5_HUMAN GN= NUDT21	4.74499	0.308058	-0.139568	0.8	0.918575
MTX1	Q13505|MTX1_HUMAN Metaxin-1 OS=Homo sapiens OX=9606 GN=MTX1 PE=1 SV=3 GN= nan	3.42232	0.307944	-0.118115	-1	-0.917859
PPP1R18	Q6NYC8|PPR18_HUMAN Phostensin OS=Homo sapiens OX=9606 GN=PPP1R18 PE=1 SV=1 GN= nan	3.84508	0.483216	-0.373459	-0.8	-0.917401
MAP7D1	Q3KQU3|MA7D1_HUMAN MAP7 domain-containing protein 1 OS=Homo sapiens OX=9606 GN=MAP7D1 PE=1 SV=1 GN= nan	3.63502	0.315832	-0.165407	-0.8	-0.91673
RMDN3	Q96TC7|RMD3_HUMAN Regulator of microtubule dynamics protein 3 OS=Homo sapiens OX=9606 GN=RMDN3 PE=1 SV=2 GN= nan	3.33898	0.534273	-0.331424	-1	-0.916399
MRPL28	Q13084|RM28_HUMAN GN= MRPL28	2.64465	0.406728	0.131587	1	0.915765
SRPK1	Q96SB4|SRPK1_HUMAN SRSF protein kinase 1 OS=Homo sapiens OX=9606 GN=SRPK1 PE=1 SV=2 GN= nan	2.84289	0.63804	-0.4777	-0.8	-0.914879
CSRP2	Q16527|CSRP2_HUMAN GN= CSRP2	4.47729	0.620674	-0.512208	-0.8	-0.914441
SNX3	O60493|SNX3_HUMAN Sorting nexin-3 OS=Homo sapiens OX=9606 GN=SNX3 PE=1 SV=3 GN= nan	4.54124	0.319286	-0.0272377	0.8	0.914315
RBM3	P98179|RBM3_HUMAN RNA-binding protein 3 OS=Homo sapiens OX=9606 GN=RBM3 PE=1 SV=1 GN= nan	3.40882	1.15847	-1.15604	-1	-0.913849
HMGCS1	Q01581|HMCS1_HUMAN Hydroxymethylglutaryl-CoA synthase, cytoplasmic OS=Homo sapiens OX=9606 GN=HMGCS1 PE=1 SV=2 GN= nan	2.53316	0.489356	-0.264877	1	0.912896
DCPS	Q96C86|DCPS_HUMAN m7GpppX diphosphatase OS=Homo sapiens OX=9606 GN=DCPS PE=1 SV=2 GN= nan	3.2944	0.374639	0.283506	-1	-0.912194
MRPS7	Q9Y2R9|RT07_HUMAN GN= MRPS7	2.55842	0.372028	-0.124195	-0.8	-0.912008
ABHD12	Q8N2K0|ABD12_HUMAN Monoacylglycerol lipase ABHD12 OS=Homo sapiens OX=9606 GN=ABHD12 PE=1 SV=2 GN= nan	3.14532	0.635308	0.0359854	-1	-0.911927
TUBGCP3	Q96CW5|GCP3_HUMAN Gamma-tubulin complex component 3 OS=Homo sapiens OX=9606 GN=TUBGCP3 PE=1 SV=2 GN= nan	1.28906	0.501871	-0.501871	-0.8	-0.911448
CSK	P41240|CSK_HUMAN Tyrosine-protein kinase CSK OS=Homo sapiens OX=9606 GN=CSK PE=1 SV=1 GN= nan	2.98992	0.509071	-0.432448	-0.8	-0.911291
SNX5	Q9Y5X3|SNX5_HUMAN Sorting nexin-5 OS=Homo sapiens OX=9606 GN=SNX5 PE=1 SV=1 GN= nan	2.51637	0.867254	-0.793596	-0.8	-0.910956
MRPL16	Q9NX20|RM16_HUMAN 39S ribosomal protein L16, mitochondrial OS=Homo sapiens OX=9606 GN=MRPL16 PE=1 SV=1 GN= nan	2.63513	0.716371	0.383062	-0.8	-0.910926
BYSL	Q13895|BYST_HUMAN GN= BYSL	3.04034	0.374158	-0.176241	-0.8	-0.910628
TRMT112	Q9UI30|TR112_HUMAN Multifunctional methyltransferase subunit TRM112-like protein OS=Homo sapiens OX=9606 GN=TRMT112 PE=1 SV=1 GN= nan	4.04044	0.961658	0.920156	0.8	0.909933
MPZL1	O95297|MPZL1_HUMAN Myelin protein zero-like protein 1 OS=Homo sapiens OX=9606 GN=MPZL1 PE=1 SV=1 GN= nan	2.00821	0.912699	-0.912699	1	0.909323
TUBG2	Q9NRH3|TBG2_HUMAN Tubulin gamma-2 chain OS=Homo sapiens OX=9606 GN=TUBG2 PE=2 SV=1 GN= nan	3.53018	0.452692	-0.353018	0.8	0.907634
NUB1	Q9Y5A7|NUB1_HUMAN NEDD8 ultimate buster 1 OS=Homo sapiens OX=9606 GN=NUB1 PE=1 SV=2 GN= nan	1.90994	0.949075	0.349992	-0.8	-0.904486
DFFA	O00273|DFFA_HUMAN GN= DFFA	2.78053	0.66944	-0.66944	1	0.90439
MRPS35	P82673|RT35_HUMAN GN= MRPS35	3.08385	0.841837	-0.701411	0.8	0.903844
CPD	O75976|CBPD_HUMAN GN= CPD	2.60967	0.622693	-0.588455	0.8	0.903336
ALG9	Q9H6U8|ALG9_HUMAN Alpha-1,2-mannosyltransferase ALG9 OS=Homo sapiens OX=9606 GN=ALG9 PE=1 SV=2 GN= nan	1.65196	0.315832	0.28357	-0.8	-0.903212
YTHDF1	Q9BYJ9|YTHD1_HUMAN YTH domain-containing family protein 1 OS=Homo sapiens OX=9606 GN=YTHDF1 PE=1 SV=1 GN= nan	1.78062	0.962751	-0.858058	-0.8	-0.902921
RPL36AL	Q969Q0|RL36L_HUMAN GN= RPL36AL	1.29118	0.37225	-0.37225	-0.8	-0.901814
RNF13	O43567|RNF13_HUMAN E3 ubiquitin-protein ligase RNF13 OS=Homo sapiens OX=9606 GN=RNF13 PE=1 SV=1 GN= nan	2.11065	0.491316	-0.173977	0.8	0.901574
SRSF11	Q05519|SRS11_HUMAN Serine/arginine-rich splicing factor 11 OS=Homo sapiens OX=9606 GN=SRSF11 PE=1 SV=1 GN= nan	3.57155	0.436814	-0.18668	-0.8	-0.900707
CSTF2T	Q9H0L4|CSTFT_HUMAN GN= CSTF2T	1.01094	0.404114	-0.404114	-0.8	-0.900553
KPNA6	O60684|IMA7_HUMAN Importin subunit alpha-7 OS=Homo sapiens OX=9606 GN=KPNA6 PE=1 SV=1 GN= nan	2.93426	0.415016	0.284938	0.8	0.900552
GPX7	Q96SL4|GPX7_HUMAN Glutathione peroxidase 7 OS=Homo sapiens OX=9606 GN=GPX7 PE=1 SV=1 GN= nan	3.02191	0.7334	-0.123785	-0.8	-0.899343
MTA3	Q9BTC8|MTA3_HUMAN Metastasis-associated protein MTA3 OS=Homo sapiens OX=9606 GN=MTA3 PE=1 SV=2 GN= nan	1.67763	0.503476	0.405865	0.8	0.899341
ACTBL2	Q562R1|ACTBL_HUMAN GN= ACTBL2	3.96582	0.571302	-0.571302	-0.8	-0.899078
RPA2	P15927|RFA2_HUMAN Replication protein A 32 kDa subunit OS=Homo sapiens OX=9606 GN=RPA2 PE=1 SV=1 GN= nan	3.60999	0.411704	-0.315688	-0.8	-0.89857
FAM136A	Q96C01|F136A_HUMAN Protein FAM136A OS=Homo sapiens OX=9606 GN=FAM136A PE=1 SV=1 GN= nan	2.92176	0.380679	0.348417	-1	-0.898494
WDR18	Q9BV38|WDR18_HUMAN WD repeat-containing protein 18 OS=Homo sapiens OX=9606 GN=WDR18 PE=1 SV=2 GN= nan	3.44303	0.429987	0.243409	1	0.897744
HMGCL	P35914|HMGCL_HUMAN Hydroxymethylglutaryl-CoA lyase, mitochondrial OS=Homo sapiens OX=9606 GN=HMGCL PE=1 SV=2 GN= nan	2.85024	0.339582	-0.339582	-1	-0.895845
MAT1A	Q00266|METK1_HUMAN S-adenosylmethionine synthase isoform type-1 OS=Homo sapiens OX=9606 GN=MAT1A PE=1 SV=2 GN= nan	2.29412	1.10647	-0.928337	-0.8	-0.894491
PGAM5	Q96HS1|PGAM5_HUMAN Serine/threonine-protein phosphatase PGAM5, mitochondrial OS=Homo sapiens OX=9606 GN=PGAM5 PE=1 SV=2 GN= nan	3.8457	0.492641	-0.363172	-1	-0.894276
ATP6V1F	Q16864|VATF_HUMAN V-type proton ATPase subunit F OS=Homo sapiens OX=9606 GN=ATP6V1F PE=1 SV=2 GN= nan	4.02063	0.420525	-0.420525	-0.8	-0.8939
PLP2	Q04941|PLP2_HUMAN Proteolipid protein 2 OS=Homo sapiens OX=9606 GN=PLP2 PE=1 SV=1 GN= nan	2.47026	0.487903	-0.144679	0.8	0.892823
MIC13	Q5XKP0|MIC13_HUMAN MICOS complex subunit MIC13 OS=Homo sapiens OX=9606 GN=MIC13 PE=1 SV=1 GN= nan	4.27409	0.371174	-0.268169	1	0.892765
FDPS	P14324|FPPS_HUMAN GN= FDPS	3.60977	0.612143	-0.530665	-0.8	-0.892004
SNX17	Q15036|SNX17_HUMAN Sorting nexin-17 OS=Homo sapiens OX=9606 GN=SNX17 PE=1 SV=1 GN= nan	1.87492	0.544495	-0.357623	-1	-0.891765
SNRPGP15	A8MWD9|RUXGL_HUMAN Putative small nuclear ribonucleoprotein G-like protein 15 OS=Homo sapiens OX=9606 GN=SNRPGP15 PE=5 SV=2 GN= nan	4.26683	1.35966	0.451404	0.8	0.890729
RER1	O15258|RER1_HUMAN Protein RER1 OS=Homo sapiens OX=9606 GN=RER1 PE=1 SV=1 GN= nan	4.00995	0.533005	0.315036	1	0.888922
ATL1	Q8WXF7|ATLA1_HUMAN Atlastin-1 OS=Homo sapiens OX=9606 GN=ATL1 PE=1 SV=1 GN= nan	2.03172	0.485591	-0.20499	0.8	0.888549
PPP2R2B	Q00005|2ABB_HUMAN Serine/threonine-protein phosphatase 2A 55 kDa regulatory subunit B beta isoform OS=Homo sapiens OX=9606 GN=PPP2R2B PE=1 SV=1 GN= nan	2.4859	0.311072	-0.229969	-1	-0.888459
CEP170P1	Q96L14|C170L_HUMAN GN= CEP170P1	1.77264	0.638356	-0.627303	-0.8	-0.888161
NUDT5	Q9UKK9|NUDT5_HUMAN GN= NUDT5	3.09206	0.615276	-0.458678	-0.8	-0.887737
NOC3L	Q8WTT2|NOC3L_HUMAN Nucleolar complex protein 3 homolog OS=Homo sapiens OX=9606 GN=NOC3L PE=1 SV=1 GN= nan	2.59846	0.349649	0.0016643	1	0.88766
BECN1	Q14457|BECN1_HUMAN Beclin-1 OS=Homo sapiens OX=9606 GN=BECN1 PE=1 SV=2 GN= nan	1.50317	0.54441	0.41802	0.8	0.887649
JAM3	Q9BX67|JAM3_HUMAN Junctional adhesion molecule C OS=Homo sapiens OX=9606 GN=JAM3 PE=1 SV=1 GN= nan	2.86867	0.537648	-0.152121	0.8	0.887545
SMARCA1	P28370|SMCA1_HUMAN Probable global transcription activator SNF2L1 OS=Homo sapiens OX=9606 GN=SMARCA1 PE=1 SV=2 GN= nan	2.03894	0.541057	-0.318077	-0.8	-0.886728
DHX8	Q14562|DHX8_HUMAN GN= DHX8	1.56928	0.521787	-0.521787	-1	-0.886498
VPS51	Q9UID3|VPS51_HUMAN Vacuolar protein sorting-associated protein 51 homolog OS=Homo sapiens OX=9606 GN=VPS51 PE=1 SV=2 GN= nan	1.93713	0.4521	-0.202697	0.8	0.885312
ACOT2	P49753|ACOT2_HUMAN GN= ACOT2	2.92043	0.448652	-0.433868	-0.8	-0.884166
ATP2C1	P98194|AT2C1_HUMAN GN= ATP2C1	2.77546	0.33546	-0.0526838	-1	-0.883684
PRKACB	P22694|KAPCB_HUMAN cAMP-dependent protein kinase catalytic subunit beta OS=Homo sapiens OX=9606 GN=PRKACB PE=1 SV=2 GN= nan	3.40266	0.566324	-0.566324	-0.8	-0.882018
CUL4A	Q13619|CUL4A_HUMAN Cullin-4A OS=Homo sapiens OX=9606 GN=CUL4A PE=1 SV=3 GN= nan	1.44343	0.845467	-0.44414	0.8	0.881893
TLDC1	Q6P9B6|TLDC1_HUMAN TLD domain-containing protein 1 OS=Homo sapiens OX=9606 GN=TLDC1 PE=1 SV=2 GN= nan	3.38447	0.357465	-0.357465	-0.8	-0.881636
SLC9A3R2	Q15599|NHRF2_HUMAN Na(+)/H(+) exchange regulatory cofactor NHE-RF2 OS=Homo sapiens OX=9606 GN=SLC9A3R2 PE=1 SV=2 GN= nan	3.3451	0.737563	0.737563	0.8	0.880585
VPS41	P49754|VPS41_HUMAN Vacuolar protein sorting-associated protein 41 homolog OS=Homo sapiens OX=9606 GN=VPS41 PE=1 SV=3 GN= nan	1.20705	0.438909	-0.438909	-0.8	-0.880563
TBC1D23	Q9NUY8|TBC23_HUMAN TBC1 domain family member 23 OS=Homo sapiens OX=9606 GN=TBC1D23 PE=1 SV=3 GN= nan	1.80632	0.612386	-0.612386	-0.8	-0.879987
B4GALT1	P15291|B4GT1_HUMAN Beta-1,4-galactosyltransferase 1 OS=Homo sapiens OX=9606 GN=B4GALT1 PE=1 SV=5 GN= nan	2.78858	0.418992	-0.391745	-0.8	-0.879979
DPY30	Q9C005|DPY30_HUMAN Protein dpy-30 homolog OS=Homo sapiens OX=9606 GN=DPY30 PE=1 SV=1 GN= nan	3.99145	0.328098	-0.328098	-0.8	-0.879583
MOV10	Q9HCE1|MOV10_HUMAN Putative helicase MOV-10 OS=Homo sapiens OX=9606 GN=MOV10 PE=1 SV=2 GN= nan	2.53304	0.315915	-0.310563	-0.8	-0.878728
CYP51A1	Q16850|CP51A_HUMAN Lanosterol 14-alpha demethylase OS=Homo sapiens OX=9606 GN=CYP51A1 PE=1 SV=3 GN= nan	3.37298	0.575591	0.285649	0.4	0.876564
NLGN4X	Q8N0W4|NLGNX_HUMAN Neuroligin-4, X-linked OS=Homo sapiens OX=9606 GN=NLGN4X PE=1 SV=1 GN= nan	1.85511	0.367724	-0.0628689	-1	-0.875189
GAP43	P17677|NEUM_HUMAN Neuromodulin OS=Homo sapiens OX=9606 GN=GAP43 PE=1 SV=1 GN= nan	4.63726	0.380541	0.164061	-1	-0.874968
PVR	P15151|PVR_HUMAN Poliovirus receptor OS=Homo sapiens OX=9606 GN=PVR PE=1 SV=2 GN= nan	2.53095	0.380367	-0.380367	-0.8	-0.872845
SNRPE	P62304|RUXE_HUMAN Small nuclear ribonucleoprotein E OS=Homo sapiens OX=9606 GN=SNRPE PE=1 SV=1 GN= nan	4.30342	0.404272	-0.10743	-0.8	-0.872254
CD276	Q5ZPR3|CD276_HUMAN GN= CD276	3.79332	0.36833	-0.36833	-0.4	-0.871926
MRPL34	Q9BQ48|RM34_HUMAN GN= MRPL34	2.77988	0.973151	-0.581785	0.4	0.871333
SENP3	Q9H4L4|SENP3_HUMAN Sentrin-specific protease 3 OS=Homo sapiens OX=9606 GN=SENP3 PE=1 SV=2 GN= nan	2.40731	0.549601	0.159302	-0.8	-0.871293
GIT2	Q14161|GIT2_HUMAN GN= GIT2	2.19859	0.707163	-0.707163	-0.8	-0.871129
ATP6V1G1	O75348|VATG1_HUMAN V-type proton ATPase subunit G 1 OS=Homo sapiens OX=9606 GN=ATP6V1G1 PE=1 SV=3 GN= nan	3.53263	1.42908	-1.42908	-1	-0.871118
PPP1CA	P62136|PP1A_HUMAN Serine/threonine-protein phosphatase PP1-alpha catalytic subunit OS=Homo sapiens OX=9606 GN=PPP1CA PE=1 SV=1 GN= nan	4.06602	0.322246	-0.312381	-0.8	-0.869842
TMEM70	Q9BUB7|TMM70_HUMAN Transmembrane protein 70, mitochondrial OS=Homo sapiens OX=9606 GN=TMEM70 PE=1 SV=2 GN= nan	2.30779	0.415679	0.414755	0.4	0.868974
PIGT	Q969N2|PIGT_HUMAN GPI transamidase component PIG-T OS=Homo sapiens OX=9606 GN=PIGT PE=1 SV=1 GN= nan	3.10509	0.409514	-0.409514	0.8	0.868954
STX8	Q9UNK0|STX8_HUMAN Syntaxin-8 OS=Homo sapiens OX=9606 GN=STX8 PE=1 SV=2 GN= nan	2.26147	0.895489	-0.595952	0.8	0.868567
DPM3	Q9P2X0|DPM3_HUMAN GN= DPM3	4.61125	0.313072	-0.261958	-0.8	-0.867571
WASL	O00401|WASL_HUMAN Neural Wiskott-Aldrich syndrome protein OS=Homo sapiens OX=9606 GN=WASL PE=1 SV=2 GN= nan	1.86968	0.994527	-0.994527	-1	-0.867279
KRT9	P35527|K1C9_HUMAN Keratin, type I cytoskeletal 9 OS=Homo sapiens OX=9606 GN=KRT9 PE=1 SV=3 GN= nan	2.48462	1.3034	-0.328325	-0.8	-0.867266
ISOC1	Q96CN7|ISOC1_HUMAN Isochorismatase domain-containing protein 1 OS=Homo sapiens OX=9606 GN=ISOC1 PE=1 SV=3 GN= nan	2.02773	0.521127	-0.521127	-0.8	-0.867169
RBM19	Q9Y4C8|RBM19_HUMAN Probable RNA-binding protein 19 OS=Homo sapiens OX=9606 GN=RBM19 PE=1 SV=3 GN= nan	1.83043	0.306677	0.00399047	1	0.86682
ARSD	P51689|ARSD_HUMAN Arylsulfatase D OS=Homo sapiens OX=9606 GN=ARSD PE=1 SV=2 GN= nan	1.1193	0.38071	-0.38071	-0.8	-0.866026
MRPL55	Q7Z7F7|RM55_HUMAN 39S ribosomal protein L55, mitochondrial OS=Homo sapiens OX=9606 GN=MRPL55 PE=1 SV=1 GN= nan	1.96934	0.560281	0.264602	0.4	0.865134
UBE2L6	O14933|UB2L6_HUMAN Ubiquitin/ISG15-conjugating enzyme E2 L6 OS=Homo sapiens OX=9606 GN=UBE2L6 PE=1 SV=4 GN= nan	2.98634	1.80607	1.79729	-0.8	-0.864273
BET1	O15155|BET1_HUMAN GN= BET1	2.57264	0.527208	0.121656	-0.8	-0.864123
RPL7L1	Q6DKI1|RL7L_HUMAN GN= RPL7L1	1.96381	0.304018	-0.304018	-0.8	-0.863504
MRGBP	Q9NV56|MRGBP_HUMAN MRG/MORF4L-binding protein OS=Homo sapiens OX=9606 GN=MRGBP PE=1 SV=1 GN= nan	1.95835	0.586929	-0.586929	0.8	0.863428
DDX18	Q9NVP1|DDX18_HUMAN GN= DDX18	3.63421	0.398584	-0.112668	1	0.862392
FTL	P02792|FRIL_HUMAN GN= FTL	2.70063	1.02954	-0.0652109	0.8	0.862131
MID1	O15344|TRI18_HUMAN GN= MID1	2.50824	0.338621	-0.0749349	0.8	0.861768
CDK2	P24941|CDK2_HUMAN GN= CDK2	2.97563	0.629524	-0.629524	-0.2	-0.861185
H1F0	P07305|H10_HUMAN Histone H1.0 OS=Homo sapiens OX=9606 GN=H1F0 PE=1 SV=3 GN= nan	3.79268	0.351674	0.351674	-1	-0.861015
TCEAL6	Q6IPX3|TCAL6_HUMAN Transcription elongation factor A protein-like 6 OS=Homo sapiens OX=9606 GN=TCEAL6 PE=2 SV=1 GN= nan	1.73828	0.904139	-0.447452	0.8	0.860269
TMEM109	Q9BVC6|TM109_HUMAN Transmembrane protein 109 OS=Homo sapiens OX=9606 GN=TMEM109 PE=1 SV=1 GN= nan	3.95704	0.442134	0.442134	0.4	0.859901
DDX4	Q9NQI0|DDX4_HUMAN Probable ATP-dependent RNA helicase DDX4 OS=Homo sapiens OX=9606 GN=DDX4 PE=1 SV=2 GN= nan	2.53089	0.555065	-0.245668	-1	-0.859578
FADD	Q13158|FADD_HUMAN GN= FADD	1.7631	0.911956	-0.800536	-0.8	-0.858398
NUBP2	Q9Y5Y2|NUBP2_HUMAN GN= NUBP2	2.63559	0.486267	-0.339188	-0.8	-0.85779
RAB8B	Q92930|RAB8B_HUMAN Ras-related protein Rab-8B OS=Homo sapiens OX=9606 GN=RAB8B PE=1 SV=2 GN= nan	3.70161	0.512838	0.432453	-0.4	-0.857429
BAIAP2	Q9UQB8|BAIP2_HUMAN GN= BAIAP2	2.04447	0.684549	-0.280345	-1	-0.856751
ITGA4	P13612|ITA4_HUMAN Integrin alpha-4 OS=Homo sapiens OX=9606 GN=ITGA4 PE=1 SV=3 GN= nan	1.6227	0.837469	-0.483188	-0.8	-0.856285
IGSF8	Q969P0|IGSF8_HUMAN Immunoglobulin superfamily member 8 OS=Homo sapiens OX=9606 GN=IGSF8 PE=1 SV=1 GN= nan	1.77123	0.606574	0.151704	-1	-0.852333
RBM27	Q9P2N5|RBM27_HUMAN RNA-binding protein 27 OS=Homo sapiens OX=9606 GN=RBM27 PE=1 SV=2 GN= nan	1.62358	0.366611	-0.0959077	-0.8	-0.852079
BCKDK	O14874|BCKD_HUMAN [3-methyl-2-oxobutanoate dehydrogenase [lipoamide]] kinase, mitochondrial OS=Homo sapiens OX=9606 GN=BCKDK PE=1 SV=2 GN= nan	1.61643	0.381665	-0.381665	-0.8	-0.851952
ANLN	Q9NQW6|ANLN_HUMAN GN= ANLN	3.24139	0.426256	-0.333588	0.8	0.851787
TRMT1L	Q7Z2T5|TRM1L_HUMAN TRMT1-like protein OS=Homo sapiens OX=9606 GN=TRMT1L PE=1 SV=2 GN= nan	1.9648	0.336766	-0.336766	-0.8	-0.851055
CUL3	Q13618|CUL3_HUMAN GN= CUL3	2.51098	0.517192	-0.517192	-0.8	-0.851002
C21orf33	P30042|ES1_HUMAN ES1 protein homolog, mitochondrial OS=Homo sapiens OX=9606 GN=C21orf33 PE=1 SV=3 GN= nan	3.45132	0.343964	0.0386747	0.4	0.849885
DLAT	P10515|ODP2_HUMAN GN= DLAT	3.80136	0.322187	-0.0276213	0.8	0.848854
INTS7	Q9NVH2|INT7_HUMAN Integrator complex subunit 7 OS=Homo sapiens OX=9606 GN=INTS7 PE=1 SV=1 GN= nan	1.23738	0.586323	-0.586323	-0.8	-0.848478
UPP1	Q16831|UPP1_HUMAN Uridine phosphorylase 1 OS=Homo sapiens OX=9606 GN=UPP1 PE=1 SV=1 GN= nan	2.95487	0.859337	-0.34038	1	0.848312
VPS33A	Q96AX1|VP33A_HUMAN Vacuolar protein sorting-associated protein 33A OS=Homo sapiens OX=9606 GN=VPS33A PE=1 SV=1 GN= nan	2.85952	0.363037	0.248131	-1	-0.847501
PACSIN2	Q9UNF0|PACN2_HUMAN Protein kinase C and casein kinase substrate in neurons protein 2 OS=Homo sapiens OX=9606 GN=PACSIN2 PE=1 SV=2 GN= nan	2.65852	0.515936	-0.45807	0.8	0.84742
CCDC6	Q16204|CCDC6_HUMAN GN= CCDC6	2.96971	0.42228	0.31328	0.4	0.846745
SELENOF	O60613|SEP15_HUMAN Selenoprotein F OS=Homo sapiens OX=9606 GN=SELENOF PE=1 SV=4 GN= nan	3.55013	1.07496	0.118324	0.4	0.845205
SWAP70	Q9UH65|SWP70_HUMAN Switch-associated protein 70 OS=Homo sapiens OX=9606 GN=SWAP70 PE=1 SV=1 GN= nan	2.1251	0.736183	-0.736183	-0.4	-0.844526
MRPL1	Q9BYD6|RM01_HUMAN GN= MRPL1	4.01122	0.422238	-0.16966	1	0.84434
ADRM1	Q16186|ADRM1_HUMAN Proteasomal ubiquitin receptor ADRM1 OS=Homo sapiens OX=9606 GN=ADRM1 PE=1 SV=2 GN= nan	3.62629	0.381925	-0.323191	-0.8	-0.843309
CDKN2AIPNL	Q96HQ2|C2AIL_HUMAN CDKN2AIP N-terminal-like protein OS=Homo sapiens OX=9606 GN=CDKN2AIPNL PE=1 SV=1 GN= nan	3.25678	1.03528	0.544815	0.4	0.84323
COPG2	Q9UBF2|COPG2_HUMAN GN= COPG2	2.56716	0.344547	-0.218508	0.8	0.843124
KRI1	Q8N9T8|KRI1_HUMAN Protein KRI1 homolog OS=Homo sapiens OX=9606 GN=KRI1 PE=1 SV=3 GN= nan	2.39267	0.55428	-0.366395	-0.8	-0.843005
ZC3HC1	Q86WB0|NIPA_HUMAN Nuclear-interacting partner of ALK OS=Homo sapiens OX=9606 GN=ZC3HC1 PE=1 SV=1 GN= nan	3.09752	0.363162	0.241148	-0.8	-0.842518
MRPL14	Q6P1L8|RM14_HUMAN GN= MRPL14	3.24589	1.27902	-0.449407	0.2	0.841453
CPSF2	Q9P2I0|CPSF2_HUMAN GN= CPSF2	2.65868	0.437066	0.136148	0.8	0.839734
MSH4	O15457|MSH4_HUMAN MutS protein homolog 4 OS=Homo sapiens OX=9606 GN=MSH4 PE=1 SV=2 GN= nan	1.14343	0.432235	-0.432235	-0.8	-0.839413
CPNE2	Q96FN4|CPNE2_HUMAN GN= CPNE2	1.78623	0.608377	-0.14103	0.4	0.838913
MALSU1	Q96EH3|MASU1_HUMAN Mitochondrial assembly of ribosomal large subunit protein 1 OS=Homo sapiens OX=9606 GN=MALSU1 PE=1 SV=1 GN= nan	3.20457	0.431042	-0.369774	0.4	0.838227
PPP1R8	Q12972|PP1R8_HUMAN Nuclear inhibitor of protein phosphatase 1 OS=Homo sapiens OX=9606 GN=PPP1R8 PE=1 SV=2 GN= nan	2.74197	0.803107	-0.532718	-0.8	-0.836321
TMEM106B	Q9NUM4|T106B_HUMAN Transmembrane protein 106B OS=Homo sapiens OX=9606 GN=TMEM106B PE=1 SV=2 GN= nan	2.68909	0.759601	-0.0150956	0.4	0.836005
EXOG	Q9Y2C4|EXOG_HUMAN Nuclease EXOG, mitochondrial OS=Homo sapiens OX=9606 GN=EXOG PE=1 SV=2 GN= nan	2.72342	0.519594	0.519594	0.8	0.835906
AGTRAP	Q6RW13|ATRAP_HUMAN Type-1 angiotensin II receptor-associated protein OS=Homo sapiens OX=9606 GN=AGTRAP PE=1 SV=1 GN= nan	3.25433	0.470771	-0.443593	-0.8	-0.835453
PIGK	Q92643|GPI8_HUMAN GPI-anchor transamidase OS=Homo sapiens OX=9606 GN=PIGK PE=1 SV=2 GN= nan	3.44931	0.398589	-0.226606	0.8	0.835394
PIP4K2C	Q8TBX8|PI42C_HUMAN Phosphatidylinositol 5-phosphate 4-kinase type-2 gamma OS=Homo sapiens OX=9606 GN=PIP4K2C PE=1 SV=3 GN= nan	3.1777	0.422678	-0.402496	1	0.834563
CTPS2	Q9NRF8|PYRG2_HUMAN GN= CTPS2	2.50873	0.364385	-0.364385	-0.8	-0.833761
HIST2H3A	Q71DI3|H32_HUMAN Histone H3.2 OS=Homo sapiens OX=9606 GN=HIST2H3A PE=1 SV=3 GN= nan	3.89622	0.745783	-0.0513098	-0.8	-0.833009
ZNFX1	Q9P2E3|ZNFX1_HUMAN NFX1-type zinc finger-containing protein 1 OS=Homo sapiens OX=9606 GN=ZNFX1 PE=2 SV=2 GN= nan	1.95347	0.692542	0.535766	-0.8	-0.832575
PI4K2A	Q9BTU6|P4K2A_HUMAN Phosphatidylinositol 4-kinase type 2-alpha OS=Homo sapiens OX=9606 GN=PI4K2A PE=1 SV=1 GN= nan	2.96581	0.333867	-0.265695	-0.2	-0.832524
PNO1	Q9NRX1|PNO1_HUMAN RNA-binding protein PNO1 OS=Homo sapiens OX=9606 GN=PNO1 PE=1 SV=1 GN= nan	2.17261	0.665841	-0.590583	-0.8	-0.832055
ELOVL5	Q9NYP7|ELOV5_HUMAN GN= ELOVL5	2.7083	0.702742	-0.702742	0.8	0.830198
ASCC2	Q9H1I8|ASCC2_HUMAN GN= ASCC2	1.62447	0.647481	-0.244729	0.8	0.829927
EMC7	Q9NPA0|EMC7_HUMAN GN= EMC7	3.91264	0.469687	-0.401669	-0.4	-0.829789
AGL	P35573|GDE_HUMAN Glycogen debranching enzyme OS=Homo sapiens OX=9606 GN=AGL PE=1 SV=3 GN= nan	2.03906	0.350641	-0.0637049	0.2	0.827881
SCAMP1	O15126|SCAM1_HUMAN Secretory carrier-associated membrane protein 1 OS=Homo sapiens OX=9606 GN=SCAMP1 PE=1 SV=2 GN= nan	3.23177	0.477697	-0.437548	0.8	0.827361
HTD2	P86397|HTD2_HUMAN Hydroxyacyl-thioester dehydratase type 2, mitochondrial OS=Homo sapiens OX=9606 GN=HTD2 PE=1 SV=1 GN= nan	1.93947	0.675089	-0.25079	0.8	0.827081
AUP1	Q9Y679|AUP1_HUMAN GN= AUP1	3.48134	0.339388	0.326603	0.8	0.826357
TIMP1	P01033|TIMP1_HUMAN Metalloproteinase inhibitor 1 OS=Homo sapiens OX=9606 GN=TIMP1 PE=1 SV=1 GN= nan	1.73228	0.591808	0.127705	0.8	0.826274
SDHC	Q99643|C560_HUMAN Succinate dehydrogenase cytochrome b560 subunit, mitochondrial OS=Homo sapiens OX=9606 GN=SDHC PE=1 SV=1 GN= nan	1.7726	1.0512	-0.728128	-0.8	-0.826223
POGZ	Q7Z3K3|POGZ_HUMAN Pogo transposable element with ZNF domain OS=Homo sapiens OX=9606 GN=POGZ PE=1 SV=2 GN= nan	2.64082	0.345806	-0.0813612	-0.8	-0.824976
POLR2C	P19387|RPB3_HUMAN GN= POLR2C	3.27287	0.685339	-0.575835	-0.8	-0.823845
TCF25	Q9BQ70|TCF25_HUMAN Transcription factor 25 OS=Homo sapiens OX=9606 GN=TCF25 PE=1 SV=1 GN= nan	2.86917	0.312209	-0.254057	0.8	0.823622
LAMTOR2	Q9Y2Q5|LTOR2_HUMAN Ragulator complex protein LAMTOR2 OS=Homo sapiens OX=9606 GN=LAMTOR2 PE=1 SV=1 GN= nan	4.26868	0.424572	-0.116768	-0.4	-0.823208
BZW2	Q9Y6E2|BZW2_HUMAN GN= BZW2	3.18728	0.356998	0.0554912	0.4	0.821608
TCIRG1	Q13488|VPP3_HUMAN V-type proton ATPase 116 kDa subunit a isoform 3 OS=Homo sapiens OX=9606 GN=TCIRG1 PE=1 SV=3 GN= nan	1.86722	0.333591	0.0362947	0.8	0.82109
KIAA1324	Q6UXG2|K1324_HUMAN UPF0577 protein KIAA1324 OS=Homo sapiens OX=9606 GN=KIAA1324 PE=2 SV=2 GN= nan	1.65082	0.496724	-0.116892	0.8	0.821089
CISD1	Q9NZ45|CISD1_HUMAN GN= CISD1	4.65598	0.353395	-0.223392	1	0.819572
CHERP	Q8IWX8|CHERP_HUMAN GN= CHERP	2.78868	0.425805	-0.253311	-0.8	-0.819427
DOCK7	Q96N67|DOCK7_HUMAN GN= DOCK7	2.48163	0.365106	-0.332185	0.8	0.819263
TNIP3	Q96KP6|TNIP3_HUMAN TNFAIP3-interacting protein 3 OS=Homo sapiens OX=9606 GN=TNIP3 PE=1 SV=2 GN= nan	2.45204	0.558266	-0.21917	0.8	0.818413
CUX1	P39880|CUX1_HUMAN Homeobox protein cut-like 1 OS=Homo sapiens OX=9606 GN=CUX1 PE=1 SV=3 GN= nan	2.07611	0.48042	-0.48042	0.8	0.81791
UHRF2	Q96PU4|UHRF2_HUMAN GN= UHRF2	1.5272	0.615573	-0.394668	0.8	0.8177
TRAM1	Q15629|TRAM1_HUMAN Translocating chain-associated membrane protein 1 OS=Homo sapiens OX=9606 GN=TRAM1 PE=1 SV=3 GN= nan	3.50771	0.358743	0.263022	-0.8	-0.817513
NDUFB1	O75438|NDUB1_HUMAN NADH dehydrogenase [ubiquinone] 1 beta subcomplex subunit 1 OS=Homo sapiens OX=9606 GN=NDUFB1 PE=1 SV=1 GN= nan	2.99218	0.591063	-0.591063	0.8	0.8175
WFS1	O76024|WFS1_HUMAN Wolframin OS=Homo sapiens OX=9606 GN=WFS1 PE=1 SV=2 GN= nan	3.22205	0.440626	-0.323515	0.8	0.817456
GMFB	P60983|GMFB_HUMAN Glia maturation factor beta OS=Homo sapiens OX=9606 GN=GMFB PE=1 SV=2 GN= nan	3.82958	0.362033	-0.322033	-0.4	-0.817303
MRPL49	Q13405|RM49_HUMAN GN= MRPL49	4.22328	0.52	0.0365709	1	0.817299
TLN2	Q9Y4G6|TLN2_HUMAN Talin-2 OS=Homo sapiens OX=9606 GN=TLN2 PE=1 SV=4 GN= nan	2.3537	0.447458	-0.447458	-0.8	-0.817072
PFDN1	O60925|PFD1_HUMAN Prefoldin subunit 1 OS=Homo sapiens OX=9606 GN=PFDN1 PE=1 SV=2 GN= nan	3.51308	0.950074	0.31439	0.8	0.816664
PFN3	P60673|PROF3_HUMAN Profilin-3 OS=Homo sapiens OX=9606 GN=PFN3 PE=2 SV=1 GN= nan	2.8988	1.08106	-0.852637	-0.4	-0.81596
PRPF40A	O75400|PR40A_HUMAN Pre-mRNA-processing factor 40 homolog A OS=Homo sapiens OX=9606 GN=PRPF40A PE=1 SV=2 GN= nan	2.72676	0.379822	0.0421432	0.8	0.815891
C4orf3	Q8WVX3|CD003_HUMAN Uncharacterized protein C4orf3 OS=Homo sapiens OX=9606 GN=C4orf3 PE=1 SV=2 GN= nan	2.66829	1.23804	-1.1861	-0.8	-0.815614
VPS4A	Q9UN37|VPS4A_HUMAN Vacuolar protein sorting-associated protein 4A OS=Homo sapiens OX=9606 GN=VPS4A PE=1 SV=1 GN= nan	2.4902	0.82063	-0.82063	-0.8	-0.815486
DDAH2	O95865|DDAH2_HUMAN N(G),N(G)-dimethylarginine dimethylaminohydrolase 2 OS=Homo sapiens OX=9606 GN=DDAH2 PE=1 SV=1 GN= nan	3.64804	0.534706	-0.24851	-0.8	-0.814605
USP39	Q53GS9|SNUT2_HUMAN U4/U6.U5 tri-snRNP-associated protein 2 OS=Homo sapiens OX=9606 GN=USP39 PE=1 SV=2 GN= nan	3.06303	0.635838	0.0595869	-0.8	-0.814223
SNX1	Q13596|SNX1_HUMAN Sorting nexin-1 OS=Homo sapiens OX=9606 GN=SNX1 PE=1 SV=3 GN= nan	3.14545	0.420286	-0.420286	-0.8	-0.812929
APOA1	P02647|APOA1_HUMAN Apolipoprotein A-I OS=Homo sapiens OX=9606 GN=APOA1 PE=1 SV=1 GN= nan	1.14337	0.403307	-0.403307	0.4	0.812867
SAMD9L	Q8IVG5|SAM9L_HUMAN Sterile alpha motif domain-containing protein 9-like OS=Homo sapiens OX=9606 GN=SAMD9L PE=1 SV=2 GN= nan	1.92386	0.617301	0.59562	-0.8	-0.812822
RAD23A	P54725|RD23A_HUMAN UV excision repair protein RAD23 homolog A OS=Homo sapiens OX=9606 GN=RAD23A PE=1 SV=1 GN= nan	4.54128	0.432532	-0.353267	-0.8	-0.812786
UQCRHL	A0A096LP55|QCR6L_HUMAN Cytochrome b-c1 complex subunit 6-like, mitochondrial OS=Homo sapiens OX=9606 GN=UQCRHL PE=3 SV=1 GN= nan	2.22673	0.784511	-0.596258	-0.4	-0.812586
GALNS	P34059|GALNS_HUMAN N-acetylgalactosamine-6-sulfatase OS=Homo sapiens OX=9606 GN=GALNS PE=1 SV=1 GN= nan	2.47621	0.360946	0.0817906	0.8	0.812506
BROX	Q5VW32|BROX_HUMAN GN= BROX	3.02066	0.516626	-0.340648	-0.8	-0.81233
PIH1D1	Q9NWS0|PIHD1_HUMAN PIH1 domain-containing protein 1 OS=Homo sapiens OX=9606 GN=PIH1D1 PE=1 SV=1 GN= nan	1.39996	0.503701	-0.503701	0.2	0.812235
EHBP1	Q8NDI1|EHBP1_HUMAN GN= EHBP1	2.06244	0.536375	-0.129185	-0.8	-0.811604
UBE4A	Q14139|UBE4A_HUMAN Ubiquitin conjugation factor E4 A OS=Homo sapiens OX=9606 GN=UBE4A PE=1 SV=2 GN= nan	2.54301	0.437062	-0.437062	0.8	0.811178
VPS18	Q9P253|VPS18_HUMAN Vacuolar protein sorting-associated protein 18 homolog OS=Homo sapiens OX=9606 GN=VPS18 PE=1 SV=2 GN= nan	1.84212	0.524639	-0.524639	0.8	0.808825
VRK1	Q99986|VRK1_HUMAN Serine/threonine-protein kinase VRK1 OS=Homo sapiens OX=9606 GN=VRK1 PE=1 SV=1 GN= nan	2.85244	0.664846	-0.627574	-0.4	-0.808771
ERGIC3	Q9Y282|ERGI3_HUMAN GN= ERGIC3	3.53718	0.613491	-0.357452	0.8	0.808062
APOL2	Q9BQE5|APOL2_HUMAN GN= APOL2	3.65844	0.731662	0.639758	-0.4	-0.807854
UTP3	Q9NQZ2|SAS10_HUMAN Something about silencing protein 10 OS=Homo sapiens OX=9606 GN=UTP3 PE=1 SV=1 GN= nan	2.68126	0.843003	-0.508925	-0.8	-0.807676
BCL2L2	Q92843-2|B2CL2_HUMAN Isoform 3 of Bcl-2-like protein 2 OS=Homo sapiens OX=9606 GN=BCL2L2 GN= nan	3.65512	0.521248	-0.521248	0.8	0.80745
CELF1	Q92879|CELF1_HUMAN GN= CELF1	3.20499	0.470112	-0.405456	-0.8	-0.807129
ARHGAP35	Q9NRY4|RHG35_HUMAN Rho GTPase-activating protein 35 OS=Homo sapiens OX=9606 GN=ARHGAP35 PE=1 SV=3 GN= nan	2.4016	0.376094	0.0951291	0.8	0.806111
ELOVL1	Q9BW60|ELOV1_HUMAN GN= ELOVL1	2.58726	0.546052	-0.546052	0.8	0.803906
CCNK	O75909|CCNK_HUMAN GN= CCNK	2.58664	0.361883	-0.340804	0.8	0.803565
DAP3	P51398|RT29_HUMAN GN= DAP3	3.04991	0.563698	0.379304	0.8	0.801891
RPP38	P78345|RPP38_HUMAN Ribonuclease P protein subunit p38 OS=Homo sapiens OX=9606 GN=RPP38 PE=1 SV=2 GN= nan	1.49995	0.910864	0.297527	0.8	0.801812
GMPR2	Q9P2T1|GMPR2_HUMAN GN= GMPR2	1.76093	0.703802	-0.698817	-0.8	-0.800293
FUNDC1	Q8IVP5|FUND1_HUMAN GN= FUNDC1	2.75102	0.601127	-0.53645	-0.8	-0.800018
MICU2	Q8IYU8|MICU2_HUMAN Calcium uptake protein 2, mitochondrial OS=Homo sapiens OX=9606 GN=MICU2 PE=1 SV=2 GN= nan	2.13691	0.572059	0.0116674	0.8	0.799152
EXOSC8	Q96B26|EXOS8_HUMAN GN= EXOSC8	3.61041	0.488297	0.486617	0.4	0.798844
DNAJB1	P25685|DNJB1_HUMAN GN= DNAJB1	3.14167	1.09941	-0.711625	0.8	0.798827
RRM2	P31350|RIR2_HUMAN Ribonucleoside-diphosphate reductase subunit M2 OS=Homo sapiens OX=9606 GN=RRM2 PE=1 SV=1 GN= nan	2.64798	0.980096	-0.0418433	0.8	0.798501
SIN3A	Q96ST3|SIN3A_HUMAN Paired amphipathic helix protein Sin3a OS=Homo sapiens OX=9606 GN=SIN3A PE=1 SV=2 GN= nan	2.72466	0.310434	0.127093	0.8	0.798238
UQCR10	Q9UDW1|QCR9_HUMAN GN= UQCR10	4.50524	0.879969	-0.530064	1	0.798232
NRP2	O60462|NRP2_HUMAN Neuropilin-2 OS=Homo sapiens OX=9606 GN=NRP2 PE=1 SV=3 GN= nan	2.01495	0.689371	-0.689371	0.8	0.797792
MRRF	Q96E11|RRFM_HUMAN Ribosome-recycling factor, mitochondrial OS=Homo sapiens OX=9606 GN=MRRF PE=1 SV=1 GN= nan	2.86483	0.44313	0.254585	-0.8	-0.797505
FAM192A	Q9GZU8|F192A_HUMAN Protein FAM192A OS=Homo sapiens OX=9606 GN=FAM192A PE=1 SV=1 GN= nan	2.9683	0.484974	0.0960633	0.8	0.797454
SMC1A	Q14683|SMC1A_HUMAN Structural maintenance of chromosomes protein 1A OS=Homo sapiens OX=9606 GN=SMC1A PE=1 SV=2 GN= nan	3.48585	0.33317	-0.285724	-0.2	-0.794302
TSR1	Q2NL82|TSR1_HUMAN Pre-rRNA-processing protein TSR1 homolog OS=Homo sapiens OX=9606 GN=TSR1 PE=1 SV=1 GN= nan	2.53355	0.484253	-0.0318509	0.4	0.79421
CD97	P48960|CD97_HUMAN GN= CD97	3.06594	0.624637	0.624637	0.4	0.794102
RPL29	P47914|RL29_HUMAN GN= RPL29	4.47815	0.328347	-0.0469878	0.4	0.793318
FN3KRP	Q9HA64|KT3K_HUMAN Ketosamine-3-kinase OS=Homo sapiens OX=9606 GN=FN3KRP PE=1 SV=2 GN= nan	2.42388	1.3486	-1.3486	-0.8	-0.792664
SPCS3	P61009|SPCS3_HUMAN Signal peptidase complex subunit 3 OS=Homo sapiens OX=9606 GN=SPCS3 PE=1 SV=1 GN= nan	4.19878	0.469185	0.327663	-0.8	-0.792584
PSMB8	P28062|PSB8_HUMAN Proteasome subunit beta type-8 OS=Homo sapiens OX=9606 GN=PSMB8 PE=1 SV=3 GN= nan	2.70387	0.492097	0.103445	-0.4	-0.792437
RPF2	Q9H7B2|RPF2_HUMAN Ribosome production factor 2 homolog OS=Homo sapiens OX=9606 GN=RPF2 PE=1 SV=2 GN= nan	2.6638	0.602075	-0.602075	0.8	0.79218
TRAPPC3	O43617|TPPC3_HUMAN Trafficking protein particle complex subunit 3 OS=Homo sapiens OX=9606 GN=TRAPPC3 PE=1 SV=1 GN= nan	3.05224	0.874255	-0.739023	-0.8	-0.791879
SLC7A5	Q01650|LAT1_HUMAN Large neutral amino acids transporter small subunit 1 OS=Homo sapiens OX=9606 GN=SLC7A5 PE=1 SV=2 GN= nan	3.31058	0.564074	0.404921	0.4	0.790638
DNAJC16	Q9Y2G8|DJC16_HUMAN DnaJ homolog subfamily C member 16 OS=Homo sapiens OX=9606 GN=DNAJC16 PE=2 SV=3 GN= nan	1.39313	0.37626	-0.118752	-0.8	-0.790455
SAMD9	Q5K651|SAMD9_HUMAN Sterile alpha motif domain-containing protein 9 OS=Homo sapiens OX=9606 GN=SAMD9 PE=1 SV=1 GN= nan	2.80901	1.59569	1.59569	-0.8	-0.790016
VAMP2	P63027|VAMP2_HUMAN Vesicle-associated membrane protein 2 OS=Homo sapiens OX=9606 GN=VAMP2 PE=1 SV=3 GN= nan	2.29381	0.704298	0.696905	-0.4	-0.78999
NDUFA2	O43678|NDUA2_HUMAN NADH dehydrogenase [ubiquinone] 1 alpha subcomplex subunit 2 OS=Homo sapiens OX=9606 GN=NDUFA2 PE=1 SV=3 GN= nan	2.65878	0.595244	-0.595244	0.8	0.789789
FNTB	P49356|FNTB_HUMAN Protein farnesyltransferase subunit beta OS=Homo sapiens OX=9606 GN=FNTB PE=1 SV=1 GN= nan	1.65128	0.40858	-0.320254	-0.8	-0.789427
MRPS21	P82921|RT21_HUMAN 28S ribosomal protein S21, mitochondrial OS=Homo sapiens OX=9606 GN=MRPS21 PE=1 SV=3 GN= nan	3.64064	0.351945	-0.351945	0.8	0.789063
NDUFC2	O95298|NDUC2_HUMAN NADH dehydrogenase [ubiquinone] 1 subunit C2 OS=Homo sapiens OX=9606 GN=NDUFC2 PE=1 SV=1 GN= nan	3.06756	0.783796	-0.0894007	-0.8	-0.788986
TRAPPC5	Q8IUR0|TPPC5_HUMAN Trafficking protein particle complex subunit 5 OS=Homo sapiens OX=9606 GN=TRAPPC5 PE=1 SV=1 GN= nan	1.41496	0.606642	-0.606642	0.8	0.788233
MRPL19	P49406|RM19_HUMAN GN= MRPL19	2.1716	0.748698	-0.748698	-0.8	-0.787718
EXO5	Q9H790|EXO5_HUMAN Exonuclease V OS=Homo sapiens OX=9606 GN=EXO5 PE=1 SV=1 GN= nan	1.1315	0.498776	-0.289061	-0.8	-0.7871
WNT5A	P41221|WNT5A_HUMAN Protein Wnt-5a OS=Homo sapiens OX=9606 GN=WNT5A PE=1 SV=2 GN= nan	2.25724	0.562301	0.530039	-0.8	-0.786072
SARS2	Q9NP81|SYSM_HUMAN Serine--tRNA ligase, mitochondrial OS=Homo sapiens OX=9606 GN=SARS2 PE=1 SV=1 GN= nan	2.89521	0.442361	-0.106542	-0.4	-0.785775
MRPS11	P82912|RT11_HUMAN GN= MRPS11	3.15455	0.699792	-0.558448	-0.4	-0.785734
ZC3H14	Q6PJT7|ZC3HE_HUMAN Zinc finger CCCH domain-containing protein 14 OS=Homo sapiens OX=9606 GN=ZC3H14 PE=1 SV=1 GN= nan	3.16511	0.712621	-0.421274	-0.8	-0.784888
NELFB	Q8WX92|NELFB_HUMAN Negative elongation factor B OS=Homo sapiens OX=9606 GN=NELFB PE=1 SV=1 GN= nan	2.96981	0.380597	-0.185124	0.4	0.784853
RAP2B	P61225|RAP2B_HUMAN Ras-related protein Rap-2b OS=Homo sapiens OX=9606 GN=RAP2B PE=1 SV=1 GN= nan	4.13368	0.376276	0.376276	0.4	0.784803
NAA50	Q9GZZ1|NAA50_HUMAN N-alpha-acetyltransferase 50 OS=Homo sapiens OX=9606 GN=NAA50 PE=1 SV=1 GN= nan	1.99621	0.800373	0.266241	0.4	0.784583
BAD	Q92934|BAD_HUMAN Bcl2-associated agonist of cell death OS=Homo sapiens OX=9606 GN=BAD PE=1 SV=3 GN= nan	2.86927	1.01377	-0.966864	-0.8	-0.783999
WASH3P	C4AMC7|WASH3_HUMAN Putative WAS protein family homolog 3 OS=Homo sapiens OX=9606 GN=WASH3P PE=1 SV=2 GN= nan	1.52246	0.641347	-0.266252	0.4	0.783956
RBFOX1	Q9NWB1|RFOX1_HUMAN RNA binding protein fox-1 homolog 1 OS=Homo sapiens OX=9606 GN=RBFOX1 PE=1 SV=2 GN= nan	2.41431	0.407478	-0.363616	0.8	0.782864
AGFG1	P52594|AGFG1_HUMAN GN= AGFG1	2.83706	0.332255	0.332255	0.2	0.78251
TIMP2	P16035|TIMP2_HUMAN Metalloproteinase inhibitor 2 OS=Homo sapiens OX=9606 GN=TIMP2 PE=1 SV=2 GN= nan	2.79335	0.584133	-0.582891	0.8	0.78147
TBK1	Q9UHD2|TBK1_HUMAN Serine/threonine-protein kinase TBK1 OS=Homo sapiens OX=9606 GN=TBK1 PE=1 SV=1 GN= nan	1.55997	0.524743	-0.411321	-0.8	-0.780638
XAB2	Q9HCS7|SYF1_HUMAN Pre-mRNA-splicing factor SYF1 OS=Homo sapiens OX=9606 GN=XAB2 PE=1 SV=2 GN= nan	2.48528	0.538806	0.538806	0.8	0.779753
ISG15	P05161|ISG15_HUMAN Ubiquitin-like protein ISG15 OS=Homo sapiens OX=9606 GN=ISG15 PE=1 SV=5 GN= nan	5.28229	1.13256	1.13256	-0.2	-0.779473
TMSB4X	P62328|TYB4_HUMAN Thymosin beta-4 OS=Homo sapiens OX=9606 GN=TMSB4X PE=1 SV=2 GN= nan	1.82189	1.00043	-1.00043	0.4	0.779213
PPT1	P50897|PPT1_HUMAN Palmitoyl-protein thioesterase 1 OS=Homo sapiens OX=9606 GN=PPT1 PE=1 SV=1 GN= nan	3.86564	0.35991	0.0321083	0.4	0.779039
SEPHS1	P49903|SPS1_HUMAN Selenide, water dikinase 1 OS=Homo sapiens OX=9606 GN=SEPHS1 PE=1 SV=2 GN= nan	3.02755	0.593833	-0.593833	0.8	0.777749
MRPL47	Q9HD33|RM47_HUMAN GN= MRPL47	2.46659	0.706231	-0.328019	-0.8	-0.777303
DRG1	Q9Y295|DRG1_HUMAN GN= DRG1	3.43016	0.314486	-0.159348	0.8	0.777029
VCPIP1	Q96JH7|VCIP1_HUMAN GN= VCPIP1	1.95337	0.681169	0.00210989	-0.8	-0.776593
STX7	O15400|STX7_HUMAN Syntaxin-7 OS=Homo sapiens OX=9606 GN=STX7 PE=1 SV=4 GN= nan	3.83107	0.354146	-0.354146	-0.4	-0.776513
CBFB	Q13951|PEBB_HUMAN GN= CBFB	3.96298	0.82028	0.457168	0.4	0.775863
IFI44	Q8TCB0|IFI44_HUMAN Interferon-induced protein 44 OS=Homo sapiens OX=9606 GN=IFI44 PE=2 SV=2 GN= nan	2.47613	2.09217	2.05991	-0.4	-0.77574
RFC3	P40938|RFC3_HUMAN Replication factor C subunit 3 OS=Homo sapiens OX=9606 GN=RFC3 PE=1 SV=2 GN= nan	3.06622	0.735426	-0.262762	0.8	0.775698
KIAA2013	Q8IYS2|K2013_HUMAN Uncharacterized protein KIAA2013 OS=Homo sapiens OX=9606 GN=KIAA2013 PE=1 SV=1 GN= nan	1.55587	0.347736	0.0971847	0.8	0.774634
GBE1	Q04446|GLGB_HUMAN GN= GBE1	3.50633	0.548699	-0.518483	-0.8	-0.774131
COASY	Q13057|COASY_HUMAN GN= COASY	2.91055	0.561275	-0.521981	-0.4	-0.773383
NUMBL	Q9Y6R0|NUMBL_HUMAN Numb-like protein OS=Homo sapiens OX=9606 GN=NUMBL PE=1 SV=1 GN= nan	1.6269	0.358327	-0.358327	-0.8	-0.772462
DHCR7	Q9UBM7|DHCR7_HUMAN GN= DHCR7	3.76994	0.326235	0.162543	-0.8	-0.772288
SNX27	Q96L92|SNX27_HUMAN Sorting nexin-27 OS=Homo sapiens OX=9606 GN=SNX27 PE=1 SV=2 GN= nan	2.13224	0.912441	0.82868	-0.8	-0.772214
LGALS9	O00182|LEG9_HUMAN Galectin-9 OS=Homo sapiens OX=9606 GN=LGALS9 PE=1 SV=2 GN= nan	2.12036	0.997079	0.839733	-0.8	-0.772094
CIAO1	O76071|CIAO1_HUMAN Probable cytosolic iron-sulfur protein assembly protein CIAO1 OS=Homo sapiens OX=9606 GN=CIAO1 PE=1 SV=1 GN= nan	2.99541	0.745119	-0.291909	-0.8	-0.771257
NDUFB7	P17568|NDUB7_HUMAN NADH dehydrogenase [ubiquinone] 1 beta subcomplex subunit 7 OS=Homo sapiens OX=9606 GN=NDUFB7 PE=1 SV=4 GN= nan	3.2058	0.389647	-0.356615	0.8	0.771256
PPP1R9B	Q96SB3|NEB2_HUMAN Neurabin-2 OS=Homo sapiens OX=9606 GN=PPP1R9B PE=1 SV=2 GN= nan	2.30251	0.44966	0.381563	0.4	0.771142
MTHFD2	P13995|MTDC_HUMAN GN= MTHFD2	2.61641	0.429827	-0.093537	0.4	0.770187
YME1L1	Q96TA2|YMEL1_HUMAN GN= YME1L1	2.17086	0.592616	-0.153837	-0.2	-0.769602
FAM210B	Q96KR6|F210B_HUMAN Protein FAM210B, mitochondrial OS=Homo sapiens OX=9606 GN=FAM210B PE=1 SV=2 GN= nan	1.76502	1.12969	-0.486182	-0.8	-0.769287
GPC1	P35052|GPC1_HUMAN Glypican-1 OS=Homo sapiens OX=9606 GN=GPC1 PE=1 SV=2 GN= nan	2.93937	0.416607	-0.416607	1	0.766363
URM1	Q9BTM9|URM1_HUMAN Ubiquitin-related modifier 1 OS=Homo sapiens OX=9606 GN=URM1 PE=1 SV=1 GN= nan	3.30757	1.28062	1.28062	0.4	0.766329
NARS2	Q96I59|SYNM_HUMAN Probable asparagine--tRNA ligase, mitochondrial OS=Homo sapiens OX=9606 GN=NARS2 PE=1 SV=3 GN= nan	1.7615	0.417759	-0.350983	-0.8	-0.765862
ARGLU1	Q9NWB6|ARGL1_HUMAN GN= ARGLU1	1.8107	0.431578	-0.431578	0.4	0.76575
PSMB6	P28072|PSB6_HUMAN Proteasome subunit beta type-6 OS=Homo sapiens OX=9606 GN=PSMB6 PE=1 SV=4 GN= nan	3.91029	0.630772	-0.193143	-0.8	-0.764515
DTX3L	Q8TDB6|DTX3L_HUMAN GN= DTX3L	2.858	0.890897	0.890897	-0.8	-0.764271
AP1S2	P56377|AP1S2_HUMAN AP-1 complex subunit sigma-2 OS=Homo sapiens OX=9606 GN=AP1S2 PE=1 SV=1 GN= nan	1.68144	0.520838	-0.520838	0.4	0.76291
PRPF3	O43395|PRPF3_HUMAN U4/U6 small nuclear ribonucleoprotein Prp3 OS=Homo sapiens OX=9606 GN=PRPF3 PE=1 SV=2 GN= nan	2.60878	0.609914	0.349735	-0.8	-0.762268
NPC1	O15118|NPC1_HUMAN NPC intracellular cholesterol transporter 1 OS=Homo sapiens OX=9606 GN=NPC1 PE=1 SV=2 GN= nan	2.16103	0.373456	0.0236395	-0.8	-0.762094
JAGN1	Q8N5M9|JAGN1_HUMAN Protein jagunal homolog 1 OS=Homo sapiens OX=9606 GN=JAGN1 PE=1 SV=1 GN= nan	3.14235	0.63032	-0.0906552	-0.4	-0.762082
RMDN1	Q96DB5|RMD1_HUMAN Regulator of microtubule dynamics protein 1 OS=Homo sapiens OX=9606 GN=RMDN1 PE=1 SV=1 GN= nan	3.19252	0.630691	0.25639	0.8	0.761416
USMG5	Q96IX5|USMG5_HUMAN Up-regulated during skeletal muscle growth protein 5 OS=Homo sapiens OX=9606 GN=USMG5 PE=1 SV=1 GN= nan	4.61707	0.400698	0.154157	0.8	0.760267
LTF	P02788|TRFL_HUMAN Lactotransferrin OS=Homo sapiens OX=9606 GN=LTF PE=1 SV=6 GN= nan	1.64618	0.54909	-0.54909	0.4	0.760263
PAFAH1B3	Q15102|PA1B3_HUMAN Platelet-activating factor acetylhydrolase IB subunit gamma OS=Homo sapiens OX=9606 GN=PAFAH1B3 PE=1 SV=1 GN= nan	4.38348	0.329819	-0.260645	-0.8	-0.759511
KCT2	Q8NC54|KCT2_HUMAN Keratinocyte-associated transmembrane protein 2 OS=Homo sapiens OX=9606 GN=KCT2 PE=1 SV=2 GN= nan	2.26886	0.924244	0.600752	-0.2	-0.759391
OAS1	P00973|OAS1_HUMAN GN= OAS1	2.81891	2.01598	2.01598	-0.8	-0.757492
PRKACG	P22612|KAPCG_HUMAN cAMP-dependent protein kinase catalytic subunit gamma OS=Homo sapiens OX=9606 GN=PRKACG PE=1 SV=3 GN= nan	3.58301	0.481787	-0.481787	0.8	0.757267
FAM96B	Q9Y3D0|MIP18_HUMAN Mitotic spindle-associated MMXD complex subunit MIP18 OS=Homo sapiens OX=9606 GN=FAM96B PE=1 SV=1 GN= nan	3.17324	0.769849	-0.218557	-0.4	-0.755927
PTK2	Q05397|FAK1_HUMAN GN= PTK2	1.87078	0.437739	0.272606	0.2	0.755778
LNPEP	Q9UIQ6|LCAP_HUMAN Leucyl-cystinyl aminopeptidase OS=Homo sapiens OX=9606 GN=LNPEP PE=1 SV=3 GN= nan	2.97459	0.612044	0.427244	-0.2	-0.752857
DAXX	Q9UER7|DAXX_HUMAN GN= DAXX	1.77816	0.61839	0.374187	-0.8	-0.752787
SFT2D2	O95562|SFT2B_HUMAN Vesicle transport protein SFT2B OS=Homo sapiens OX=9606 GN=SFT2D2 PE=1 SV=1 GN= nan	2.08723	0.560611	0.461309	0.4	0.752555
CENPB	P07199|CENPB_HUMAN Major centromere autoantigen B OS=Homo sapiens OX=9606 GN=CENPB PE=1 SV=2 GN= nan	2.5637	0.459356	0.000247568	-0.2	-0.752385
PPP2R5C	Q13362|2A5G_HUMAN Serine/threonine-protein phosphatase 2A 56 kDa regulatory subunit gamma isoform OS=Homo sapiens OX=9606 GN=PPP2R5C PE=1 SV=3 GN= nan	1.91553	0.935824	-0.390695	0.2	0.751501
GNA14	O95837|GNA14_HUMAN Guanine nucleotide-binding protein subunit alpha-14 OS=Homo sapiens OX=9606 GN=GNA14 PE=1 SV=1 GN= nan	3.02142	0.5983	-0.5983	-0.4	-0.750338
MYLK	Q15746|MYLK_HUMAN Myosin light chain kinase, smooth muscle OS=Homo sapiens OX=9606 GN=MYLK PE=1 SV=4 GN= nan	2.25963	0.392636	-0.176996	0.2	0.750318
TOM1L2	Q6ZVM7|TM1L2_HUMAN TOM1-like protein 2 OS=Homo sapiens OX=9606 GN=TOM1L2 PE=1 SV=1 GN= nan	3.30247	0.423306	0.164096	-0.8	-0.750318
SLC35A2	P78381|S35A2_HUMAN UDP-galactose translocator OS=Homo sapiens OX=9606 GN=SLC35A2 PE=1 SV=1 GN= nan	2.20862	0.705625	0.394159	-0.8	-0.750126

## Sheet: Proteom sens.-assoc. GSEA
Database	Term/pathway name	Term/pathway ID	adjusted p-value (FDR)	-log10(FDR)	genes in term	total genes in query	intersection size	effective domain size	intersections
GO:BP	RNA 3'-end processing	GO:0031123	0.00287625	2.54117	157	431	16	18123	PNPT1,TOE1,CSTF3,U2AF1L4,MAGOHB,YTHDC1,POLDIP3,SRSF5,INTS12,NUDT21,SRSF11,CSTF2T,INTS7,CPSF2,EXOSC8,ZC3H14
GO:BP	RNA processing	GO:0006396	4.95805e-10	9.30469	1010	431	65	18123	PNPT1,ZNF326,PWP2,TOE1,RPL39,CSTF3,NOL6,U2AF1L4,PPIG,DUS3L,PRPF4,LAS1L,MAGOHB,YTHDC1,PHF5A,LSM8,PUS7,LYAR,THUMPD1,RNMT,POLDIP3,SRSF5,TBRG4,INTS12,NUDT21,SRPK1,RBM3,DCPS,BYSL,TRMT112,SRSF11,CSTF2T,WDR18,DHX8,SNRPE,SENP3,RBM19,RPL7L1,DDX18,RBM27,TRMT1L,INTS7,MRPL1,KRI1,CPSF2,PPP1R8,POLR2C,CHERP,PRPF40A,USP39,PIH1D1,UTP3,CELF1,RPP38,EXOSC8,TSR1,RPL29,RPF2,MRPS11,ZC3H14,RBFOX1,XAB2,PPP1R9B,URM1,PRPF3
GO:BP	RNA splicing	GO:0008380	0.0016522	2.78194	459	431	30	18123	ZNF326,CSTF3,U2AF1L4,PPIG,PRPF4,MAGOHB,YTHDC1,PHF5A,LSM8,SRSF5,NUDT21,SRPK1,RBM3,DCPS,SRSF11,CSTF2T,DHX8,SNRPE,RBM19,CPSF2,PPP1R8,POLR2C,CHERP,PRPF40A,USP39,CELF1,RBFOX1,XAB2,PPP1R9B,PRPF3
GO:BP	RNA splicing, via transesterification reactions	GO:0000375	0.00170842	2.76741	363	431	26	18123	CSTF3,U2AF1L4,PRPF4,MAGOHB,YTHDC1,PHF5A,LSM8,SRSF5,NUDT21,SRPK1,RBM3,DCPS,SRSF11,CSTF2T,DHX8,SNRPE,RBM19,CPSF2,POLR2C,CHERP,PRPF40A,USP39,CELF1,RBFOX1,XAB2,PRPF3
GO:BP	RNA splicing, via transesterification reactions with bulged adenosine as nucleophile	GO:0000377	0.00145878	2.83601	360	431	26	18123	CSTF3,U2AF1L4,PRPF4,MAGOHB,YTHDC1,PHF5A,LSM8,SRSF5,NUDT21,SRPK1,RBM3,DCPS,SRSF11,CSTF2T,DHX8,SNRPE,RBM19,CPSF2,POLR2C,CHERP,PRPF40A,USP39,CELF1,RBFOX1,XAB2,PRPF3
GO:BP	amide biosynthetic process	GO:0043604	2.16035e-06	5.66548	975	431	56	18123	PNPT1,GADD45GIP1,MRPS17,RPL39,MRPS31,MTPN,EIF2B5,SLC7A11,ZNF598,ROCK1,TACO1,MRPL41,TCEA1,MRPL10,MRPL53,MRPL17,PUS7,MRPL40,PLXNB2,POLDIP3,MRPL20,TTC37,MRPL28,RBM3,DCPS,MRPS7,MRPL16,TRMT112,MRPS35,YTHDF1,RPL36AL,MOV10,MRPL34,PPP1CA,MRPL55,TCEAL6,DLAT,MRPL1,MRPL14,MALSU1,ELOVL5,HTD2,MRPL49,CELF1,ELOVL1,DAP3,EXOSC8,MRRF,RPL29,MRPS21,MRPL19,SARS2,MRPS11,PPT1,MRPL47,NARS2
GO:BP	catabolic process	GO:0009056	5.39351e-05	4.26813	2779	431	110	18123	SERPINE2,PNPT1,GLA,SCOC,USP48,CUL1,RPL39,DAB2,PYGM,MAN1B1,PRKAG1,HELZ2,SDC4,HSD17B11,LAMTOR3,EPHA4,UHRF1,FYCO1,ROCK1,CAMLG,CLPX,HAX1,SNAP29,RPTOR,STAM,UBE2H,MAGOHB,TRIM21,GCSH,TKFC,PSEN1,RHBDD2,TRIM25,CDK1,ALDH1L2,CISD2,ECHDC1,HINT2,TBRG4,CROT,GPX1,TTC37,TOMM7,SNX3,DCPS,ABHD12,SNX5,NUB1,DFFA,YTHDF1,RNF13,HMGCL,MAT1A,PGAM5,SNX17,NUDT5,BECN1,VPS51,CUL4A,VPS41,MOV10,CYP51A1,ATP6V1G1,PPP1CA,UBE2L6,CD…
GO:BP	cellular amide metabolic process	GO:0043603	6.11723e-09	8.21345	1284	431	73	18123	PNPT1,GLA,GADD45GIP1,MRPS17,RPL39,MRPS31,NCSTN,MTPN,EPHA4,EIF2B5,SLC7A11,ZNF598,ROCK1,RTN1,TACO1,MRPL41,TCEA1,MRPL10,MRPL53,MRPL17,PUS7,PSEN1,MRPL40,PLXNB2,GDAP1,POLDIP3,MRPL20,ALDH1L2,SEC11A,GPX1,TTC37,MRPL28,RBM3,HMGCS1,DCPS,MRPS7,MRPL16,TRMT112,MRPS35,CPD,YTHDF1,RPL36AL,HMGCL,BECN1,ACOT2,MOV10,MRPL34,PPP1CA,MRPL55,TCEAL6,DLAT,MRPL1,MRPL14,MALSU1,ELOVL5,HTD2,MRPL49,CELF1,ELOVL1,DAP3,EXOSC8,MRRF…
GO:BP	cellular catabolic process	GO:0044248	1.47574e-05	4.83099	2381	431	100	18123	PNPT1,GLA,SCOC,USP48,CUL1,RPL39,DAB2,PYGM,MAN1B1,PRKAG1,HELZ2,LAMTOR3,EPHA4,UHRF1,FYCO1,ROCK1,CAMLG,CLPX,HAX1,SNAP29,RPTOR,STAM,UBE2H,MAGOHB,TRIM21,GCSH,TKFC,PSEN1,RHBDD2,TRIM25,CDK1,ALDH1L2,CISD2,ECHDC1,TBRG4,CROT,GPX1,TTC37,TOMM7,DCPS,ABHD12,SNX5,NUB1,DFFA,YTHDF1,RNF13,HMGCL,MAT1A,PGAM5,NUDT5,BECN1,VPS51,CUL4A,VPS41,MOV10,ATP6V1G1,PPP1CA,UBE2L6,CDK2,BCKDK,CUL3,UPP1,VPS33A,ADRM1,PPP1R8,TMEM106B,…
GO:BP	cellular component assembly	GO:0022607	0.00154741	2.8104	3104	431	114	18123	PNPT1,HLA-DRA,EXOC3,KRT10,CUL1,PWP2,CD47,CHMP5,SEC24B,SDC4,MTPN,KRT1,CRYAB,ARFGEF1,ROCK1,HAX1,KANK1,SNAP29,NDUFB11,TACO1,STAM,TBCD,YTHDC1,NDUFB5,SLK,STX2,PSEN1,PLXNB2,SOAT1,MRPL20,CDK1,ITGB5,KIF2A,SRSF5,MBD2,ADD1,CIAPIN1,NUDT21,SRPK1,CSRP2,MRPS7,TUBGCP3,TUBG2,YTHDF1,RPA2,MAT1A,ATL1,BECN1,JAM3,PRKACB,CUL4A,SLC9A3R2,NLGN4X,GAP43,SNRPE,TMEM70,WASL,BET1,CDK2,FADD,NUBP2,BAIAP2,ANLN,CUL3,PACSIN2,SWAP70…
GO:BP	cellular component biogenesis	GO:0044085	2.71245e-07	6.56664	3377	431	135	18123	PNPT1,HLA-DRA,EXOC3,KRT10,CUL1,SURF6,PWP2,CD47,RPL39,CHMP5,SEC24B,NOL6,SDC4,MTPN,KRT1,CRYAB,ARFGEF1,ROCK1,HAX1,KANK1,SNAP29,NDUFB11,TACO1,STAM,LAS1L,MRPL10,TBCD,YTHDC1,NDUFB5,SLK,STX2,PSEN1,LYAR,THUMPD1,PLXNB2,SOAT1,MRPL20,CDK1,ITGB5,KIF2A,SRSF5,MBD2,ADD1,CIAPIN1,NUDT21,SRPK1,CSRP2,MRPS7,TUBGCP3,BYSL,TRMT112,TUBG2,YTHDF1,RPA2,WDR18,MAT1A,ATL1,BECN1,JAM3,PRKACB,CUL4A,SLC9A3R2,NLGN4X,GAP43,SNRPE,SE…
GO:BP	cellular component disassembly	GO:0022411	5.83638e-12	11.2339	577	431	50	18123	GADD45GIP1,MRPS17,CHMP5,MRPS31,MTPN,EPHA4,FYCO1,HAX1,SNAP29,MRPL41,MRPL10,MRPL53,MRPL17,MRPL40,MRPL20,CDK1,CISD2,KIF2A,TOMM7,ADD1,MRPL28,MRPS7,MRPL16,TRMT112,DFFA,MRPS35,BECN1,DHX8,MRPL34,PPP1CA,MRPL55,MID1,VPS33A,SWAP70,MRPL1,MRPL14,EXOG,TIMP1,MRPL49,VPS4A,VRK1,DAP3,FUNDC1,MRRF,MRPS21,MRPL19,MRPS11,TIMP2,MRPL47,PPP1R9B
GO:BP	cellular component organization	GO:0016043	5.80851e-10	9.23594	6661	431	232	18123	SERPINE2,PNPT1,HLA-DRA,EXOC3,MDK,KRT10,CUL1,PWP2,GADD45GIP1,MRPS17,CD47,PCDHGC3,BLOC1S6,CHMP5,OTUB2,SEC24B,LIG3,DAB2,CHCHD2,MRPS31,NCSTN,SDC4,MTPN,GNAI1,KRT1,ENY2,EPHA4,CRYAB,SLC7A11,UHRF1,ARFGEF1,ERC1,FYCO1,ROCK1,CAMLG,HAX1,KANK1,SNAP29,RPTOR,NDUFB11,TMEM30A,TACO1,STAM,MRPL41,MRPL10,MRPL53,TBCD,MRPL17,SLC9A6,YTHDC1,NDUFB5,SLK,ENAH,STX2,PSEN1,CHAMP1,MRPL40,PLXNB2,APOOL,GDAP1,SOAT1,MRPL20,INA,CDK1…
GO:BP	cellular component organization or biogenesis	GO:0071840	7.55647e-14	13.1217	6880	431	249	18123	SERPINE2,PNPT1,HLA-DRA,EXOC3,MDK,KRT10,CUL1,SURF6,PWP2,GADD45GIP1,MRPS17,CD47,PCDHGC3,RPL39,BLOC1S6,CHMP5,OTUB2,SEC24B,LIG3,DAB2,CHCHD2,MRPS31,NOL6,NCSTN,SDC4,MTPN,GNAI1,KRT1,ENY2,EPHA4,CRYAB,SLC7A11,UHRF1,ARFGEF1,ERC1,FYCO1,ROCK1,CAMLG,HAX1,KANK1,SNAP29,RPTOR,NDUFB11,TMEM30A,TACO1,STAM,MRPL41,LAS1L,MRPL10,MRPL53,TBCD,MRPL17,SLC9A6,YTHDC1,NDUFB5,SLK,ENAH,STX2,PSEN1,LYAR,CHAMP1,MRPL40,THUMPD1,PLXN…
GO:BP	cellular localization	GO:0051641	0.0021536	2.66684	3519	431	125	18123	GLA,EXOC3,CD47,RPL39,BLOC1S6,CHMP5,SEC24B,DAB2,NOL6,PRKAG1,NCSTN,U2AF1L4,SYNJ2BP,LAMTOR3,GNAI1,KRT1,ENY2,CRYAB,SLC7A11,TRIM23,ERC1,FYCO1,ROCK1,CAMLG,HAX1,SNAP29,TMEM30A,GYG1,STAM,MAGOHB,YTHDC1,STX2,PSEN1,CHAMP1,APOOL,GHDC,GDAP1,POLDIP3,RAP2C,CDK1,XRCC4,AP3B1,LMAN2L,SRSF5,TOMM7,SNX3,CSK,SNX5,BYSL,SRSF11,KPNA6,RPA2,SNX17,RER1,BECN1,JAM3,VPS51,ATP2C1,SLC9A3R2,VPS41,TBC1D23,B4GALT1,DPY30,NLGN4X,SNRPE…
GO:BP	cellular macromolecule catabolic process	GO:0044265	0.00777379	2.10937	1244	431	56	18123	PNPT1,USP48,CUL1,RPL39,DAB2,MAN1B1,HELZ2,EPHA4,UHRF1,ROCK1,CAMLG,CLPX,STAM,UBE2H,MAGOHB,PSEN1,RHBDD2,TRIM25,CDK1,TBRG4,GPX1,TTC37,DCPS,SNX5,NUB1,DFFA,YTHDF1,RNF13,CUL4A,MOV10,UBE2L6,CDK2,CUL3,ADRM1,PPP1R8,TMEM106B,EXOG,AUP1,TCIRG1,WFS1,VPS4A,RAD23A,UBE4A,CELF1,EXOSC8,RPL29,PSMB8,ZC3H14,ISG15,PPT1,YME1L1,GPC1,PSMB6,DTX3L,PTK2,PPP2R5C
GO:BP	cellular metabolic process	GO:0044237	3.92394e-05	4.40628	10941	431	315	18123	SERPINE2,PNPT1,GLA,SCOC,USP48,ZNF326,MDK,KRT10,CUL1,PWP2,GADD45GIP1,TOE1,PARP12,MRPS17,CD47,RPL39,CHMP5,OTUB2,LIG3,DAB2,CSTF3,PYGM,CHCHD2,MAN1B1,MRPS31,NOL6,PRKAG1,HELZ2,NCSTN,U2AF1L4,SDC4,HSD17B11,LAMTOR3,MTPN,KRT1,ENY2,EPHA4,CRYAB,EIF2B5,SLC7A11,TRIM23,UHRF1,ARFGEF1,ERC1,ZNF598,PPIG,FYCO1,ROCK1,CAMLG,MDC1,CLPX,DUS3L,DPM1,HAX1,RTN1,SNAP29,RPTOR,NDUFB11,ARMT1,TACO1,GYG1,STAM,UBE2H,PRPF4,MRPL41,LA…
GO:BP	cellular nitrogen compound metabolic process	GO:0034641	3.02374e-05	4.51946	6576	431	213	18123	PNPT1,GLA,ZNF326,MDK,PWP2,GADD45GIP1,TOE1,MRPS17,CD47,RPL39,OTUB2,LIG3,DAB2,CSTF3,CHCHD2,MRPS31,NOL6,PRKAG1,HELZ2,NCSTN,U2AF1L4,MTPN,ENY2,EPHA4,CRYAB,EIF2B5,SLC7A11,UHRF1,ERC1,ZNF598,PPIG,ROCK1,MDC1,DUS3L,DPM1,HAX1,RTN1,RPTOR,TACO1,PRPF4,MRPL41,LAS1L,MAGOHB,TCEA1,MRPL10,MRPL53,TRIM21,MRPL17,YTHDC1,PHF5A,WDR48,LSM8,PUS7,PSEN1,LYAR,MRPL40,THUMPD1,PLXNB2,PRPS1L1,RNMT,GDAP1,POLDIP3,RAP2C,TRIM25,MRPL2…
GO:BP	cellular protein complex disassembly	GO:0043624	1.43144e-12	11.8442	228	431	32	18123	GADD45GIP1,MRPS17,MRPS31,MTPN,MRPL41,MRPL10,MRPL53,MRPL17,MRPL40,MRPL20,KIF2A,ADD1,MRPL28,MRPS7,MRPL16,TRMT112,MRPS35,MRPL34,MRPL55,MID1,SWAP70,MRPL1,MRPL14,MRPL49,VPS4A,DAP3,MRRF,MRPS21,MRPL19,MRPS11,MRPL47,PPP1R9B
GO:BP	cellular protein metabolic process	GO:0044267	0.000450189	3.34661	5280	431	175	18123	SERPINE2,PNPT1,USP48,KRT10,CUL1,GADD45GIP1,PARP12,MRPS17,RPL39,OTUB2,DAB2,MAN1B1,MRPS31,PRKAG1,NCSTN,SDC4,LAMTOR3,MTPN,KRT1,ENY2,EPHA4,CRYAB,EIF2B5,TRIM23,UHRF1,ARFGEF1,ERC1,ZNF598,PPIG,ROCK1,CAMLG,CLPX,DPM1,HAX1,RPTOR,ARMT1,TACO1,STAM,UBE2H,MRPL41,TCEA1,MRPL10,MRPL53,TRIM21,MRPL17,B3GALT6,SLK,WDR48,PUS7,GCSH,PSEN1,MRPL40,PLXNB2,RHBDD2,POLDIP3,RAP2C,TRIM25,MRPL20,CDK1,SEC11A,AP3B1,HINT2,GGCX,GPX1…
GO:BP	cellular protein-containing complex assembly	GO:0034622	0.0338399	1.47057	1150	431	51	18123	HLA-DRA,PWP2,MTPN,CRYAB,ARFGEF1,HAX1,KANK1,SNAP29,NDUFB11,TACO1,TBCD,YTHDC1,NDUFB5,MRPL20,SRSF5,MBD2,ADD1,NUDT21,SRPK1,MRPS7,TUBGCP3,TUBG2,RPA2,CUL4A,SNRPE,TMEM70,WASL,BAIAP2,ANLN,ADRM1,POGZ,NDUFB1,GMFB,PFN3,USP39,PIH1D1,VPS18,CELF1,PSMB8,RPF2,VAMP2,NDUFA2,NDUFC2,MRPS11,XAB2,TMSB4X,NDUFB7,PSMB6,PRPF3,PTK2,DAXX
GO:BP	establishment of localization in cell	GO:0051649	0.0237288	1.62472	2778	431	100	18123	GLA,CD47,RPL39,BLOC1S6,CHMP5,SEC24B,DAB2,NOL6,PRKAG1,NCSTN,U2AF1L4,LAMTOR3,KRT1,ENY2,CRYAB,TRIM23,ERC1,FYCO1,ROCK1,HAX1,SNAP29,TMEM30A,GYG1,STAM,MAGOHB,YTHDC1,STX2,PSEN1,CHAMP1,APOOL,GHDC,GDAP1,POLDIP3,RAP2C,CDK1,AP3B1,LMAN2L,SRSF5,TOMM7,SNX3,SNX5,SRSF11,KPNA6,SNX17,BECN1,VPS51,VPS41,TBC1D23,B4GALT1,DPY30,NLGN4X,SNRPE,STX8,WASL,BET1,FTL,RAB8B,ITGA4,CUL3,VPS33A,COPG2,CPSF2,PI4K2A,AGL,SCAMP1,AUP1,T…
GO:BP	lysosomal transport	GO:0007041	0.0348068	1.45834	111	431	12	18123	CHMP5,AP3B1,VPS51,VPS41,STX8,VPS33A,TMEM106B,VPS4A,VPS18,SNX27,DTX3L,NPC1
GO:BP	mRNA 3'-end processing	GO:0031124	0.0177199	1.75154	104	431	12	18123	PNPT1,CSTF3,U2AF1L4,MAGOHB,YTHDC1,POLDIP3,SRSF5,NUDT21,SRSF11,CSTF2T,CPSF2,ZC3H14
GO:BP	mRNA metabolic process	GO:0016071	0.00123804	2.90727	880	431	46	18123	PNPT1,ZNF326,RPL39,CSTF3,HELZ2,U2AF1L4,ROCK1,PRPF4,MAGOHB,YTHDC1,PHF5A,LSM8,PUS7,RNMT,POLDIP3,AP3B1,SRSF5,TBRG4,TTC37,NUDT21,SRPK1,RBM3,DCPS,YTHDF1,SRSF11,CSTF2T,DHX8,MOV10,SNRPE,RBM19,RBM27,CPSF2,PPP1R8,POLR2C,CHERP,PRPF40A,USP39,CELF1,EXOSC8,RPL29,PSMB8,ZC3H14,RBFOX1,XAB2,PSMB6,PRPF3
GO:BP	mRNA processing	GO:0006397	0.000490728	3.30916	532	431	34	18123	PNPT1,ZNF326,CSTF3,U2AF1L4,PRPF4,MAGOHB,YTHDC1,PHF5A,LSM8,RNMT,POLDIP3,SRSF5,TBRG4,NUDT21,SRPK1,RBM3,DCPS,SRSF11,CSTF2T,DHX8,SNRPE,RBM19,RBM27,CPSF2,PPP1R8,POLR2C,CHERP,PRPF40A,USP39,CELF1,ZC3H14,RBFOX1,XAB2,PRPF3
GO:BP	mRNA splicing, via spliceosome	GO:0000398	0.00145878	2.83601	360	431	26	18123	CSTF3,U2AF1L4,PRPF4,MAGOHB,YTHDC1,PHF5A,LSM8,SRSF5,NUDT21,SRPK1,RBM3,DCPS,SRSF11,CSTF2T,DHX8,SNRPE,RBM19,CPSF2,POLR2C,CHERP,PRPF40A,USP39,CELF1,RBFOX1,XAB2,PRPF3
GO:BP	macroautophagy	GO:0016236	0.0169469	1.77091	337	431	23	18123	SCOC,PRKAG1,LAMTOR3,FYCO1,SNAP29,RPTOR,STAM,PSEN1,TOMM7,SNX5,PGAM5,BECN1,VPS41,ATP6V1G1,VPS33A,PIP4K2C,AUP1,LAMTOR2,TCIRG1,VPS4A,FUNDC1,TBK1,NPC1
GO:BP	macromolecule catabolic process	GO:0009057	5.14391e-05	4.28871	1479	431	70	18123	SERPINE2,PNPT1,USP48,CUL1,RPL39,DAB2,PYGM,MAN1B1,HELZ2,SDC4,EPHA4,UHRF1,ROCK1,CAMLG,CLPX,STAM,UBE2H,MAGOHB,PSEN1,RHBDD2,TRIM25,CDK1,TBRG4,GPX1,TTC37,SNX3,DCPS,ABHD12,SNX5,NUB1,DFFA,YTHDF1,RNF13,BECN1,CUL4A,MOV10,CYP51A1,PPP1CA,UBE2L6,CDK2,CUL3,ADRM1,PPP1R8,TMEM106B,EXOG,AGL,AUP1,TIMP1,TCIRG1,WFS1,VPS4A,SNX1,RAD23A,GALNS,UBE4A,CELF1,EXOSC8,RPL29,PSMB8,WNT5A,ZC3H14,TIMP2,ISG15,PPT1,YME1L1,GPC1,PSMB…
GO:BP	macromolecule localization	GO:0033036	0.0472228	1.32585	3148	431	109	18123	PNPT1,EXOC3,RPL39,BLOC1S6,CHMP5,SEC24B,DAB2,NOL6,U2AF1L4,SYNJ2BP,LAMTOR3,GNAI1,ENY2,SLC7A11,TRIM23,ARFGEF1,ERC1,ROCK1,CAMLG,HAX1,SNAP29,TMEM30A,STAM,MAGOHB,TRIM21,YTHDC1,STX2,PSEN1,CHAMP1,GDAP1,POLDIP3,SOAT1,TRIM25,CDK1,XRCC4,AP3B1,LMAN2L,SRSF5,CROT,GLTP,TOMM7,MTX1,SNX3,CSK,SNX5,BYSL,SRSF11,KPNA6,RPA2,HMGCL,ATP6V1F,SNX17,RER1,JAM3,VPS51,ACOT2,ATP2C1,SLC9A3R2,VPS41,CYP51A1,ATP6V1G1,STX8,WASL,BET1,…
GO:BP	metabolic process	GO:0008152	0.00413882	2.38312	11915	431	328	18123	SERPINE2,PNPT1,GLA,SCOC,USP48,ZNF326,MDK,KRT10,CUL1,PWP2,GADD45GIP1,TOE1,PARP12,MRPS17,CD47,RPL39,CHMP5,OTUB2,LIG3,DAB2,CSTF3,PYGM,CHCHD2,MAN1B1,MRPS31,NOL6,PRKAG1,HELZ2,NCSTN,U2AF1L4,SDC4,HSD17B11,LAMTOR3,MTPN,KRT1,ENY2,EPHA4,CRYAB,EIF2B5,SLC7A11,TRIM23,UHRF1,ARFGEF1,ERC1,ZNF598,PPIG,FYCO1,ROCK1,CAMLG,MDC1,CLPX,DUS3L,DPM1,HAX1,RTN1,SNAP29,RPTOR,NDUFB11,ARMT1,TACO1,GYG1,STAM,UBE2H,PRPF4,MRPL41,LA…
GO:BP	mitochondrial gene expression	GO:0140053	8.63576e-14	13.0637	166	431	29	18123	PNPT1,GADD45GIP1,MRPS17,MRPS31,TACO1,MRPL41,MRPL10,MRPL53,MRPL17,MRPL40,MRPL20,TBRG4,MRPL28,MRPS7,MRPL16,MRPS35,MRPL34,MRPL55,MRPL1,MRPL14,MALSU1,MRPL49,DAP3,MRRF,MRPS21,MRPL19,SARS2,MRPS11,MRPL47
GO:BP	mitochondrial translation	GO:0032543	2.98409e-14	13.5252	135	431	27	18123	GADD45GIP1,MRPS17,MRPS31,TACO1,MRPL41,MRPL10,MRPL53,MRPL17,MRPL40,MRPL20,MRPL28,MRPS7,MRPL16,MRPS35,MRPL34,MRPL55,MRPL1,MRPL14,MALSU1,MRPL49,DAP3,MRRF,MRPS21,MRPL19,SARS2,MRPS11,MRPL47
GO:BP	mitochondrial translational elongation	GO:0070125	1.04984e-14	13.9789	87	431	23	18123	GADD45GIP1,MRPS17,MRPS31,MRPL41,MRPL10,MRPL53,MRPL17,MRPL40,MRPL20,MRPL28,MRPS7,MRPL16,MRPS35,MRPL34,MRPL55,MRPL1,MRPL14,MRPL49,DAP3,MRPS21,MRPL19,MRPS11,MRPL47
GO:BP	mitochondrial translational termination	GO:0070126	8.68396e-16	15.0613	88	431	24	18123	GADD45GIP1,MRPS17,MRPS31,MRPL41,MRPL10,MRPL53,MRPL17,MRPL40,MRPL20,MRPL28,MRPS7,MRPL16,MRPS35,MRPL34,MRPL55,MRPL1,MRPL14,MRPL49,DAP3,MRRF,MRPS21,MRPL19,MRPS11,MRPL47
GO:BP	ncRNA metabolic process	GO:0034660	0.00166436	2.77875	535	431	33	18123	PNPT1,PWP2,TOE1,RPL39,NOL6,DUS3L,LAS1L,PUS7,LYAR,THUMPD1,INTS12,BYSL,TRMT112,WDR18,SENP3,RPL7L1,DDX18,DDX4,TRMT1L,INTS7,MRPL1,KRI1,PIH1D1,UTP3,RPP38,EXOSC8,TSR1,RPL29,RPF2,SARS2,MRPS11,URM1,NARS2
GO:BP	ncRNA processing	GO:0034470	0.00205499	2.68719	439	431	29	18123	PWP2,TOE1,RPL39,NOL6,DUS3L,LAS1L,PUS7,LYAR,THUMPD1,INTS12,BYSL,TRMT112,WDR18,SENP3,RPL7L1,DDX18,TRMT1L,INTS7,MRPL1,KRI1,PIH1D1,UTP3,RPP38,EXOSC8,TSR1,RPL29,RPF2,MRPS11,URM1
GO:BP	nitrogen compound metabolic process	GO:0006807	0.0151623	1.81924	10148	431	286	18123	SERPINE2,PNPT1,GLA,USP48,ZNF326,MDK,KRT10,CUL1,PWP2,GADD45GIP1,TOE1,PARP12,MRPS17,CD47,RPL39,OTUB2,LIG3,DAB2,CSTF3,CHCHD2,MAN1B1,MRPS31,NOL6,PRKAG1,HELZ2,NCSTN,U2AF1L4,SDC4,LAMTOR3,MTPN,KRT1,ENY2,EPHA4,CRYAB,EIF2B5,SLC7A11,TRIM23,UHRF1,ARFGEF1,ERC1,ZNF598,PPIG,ROCK1,CAMLG,MDC1,CLPX,DUS3L,DPM1,HAX1,RTN1,RPTOR,ARMT1,TACO1,STAM,UBE2H,PRPF4,MRPL41,LAS1L,MAGOHB,TCEA1,MRPL10,MRPL53,TRIM21,MRPL17,YTHDC1…
GO:BP	organelle fusion	GO:0048284	0.034598	1.46095	149	431	14	18123	SNAP29,STX2,GDAP1,CDK1,VPS41,STX8,BET1,RAB8B,VPS4A,VPS18,SAMD9,VAMP2,VCPIP1,STX7
GO:BP	organelle membrane fusion	GO:0090174	0.0457196	1.3399	114	431	12	18123	SNAP29,STX2,VPS41,STX8,BET1,RAB8B,VPS4A,VPS18,SAMD9,VAMP2,VCPIP1,STX7
GO:BP	organelle organization	GO:0006996	0.000208623	3.68064	4136	431	146	18123	SERPINE2,PNPT1,EXOC3,MDK,PWP2,CD47,BLOC1S6,CHMP5,OTUB2,SEC24B,LIG3,CHCHD2,SDC4,MTPN,GNAI1,ENY2,CRYAB,UHRF1,ARFGEF1,FYCO1,ROCK1,CAMLG,HAX1,KANK1,SNAP29,NDUFB11,TACO1,STAM,TBCD,NDUFB5,SLK,ENAH,STX2,PSEN1,CHAMP1,APOOL,GDAP1,MRPL20,INA,CDK1,AP3B1,ITGB5,CISD2,LMAN2L,KIF2A,MBD2,GPX1,TOMM7,ADD1,MTX1,MAP7D1,SRPK1,CSRP2,SNX3,MRPS7,TUBGCP3,TRMT112,TUBG2,YTHDF1,MTA3,ACTBL2,RPA2,HMGCL,ATP6V1F,ATL1,NUDT5,BECN…
GO:BP	organic substance catabolic process	GO:1901575	0.00210682	2.67637	2289	431	90	18123	SERPINE2,PNPT1,GLA,USP48,CUL1,RPL39,DAB2,PYGM,MAN1B1,PRKAG1,HELZ2,SDC4,HSD17B11,EPHA4,UHRF1,ROCK1,CAMLG,CLPX,STAM,UBE2H,MAGOHB,GCSH,TKFC,PSEN1,RHBDD2,TRIM25,CDK1,ALDH1L2,ECHDC1,HINT2,TBRG4,CROT,GPX1,TTC37,SNX3,DCPS,ABHD12,SNX5,NUB1,DFFA,YTHDF1,RNF13,HMGCL,MAT1A,SNX17,NUDT5,BECN1,CUL4A,MOV10,CYP51A1,PPP1CA,UBE2L6,CDK2,BCKDK,CUL3,UPP1,ADRM1,PPP1R8,TMEM106B,EXOG,AGL,AUP1,TIMP1,TCIRG1,WFS1,VPS4A,DDAH…
GO:BP	organonitrogen compound biosynthetic process	GO:1901566	0.000524713	3.28008	1889	431	80	18123	PNPT1,GADD45GIP1,MRPS17,RPL39,MAN1B1,MRPS31,NCSTN,SDC4,MTPN,EIF2B5,SLC7A11,ARFGEF1,ZNF598,ROCK1,DPM1,TACO1,MRPL41,TCEA1,MRPL10,MRPL53,MRPL17,B3GALT6,PUS7,PSEN1,MRPL40,PLXNB2,PRPS1L1,POLDIP3,SOAT1,MRPL20,TTC37,MRPL28,RBM3,DCPS,MRPS7,MRPL16,TRMT112,MRPS35,ALG9,YTHDF1,RPL36AL,B4GALT1,MOV10,MRPL34,PPP1CA,PIGT,DPM3,MRPL55,TCEAL6,DLAT,UPP1,MRPL1,MRPL14,MALSU1,PIGK,CTPS2,ELOVL5,HTD2,MRPL49,APOA1,CELF1,E…
GO:BP	organonitrogen compound catabolic process	GO:1901565	0.0182221	1.7394	1375	431	59	18123	SERPINE2,GLA,USP48,CUL1,DAB2,MAN1B1,SDC4,EPHA4,UHRF1,ROCK1,CAMLG,CLPX,STAM,UBE2H,GCSH,PSEN1,RHBDD2,TRIM25,CDK1,ALDH1L2,GPX1,SNX3,ABHD12,SNX5,NUB1,RNF13,HMGCL,MAT1A,CUL4A,CYP51A1,UBE2L6,CDK2,BCKDK,CUL3,UPP1,ADRM1,TMEM106B,AUP1,TIMP1,TCIRG1,WFS1,VPS4A,DDAH2,SNX1,RAD23A,GALNS,UBE4A,PSMB8,WNT5A,TIMP2,ISG15,PPT1,YME1L1,GPC1,PSMB6,DTX3L,PTK2,LNPEP,PPP2R5C
GO:BP	organonitrogen compound metabolic process	GO:1901564	0.00582303	2.23485	6904	431	211	18123	SERPINE2,PNPT1,GLA,USP48,KRT10,CUL1,GADD45GIP1,PARP12,MRPS17,RPL39,OTUB2,DAB2,MAN1B1,MRPS31,PRKAG1,NCSTN,SDC4,LAMTOR3,MTPN,KRT1,ENY2,EPHA4,CRYAB,EIF2B5,SLC7A11,TRIM23,UHRF1,ARFGEF1,ERC1,ZNF598,PPIG,ROCK1,CAMLG,CLPX,DPM1,HAX1,RTN1,RPTOR,ARMT1,TACO1,STAM,UBE2H,MRPL41,TCEA1,MRPL10,MRPL53,TRIM21,MRPL17,UFSP2,B3GALT6,SLK,WDR48,PUS7,GCSH,PSEN1,MRPL40,PLXNB2,PRPS1L1,RHBDD2,GDAP1,POLDIP3,RAP2C,SOAT1,TRIM…
GO:BP	peptide biosynthetic process	GO:0043043	1.58487e-06	5.80001	834	431	51	18123	PNPT1,GADD45GIP1,MRPS17,RPL39,MRPS31,MTPN,EIF2B5,SLC7A11,ZNF598,ROCK1,TACO1,MRPL41,TCEA1,MRPL10,MRPL53,MRPL17,PUS7,MRPL40,PLXNB2,POLDIP3,MRPL20,TTC37,MRPL28,RBM3,DCPS,MRPS7,MRPL16,TRMT112,MRPS35,YTHDF1,RPL36AL,MOV10,MRPL34,PPP1CA,MRPL55,TCEAL6,MRPL1,MRPL14,MALSU1,MRPL49,CELF1,DAP3,EXOSC8,MRRF,RPL29,MRPS21,MRPL19,SARS2,MRPS11,MRPL47,NARS2
GO:BP	peptide metabolic process	GO:0006518	8.89703e-09	8.05075	998	431	62	18123	PNPT1,GADD45GIP1,MRPS17,RPL39,MRPS31,NCSTN,MTPN,EPHA4,EIF2B5,SLC7A11,ZNF598,ROCK1,RTN1,TACO1,MRPL41,TCEA1,MRPL10,MRPL53,MRPL17,PUS7,PSEN1,MRPL40,PLXNB2,GDAP1,POLDIP3,MRPL20,SEC11A,GPX1,TTC37,MRPL28,RBM3,DCPS,MRPS7,MRPL16,TRMT112,MRPS35,CPD,YTHDF1,RPL36AL,BECN1,MOV10,MRPL34,PPP1CA,MRPL55,TCEAL6,MRPL1,MRPL14,MALSU1,MRPL49,CELF1,DAP3,EXOSC8,MRRF,RPL29,SPCS3,MRPS21,MRPL19,SARS2,MRPS11,MRPL47,NARS2,LN…
GO:BP	primary metabolic process	GO:0044238	0.0168431	1.77358	10642	431	297	18123	SERPINE2,PNPT1,GLA,USP48,ZNF326,MDK,KRT10,CUL1,PWP2,GADD45GIP1,TOE1,PARP12,MRPS17,RPL39,OTUB2,LIG3,DAB2,CSTF3,PYGM,CHCHD2,MAN1B1,MRPS31,NOL6,PRKAG1,HELZ2,NCSTN,U2AF1L4,SDC4,HSD17B11,LAMTOR3,MTPN,KRT1,ENY2,EPHA4,CRYAB,EIF2B5,SLC7A11,TRIM23,UHRF1,ARFGEF1,ERC1,ZNF598,PPIG,ROCK1,CAMLG,MDC1,CLPX,DUS3L,DPM1,HAX1,RTN1,RPTOR,ARMT1,TACO1,GYG1,STAM,UBE2H,PRPF4,MRPL41,LAS1L,MAGOHB,TCEA1,MRPL10,MRPL53,TRIM21…
GO:BP	protein catabolic process	GO:0030163	0.00477986	2.32058	983	431	48	18123	SERPINE2,USP48,CUL1,DAB2,MAN1B1,EPHA4,UHRF1,ROCK1,CAMLG,CLPX,STAM,UBE2H,PSEN1,RHBDD2,TRIM25,CDK1,GPX1,SNX3,ABHD12,SNX5,NUB1,RNF13,CUL4A,CYP51A1,UBE2L6,CDK2,CUL3,ADRM1,TMEM106B,AUP1,TIMP1,TCIRG1,WFS1,VPS4A,SNX1,RAD23A,UBE4A,PSMB8,WNT5A,TIMP2,ISG15,PPT1,YME1L1,GPC1,PSMB6,DTX3L,PTK2,PPP2R5C
GO:BP	protein metabolic process	GO:0019538	0.00390795	2.40805	5912	431	187	18123	SERPINE2,PNPT1,USP48,KRT10,CUL1,GADD45GIP1,PARP12,MRPS17,RPL39,OTUB2,DAB2,MAN1B1,MRPS31,PRKAG1,NCSTN,SDC4,LAMTOR3,MTPN,KRT1,ENY2,EPHA4,CRYAB,EIF2B5,TRIM23,UHRF1,ARFGEF1,ERC1,ZNF598,PPIG,ROCK1,CAMLG,CLPX,DPM1,HAX1,RTN1,RPTOR,ARMT1,TACO1,STAM,UBE2H,MRPL41,TCEA1,MRPL10,MRPL53,TRIM21,MRPL17,UFSP2,B3GALT6,SLK,WDR48,PUS7,GCSH,PSEN1,MRPL40,PLXNB2,RHBDD2,POLDIP3,RAP2C,SOAT1,TRIM25,MRPL20,CDK1,SEC11A,AP3B…
GO:BP	protein-containing complex assembly	GO:0065003	0.000991181	3.00385	1724	431	74	18123	PNPT1,HLA-DRA,KRT10,CUL1,PWP2,SEC24B,MTPN,KRT1,CRYAB,ARFGEF1,HAX1,KANK1,SNAP29,NDUFB11,TACO1,TBCD,YTHDC1,NDUFB5,SOAT1,MRPL20,CDK1,SRSF5,MBD2,ADD1,NUDT21,SRPK1,MRPS7,TUBGCP3,TUBG2,RPA2,MAT1A,ATL1,JAM3,PRKACB,CUL4A,SLC9A3R2,SNRPE,TMEM70,WASL,BET1,FADD,BAIAP2,ANLN,CUL3,ADRM1,POGZ,NDUFB1,GMFB,PFN3,USP39,APOA1,PIH1D1,VPS18,CELF1,RRM2,PSMB8,RPF2,TRAPPC3,VAMP2,NDUFA2,NDUFC2,TRAPPC5,MRPS11,BAD,XAB2,TMSB4…
GO:BP	protein-containing complex disassembly	GO:0032984	3.97672e-12	11.4005	337	431	38	18123	GADD45GIP1,MRPS17,CHMP5,MRPS31,MTPN,FYCO1,SNAP29,MRPL41,MRPL10,MRPL53,MRPL17,MRPL40,MRPL20,KIF2A,ADD1,MRPL28,MRPS7,MRPL16,TRMT112,MRPS35,DHX8,MRPL34,PPP1CA,MRPL55,MID1,VPS33A,SWAP70,MRPL1,MRPL14,MRPL49,VPS4A,DAP3,MRRF,MRPS21,MRPL19,MRPS11,MRPL47,PPP1R9B
GO:BP	protein-containing complex subunit organization	GO:0043933	3.49887e-12	11.4561	2017	431	106	18123	PNPT1,HLA-DRA,KRT10,CUL1,PWP2,GADD45GIP1,MRPS17,CHMP5,SEC24B,MRPS31,MTPN,KRT1,CRYAB,ARFGEF1,FYCO1,HAX1,KANK1,SNAP29,NDUFB11,TACO1,MRPL41,MRPL10,MRPL53,TBCD,MRPL17,YTHDC1,NDUFB5,MRPL40,SOAT1,MRPL20,CDK1,KIF2A,SRSF5,MBD2,ADD1,NUDT21,MRPL28,SRPK1,MRPS7,TUBGCP3,MRPL16,TRMT112,TUBG2,MRPS35,RPA2,MAT1A,ATL1,JAM3,DHX8,PRKACB,CUL4A,SLC9A3R2,SNRPE,MRPL34,PPP1CA,TMEM70,WASL,MRPL55,BET1,MID1,FADD,BAIAP2,ANLN…
GO:BP	rRNA metabolic process	GO:0016072	0.00201605	2.6955	275	431	22	18123	PWP2,RPL39,NOL6,LAS1L,LYAR,THUMPD1,BYSL,TRMT112,WDR18,SENP3,RPL7L1,DDX18,MRPL1,KRI1,PIH1D1,UTP3,RPP38,EXOSC8,TSR1,RPL29,RPF2,MRPS11
GO:BP	rRNA processing	GO:0006364	0.00107378	2.96908	265	431	22	18123	PWP2,RPL39,NOL6,LAS1L,LYAR,THUMPD1,BYSL,TRMT112,WDR18,SENP3,RPL7L1,DDX18,MRPL1,KRI1,PIH1D1,UTP3,RPP38,EXOSC8,TSR1,RPL29,RPF2,MRPS11
GO:BP	ribonucleoprotein complex biogenesis	GO:0022613	5.99642e-07	6.22211	473	431	37	18123	SURF6,PWP2,RPL39,NOL6,LAS1L,MRPL10,YTHDC1,LYAR,THUMPD1,MRPL20,SRSF5,NUDT21,SRPK1,MRPS7,BYSL,TRMT112,WDR18,CUL4A,SNRPE,SENP3,RPL7L1,DDX18,MRPL1,KRI1,MALSU1,USP39,PIH1D1,UTP3,CELF1,RPP38,EXOSC8,TSR1,RPL29,RPF2,MRPS11,XAB2,PRPF3
GO:BP	ribosome biogenesis	GO:0042254	2.39695e-05	4.62034	335	431	28	18123	SURF6,PWP2,RPL39,NOL6,LAS1L,MRPL10,LYAR,THUMPD1,MRPL20,MRPS7,BYSL,TRMT112,WDR18,CUL4A,SENP3,RPL7L1,DDX18,MRPL1,KRI1,MALSU1,PIH1D1,UTP3,RPP38,EXOSC8,TSR1,RPL29,RPF2,MRPS11
GO:BP	translation	GO:0006412	1.33803e-06	5.87354	804	431	50	18123	PNPT1,GADD45GIP1,MRPS17,RPL39,MRPS31,MTPN,EIF2B5,ZNF598,ROCK1,TACO1,MRPL41,TCEA1,MRPL10,MRPL53,MRPL17,PUS7,MRPL40,PLXNB2,POLDIP3,MRPL20,TTC37,MRPL28,RBM3,DCPS,MRPS7,MRPL16,TRMT112,MRPS35,YTHDF1,RPL36AL,MOV10,MRPL34,PPP1CA,MRPL55,TCEAL6,MRPL1,MRPL14,MALSU1,MRPL49,CELF1,DAP3,EXOSC8,MRRF,RPL29,MRPS21,MRPL19,SARS2,MRPS11,MRPL47,NARS2
GO:BP	translational elongation	GO:0006414	1.41083e-12	11.8505	143	431	26	18123	GADD45GIP1,MRPS17,MRPS31,ZNF598,MRPL41,TCEA1,MRPL10,MRPL53,MRPL17,MRPL40,MRPL20,MRPL28,MRPS7,MRPL16,MRPS35,MRPL34,MRPL55,TCEAL6,MRPL1,MRPL14,MRPL49,DAP3,MRPS21,MRPL19,MRPS11,MRPL47
GO:BP	translational termination	GO:0006415	4.43792e-15	14.3528	104	431	25	18123	GADD45GIP1,MRPS17,MRPS31,MRPL41,MRPL10,MRPL53,MRPL17,MRPL40,MRPL20,MRPL28,MRPS7,MRPL16,TRMT112,MRPS35,MRPL34,MRPL55,MRPL1,MRPL14,MRPL49,DAP3,MRRF,MRPS21,MRPL19,MRPS11,MRPL47
GO:BP	vesicle organization	GO:0016050	0.00660384	2.1802	342	431	24	18123	SERPINE2,BLOC1S6,CHMP5,SEC24B,SDC4,SNAP29,STAM,STX2,AP3B1,SNX3,VPS41,STX8,WASL,BET1,RAB8B,CUL3,PI4K2A,VPS4A,VPS18,TRAPPC3,SAMD9,VAMP2,TRAPPC5,STX7
GO:BP	vesicle-mediated transport	GO:0016192	0.00441378	2.35519	2193	431	86	18123	GLA,EXOC3,CD47,BLOC1S6,CHMP5,SEC24B,DAB2,NCSTN,SDC4,LAMTOR3,KRT1,TRIM23,ARFGEF1,ERC1,ROCK1,SNAP29,TMEM30A,GYG1,STAM,STX2,PSEN1,LYAR,APOOL,GHDC,RAP2C,AP3B1,LMAN2L,KIF2A,SNX3,CSK,SNX5,SNX17,RER1,BECN1,VPS51,ATP2C1,VPS41,TBC1D23,B4GALT1,DPY30,NLGN4X,STX8,WASL,BET1,FTL,RAB8B,BAIAP2,ITGA4,CUL3,VPS33A,PACSIN2,COPG2,PI4K2A,AGL,SCAMP1,TIMP1,LAMTOR2,TCIRG1,CUX1,VPS4A,SNX1,APOA1,GALNS,EHBP1,VPS18,ERGIC3,TR…
GO:BP	viral process	GO:0016032	0.0228441	1.64123	1011	431	47	18123	HLA-DRA,CUL1,GADD45GIP1,RPL39,CHMP5,MAN1B1,TRIM23,CAMLG,RPTOR,TRIM21,WDR48,TRIM25,CDK1,XRCC4,ITGB5,SRPK1,SNX3,KPNA6,FDPS,BECN1,CUL4A,MOV10,PVR,PPP1CA,FADD,AUP1,POLR2C,TRAM1,VPS4A,RAD23A,VPS18,CCNK,NRP2,RPL29,SPCS3,PSMB8,BAD,TBK1,ISG15,LGALS9,PSMB6,DTX3L,AP1S2,NPC1,LTF,OAS1,DAXX
KEGG	Oxidative phosphorylation	KEGG:00190	0.0481142	1.31773	133	232	12	8000	NDUFB11,NDUFB5,ATP6V1F,ATP6V1G1,SDHC,TCIRG1,NDUFB1,UQCRHL,UQCR10,NDUFA2,NDUFC2,NDUFB7
KEGG	Ribosome	KEGG:03010	0.000871536	3.05971	153	232	16	8000	MRPS17,RPL39,MRPL10,MRPL17,MRPL20,MRPL28,MRPS7,MRPL16,RPL36AL,MRPL34,MRPL1,MRPL14,RPL29,MRPS21,MRPL19,MRPS11
KEGG	SNARE interactions in vesicular transport	KEGG:04130	0.0334807	1.47521	33	232	6	8000	SNAP29,STX2,STX8,BET1,VAMP2,STX7
KEGG	Spliceosome	KEGG:03040	0.0415612	1.38131	150	232	13	8000	U2AF1L4,PRPF4,MAGOHB,PHF5A,LSM8,SRSF5,DHX8,SNRPE,CHERP,PRPF40A,USP39,XAB2,PRPF3
REAC	Metabolism of RNA	REAC:R-HSA-8953854	0.000156802	3.80465	662	304	43	10622	PWP2,RPL39,CSTF3,NOL6,U2AF1L4,PRPF4,LAS1L,MAGOHB,PHF5A,LSM8,PUS7,THUMPD1,RNMT,POLDIP3,SRSF5,TTC37,PPIL4,NUDT21,DCPS,BYSL,TRMT112,RPL36AL,SRSF11,CSTF2T,WDR18,SNRPE,SENP3,CPSF2,PNO1,POLR2C,CHERP,PRPF40A,USP39,UTP3,RPP38,EXOSC8,TSR1,RPL29,PSMB8,XAB2,URM1,PSMB6,PRPF3
REAC	Metabolism of proteins	REAC:R-HSA-392499	0.0034382	2.46367	2016	304	89	10622	USP48,EXOC3,CUL1,GADD45GIP1,MRPS17,RPL39,OTUB2,SEC24B,MAN1B1,MRPS31,NCSTN,GNAI1,EIF2B5,MDC1,DPM1,STAM,UBE2H,MRPL41,MRPL10,MRPL53,TBCD,MRPL17,WDR48,MRPL40,GNG5,TRIM25,MRPL20,CDK1,SEC11A,XRCC4,LMAN2L,GGCX,ADD1,MRPL28,SNX3,MRPS7,MRPL16,TRMT112,MRPS35,ALG9,RPL36AL,BECN1,CUL4A,B4GALT1,MRPL34,PIGT,DPM3,ARSD,MRPL55,UBE2L6,BET1,RAB8B,CUL3,MRPL1,ADRM1,COPG2,MRPL14,PIGK,TIMP1,TNIP3,UHRF2,TRAM1,WFS1,MRPL49,…
REAC	Mitochondrial translation	REAC:R-HSA-5368287	3.30154e-14	13.4813	93	304	24	10622	GADD45GIP1,MRPS17,MRPS31,MRPL41,MRPL10,MRPL53,MRPL17,MRPL40,MRPL20,MRPL28,MRPS7,MRPL16,MRPS35,MRPL34,MRPL55,MRPL1,MRPL14,MRPL49,DAP3,MRRF,MRPS21,MRPL19,MRPS11,MRPL47
REAC	Mitochondrial translation elongation	REAC:R-HSA-5389840	8.33187e-14	13.0793	87	304	23	10622	GADD45GIP1,MRPS17,MRPS31,MRPL41,MRPL10,MRPL53,MRPL17,MRPL40,MRPL20,MRPL28,MRPS7,MRPL16,MRPS35,MRPL34,MRPL55,MRPL1,MRPL14,MRPL49,DAP3,MRPS21,MRPL19,MRPS11,MRPL47
REAC	Mitochondrial translation initiation	REAC:R-HSA-5368286	8.33187e-14	13.0793	87	304	23	10622	GADD45GIP1,MRPS17,MRPS31,MRPL41,MRPL10,MRPL53,MRPL17,MRPL40,MRPL20,MRPL28,MRPS7,MRPL16,MRPS35,MRPL34,MRPL55,MRPL1,MRPL14,MRPL49,DAP3,MRPS21,MRPL19,MRPS11,MRPL47
REAC	Mitochondrial translation termination	REAC:R-HSA-5419276	6.06048e-15	14.2175	87	304	24	10622	GADD45GIP1,MRPS17,MRPS31,MRPL41,MRPL10,MRPL53,MRPL17,MRPL40,MRPL20,MRPL28,MRPS7,MRPL16,MRPS35,MRPL34,MRPL55,MRPL1,MRPL14,MRPL49,DAP3,MRRF,MRPS21,MRPL19,MRPS11,MRPL47
REAC	Processing of Capped Intron-Containing Pre-mRNA	REAC:R-HSA-72203	0.00724961	2.13969	237	304	20	10622	CSTF3,U2AF1L4,PRPF4,MAGOHB,PHF5A,LSM8,POLDIP3,SRSF5,PPIL4,NUDT21,SRSF11,CSTF2T,SNRPE,CPSF2,POLR2C,CHERP,PRPF40A,USP39,XAB2,PRPF3
REAC	RNA Polymerase II Transcription Termination	REAC:R-HSA-73856	0.00684991	2.16432	65	304	10	10622	CSTF3,U2AF1L4,MAGOHB,POLDIP3,SRSF5,NUDT21,SRSF11,CSTF2T,SNRPE,CPSF2
REAC	Translation	REAC:R-HSA-72766	1.12735e-09	8.94794	292	304	34	10622	GADD45GIP1,MRPS17,RPL39,MRPS31,EIF2B5,MRPL41,MRPL10,MRPL53,MRPL17,MRPL40,MRPL20,SEC11A,MRPL28,MRPS7,MRPL16,TRMT112,MRPS35,RPL36AL,MRPL34,MRPL55,MRPL1,MRPL14,TRAM1,MRPL49,DAP3,MRRF,RPL29,SPCS3,MRPS21,MRPL19,SARS2,MRPS11,MRPL47,NARS2
REAC	mRNA 3'-end processing	REAC:R-HSA-72187	0.0128916	1.88969	56	304	9	10622	CSTF3,U2AF1L4,MAGOHB,POLDIP3,SRSF5,NUDT21,SRSF11,CSTF2T,CPSF2
REAC	mRNA Splicing	REAC:R-HSA-72172	0.000732308	3.13531	186	304	19	10622	CSTF3,U2AF1L4,PRPF4,MAGOHB,PHF5A,LSM8,SRSF5,PPIL4,NUDT21,SRSF11,CSTF2T,SNRPE,CPSF2,POLR2C,CHERP,PRPF40A,USP39,XAB2,PRPF3
REAC	mRNA Splicing - Major Pathway	REAC:R-HSA-72163	0.000373807	3.42735	178	304	19	10622	CSTF3,U2AF1L4,PRPF4,MAGOHB,PHF5A,LSM8,SRSF5,PPIL4,NUDT21,SRSF11,CSTF2T,SNRPE,CPSF2,POLR2C,CHERP,PRPF40A,USP39,XAB2,PRPF3

## Sheet: RNASeq avg. LogFCs (IFN-contr)
Gene symbol	Gene name	gene biotype	EntrezGene ID	avg. abs(LogFC)
MX1	MX dynamin like GTPase 1	protein_coding	4599	3.57015
ISG15	ISG15 ubiquitin like modifier	protein_coding	9636	3.51893
OAS2	2'-5'-oligoadenylate synthetase 2	protein_coding	4939	3.39983
IFITM1	interferon induced transmembrane protein 1	protein_coding	8519	3.32531
IFIT1	interferon induced protein with tetratricopeptide repeats 1	protein_coding	3434	3.26711
OAS1	2'-5'-oligoadenylate synthetase 1	protein_coding	4938	3.14859
IFI6	interferon alpha inducible protein 6	protein_coding	2537	3.03895
IFI27	interferon alpha inducible protein 27	protein_coding	3429	2.97647
IFI44L	interferon induced protein 44 like	protein_coding	10964	2.9398
OAS3	2'-5'-oligoadenylate synthetase 3	protein_coding	4940	2.91247
MX2	MX dynamin like GTPase 2	protein_coding	4600	2.85101
RSAD2	radical S-adenosyl methionine domain containing 2	protein_coding	91543	2.70597
HERC6	HECT and RLD domain containing E3 ubiquitin protein ligase family member 6	protein_coding	55008	2.6773
IFIT3	interferon induced protein with tetratricopeptide repeats 3	protein_coding	3437	2.5322
HELZ2	helicase with zinc finger 2	protein_coding	85441	2.35017
CMPK2	cytidine/uridine monophosphate kinase 2	protein_coding	129607	2.327
BST2	bone marrow stromal cell antigen 2	protein_coding	684	2.32086
IFITM3	interferon induced transmembrane protein 3	protein_coding	10410	2.0994
IFI35	interferon induced protein 35	protein_coding	3430	2.09744
XAF1	XIAP associated factor 1	protein_coding	54739	2.0177
USP18	ubiquitin specific peptidase 18	protein_coding	11274	2.00944
IFIH1	interferon induced with helicase C domain 1	protein_coding	64135	1.91331
DDX58	DExD/H-box helicase 58	protein_coding	23586	1.87798
EPSTI1	epithelial stromal interaction 1	protein_coding	94240	1.86514
SAMHD1	SAM and HD domain containing deoxynucleoside triphosphate triphosphohydrolase 1	protein_coding	25939	1.86058
PLSCR1	phospholipid scramblase 1	protein_coding	5359	1.85705
PARP9	poly(ADP-ribose) polymerase family member 9	protein_coding	83666	1.81545
PARP10	poly(ADP-ribose) polymerase family member 10	protein_coding	84875	1.79289
STAT1	signal transducer and activator of transcription 1	protein_coding	6772	1.79216
IRF7	interferon regulatory factor 7	protein_coding	3665	1.78854
PARP14	poly(ADP-ribose) polymerase family member 14	protein_coding	54625	1.76924
DHX58	DExH-box helicase 58	protein_coding	79132	1.75033
TRIM14	tripartite motif containing 14	protein_coding	9830	1.72282
SLC15A3	solute carrier family 15 member 3	protein_coding	51296	1.71883
IFI44	interferon induced protein 44	protein_coding	10561	1.7013
SAMD9L	sterile alpha motif domain containing 9 like	protein_coding	219285	1.6655
LY6E	lymphocyte antigen 6 family member E	protein_coding	4061	1.65534
LGALS9	galectin 9	protein_coding	3965	1.6083
DDX60	DExD/H-box helicase 60	protein_coding	55601	1.59182
PARP12	poly(ADP-ribose) polymerase family member 12	protein_coding	64761	1.58598
SP110	SP110 nuclear body protein	protein_coding	3431	1.55626
DTX3L	deltex E3 ubiquitin ligase 3L	protein_coding	151636	1.55287
OASL	2'-5'-oligoadenylate synthetase like	protein_coding	8638	1.50145
TRIM22	tripartite motif containing 22	protein_coding	10346	1.45648
DDX60L	DExD/H-box 60 like	protein_coding	91351	1.4401
TAP1	transporter 1, ATP binding cassette subfamily B member	protein_coding	6890	1.4017
SAMD9	sterile alpha motif domain containing 9	protein_coding	54809	1.36722
IL4I1	interleukin 4 induced 1	protein_coding	259307	1.36555
THEMIS2	thymocyte selection associated family member 2	protein_coding	9473	1.35005
IFIT2	interferon induced protein with tetratricopeptide repeats 2	protein_coding	3433	1.33902
LAP3	leucine aminopeptidase 3	protein_coding	51056	1.31885
EIF2AK2	eukaryotic translation initiation factor 2 alpha kinase 2	protein_coding	5610	1.29618
UBE2L6	ubiquitin conjugating enzyme E2 L6	protein_coding	9246	1.28063
IFIT5	interferon induced protein with tetratricopeptide repeats 5	protein_coding	24138	1.27567
SERPING1	serpin family G member 1	protein_coding	710	1.27232
CTSS	cathepsin S	protein_coding	1520	1.27152
BATF2	basic leucine zipper ATF-like transcription factor 2	protein_coding	116071	1.25991
HERC5	HECT and RLD domain containing E3 ubiquitin protein ligase 5	protein_coding	51191	1.25542
ISG20	interferon stimulated exonuclease gene 20	protein_coding	3669	1.24508
UBA7	ubiquitin like modifier activating enzyme 7	protein_coding	7318	1.24045
SHFL	shiftless antiviral inhibitor of ribosomal frameshifting	protein_coding	55337	1.22745
TRIM69	tripartite motif containing 69	protein_coding	140691	1.2141
RTP4	receptor transporter protein 4	protein_coding	64108	1.20303
TDRD7	tudor domain containing 7	protein_coding	23424	1.15165
TRANK1	tetratricopeptide repeat and ankyrin repeat containing 1	protein_coding	9881	1.15027
IFITM2	interferon induced transmembrane protein 2	protein_coding	10581	1.10762
H1-0	H1.0 linker histone	protein_coding	3005	1.09866
APOL6	apolipoprotein L6	protein_coding	80830	1.0956
TRIM25	tripartite motif containing 25	protein_coding	7706	1.08526
TNFRSF10D	TNF receptor superfamily member 10d	protein_coding	8793	1.05442
SP100	SP100 nuclear antigen	protein_coding	6672	1.0527
HLA-E	major histocompatibility complex, class I, E	protein_coding	3133	1.04655
TRIM21	tripartite motif containing 21	protein_coding	6737	1.03971
HLA-B	major histocompatibility complex, class I, B	protein_coding	3106	1.03375
NT5E	5'-nucleotidase ecto	protein_coding	4907	1.01982
UNC93B1	unc-93 homolog B1, TLR signaling regulator	protein_coding	81622	1.00918
SECTM1	secreted and transmembrane 1	protein_coding	6398	0.988487
RNF213	ring finger protein 213	protein_coding	57674	0.988031
ATP10A	ATPase phospholipid transporting 10A (putative)	protein_coding	57194	0.984006
PSMB9	proteasome 20S subunit beta 9	protein_coding	5698	0.966916
HLA-C	major histocompatibility complex, class I, C	protein_coding	3107	0.956232
LGALS3BP	galectin 3 binding protein	protein_coding	3959	0.955839
ADAR	adenosine deaminase RNA specific	protein_coding	103	0.950942
TYMP	thymidine phosphorylase	protein_coding	1890	0.950108
ZNFX1	zinc finger NFX1-type containing 1	protein_coding	57169	0.949126
KRT81	keratin 81	protein_coding	3887	0.945951
TNFSF10	TNF superfamily member 10	protein_coding	8743	0.929728
STAT2	signal transducer and activator of transcription 2	protein_coding	6773	0.928735
PNPT1	polyribonucleotide nucleotidyltransferase 1	protein_coding	87178	0.928423
GBP1	guanylate binding protein 1	protein_coding	2633	0.924241
TLR3	toll like receptor 3	protein_coding	7098	0.914155
APOL1	apolipoprotein L1	protein_coding	8542	0.91297
SERPINE1	serpin family E member 1	protein_coding	5054	0.9053
CXCL16	C-X-C motif chemokine ligand 16	protein_coding	58191	0.900092
NMI	N-myc and STAT interactor	protein_coding	9111	0.891581
GMPR	guanosine monophosphate reductase	protein_coding	2766	0.8907
REC8	REC8 meiotic recombination protein	protein_coding	9985	0.884107
PSME2	proteasome activator subunit 2	protein_coding	5721	0.882678
AGRN	agrin	protein_coding	375790	0.844729
DANCR	differentiation antagonizing non-protein coding RNA	lncRNA	57291	0.844252
NT5DC2	5'-nucleotidase domain containing 2	protein_coding	64943	0.844086
PML	PML nuclear body scaffold	protein_coding	5371	0.842427
KRT75	keratin 75	protein_coding	9119	0.828067
PSMB8	proteasome 20S subunit beta 8	protein_coding	5696	0.826544
ETV7	ETS variant transcription factor 7	protein_coding	51513	0.825746
TAP2	transporter 2, ATP binding cassette subfamily B member	protein_coding	6891	0.821087
IRF9	interferon regulatory factor 9	protein_coding	10379	0.820829
PLEKHA4	pleckstrin homology domain containing A4	protein_coding	57664	0.8173
DKK1	dickkopf WNT signaling pathway inhibitor 1	protein_coding	22943	0.812598
LONRF2	LON peptidase N-terminal domain and ring finger 2	protein_coding	164832	0.803641
MYD88	MYD88 innate immune signal transduction adaptor	protein_coding	4615	0.797806
CD74	CD74 molecule	protein_coding	972	0.797724
HLA-F	major histocompatibility complex, class I, F	protein_coding	3134	0.796718
CERK	ceramide kinase	protein_coding	64781	0.771654
PHF11	PHD finger protein 11	protein_coding	51131	0.770871
SHISA5	shisa family member 5	protein_coding	51246	0.770124
ZCCHC2	zinc finger CCHC-type containing 2	protein_coding	54877	0.762318
GBP5	guanylate binding protein 5	protein_coding	115362	0.74491
TNFSF13B	TNF superfamily member 13b	protein_coding	10673	0.740105
OGFR	opioid growth factor receptor	protein_coding	11054	0.734707
RASGRP3	RAS guanyl releasing protein 3	protein_coding	25780	0.728058
APOL3	apolipoprotein L3	protein_coding	80833	0.72691
HLA-H	major histocompatibility complex, class I, H (pseudogene)	unprocessed_pseudogene		0.723336
NLRC5	NLR family CARD domain containing 5	protein_coding	84166	0.723094
PSME1	proteasome activator subunit 1	protein_coding	5720	0.719304
TMEM62	transmembrane protein 62	protein_coding	80021	0.713915
HLA-G	major histocompatibility complex, class I, G	protein_coding	3135	0.70421
CPA4	carboxypeptidase A4	protein_coding	51200	0.703817
WARS1	tryptophanyl-tRNA synthetase 1	protein_coding	7453	0.700592
EDN1	endothelin 1	protein_coding	1906	0.688289
TLDC2	TBC/LysM-associated domain containing 2	protein_coding	140711	0.670258
F3	coagulation factor III, tissue factor	protein_coding	2152	0.668392
CMTR1	cap methyltransferase 1	protein_coding	23070	0.664631
FAM172A	family with sequence similarity 172 member A	protein_coding	83989	0.659126
IL18BP	interleukin 18 binding protein	protein_coding	10068	0.658883
FBXO6	F-box protein 6	protein_coding	26270	0.655179
CYP2J2	cytochrome P450 family 2 subfamily J member 2	protein_coding	1573	0.650307
PDZD2	PDZ domain containing 2	protein_coding	23037	0.64916
PPM1K	protein phosphatase, Mg2+/Mn2+ dependent 1K	protein_coding	152926	0.648898
CASP1	caspase 1	protein_coding	834	0.643415
HLA-L	major histocompatibility complex, class I, L (pseudogene)	transcribed_unprocessed_pseudogene	3139	0.642383
BTN3A3	butyrophilin subfamily 3 member A3	protein_coding	10384	0.639475
CNP	2',3'-cyclic nucleotide 3' phosphodiesterase	protein_coding	1267	0.637679
PLAAT4	phospholipase A and acyltransferase 4	protein_coding	5920	0.635684
HES4	hes family bHLH transcription factor 4	protein_coding	57801	0.626739
MOV10	Mov10 RISC complex RNA helicase	protein_coding	4343	0.626351
MT-RNR2	mitochondrially encoded 16S rRNA	Mt_rRNA		0.623559
ZMAT3	zinc finger matrin-type 3	protein_coding	64393	0.623545
MTURN	maturin, neural progenitor differentiation regulator homolog	protein_coding	222166	0.61667
LINC00641	long intergenic non-protein coding RNA 641	lncRNA	283624	0.612861
NUAK2	NUAK family kinase 2	protein_coding	81788	0.611699
GRIP2	glutamate receptor interacting protein 2	protein_coding	80852	0.609828
EGR1	early growth response 1	protein_coding	1958	0.608141
SRP9	signal recognition particle 9	protein_coding	6726	0.60357
HAS2	hyaluronan synthase 2	protein_coding	3037	0.603444
IFI16	interferon gamma inducible protein 16	protein_coding	3428	0.601262
MLKL	mixed lineage kinase domain like pseudokinase	protein_coding	197259	0.598591
BISPR	BST2 interferon stimulated positive regulator	lncRNA	105221694	0.596683
MYPN	myopalladin	protein_coding	84665	0.596062
PDCD1LG2	programmed cell death 1 ligand 2	protein_coding	80380	0.595026
C1R	complement C1r	protein_coding	715	0.594485
GBP3	guanylate binding protein 3	protein_coding	2635	0.592937
TXNIP	thioredoxin interacting protein	protein_coding	10628	0.590846
NRG1	neuregulin 1	protein_coding	3084	0.588146
B2M	beta-2-microglobulin	protein_coding	567	0.587883
IRF1-AS1	IRF1 antisense RNA 1	lncRNA		0.58491
KRT80	keratin 80	protein_coding	144501	0.583464
SLC25A28	solute carrier family 25 member 28	protein_coding	81894	0.583351
N4BP1	NEDD4 binding protein 1	protein_coding	9683	0.582487
BTN3A2	butyrophilin subfamily 3 member A2	protein_coding	11118	0.581786
MMP13	matrix metallopeptidase 13	protein_coding	4322	0.579925
APOL2	apolipoprotein L2	protein_coding	23780	0.577607
C1S	complement C1s	protein_coding	716	0.567832
TRIM5	tripartite motif containing 5	protein_coding	85363	0.561443
ACO1	aconitase 1	protein_coding	48	0.560944
HCP5	HLA complex P5	lncRNA	10866	0.560564
AOX1	aldehyde oxidase 1	protein_coding	316	0.559926
LGMN	legumain	protein_coding	5641	0.559476
CHST6	carbohydrate sulfotransferase 6	protein_coding	4166	0.55906
GBP4	guanylate binding protein 4	protein_coding	115361	0.55714
BTN3A1	butyrophilin subfamily 3 member A1	protein_coding	11119	0.555598
CD274	CD274 molecule	protein_coding	29126	0.554656
MDK	midkine	protein_coding	4192	0.552013
CKB	creatine kinase B	protein_coding	1152	0.546386
PROCR	protein C receptor	protein_coding	10544	0.543799
HLA-A	major histocompatibility complex, class I, A	protein_coding	3105	0.541557
CHMP5	charged multivesicular body protein 5	protein_coding	51510	0.538994
APOBEC3G	apolipoprotein B mRNA editing enzyme catalytic subunit 3G	protein_coding	60489	0.535425
ADAMTS1	ADAM metallopeptidase with thrombospondin type 1 motif 1	protein_coding	9510	0.535034
SUMF1	sulfatase modifying factor 1	protein_coding	285362	0.533655
SPATS2L	spermatogenesis associated serine rich 2 like	protein_coding	26010	0.532975
PGAP1	post-GPI attachment to proteins inositol deacylase 1	protein_coding	80055	0.530826
MASTL	microtubule associated serine/threonine kinase like	protein_coding	84930	0.527267
ANKRD1	ankyrin repeat domain 1	protein_coding	27063	0.525467
DDO	D-aspartate oxidase	protein_coding	8528	0.524468
MIR503HG	MIR503 host gene	lncRNA		0.524026
PDGFRL	platelet derived growth factor receptor like	protein_coding	5157	0.523438
COL14A1	collagen type XIV alpha 1 chain	protein_coding	7373	0.517262
CLSTN2	calsyntenin 2	protein_coding	64084	0.517251
ERAP1	endoplasmic reticulum aminopeptidase 1	protein_coding	51752	0.509971
RND3	Rho family GTPase 3	protein_coding	390	0.503658
PTGS2	prostaglandin-endoperoxide synthase 2	protein_coding	5743	0.502419
ASPM	assembly factor for spindle microtubules	protein_coding	259266	0.501178

## Sheet: Proteome avg.LogFCs (IFN-contr)
Gene name	Protein description	avg. NSAF + 4	avg. abs(LogFC)	avg. LogFC
IDO1	P14902|I23O1_HUMAN Indoleamine 2,3-dioxygenase 1 OS=Homo sapiens OX=9606 GN=IDO1 PE=1 SV=1 GN= nan	2.25898	0.781218	0.781218
GBP5	Q96PP8|GBP5_HUMAN Guanylate-binding protein 5 OS=Homo sapiens OX=9606 GN=GBP5 PE=1 SV=1 GN= nan	2.14643	0.710876	0.710876
MX1	P20591|MX1_HUMAN Interferon-induced GTP-binding protein Mx1 OS=Homo sapiens OX=9606 GN=MX1 PE=1 SV=4 GN= nan	4.40031	2.15335	2.15335
MX2	P20592|MX2_HUMAN Interferon-induced GTP-binding protein Mx2 OS=Homo sapiens OX=9606 GN=MX2 PE=1 SV=1 GN= nan	3.98305	2.07659	2.07659
TYMP	P19971|TYPH_HUMAN Thymidine phosphorylase OS=Homo sapiens OX=9606 GN=TYMP PE=1 SV=2 GN= nan	2.16649	0.514994	0.514994
IFI44	Q8TCB0|IFI44_HUMAN Interferon-induced protein 44 OS=Homo sapiens OX=9606 GN=IFI44 PE=2 SV=2 GN= nan	2.47613	2.09217	2.05991
TREX1	Q9NSU2|TREX1_HUMAN Three-prime repair exonuclease 1 OS=Homo sapiens OX=9606 GN=TREX1 PE=1 SV=2 GN= nan	2.45799	0.514775	0.514775
IFIT3	O14879|IFIT3_HUMAN Interferon-induced protein with tetratricopeptide repeats 3 OS=Homo sapiens OX=9606 GN=IFIT3 PE=1 SV=1 GN= nan	3.80062	2.04447	2.04447
OAS1	P00973|OAS1_HUMAN GN= OAS1	2.81891	2.01598	2.01598
IFIT1	P09914|IFIT1_HUMAN Interferon-induced protein with tetratricopeptide repeats 1 OS=Homo sapiens OX=9606 GN=IFIT1 PE=1 SV=2 GN= nan	3.71597	2.01557	2.01557
GNG7	O60262|GBG7_HUMAN Guanine nucleotide-binding protein G(I)/G(S)/G(O) subunit gamma-7 OS=Homo sapiens OX=9606 GN=GNG7 PE=1 SV=1 GN= nan	2.16663	1.96422	1.96422
BST2	Q10589|BST2_HUMAN Bone marrow stromal antigen 2 OS=Homo sapiens OX=9606 GN=BST2 PE=1 SV=1 GN= nan	2.58233	2.01286	1.85551
UBE2L6	O14933|UB2L6_HUMAN Ubiquitin/ISG15-conjugating enzyme E2 L6 OS=Homo sapiens OX=9606 GN=UBE2L6 PE=1 SV=4 GN= nan	2.98634	1.80607	1.79729
GPRC5C	Q9NQ84|GPC5C_HUMAN G-protein coupled receptor family C group 5 member C OS=Homo sapiens OX=9606 GN=GPRC5C PE=1 SV=2 GN= nan	2.05318	0.440193	0.440193
GNG3	P63215|GBG3_HUMAN Guanine nucleotide-binding protein G(I)/G(S)/G(O) subunit gamma-3 OS=Homo sapiens OX=9606 GN=GNG3 PE=1 SV=1 GN= nan	3.79533	0.43051	0.43051
HLA-F	P30511|HLAF_HUMAN HLA class I histocompatibility antigen, alpha chain F OS=Homo sapiens OX=9606 GN=HLA-F PE=1 SV=3 GN= nan	1.87456	0.820925	0.820925
CD99L2	Q8TCZ2|C99L2_HUMAN CD99 antigen-like protein 2 OS=Homo sapiens OX=9606 GN=CD99L2 PE=1 SV=1 GN= nan	2.72118	1.21506	1.21506
OASL	Q15646|OASL_HUMAN GN= OASL	2.4165	1.6081	1.598
SAMD9	Q5K651|SAMD9_HUMAN Sterile alpha motif domain-containing protein 9 OS=Homo sapiens OX=9606 GN=SAMD9 PE=1 SV=1 GN= nan	2.80901	1.59569	1.59569
CMPK2	Q5EBM0|CMPK2_HUMAN UMP-CMP kinase 2, mitochondrial OS=Homo sapiens OX=9606 GN=CMPK2 PE=1 SV=3 GN= nan	1.74403	1.19655	1.19655
SSNA1	O43805|SSNA1_HUMAN Sjoegren syndrome nuclear autoantigen 1 OS=Homo sapiens OX=9606 GN=SSNA1 PE=1 SV=2 GN= nan	1.63435	0.39082	0.39082
PARP10	Q53GL7|PAR10_HUMAN Poly [ADP-ribose] polymerase 10 OS=Homo sapiens OX=9606 GN=PARP10 PE=1 SV=2 GN= nan	1.63269	0.389786	0.389786
OAS3	Q9Y6K5|OAS3_HUMAN GN= OAS3	3.49338	1.52076	1.50551
IFIT2	P09913|IFIT2_HUMAN Interferon-induced protein with tetratricopeptide repeats 2 OS=Homo sapiens OX=9606 GN=IFIT2 PE=1 SV=1 GN= nan	2.35098	1.47554	1.47554
TOMM5	Q8N4H5|TOM5_HUMAN Mitochondrial import receptor subunit TOM5 homolog OS=Homo sapiens OX=9606 GN=TOMM5 PE=1 SV=1 GN= nan	4.17952	1.46054	1.46054
IFI30	P13284|GILT_HUMAN Gamma-interferon-inducible lysosomal thiol reductase OS=Homo sapiens OX=9606 GN=IFI30 PE=1 SV=3 GN= nan	2.32221	0.723521	0.723521
ATP1B2	P14415|AT1B2_HUMAN Sodium/potassium-transporting ATPase subunit beta-2 OS=Homo sapiens OX=9606 GN=ATP1B2 PE=1 SV=3 GN= nan	2.06535	0.360524	0.360524
IFI44L	Q53G44|IF44L_HUMAN Interferon-induced protein 44-like OS=Homo sapiens OX=9606 GN=IFI44L PE=2 SV=3 GN= nan	2.02955	1.45133	1.41907
GPR107	Q5VW38|GP107_HUMAN Protein GPR107 OS=Homo sapiens OX=9606 GN=GPR107 PE=1 SV=1 GN= nan	1.57157	0.351586	0.351586
IFITM3	Q01628|IFM3_HUMAN Interferon-induced transmembrane protein 3 OS=Homo sapiens OX=9606 GN=IFITM3 PE=1 SV=2 GN= nan	2.43559	1.39217	1.39217
OAS2	P29728|OAS2_HUMAN GN= OAS2	2.92039	1.38797	1.38797
DDX58	O95786|DDX58_HUMAN Probable ATP-dependent RNA helicase DDX58 OS=Homo sapiens OX=9606 GN=DDX58 PE=1 SV=2 GN= nan	3.08014	1.38404	1.38404
RSAD2	Q8WXG1|RSAD2_HUMAN Radical S-adenosyl methionine domain-containing protein 2 OS=Homo sapiens OX=9606 GN=RSAD2 PE=1 SV=1 GN= nan	1.85756	0.686054	0.686054
CLYBL	Q8N0X4|CLYBL_HUMAN Citramalyl-CoA lyase, mitochondrial OS=Homo sapiens OX=9606 GN=CLYBL PE=1 SV=2 GN= nan	2.52682	0.340609	0.340609
HRAS	P01112|RASH_HUMAN GTPase HRas OS=Homo sapiens OX=9606 GN=HRAS PE=1 SV=1 GN= nan	2.00032	0.334975	0.334975
HELZ2	Q9BYK8|HELZ2_HUMAN Helicase with zinc finger domain 2 OS=Homo sapiens OX=9606 GN=HELZ2 PE=1 SV=6 GN= nan	1.93773	1.36991	1.33765
MRPL35	Q9NZE8|RM35_HUMAN 39S ribosomal protein L35, mitochondrial OS=Homo sapiens OX=9606 GN=MRPL35 PE=1 SV=3 GN= nan	1.99264	0.331958	0.331958
MMAA	Q8IVH4|MMAA_HUMAN Methylmalonic aciduria type A protein, mitochondrial OS=Homo sapiens OX=9606 GN=MMAA PE=1 SV=1 GN= nan	2.94172	0.329629	0.329629
IFIT1B	Q5T764|IFT1B_HUMAN Interferon-induced protein with tetratricopeptide repeats 1B OS=Homo sapiens OX=9606 GN=IFIT1B PE=1 SV=1 GN= nan	2.41083	1.33047	1.31665
CTSO	P43234|CATO_HUMAN Cathepsin O OS=Homo sapiens OX=9606 GN=CTSO PE=2 SV=1 GN= nan	2.41697	0.322017	0.322017
URM1	Q9BTM9|URM1_HUMAN Ubiquitin-related modifier 1 OS=Homo sapiens OX=9606 GN=URM1 PE=1 SV=1 GN= nan	3.30757	1.28062	1.28062
RNASET2	O00584|RNT2_HUMAN Ribonuclease T2 OS=Homo sapiens OX=9606 GN=RNASET2 PE=1 SV=2 GN= nan	2.59124	0.319603	0.319603
VRK2	Q86Y07|VRK2_HUMAN Serine/threonine-protein kinase VRK2 OS=Homo sapiens OX=9606 GN=VRK2 PE=1 SV=3 GN= nan	3.08477	0.308692	0.308692
HLA-DPA1	P20036|DPA1_HUMAN HLA class II histocompatibility antigen, DP alpha 1 chain OS=Homo sapiens OX=9606 GN=HLA-DPA1 PE=1 SV=1 GN= nan	2.5069	0.30731	0.30731
IRF9	Q00978|IRF9_HUMAN Interferon regulatory factor 9 OS=Homo sapiens OX=9606 GN=IRF9 PE=1 SV=1 GN= nan	2.29651	0.914511	0.914511
APOBEC3F	Q8IUX4|ABC3F_HUMAN DNA dC->dU-editing enzyme APOBEC-3F OS=Homo sapiens OX=9606 GN=APOBEC3F PE=1 SV=3 GN= nan	1.48108	0.303926	0.303926
PARP14	Q460N5|PAR14_HUMAN Poly [ADP-ribose] polymerase 14 OS=Homo sapiens OX=9606 GN=PARP14 PE=1 SV=3 GN= nan	2.733	1.21556	1.21556
NMI	Q13287|NMI_HUMAN N-myc-interactor OS=Homo sapiens OX=9606 GN=NMI PE=1 SV=2 GN= nan	2.97835	1.15344	1.15344
LSM5	Q9Y4Y9|LSM5_HUMAN U6 snRNA-associated Sm-like protein LSm5 OS=Homo sapiens OX=9606 GN=LSM5 PE=1 SV=3 GN= nan	2.33172	1.5816	1.1473
HERC6	Q8IVU3|HERC6_HUMAN Probable E3 ubiquitin-protein ligase HERC6 OS=Homo sapiens OX=9606 GN=HERC6 PE=2 SV=2 GN= nan	1.51371	0.854077	0.854077
PSMB9	P28065|PSB9_HUMAN Proteasome subunit beta type-9 OS=Homo sapiens OX=9606 GN=PSMB9 PE=1 SV=2 GN= nan	3.0293	1.13436	1.13436
ISG15	P05161|ISG15_HUMAN Ubiquitin-like protein ISG15 OS=Homo sapiens OX=9606 GN=ISG15 PE=1 SV=5 GN= nan	5.28229	1.13256	1.13256
SP110	Q9HB58|SP110_HUMAN Sp110 nuclear body protein OS=Homo sapiens OX=9606 GN=SP110 PE=1 SV=5 GN= nan	2.06962	0.874438	0.842176
IFI35	P80217|IN35_HUMAN Interferon-induced 35 kDa protein OS=Homo sapiens OX=9606 GN=IFI35 PE=1 SV=5 GN= nan	2.62983	1.09909	1.08938
FDX2	Q6P4F2|FDX2_HUMAN Ferredoxin-2, mitochondrial OS=Homo sapiens OX=9606 GN=FDX2 PE=1 SV=1 GN= nan	1.84075	0.272285	0.272285
IFIH1	Q9BYX4|IFIH1_HUMAN Interferon-induced helicase C domain-containing protein 1 OS=Homo sapiens OX=9606 GN=IFIH1 PE=1 SV=3 GN= nan	1.84372	0.821058	0.814808
RYDEN	Q9NUL5|RYDEN_HUMAN Repressor of yield of DENV protein OS=Homo sapiens OX=9606 GN=RYDEN PE=1 SV=2 GN= nan	2.90175	1.08512	1.08512
GBP4	Q96PP9|GBP4_HUMAN Guanylate-binding protein 4 OS=Homo sapiens OX=9606 GN=GBP4 PE=2 SV=2 GN= nan	1.34846	0.695735	0.538389
MRPL43	Q8N983|RM43_HUMAN 39S ribosomal protein L43, mitochondrial OS=Homo sapiens OX=9606 GN=MRPL43 PE=1 SV=1 GN= nan	1.83186	0.268796	0.268796
GPD1L	Q8N335|GPD1L_HUMAN Glycerol-3-phosphate dehydrogenase 1-like protein OS=Homo sapiens OX=9606 GN=GPD1L PE=1 SV=1 GN= nan	1.94749	0.804623	0.804623
PRSS23	O95084|PRS23_HUMAN Serine protease 23 OS=Homo sapiens OX=9606 GN=PRSS23 PE=1 SV=1 GN= nan	1.40597	0.266368	0.266368
WDR55	Q9H6Y2|WDR55_HUMAN WD repeat-containing protein 55 OS=Homo sapiens OX=9606 GN=WDR55 PE=1 SV=2 GN= nan	1.81418	0.265422	0.265422
C1R	P00736|C1R_HUMAN Complement C1r subcomponent OS=Homo sapiens OX=9606 GN=C1R PE=1 SV=2 GN= nan	1.6287	0.529773	0.529773
RNF213	Q63HN8|RN213_HUMAN GN= RNF213	2.16272	1.17611	1.05432
TAP2	Q03519|TAP2_HUMAN GN= TAP2	3.68841	1.04629	1.04629
TRIM22	Q8IYM9|TRI22_HUMAN GN= TRIM22	2.76021	1.04313	1.04313
HINT3	Q9NQE9|HINT3_HUMAN Histidine triad nucleotide-binding protein 3 OS=Homo sapiens OX=9606 GN=HINT3 PE=1 SV=1 GN= nan	1.80733	0.259159	0.259159
FAM241B	Q96D05|F241B_HUMAN Uncharacterized protein FAM241B OS=Homo sapiens OX=9606 GN=FAM241B PE=1 SV=1 GN= nan	2.56983	0.253422	0.253422
IFITM1	P13164|IFM1_HUMAN Interferon-induced transmembrane protein 1 OS=Homo sapiens OX=9606 GN=IFITM1 PE=1 SV=3 GN= nan	3.84561	1.00247	1.00247
RAB25	P57735|RAB25_HUMAN Ras-related protein Rab-25 OS=Homo sapiens OX=9606 GN=RAB25 PE=1 SV=2 GN= nan	1.78091	0.24878	0.24878
SLC35G2	Q8TBE7|S35G2_HUMAN Solute carrier family 35 member G2 OS=Homo sapiens OX=9606 GN=SLC35G2 PE=1 SV=3 GN= nan	1.77936	0.24817	0.24817
CES2	O00748|EST2_HUMAN Cocaine esterase OS=Homo sapiens OX=9606 GN=CES2 PE=1 SV=1 GN= nan	2.54797	0.247598	0.247598
LAMTOR4	Q0VGL1|LTOR4_HUMAN Ragulator complex protein LAMTOR4 OS=Homo sapiens OX=9606 GN=LAMTOR4 PE=1 SV=1 GN= nan	2.28689	0.524388	0.492126
STAT2	P52630|STAT2_HUMAN Signal transducer and activator of transcription 2 OS=Homo sapiens OX=9606 GN=STAT2 PE=1 SV=1 GN= nan	2.36485	0.977543	0.977543
SAMHD1	Q9Y3Z3|SAMH1_HUMAN GN= SAMHD1	4.37239	0.97589	0.97589
BORCS5	Q969J3|BORC5_HUMAN BLOC-1-related complex subunit 5 OS=Homo sapiens OX=9606 GN=BORCS5 PE=1 SV=1 GN= nan	1.76246	0.24153	0.24153
GMNN	O75496|GEMI_HUMAN Geminin OS=Homo sapiens OX=9606 GN=GMNN PE=1 SV=1 GN= nan	1.23456	0.240824	0.240824
USP18	Q9UMW8|UBP18_HUMAN Ubl carboxyl-terminal hydrolase 18 OS=Homo sapiens OX=9606 GN=USP18 PE=1 SV=1 GN= nan	1.71789	0.718694	0.718694
DGKA	P23743|DGKA_HUMAN Diacylglycerol kinase alpha OS=Homo sapiens OX=9606 GN=DGKA PE=1 SV=3 GN= nan	1.35163	0.2392	0.2392
CMC1	Q7Z7K0|COXM1_HUMAN COX assembly mitochondrial protein homolog OS=Homo sapiens OX=9606 GN=CMC1 PE=1 SV=1 GN= nan	4.05002	0.238993	0.238993
SCRN2	Q96FV2|SCRN2_HUMAN Secernin-2 OS=Homo sapiens OX=9606 GN=SCRN2 PE=1 SV=3 GN= nan	1.873	0.470292	0.470292
ISG20	Q96AZ6|ISG20_HUMAN Interferon-stimulated gene 20 kDa protein OS=Homo sapiens OX=9606 GN=ISG20 PE=1 SV=2 GN= nan	1.30934	0.892267	0.702659
SUMO4	Q6EEV6|SUMO4_HUMAN Small ubiquitin-related modifier 4 OS=Homo sapiens OX=9606 GN=SUMO4 PE=1 SV=2 GN= nan	3.06133	0.697363	0.697363
BOLA3	Q53S33|BOLA3_HUMAN BolA-like protein 3 OS=Homo sapiens OX=9606 GN=BOLA3 PE=1 SV=1 GN= nan	1.6287	0.619138	0.461792
TRMT112	Q9UI30|TR112_HUMAN Multifunctional methyltransferase subunit TRM112-like protein OS=Homo sapiens OX=9606 GN=TRMT112 PE=1 SV=1 GN= nan	4.04044	0.961658	0.920156
C12orf73	Q69YU5|CL073_HUMAN Uncharacterized protein C12orf73 OS=Homo sapiens OX=9606 GN=C12orf73 PE=3 SV=2 GN= nan	1.73228	0.229673	0.229673
GMPR	P36959|GMPR1_HUMAN GN= GMPR	2.15643	1.28506	0.685827
LMBRD2	Q68DH5|LMBD2_HUMAN LMBR1 domain-containing protein 2 OS=Homo sapiens OX=9606 GN=LMBRD2 PE=1 SV=1 GN= nan	2.68427	0.228458	0.228458
SLC15A3	Q8IY34|S15A3_HUMAN Solute carrier family 15 member 3 OS=Homo sapiens OX=9606 GN=SLC15A3 PE=1 SV=2 GN= nan	1.7152	0.222962	0.222962
DTX3L	Q8TDB6|DTX3L_HUMAN GN= DTX3L	2.858	0.890897	0.890897
ATP5F1E	P56381|ATP5E_HUMAN GN= ATP5F1E	2.03361	0.601591	0.444246
CYP1B1	Q16678|CP1B1_HUMAN Cytochrome P450 1B1 OS=Homo sapiens OX=9606 GN=CYP1B1 PE=1 SV=2 GN= nan	1.87518	0.527891	0.440252
OLFML2B	Q68BL8|OLM2B_HUMAN Olfactomedin-like protein 2B OS=Homo sapiens OX=9606 GN=OLFML2B PE=2 SV=2 GN= nan	1.3579	0.218039	0.218039
C18orf32	Q8TCD1|CR032_HUMAN UPF0729 protein C18orf32 OS=Homo sapiens OX=9606 GN=C18orf32 PE=3 SV=1 GN= nan	3.24906	0.217927	0.217927
TMEM167A	Q8TBQ9|KISHA_HUMAN Protein kish-A OS=Homo sapiens OX=9606 GN=TMEM167A PE=1 SV=1 GN= nan	1.70232	0.217904	0.217904
BET1L	Q9NYM9|BET1L_HUMAN BET1-like protein OS=Homo sapiens OX=9606 GN=BET1L PE=1 SV=1 GN= nan	2.32716	1.07773	0.863814
TRIM21	P19474|RO52_HUMAN GN= TRIM21	2.51899	0.850987	0.850987
TAP1	Q03518|TAP1_HUMAN GN= TAP1	3.57741	0.84857	0.84857
POLR2L	P62875|RPAB5_HUMAN DNA-directed RNA polymerases I, II, and III subunit RPABC5 OS=Homo sapiens OX=9606 GN=POLR2L PE=1 SV=1 GN= nan	1.68301	0.210315	0.210315
SLC44A1	Q8WWI5|CTL1_HUMAN Choline transporter-like protein 1 OS=Homo sapiens OX=9606 GN=SLC44A1 PE=1 SV=1 GN= nan	2.43396	0.419949	0.419949
LGALS9	O00182|LEG9_HUMAN Galectin-9 OS=Homo sapiens OX=9606 GN=LGALS9 PE=1 SV=2 GN= nan	2.12036	0.997079	0.839733
STAT1	P42224|STAT1_HUMAN Signal transducer and activator of transcription 1-alpha/beta OS=Homo sapiens OX=9606 GN=STAT1 PE=1 SV=2 GN= nan	4.8846	0.832834	0.832834
SNX27	Q96L92|SNX27_HUMAN Sorting nexin-27 OS=Homo sapiens OX=9606 GN=SNX27 PE=1 SV=2 GN= nan	2.13224	0.912441	0.82868
TMEM62	Q0P6H9|TMM62_HUMAN Transmembrane protein 62 OS=Homo sapiens OX=9606 GN=TMEM62 PE=1 SV=1 GN= nan	1.67157	0.205824	0.205824
SARAF	Q96BY9|SARAF_HUMAN Store-operated calcium entry-associated regulatory factor OS=Homo sapiens OX=9606 GN=SARAF PE=1 SV=1 GN= nan	1.66477	0.203152	0.203152
NPM3	O75607|NPM3_HUMAN Nucleoplasmin-3 OS=Homo sapiens OX=9606 GN=NPM3 PE=1 SV=3 GN= nan	2.68022	0.405514	0.405514
TRIM26	Q12899|TRI26_HUMAN Tripartite motif-containing protein 26 OS=Homo sapiens OX=9606 GN=TRIM26 PE=1 SV=1 GN= nan	1.33277	0.202332	0.202332
LHFPL2	Q6ZUX7|LHPL2_HUMAN LHFPL tetraspan subfamily member 2 protein OS=Homo sapiens OX=9606 GN=LHFPL2 PE=2 SV=2 GN= nan	2.07554	0.398549	0.398549
ATP6AP2	O75787|RENR_HUMAN Renin receptor OS=Homo sapiens OX=9606 GN=ATP6AP2 PE=1 SV=2 GN= nan	2.86243	0.792953	0.792953
NSUN4	Q96CB9|NSUN4_HUMAN 5-methylcytosine rRNA methyltransferase NSUN4 OS=Homo sapiens OX=9606 GN=NSUN4 PE=1 SV=2 GN= nan	1.6457	0.195661	0.195661
LSM8	O95777|LSM8_HUMAN U6 snRNA-associated Sm-like protein LSm8 OS=Homo sapiens OX=9606 GN=LSM8 PE=1 SV=3 GN= nan	4.39862	1.1744	0.782318
FMC1	Q96HJ9|FMC1_HUMAN Protein FMC1 homolog OS=Homo sapiens OX=9606 GN=FMC1 PE=1 SV=2 GN= nan	1.64237	0.194351	0.194351
MRPL53	Q96EL3|RM53_HUMAN 39S ribosomal protein L53, mitochondrial OS=Homo sapiens OX=9606 GN=MRPL53 PE=1 SV=1 GN= nan	3.00934	0.86448	0.775589
C5orf51	A6NDU8|CE051_HUMAN UPF0600 protein C5orf51 OS=Homo sapiens OX=9606 GN=C5orf51 PE=1 SV=1 GN= nan	2.16899	0.737693	0.580348
EIF2AK2	P19525|E2AK2_HUMAN Interferon-induced, double-stranded RNA-activated protein kinase OS=Homo sapiens OX=9606 GN=EIF2AK2 PE=1 SV=2 GN= nan	4.0762	0.773289	0.773289
EPHB3	P54753|EPHB3_HUMAN Ephrin type-B receptor 3 OS=Homo sapiens OX=9606 GN=EPHB3 PE=1 SV=2 GN= nan	1.63397	0.191053	0.191053
C2CD2	Q9Y426|C2CD2_HUMAN C2 domain-containing protein 2 OS=Homo sapiens OX=9606 GN=C2CD2 PE=1 SV=2 GN= nan	1.3134	0.190229	0.190229
VSNL1	P62760|VISL1_HUMAN Visinin-like protein 1 OS=Homo sapiens OX=9606 GN=VSNL1 PE=1 SV=2 GN= nan	2.69699	0.87396	0.562347
SLC9A3R2	Q15599|NHRF2_HUMAN Na(+)/H(+) exchange regulatory cofactor NHE-RF2 OS=Homo sapiens OX=9606 GN=SLC9A3R2 PE=1 SV=2 GN= nan	3.3451	0.737563	0.737563
COX7C	P15954|COX7C_HUMAN Cytochrome c oxidase subunit 7C, mitochondrial OS=Homo sapiens OX=9606 GN=COX7C PE=1 SV=1 GN= nan	2.42559	0.949275	0.734002
NECTIN3	Q9NQS3|NECT3_HUMAN Nectin-3 OS=Homo sapiens OX=9606 GN=NECTIN3 PE=1 SV=1 GN= nan	2.40651	0.365636	0.365636
IFT20	Q8IY31|IFT20_HUMAN Intraflagellar transport protein 20 homolog OS=Homo sapiens OX=9606 GN=IFT20 PE=1 SV=1 GN= nan	1.23567	0.181221	0.181221
IAH1	Q2TAA2|IAH1_HUMAN Isoamyl acetate-hydrolyzing esterase 1 homolog OS=Homo sapiens OX=9606 GN=IAH1 PE=1 SV=1 GN= nan	2.00069	1.30251	0.724631
WARS	P23381|SYWC_HUMAN Tryptophan--tRNA ligase, cytoplasmic OS=Homo sapiens OX=9606 GN=WARS PE=1 SV=2 GN= nan	5.09673	0.746294	0.719589
MED27	Q6P2C8|MED27_HUMAN Mediator of RNA polymerase II transcription subunit 27 OS=Homo sapiens OX=9606 GN=MED27 PE=1 SV=1 GN= nan	1.50501	0.626073	0.538434
HIGD1A	Q9Y241|HIG1A_HUMAN HIG1 domain family member 1A, mitochondrial OS=Homo sapiens OX=9606 GN=HIGD1A PE=1 SV=1 GN= nan	2.29236	0.177559	0.177559
PSMB10	P40306|PSB10_HUMAN Proteasome subunit beta type-10 OS=Homo sapiens OX=9606 GN=PSMB10 PE=1 SV=1 GN= nan	2.56837	0.531064	0.531064
C11orf96	Q7Z7L8|CK096_HUMAN Uncharacterized protein C11orf96 OS=Homo sapiens OX=9606 GN=C11orf96 PE=1 SV=3 GN= nan	1.98314	0.176626	0.176626
UXS1	Q8NBZ7|UXS1_HUMAN UDP-glucuronic acid decarboxylase 1 OS=Homo sapiens OX=9606 GN=UXS1 PE=1 SV=1 GN= nan	2.07059	0.585404	0.528346
CELF2	O95319|CELF2_HUMAN CUGBP Elav-like family member 2 OS=Homo sapiens OX=9606 GN=CELF2 PE=1 SV=1 GN= nan	2.04323	0.175932	0.175932
POLR2I	P36954|RPB9_HUMAN GN= POLR2I	3.32489	1.52374	0.703646
FCGRT	P55899|FCGRN_HUMAN IgG receptor FcRn large subunit p51 OS=Homo sapiens OX=9606 GN=FCGRT PE=1 SV=1 GN= nan	1.75643	0.351412	0.351412
PGS1	Q32NB8|PGPS1_HUMAN CDP-diacylglycerol--glycerol-3-phosphate 3-phosphatidyltransferase, mitochondrial OS=Homo sapiens OX=9606 GN=PGS1 PE=2 SV=1 GN= nan	2.02322	0.174915	0.174915
PCDH1	Q08174|PCDH1_HUMAN Protocadherin-1 OS=Homo sapiens OX=9606 GN=PCDH1 PE=1 SV=2 GN= nan	1.59183	0.174496	0.174496
VAMP2	P63027|VAMP2_HUMAN Vesicle-associated membrane protein 2 OS=Homo sapiens OX=9606 GN=VAMP2 PE=1 SV=3 GN= nan	2.29381	0.704298	0.696905
RNF181	Q9P0P0|RN181_HUMAN E3 ubiquitin-protein ligase RNF181 OS=Homo sapiens OX=9606 GN=RNF181 PE=1 SV=1 GN= nan	1.22082	0.173793	0.173793
YPEL5	P62699|YPEL5_HUMAN Protein yippee-like 5 OS=Homo sapiens OX=9606 GN=YPEL5 PE=1 SV=1 GN= nan	1.68709	0.520955	0.520955
DAP	P51397|DAP1_HUMAN GN= DAP	2.18518	1.03927	0.692927
PSPH	P78330|SERB_HUMAN Phosphoserine phosphatase OS=Homo sapiens OX=9606 GN=PSPH PE=1 SV=2 GN= nan	2.68263	0.986604	0.516541
C1orf122	Q6ZSJ8|CA122_HUMAN Uncharacterized protein C1orf122 OS=Homo sapiens OX=9606 GN=C1orf122 PE=4 SV=2 GN= nan	1.25442	0.343961	0.343961
ISCA2	Q86U28|ISCA2_HUMAN Iron-sulfur cluster assembly 2 homolog, mitochondrial OS=Homo sapiens OX=9606 GN=ISCA2 PE=1 SV=2 GN= nan	1.21516	0.170963	0.170963
UBE2L5	A0A1B0GUS4|UB2L5_HUMAN Ubiquitin-conjugating enzyme E2 L5 OS=Homo sapiens OX=9606 GN=UBE2L5 PE=2 SV=1 GN= nan	1.21462	0.170694	0.170694
HTRA3	P83110|HTRA3_HUMAN Serine protease HTRA3 OS=Homo sapiens OX=9606 GN=HTRA3 PE=1 SV=2 GN= nan	1.58087	0.170193	0.170193
ITM2B	Q9Y287|ITM2B_HUMAN Integral membrane protein 2B OS=Homo sapiens OX=9606 GN=ITM2B PE=1 SV=1 GN= nan	2.65257	0.835609	0.678264
CTNNBIP1	Q9NSA3|CNBP1_HUMAN Beta-catenin-interacting protein 1 OS=Homo sapiens OX=9606 GN=CTNNBIP1 PE=1 SV=1 GN= nan	1.27752	0.167806	0.167806
LYPD1	Q8N2G4|LYPD1_HUMAN Ly6/PLAUR domain-containing protein 1 OS=Homo sapiens OX=9606 GN=LYPD1 PE=2 SV=2 GN= nan	1.57403	0.167503	0.167503
PARP9	Q8IXQ6|PARP9_HUMAN Poly [ADP-ribose] polymerase 9 OS=Homo sapiens OX=9606 GN=PARP9 PE=1 SV=2 GN= nan	2.76175	0.669427	0.669427
MAP2K6	P52564|MP2K6_HUMAN Dual specificity mitogen-activated protein kinase kinase 6 OS=Homo sapiens OX=9606 GN=MAP2K6 PE=1 SV=1 GN= nan	1.20711	0.16694	0.16694
UPF3B	Q9BZI7|REN3B_HUMAN Regulator of nonsense transcripts 3B OS=Homo sapiens OX=9606 GN=UPF3B PE=1 SV=1 GN= nan	1.91013	0.33382	0.33382
HDHD3	Q9BSH5|HDHD3_HUMAN Haloacid dehalogenase-like hydrolase domain-containing protein 3 OS=Homo sapiens OX=9606 GN=HDHD3 PE=1 SV=1 GN= nan	3.22179	0.165093	0.165093
GNG2	P59768|GBG2_HUMAN Guanine nucleotide-binding protein G(I)/G(S)/G(O) subunit gamma-2 OS=Homo sapiens OX=9606 GN=GNG2 PE=1 SV=2 GN= nan	3.47063	0.942185	0.659678
GNPAT	O15228|GNPAT_HUMAN GN= GNPAT	2.41559	0.655227	0.655227
MAN2B2	Q9Y2E5|MA2B2_HUMAN Epididymis-specific alpha-mannosidase OS=Homo sapiens OX=9606 GN=MAN2B2 PE=1 SV=4 GN= nan	2.511	0.163621	0.163621
GHDC	Q8N2G8|GHDC_HUMAN GH3 domain-containing protein OS=Homo sapiens OX=9606 GN=GHDC PE=1 SV=2 GN= nan	1.65355	0.742	0.654361
SFT2D1	Q8WV19|SFT2A_HUMAN Vesicle transport protein SFT2A OS=Homo sapiens OX=9606 GN=SFT2D1 PE=1 SV=1 GN= nan	1.56286	0.163117	0.163117
PDHX	O00330|ODPX_HUMAN Pyruvate dehydrogenase protein X component, mitochondrial OS=Homo sapiens OX=9606 GN=PDHX PE=1 SV=3 GN= nan	2.50581	0.827718	0.650644
NME2P1	O60361|NDK8_HUMAN Putative nucleoside diphosphate kinase OS=Homo sapiens OX=9606 GN=NME2P1 PE=5 SV=1 GN= nan	1.95612	0.735552	0.647913
APOL2	Q9BQE5|APOL2_HUMAN GN= APOL2	3.65844	0.731662	0.639758
RAB35	Q15286|RAB35_HUMAN Ras-related protein Rab-35 OS=Homo sapiens OX=9606 GN=RAB35 PE=1 SV=1 GN= nan	2.94991	0.777056	0.639185
TMEM208	Q9BTX3|TM208_HUMAN Transmembrane protein 208 OS=Homo sapiens OX=9606 GN=TMEM208 PE=1 SV=1 GN= nan	1.81528	0.565781	0.478142
SLC14A1	Q13336|UT1_HUMAN Urea transporter 1 OS=Homo sapiens OX=9606 GN=SLC14A1 PE=1 SV=2 GN= nan	1.19197	0.159371	0.159371
APOBEC3A	P31941|ABC3A_HUMAN DNA dC->dU-editing enzyme APOBEC-3A OS=Homo sapiens OX=9606 GN=APOBEC3A PE=1 SV=3 GN= nan	1.1897	0.158235	0.158235
PRIM2	P49643|PRI2_HUMAN DNA primase large subunit OS=Homo sapiens OX=9606 GN=PRIM2 PE=1 SV=2 GN= nan	1.96637	0.316225	0.316225
CD97	P48960|CD97_HUMAN GN= CD97	3.06594	0.624637	0.624637
PLAUR	Q03405|UPAR_HUMAN Urokinase plasminogen activator surface receptor OS=Homo sapiens OX=9606 GN=PLAUR PE=1 SV=1 GN= nan	3.3868	0.614033	0.614033
C16orf58	Q96GQ5|RUS1_HUMAN RUS1 family protein C16orf58 OS=Homo sapiens OX=9606 GN=C16orf58 PE=1 SV=2 GN= nan	2.53799	0.495206	0.454652
TAMM41	Q96BW9|TAM41_HUMAN Phosphatidate cytidylyltransferase, mitochondrial OS=Homo sapiens OX=9606 GN=TAMM41 PE=1 SV=2 GN= nan	2.55945	0.344112	0.302693
MT2A	P02795|MT2_HUMAN Metallothionein-2 OS=Homo sapiens OX=9606 GN=MT2A PE=1 SV=1 GN= nan	4.51165	0.498939	0.453721
KCT2	Q8NC54|KCT2_HUMAN Keratinocyte-associated transmembrane protein 2 OS=Homo sapiens OX=9606 GN=KCT2 PE=1 SV=2 GN= nan	2.26886	0.924244	0.600752
SP100	P23497|SP100_HUMAN Nuclear autoantigen Sp-100 OS=Homo sapiens OX=9606 GN=SP100 PE=1 SV=3 GN= nan	3.7796	0.690364	0.597203
MZT2A	Q6P582|MZT2A_HUMAN Mitotic-spindle organizing protein 2A OS=Homo sapiens OX=9606 GN=MZT2A PE=1 SV=2 GN= nan	1.24772	0.149176	0.149176
SAMD9L	Q8IVG5|SAM9L_HUMAN Sterile alpha motif domain-containing protein 9-like OS=Homo sapiens OX=9606 GN=SAMD9L PE=1 SV=2 GN= nan	1.92386	0.617301	0.59562
ALPL	P05186|PPBT_HUMAN GN= ALPL	1.71857	0.297284	0.297284
AIFM2	Q9BRQ8|AIFM2_HUMAN Apoptosis-inducing factor 2 OS=Homo sapiens OX=9606 GN=AIFM2 PE=1 SV=1 GN= nan	1.29117	0.296648	0.296648
SLC39A1	Q9NY26|S39A1_HUMAN Zinc transporter ZIP1 OS=Homo sapiens OX=9606 GN=SLC39A1 PE=1 SV=1 GN= nan	1.7916	0.443198	0.443198
CD82	P27701|CD82_HUMAN GN= CD82	3.29334	0.526352	0.442002
MGST3	O14880|MGST3_HUMAN Microsomal glutathione S-transferase 3 OS=Homo sapiens OX=9606 GN=MGST3 PE=1 SV=1 GN= nan	3.6766	0.822523	0.585859
COQ3	Q9NZJ6|COQ3_HUMAN Ubiquinone biosynthesis O-methyltransferase, mitochondrial OS=Homo sapiens OX=9606 GN=COQ3 PE=1 SV=3 GN= nan	2.94626	0.146405	0.146405
CBSL	P0DN79|CBSL_HUMAN Cystathionine beta-synthase-like protein OS=Homo sapiens OX=9606 GN=CBSL PE=1 SV=1 GN= nan	3.41401	0.144496	0.144496
NDUFA12	Q9UI09|NDUAC_HUMAN NADH dehydrogenase [ubiquinone] 1 alpha subcomplex subunit 12 OS=Homo sapiens OX=9606 GN=NDUFA12 PE=1 SV=1 GN= nan	2.3737	0.919512	0.57693
ELOB	Q15370|ELOB_HUMAN GN= ELOB	3.85936	0.838061	0.576555
PMAIP1	Q13794-2|APR_HUMAN Isoform 2 of Phorbol-12-myristate-13-acetate-induced protein 1 OS=Homo sapiens OX=9606 GN=PMAIP1 GN= nan	1.23755	0.142825	0.142825
TMEM147	Q9BVK8|TM147_HUMAN Transmembrane protein 147 OS=Homo sapiens OX=9606 GN=TMEM147 PE=1 SV=1 GN= nan	1.51026	0.142449	0.142449
JUNB	P17275|JUNB_HUMAN Transcription factor jun-B OS=Homo sapiens OX=9606 GN=JUNB PE=1 SV=1 GN= nan	2.6497	0.42726	0.42726
PML	P29590|PML_HUMAN Protein PML OS=Homo sapiens OX=9606 GN=PML PE=1 SV=3 GN= nan	4.09469	0.568185	0.568185
SPATS2L	Q9NUQ6|SPS2L_HUMAN SPATS2-like protein OS=Homo sapiens OX=9606 GN=SPATS2L PE=1 SV=2 GN= nan	3.42299	0.567271	0.567271
TRIM5	Q9C035|TRIM5_HUMAN Tripartite motif-containing protein 5 OS=Homo sapiens OX=9606 GN=TRIM5 PE=1 SV=1 GN= nan	1.96161	0.141596	0.141596
MET	P08581|MET_HUMAN Hepatocyte growth factor receptor OS=Homo sapiens OX=9606 GN=MET PE=1 SV=4 GN= nan	1.50701	0.141173	0.141173
KRT83	P78385|KRT83_HUMAN Keratin, type II cuticular Hb3 OS=Homo sapiens OX=9606 GN=KRT83 PE=1 SV=2 GN= nan	2.1976	0.140647	0.140647
YIPF6	Q96EC8|YIPF6_HUMAN Protein YIPF6 OS=Homo sapiens OX=9606 GN=YIPF6 PE=1 SV=2 GN= nan	1.50541	0.140545	0.140545
EMILIN1	Q9Y6C2|EMIL1_HUMAN EMILIN-1 OS=Homo sapiens OX=9606 GN=EMILIN1 PE=1 SV=3 GN= nan	2.03103	0.422499	0.279593
NHLRC2	Q8NBF2|NHLC2_HUMAN NHL repeat-containing protein 2 OS=Homo sapiens OX=9606 GN=NHLRC2 PE=1 SV=1 GN= nan	1.50651	0.139634	0.139634
BLK	P51451|BLK_HUMAN Tyrosine-protein kinase Blk OS=Homo sapiens OX=9606 GN=BLK PE=1 SV=3 GN= nan	1.28603	0.275947	0.275947
NECTIN2	Q92692|NECT2_HUMAN Nectin-2 OS=Homo sapiens OX=9606 GN=NECTIN2 PE=1 SV=1 GN= nan	3.40929	0.549532	0.549532
PCSK1N	Q9UHG2|PCSK1_HUMAN ProSAAS OS=Homo sapiens OX=9606 GN=PCSK1N PE=1 SV=1 GN= nan	1.4968	0.137164	0.137164
LEPROT	O15243|OBRG_HUMAN Leptin receptor gene-related protein OS=Homo sapiens OX=9606 GN=LEPROT PE=1 SV=1 GN= nan	2.75459	0.478237	0.411135
TMEM205	Q6UW68|TM205_HUMAN Transmembrane protein 205 OS=Homo sapiens OX=9606 GN=TMEM205 PE=1 SV=1 GN= nan	3.47366	0.589727	0.545135
CDKN2AIPNL	Q96HQ2|C2AIL_HUMAN CDKN2AIP N-terminal-like protein OS=Homo sapiens OX=9606 GN=CDKN2AIPNL PE=1 SV=1 GN= nan	3.25678	1.03528	0.544815
CTSH	P09668|CATH_HUMAN Pro-cathepsin H OS=Homo sapiens OX=9606 GN=CTSH PE=1 SV=4 GN= nan	2.44869	0.136124	0.136124
TMEM115	Q12893|TM115_HUMAN Transmembrane protein 115 OS=Homo sapiens OX=9606 GN=TMEM115 PE=1 SV=1 GN= nan	2.80553	0.729395	0.53902
XAB2	Q9HCS7|SYF1_HUMAN Pre-mRNA-splicing factor SYF1 OS=Homo sapiens OX=9606 GN=XAB2 PE=1 SV=2 GN= nan	2.48528	0.538806	0.538806
CMTR1	Q8N1G2|CMTR1_HUMAN GN= CMTR1	2.36606	0.7771	0.536362
ZNFX1	Q9P2E3|ZNFX1_HUMAN NFX1-type zinc finger-containing protein 1 OS=Homo sapiens OX=9606 GN=ZNFX1 PE=2 SV=2 GN= nan	1.95347	0.692542	0.535766
SLC30A1	Q9Y6M5|ZNT1_HUMAN Zinc transporter 1 OS=Homo sapiens OX=9606 GN=SLC30A1 PE=1 SV=3 GN= nan	2.84019	0.533039	0.533039
EPS15	P42566|EPS15_HUMAN GN= EPS15	2.12629	0.583799	0.530431
WNT5A	P41221|WNT5A_HUMAN Protein Wnt-5a OS=Homo sapiens OX=9606 GN=WNT5A PE=1 SV=2 GN= nan	2.25724	0.562301	0.530039
CLPTM1L	Q96KA5|CLP1L_HUMAN Cleft lip and palate transmembrane protein 1-like protein OS=Homo sapiens OX=9606 GN=CLPTM1L PE=1 SV=1 GN= nan	2.94542	0.528838	0.528838
LGMN	Q99538|LGMN_HUMAN Legumain OS=Homo sapiens OX=9606 GN=LGMN PE=1 SV=1 GN= nan	2.46953	0.576565	0.524838
TOR4A	Q9NXH8|TOR4A_HUMAN Torsin-4A OS=Homo sapiens OX=9606 GN=TOR4A PE=1 SV=2 GN= nan	1.96456	0.131145	0.131145
SSBP1	Q04837|SSBP_HUMAN Single-stranded DNA-binding protein, mitochondrial OS=Homo sapiens OX=9606 GN=SSBP1 PE=1 SV=1 GN= nan	4.55947	0.520467	0.520467
EXOG	Q9Y2C4|EXOG_HUMAN Nuclease EXOG, mitochondrial OS=Homo sapiens OX=9606 GN=EXOG PE=1 SV=2 GN= nan	2.72342	0.519594	0.519594
LCMT1	Q9UIC8|LCMT1_HUMAN Leucine carboxyl methyltransferase 1 OS=Homo sapiens OX=9606 GN=LCMT1 PE=1 SV=2 GN= nan	1.13244	0.129603	0.129603
CD2BP2	O95400|CD2B2_HUMAN GN= CD2BP2	2.82507	0.386349	0.386349
GTPBP10	A4D1E9|GTPBA_HUMAN GTP-binding protein 10 OS=Homo sapiens OX=9606 GN=GTPBP10 PE=1 SV=1 GN= nan	1.8882	0.128702	0.128702
CXXC5	Q7LFL8|CXXC5_HUMAN CXXC-type zinc finger protein 5 OS=Homo sapiens OX=9606 GN=CXXC5 PE=1 SV=1 GN= nan	1.47509	0.128633	0.128633
TMEM206	Q9H813|TM206_HUMAN Transmembrane protein 206 OS=Homo sapiens OX=9606 GN=TMEM206 PE=1 SV=1 GN= nan	2.93356	0.128542	0.128542
ATP6V0D2	Q8N8Y2|VA0D2_HUMAN V-type proton ATPase subunit d 2 OS=Homo sapiens OX=9606 GN=ATP6V0D2 PE=2 SV=1 GN= nan	2.93356	0.128542	0.128542
GIMAP6	Q6P9H5|GIMA6_HUMAN GTPase IMAP family member 6 OS=Homo sapiens OX=9606 GN=GIMAP6 PE=2 SV=1 GN= nan	1.1771	0.256971	0.256971
CETN2	P41208|CETN2_HUMAN GN= CETN2	2.8951	0.512885	0.512885
SEC14L3	Q9UDX4|S14L3_HUMAN SEC14-like protein 3 OS=Homo sapiens OX=9606 GN=SEC14L3 PE=1 SV=1 GN= nan	1.17641	0.343838	0.256199
NTPCR	Q9BSD7|NTPCR_HUMAN GN= NTPCR	3.13433	0.512216	0.512216
GNAO1	P09471|GNAO_HUMAN Guanine nucleotide-binding protein G(o) subunit alpha OS=Homo sapiens OX=9606 GN=GNAO1 PE=1 SV=4 GN= nan	1.12889	0.127829	0.127829
RAMP1	O60894|RAMP1_HUMAN Receptor activity-modifying protein 1 OS=Homo sapiens OX=9606 GN=RAMP1 PE=1 SV=1 GN= nan	2.07278	0.127113	0.127113
RHBDD1	Q8TEB9|RHBL4_HUMAN Rhomboid-related protein 4 OS=Homo sapiens OX=9606 GN=RHBDD1 PE=1 SV=1 GN= nan	1.47061	0.126875	0.126875
ENO3	P13929|ENOB_HUMAN GN= ENO3	1.76689	0.252945	0.252945
SLC39A10	Q9ULF5|S39AA_HUMAN Zinc transporter ZIP10 OS=Homo sapiens OX=9606 GN=SLC39A10 PE=1 SV=2 GN= nan	1.80457	0.126336	0.126336
ALG2	Q9H553|ALG2_HUMAN GN= ALG2	2.86621	0.50346	0.50346
NPHS2	Q9NP85|PODO_HUMAN Podocin OS=Homo sapiens OX=9606 GN=NPHS2 PE=1 SV=1 GN= nan	1.12469	0.125728	0.125728
CERS6	Q6ZMG9|CERS6_HUMAN GN= CERS6	1.8289	0.544103	0.500872
C1GALT1C1	Q96EU7|C1GLC_HUMAN C1GALT1-specific chaperone 1 OS=Homo sapiens OX=9606 GN=C1GALT1C1 PE=1 SV=1 GN= nan	1.17125	0.250395	0.250395
FGL2	Q14314|FGL2_HUMAN Fibroleukin OS=Homo sapiens OX=9606 GN=FGL2 PE=1 SV=1 GN= nan	1.54942	0.124971	0.124971
CARD19	Q96LW7-2|CAR19_HUMAN Isoform 2 of Caspase recruitment domain-containing protein 19 OS=Homo sapiens OX=9606 GN=CARD19 GN= nan	1.67546	0.306159	0.249636
SLC22A23	A1A5C7|S22AN_HUMAN Solute carrier family 22 member 23 OS=Homo sapiens OX=9606 GN=SLC22A23 PE=1 SV=2 GN= nan	2.7969	0.124587	0.124587
